# Supplementary material for: Epigenomic signature of accelerated ageing in progeroid Cockayne syndrome
Source: Aging Cell. 2023 Sep 8;22(10):e13959. doi: 10.1111/acel.13959 (PMC10577576; doi:10.1111/acel.13959)
Supplement: Supplementary file 1 — Data S1: [file ACEL-22-e13959-s001.zip]

Archive with 6 entries (5 files):
- acel13959-sup-0001-Supinfo/acel13959-sup-0001-Supinfo/
- acel13959-sup-0001-Supinfo/acel13959-sup-0001-Supinfo/Supplementary Information_Revision_ Crochemore et al.pdf
- acel13959-sup-0001-Supinfo/acel13959-sup-0001-Supinfo/Table S2_Revision_Crochemore et al.xlsx
- acel13959-sup-0001-Supinfo/acel13959-sup-0001-Supinfo/Table S3_Revision_Crochemore et al.xlsx
- acel13959-sup-0001-Supinfo/acel13959-sup-0001-Supinfo/Table S5_Revision_Crochemore et al.xlsx
- acel13959-sup-0001-Supinfo/acel13959-sup-0001-Supinfo/Table S7_Revison_Crochemore et al.xlsx
