# Supplementary material for: Epigenomic signature of accelerated ageing in progeroid Cockayne syndrome
Source: Aging Cell. 2023 Sep 8;22(10):e13959. doi: 10.1111/acel.13959 (PMC10577576; doi:10.1111/acel.13959)
Supplement: Supplementary file 1 — Data S1: [file ACEL-22-e13959-s001.zip › acel13959-sup-0001-Supinfo/acel13959-sup-0001-Supinfo/Table S2_Revision_Crochemore et al.xlsx]

## Sheet: DMPs &comparison_CS_HGPS_MSC_DS
Table S2. Total list of hypo-methylated and hyper-methylated DMPs identified in the Progeroid versus Non-Progeroid comparison upon single CpG analysis. Columns A to X: DMPs (p<0.05; absolute difference in mean DNAm values > 10%) are ranked according to the adjusted p-value. For each DMPs; probe IDs, mapping informations, symbol of the associated gene (when applicable), mean and standard deviation…
ID_REF	CHR	MAPINFO	Probe_SNPs	Probe_SNPs_10	UCSC_REFGENE_NAME	UCSC_REFGENE_ACCESSION	UCSC_REFGENE_GROUP	UCSC_CPG_ISLANDS_NAME	RELATION_TO_UCSC_CPG_ISLAND	Anova p-value	Anova q-value	limma p-value	limma q-value	CS_mean	CS_sd	UVSS_mean	UVSS_sd	WT_mean	WT_sd	NonProgeroid_mean	NonProgeroid_sd	Delta_CS_mean.WT_mean	Delta_Progeroid_mean.NonProgeroid_mean	Progeroid vs Non-Progeroid	HGPS vs CTR	WS vs CTR	DS vs CTR	Old vs Young MSCs (Normal Ageing)	Common to Normal Ageing_HGPS_DS and CS (6 cases)
cg04902529	1	4193806						chr1:4192633-4193243	S_Shore	1.63943326645357e-10	0.0000724599993973682	5.93936211048083E-11	0.0000262509114431454	0.0402386525784856	0.00895184429790807	0.186896047579908	0.00256232844908909	0.179284994407893	0.0125550054574272	0.182329415676699	0.00989110215822469	-0.139046341829408	-0.142090763098214	HYPO				HYPO
cg01074325	6	30138178			TRIM15	NM_033229	Body	chr6:30139718-30140263	N_Shore	5.7635688200176e-10	0.0000753197535176865	1.37242535705264E-10	0.0000285536283411269	0.154206378042344	0.0263851368687255	0.475206380547536	0.00655828775154665	0.488848413696468	0.0282775369575078	0.483391600436895	0.0215961536686651	-0.334642035654124	-0.329185222394551	HYPO
cg10929628	13	112169571						chr13:112172232-112172441	N_Shelf	8.26223621856654e-10	0.0000753197535176865	2.58414400053639E-10	0.0000285536283411269	0.0645648737956196	0.0125153236427344	0.227596739156146	0.0142429597854669	0.227892424187955	0.0150935127708531	0.227774150175231	0.0128315536329772	-0.163327550392335	-0.163209276379612	HYPO
cg18103548	10	102901943						chr10:102899822-102900263	S_Shore	8.52068110439865e-10	0.0000753197535176865	1.97532241063432E-10	0.0000285536283411269	0.148864124072157	0.0339921243799088	0.613660563307499	0.0229512209933941	0.688464760301037	0.0274927963752398	0.658543081503622	0.0467794498566572	-0.53960063622888	-0.509678957431465	HYPO
cg00406211	10	121077022			GRK5	NM_005308	Body			1.9958168587458e-09	0.000126016446694598	4.96921564962127E-10	0.0000355243759623415	0.082999609879288	0.0342950537649237	0.469998392093565	0.0295924945886055	0.52999190890875	0.0173586757487894	0.505994502182676	0.0380704263678006	-0.446992299029462	-0.422994892303388	HYPO	HYPER			HYPO
cg01293179	2	176996285			HOXD8	NM_019558	Body	chr2:176993479-176995557	S_Shore	1.89144124422546e-09	0.000126016446694598	4.57246241927915E-10	0.0000355243759623415	0.0888943943001078	0.0372796849258887	0.676614669842944	0.0292404942099927	0.809224815762591	0.025919094648207	0.756180757394732	0.0763235651640536	-0.720330421462483	-0.667286363094625	HYPO	HYPER
cg07783843	2	176997311						chr2:176993479-176995557	S_Shore	2.3022816000384e-09	0.000127195878268522	5.62626151599817E-10	0.0000355243759623415	0.103319225443415	0.046313441388983	0.766896390712657	0.0527739803367526	0.89676728551776	0.0488737445957399	0.844818927595719	0.0833698356769054	-0.793448060074345	-0.741499702152304	HYPO	HYPER
cg00737846	4	183214573								4.42502158414105e-09	0.000172820351831226	1.18221761921136E-09	0.0000565248323965045	0.932133836404347	0.0114888216033109	0.543771984620903	0.0367175810003106	0.611864124396513	0.035419645560362	0.584627268486269	0.0485312547149339	0.320269712007834	0.347506567918078	HYPER
cg09634455	11	8337396	rs10840019							4.38292700744738e-09	0.000172820351831226	1.27889444358604E-09	0.0000565248323965045	0.0521487861592455	0.0175457187641629	0.248004754216776	0.00899183120032573	0.276087592729052	0.0217318550660557	0.264854457324142	0.0222023369279402	-0.223938806569807	-0.212705671164896	HYPO
cg15625495	1	151163316			VPS72	NM_005997	TSS1500			4.37426725780539e-09	0.000172820351831226	1.20563937629823E-09	0.0000565248323965045	0.0468134161836504	0.0200739659537568	0.298944569765782	0.0377490527145215	0.337180831698393	0.0198354218624704	0.321886326925348	0.0314892559997182	-0.290367415514742	-0.275072910741698	HYPO	HYPER
cg15687395	5	79379309								4.69214633621892e-09	0.000172820351831226	1.52227863181069E-09	0.0000585780757435048	0.0990403783888927	0.0183520180178733	0.260289187445828	0.0120448515545331	0.259574335856787	0.00486444400325639	0.259860276492403	0.00694653322250747	-0.160533957467894	-0.160819898103511	HYPO	HYPER
cg24852548	4	57522632			HOPX;HOPX;HOPX;HOPX;HOPX;HOPX;HOPX	NM_001145459;NM_139212;NM_001145459;NM_032495;NM_001145460;NM_139211;NM_139211	1stExon;5'UTR;5'UTR;Body;Body;5'UTR;1stExon	chr4:57521621-57522703	Island	6.02381308621155e-09	0.000204801304266919	2.14840019451014E-09	0.0000678253010549985	0.0626566759295853	0.0133261491102774	0.202851147031149	0.0193185204159046	0.196256919697753	0.00952738757577567	0.198894610631112	0.0123179549849724	-0.133600243768168	-0.136237934701526	HYPO	HYPER			HYPO
cg04331756	10	8546532								7.61020658501966e-09	0.00024025530906144	2.1255342961183E-09	0.0000678253010549985	0.104641792210632	0.0252658192603326	0.38560070498999	0.00313517516595014	0.445793528552755	0.0256672460472182	0.421716399127649	0.0376671460717685	-0.341151736342123	-0.317074606917017	HYPO
cg04737087	2	71205052			ANKRD53;ANKRD53	NM_001115116;NM_024933	TSS1500;TSS1500	chr2:71205563-71206529	N_Shore	1.03404538688167e-08	0.000304686298789824	2.97329939427095E-09	0.000087609654191911	0.0809023242152268	0.0309165221042266	0.399318349780833	0.0174114389597557	0.354842196662019	0.00893223138613284	0.372632657909545	0.0266293144730484	-0.273939872446792	-0.291730333694318	HYPO
cg09222023	3	138669322			C3orf72	NM_001040061	Body	chr3:138668635-138669323	Island	1.23425221561791e-08	0.000340948289227022	3.89761514217847E-09	0.000107667233485645	0.0843289886760451	0.0224258950172828	0.274390725615329	0.0142912169055932	0.273602706445129	0.0163137668753477	0.273917914113209	0.013576284736851	-0.189273717769084	-0.189588925437164	HYPO
cg23894227	1	144814628			NBPF9	NM_001037675	Body			1.3558063273062e-08	0.000352495289503206	4.32742327094555E-09	0.000112508423067003	0.82640253433814	0.0175437816802748	0.646066009979152	0.016488254233479	0.637732381067516	0.0269875631512022	0.64106583263217	0.0212829679694371	0.188670153270624	0.18533670170597	HYPER	HYPO
cg06162185	10	8546551								2.29781093575158e-08	0.000456603763995835	7.22785941140538E-09	0.000151288159053714	0.0666743849033394	0.0238165179831122	0.301518291927631	0.0405131701178142	0.277658331254594	0.00499314765142583	0.287202315523808	0.024363585880959	-0.210983946351254	-0.220527930620469	HYPO
cg07190012	11	16633647						chr11:16634957-16635969	N_Shore	2.17314186730708e-08	0.000456603763995835	6.45912778934293E-09	0.000150253590452072	0.120879960796328	0.0439260213606064	0.43563961339742	0.0148074528983596	0.469789281345174	0.00127830337507233	0.456129414166072	0.0201368354359913	-0.348909320548845	-0.335249453369744	HYPO
cg14446658	5	6845744	rs76880040							2.35948253584755e-08	0.000456603763995835	7.53048653379934E-09	0.000151288159053714	0.191170639120001	0.0208943435616965	0.388657982672695	0.0299188968174066	0.40348879557529	0.0255908723393205	0.397556470414252	0.0248438598780844	-0.212318156455289	-0.206385831294251	HYPO
cg14456683	3	147127010			ZIC1	NM_003412	TSS200	chr3:147126988-147128999	Island	2.41213530552192e-08	0.000456603763995835	8.4612174484123E-09	0.000161334812623979	0.0610561882370171	0.0121887452378112	0.192060170802746	0.0155249058524289	0.22329851331931	0.0139214975197996	0.210803176312684	0.0212110804765635	-0.162242325082293	-0.149746988075667	HYPO
cg17686487	5	50686281			ISL1	NM_002202	Body	chr5:50685453-50686148	S_Shore	2.17268134197645e-08	0.000456603763995835	6.34853220361924E-09	0.000150253590452072	0.0898216107703754	0.0476491076984473	0.48669522381758	0.0484267387517859	0.555065721766166	0.0216861529038498	0.527717522586731	0.0471570712336899	-0.465244110995791	-0.437895911816356	HYPO				HYPO
cg23159970	12	2690385		rs7311355	CACNA1C;CACNA1C;CACNA1C;CACNA1C;CACNA1C;CACNA1C;CACNA1C;CACNA1C;CACNA1C;CACNA1C;CACNA1C;CACNA1C;CACNA1C;CACNA1C;CACNA1C;CACNA1C;CACNA1C;CACNA1C;CACNA1C;CACNA1C;CACNA1C;CACNA1C;CACNA1C	NM_001129844;NM_001129827;NM_001129839;NM_001129834;NM_001129841;NM_000719;NM_001129830;NM_001167625;NM_001129843;NM_001167624;NM_001129835;NM_001129837;NM_001167623;NM_001129840;NM_199460;NM_001129833;NM_001129832;NM_001129829;NM_001129846;NM_001129836;NM_001129838;NM_001129831;NM_001129842	Body;Body;Body;Body;Body;Body;Body;Body;Body;Body;Body;Body;Body;Body;Body;Body;Body;Body;Body;Body;Body;Body;Body			2.47939742702193e-08	0.000456603763995835	7.25641656924686E-09	0.000151288159053714	0.0745112514574788	0.0281013741168494	0.523659397592182	0.0488181681577202	0.662051391456622	0.0451574539590122	0.606694593910846	0.0857968787272098	-0.587540139999143	-0.532183342453367	HYPO
cg11885357	3	138152902			ESYT3	NM_031913	TSS1500	chr3:138153269-138154621	N_Shore	2.92498178251866e-08	0.000517115719280465	8.76061808620147E-09	0.000161334812623979	0.159156602414843	0.0330360911287297	0.512022507752851	0.05377902569352	0.597254125009175	0.0333889503520468	0.563161478106645	0.0588199411592735	-0.438097522594332	-0.404004875691802	HYPO
cg01048107	8	72757924			MSC	NM_005098	TSS1500	chr8:72755783-72756667	S_Shore	3.33546292679653e-08	0.000546005398263475	1.03156558743629E-08	0.000175359008256255	0.890491492970621	0.0264380470871965	0.621417439869422	0.0609073721571527	0.580092636325996	0.0237981270330271	0.596622557743366	0.0415081225458746	0.310398856644625	0.293868935227255	HYPER
cg12779575	17	62208434			ERN1	NM_001433	TSS1500	chr17:62206971-62208050	S_Shore	3.2529020901559e-08	0.000546005398263475	1.002925688045E-08	0.000175359008256255	0.917703557382492	0.0176830828887621	0.581497445364603	0.0665016774925002	0.644480000993415	0.0125108296172737	0.61928697874189	0.048722883743127	0.273223556389077	0.298416578640601	HYPER				HYPO
cg08079908	2	176997277						chr2:176993479-176995557	S_Shore	4.19673626751321e-08	0.000662457817495724	1.26774782613026E-08	0.000200114899888823	0.0993506615884706	0.0446294404427686	0.691326450829741	0.0755870547357575	0.871990396274044	0.0678965804633838	0.799724818096323	0.116297729493174	-0.772639734685573	-0.700374156507852	HYPO	HYPER
cg04276953	1	18980700			PAX7;PAX7;PAX7	NM_013945;NM_002584;NM_001135254	Body;Body;Body			4.73171035069635e-08	0.000711619651994893	1.60988274459875E-08	0.000237179731741081	0.0534358907673985	0.0191056125379391	0.208950975144962	0.00976015258349878	0.252165549169896	0.00308194259680606	0.234879719559923	0.02426549303322	-0.198729658402498	-0.181443828792524	HYPO
cg10893095	6	85478296	rs9341997							5.17451901302273e-08	0.000714701332004317	1.58509009449426E-08	0.000237179731741081	0.142072615243409	0.110032254941098	0.864004114929871	0.00292942159197163	0.942568456603744	0.0396432674226194	0.911142719934194	0.0513774896085948	-0.800495841360335	-0.769070104690785	HYPO
cg22130834	1	55267046			TTC22;TTC22	NM_001114108;NM_017904	TSS200;TSS200	chr1:55266277-55267058	Island	5.12828792203968e-08	0.000714701332004317	1.87972904119212E-08	0.0002586157444957	0.0422253156254676	0.00790901191581653	0.199583012802574	0.0400966619999761	0.175033050763431	0.00865799771647798	0.184853035579088	0.0249043415683164	-0.132807735137963	-0.142627719953621	HYPO
cg26060817	5	14406676			TRIO	NM_007118	Body			5.73877910332265e-08	0.000768617292619622	1.82389123558711E-08	0.0002586157444957	0.111018968113829	0.0381520270222264	0.432797948482553	0.0469898081289378	0.438221486686914	0.0458758376490366	0.43605207140517	0.0401638044387634	-0.327202518573085	-0.325033103291341	HYPO	HYPO
cg01261503	17	62493599			POLG2	NM_007215	TSS1500	chr17:62492882-62493323	S_Shore	7.48880065006035e-08	0.000774075180708944	3.25042447266737E-08	0.000294077291591752	0.0453352889217798	0.00539226971503831	0.141079390336445	0.0348162432171201	0.152481955542954	0.00532543465096105	0.14792092946035	0.0188740131672055	-0.107146666621174	-0.10258564053857	HYPO
cg02093811	2	233277840						chr2:233274080-233274525	S_Shelf	6.51494076962463e-08	0.000774075180708944	2.09216151501257E-08	0.0002586157444957	0.0799882155883748	0.0102223984488598	0.340357642167592	0.0333085399125179	0.434132344597858	0.0354249446673666	0.396622463625752	0.0595225713900571	-0.354144129009483	-0.316634248037377	HYPO	HYPER			HYPER
cg03420881	2	130763516	rs79350314					chr2:130763483-130763764	Island	6.03669563882826e-08	0.000774075180708944	2.16232758673635E-08	0.0002586157444957	0.0847035379735195	0.0226742428883264	0.238314218698407	0.0154614833068774	0.242025719762924	0.00968692345251003	0.240541119337117	0.0105268790030655	-0.157322181789405	-0.155837581363598	HYPO
cg04388792	19	12707977		rs1864081	ZNF490	NM_020714	Body	chr19:12707696-12708114	Island	7.44429047975614e-08	0.000774075180708944	2.37050586080156E-08	0.000263861531587656	0.315143448347501	0.0200468808307484	0.84317236287917	0.015054572961795	0.702692487795306	0.0422394019736245	0.758884437828851	0.0828801675455816	-0.387549039447804	-0.44374098948135	HYPO	HYPER
cg07244076	4	183084497								6.81554057331099e-08	0.000774075180708944	2.1649710952801E-08	0.0002586157444957	0.832736234871709	0.0512571461302648	0.472266587646588	0.010572832484218	0.399654622426643	0.0325754326133466	0.428699408514621	0.046263104625489	0.433081612445066	0.404036826357088	HYPER
cg08855449	3	147125962			ZIC1	NM_003412	TSS1500	chr3:147126988-147128999	N_Shore	6.61382006949975e-08	0.000774075180708944	2.15796928794273E-08	0.0002586157444957	0.93063531794036	0.0174789652469479	0.707861332469453	0.0421691533961945	0.634992395321691	0.0163243995981962	0.664139970180796	0.0465914904888444	0.295642922618669	0.266495347759564	HYPER				HYPER
cg10303978	16	50982437								8.12046634866462e-08	0.000774075180708944	2.72597454827646E-08	0.000269020592954897	0.53475437100774	0.0326976080670463	0.753653620348863	0.0118051699126291	0.776201446848299	0.0243565586336554	0.767182316248525	0.0219996097092302	-0.241447075840559	-0.232427945240784	HYPO				HYPO
cg13501907	2	176997504						chr2:176993479-176995557	S_Shore	8.40658865610575e-08	0.000774075180708944	2.80568879633652E-08	0.000269020592954897	0.325696535961044	0.0297640263885889	0.546825684505418	0.0221360075925549	0.592293996407268	0.0257093012560605	0.574106671646528	0.0327596552138913	-0.266597460446224	-0.248410135685484	HYPO
cg13604154	9	129349764								8.25373321448485e-08	0.000774075180708944	2.78953095076505E-08	0.000269020592954897	0.507469399629618	0.0293510475449727	0.7102093691755	0.0222790371598024	0.743221160943847	0.0188281855597675	0.730016444236508	0.0250653681133055	-0.235751761314229	-0.22254704460689	HYPO				HYPO
cg14162361	9	82449859								8.22330842640747e-08	0.000774075180708944	2.86074271551334E-08	0.000269020592954897	0.0919065423537495	0.0271587239605147	0.265284223382532	0.0108495661283197	0.287540006034116	0.0115429027959845	0.278637692973482	0.0156410847514592	-0.195633463680366	-0.186731150619733	HYPO
cg16655291	12	122012243		rs28506195	KDM2B;KDM2B	NM_032590;NM_001005366	Body;Body	chr12:122016170-122017693	N_Shelf	6.15683804738784e-08	0.000774075180708944	2.16248904003582E-08	0.0002586157444957	0.924544049843318	0.0140311828381353	0.776390568053776	0.0399972948598677	0.743642165296663	0.00444103931876869	0.756741526399508	0.0270470826353759	0.180901884546654	0.167802523443809	HYPER	HYPO
cg19893664	14	105619634			JAG2;JAG2	NM_002226;NM_145159	Body;Body	chr14:105622122-105622573	N_Shelf	6.98898567147615e-08	0.000774075180708944	2.63282156246467E-08	0.000269020592954897	0.0880287986240472	0.0121799366931094	0.204551482246182	0.00538573077704665	0.237555855095003	0.0166972534207615	0.224354105955475	0.021758613192078	-0.149527056470956	-0.136325307331428	HYPO
cg22891862	10	101279697						chr10:101279941-101280382	N_Shore	7.35237085598041e-08	0.000774075180708944	2.75538431345855E-08	0.000269020592954897	0.0623280720673856	0.013708753613533	0.198861117603085	0.0398497822101977	0.202871455955343	0.009685301590015	0.20126732061444	0.0211832165429308	-0.140543383887957	-0.138939248547054	HYPO
cg26299756	6	85478807						chr6:85482569-85484718	N_Shelf	7.55131703630208e-08	0.000774075180708944	2.38798441192316E-08	0.000263861531587656	0.117932260286392	0.045638355507556	0.604592645997014	0.0280809941863873	0.782534319991399	0.0341381180011984	0.711357650393645	0.101384480627624	-0.664602059705007	-0.593425390107253	HYPO
cg26426334	1	68403250								8.15779514596093e-08	0.000774075180708944	2.68116910990739E-08	0.000269020592954897	0.784028185161697	0.03304074959254	0.53225095264052	0.0419250197066419	0.476893027611629	0.017054677828948	0.499036197623186	0.0387841178361255	0.307135157550068	0.284991987538512	HYPER
cg08407620	6	24743861								9.65688892635675e-08	0.000868309518710796	3.49765960246396E-08	0.00030311815419926	0.0721199923030697	0.0164730944370353	0.224972312463876	0.0248779322993766	0.239502706054092	0.0290195033272443	0.233690548618005	0.025281087138789	-0.167382713751022	-0.161570556314936	HYPO
cg08893833	16	31045809			STX4	NM_004604	Body	chr16:31044353-31045495	S_Shore	9.82290589561108e-08	0.000868309518710796	3.31731675572671E-08	0.000294077291591752	0.0667128173308783	0.0140406319168053	0.268767514769755	0.0406017646529556	0.338400206418764	0.0213918251289412	0.310547129759161	0.0457771169722701	-0.271687389087886	-0.243834312428282	HYPO
cg16778405	16	653443			RAB40C	NM_021168	Body	chr16:649465-650057	S_Shelf	1.01120159661441e-07	0.000876339027597708	3.32680167508804E-08	0.000294077291591752	0.933356926850574	0.0297278166972452	0.650037496419773	0.0308970663655049	0.54590105794607	0.00651008195588124	0.587555633335551	0.0592719757257252	0.387455868904505	0.345801293515023	HYPER
cg03256963	15	72105880			NR2E3;NR2E3	NM_014249;NM_016346	Body;Body	chr15:72104191-72104418	S_Shore	1.10119771304764e-07	0.000935979937708118	3.8926922586498E-08	0.000329416203885334	0.931102846449356	0.0225021000912728	0.738968371912843	0.0398587878084252	0.74846053587297	0.0222830167087605	0.744663670288919	0.0259321713553744	0.182642310576386	0.186439176160437	HYPER
cg07078114	9	139606202			FAM69B	NM_152421	TSS1500	chr9:139606300-139607433	N_Shore	1.18944584926765e-07	0.000981254212282145	3.95017417132885E-08	0.000329416203885334	0.0851476479550078	0.0398864059785277	0.390250850335007	0.03641246125147	0.478030124815135	0.0256920545369592	0.442918415023084	0.0545258468548614	-0.392882476860128	-0.357770767068076	HYPO
cg07973709	4	147164778								1.2867301532198e-07	0.00103402103014617	4.5007685921696E-08	0.000361683400709873	0.0743736557339784	0.0194052283141428	0.258285941199591	0.0333245147728193	0.302057174808525	0.0304369076541172	0.284548681364952	0.0362713352728839	-0.227683519074547	-0.210175025630973	HYPO	HYPER
cg23743573	11	89867420			NAALAD2	NM_005467	TSS1500			1.33458948908812e-07	0.00105332952065383	4.45535616532944E-08	0.000361683400709873	0.100535155320561	0.0278916753610395	0.414791839399668	0.0744212802133809	0.524306720416255	0.00936181414081275	0.48050076800962	0.0708978579956857	-0.423771565095694	-0.379965612689059	HYPO
cg05167857	16	86121574								1.50856708961406e-07	0.0010875847794725	5.08974635973241E-08	0.000387857978546078	0.135560780016027	0.0262193009133506	0.433475450020173	0.0287075071834892	0.542056927215108	0.0453543666035168	0.498624336337134	0.0690761947716137	-0.406496147199081	-0.363063556321107	HYPO	HYPER
cg09190051	15	57026056			ZNF280D;ZNF280D;ZNF280D	NM_001002844;NM_017661;NM_001002843	TSS1500;TSS1500;TSS1500	chr15:57025347-57026150	Island	1.52563353999247e-07	0.0010875847794725	5.29250298531991E-08	0.000389865175742944	0.114946795230812	0.0366910507939435	0.354842268118648	0.00133920840257702	0.36495258699037	0.0351863635511697	0.360908459441681	0.0254981180495794	-0.250005791759557	-0.245961664210869	HYPO
cg09750646	13	30088615			SLC7A1	NM_003045	3'UTR	chr13:30088558-30088772	Island	1.49399605602189e-07	0.0010875847794725	5.05343361132201E-08	0.000387857978546078	0.856168380378944	0.0288252348882243	0.569845944394638	0.0711423867263084	0.480192298891252	0.0178276699657681	0.516053757092607	0.061931862163971	0.375976081487691	0.340114623286337	HYPER				HYPO
cg14418226	6	40996092			UNC5CL	NM_173561	3'UTR	chr6:40995802-40996241	Island	1.46750973925871e-07	0.0010875847794725	5.81258870070893E-08	0.000407659957382891	0.0675943030247655	0.00793527670209109	0.191857511813896	0.048848392961777	0.197135515885675	0.00476186502042175	0.195024314256963	0.0248241062491265	-0.129541212860909	-0.127430011232198	HYPO
cg27301674	8	885217		rs79216478						1.41565102872421e-07	0.0010875847794725	4.97444893464664E-08	0.000387857978546078	0.0812487546877958	0.0180327362477941	0.252152279031515	0.0033734245419696	0.320370002625558	0.0111697826341914	0.293082913187941	0.0382272725163414	-0.239121247937762	-0.211834158500145	HYPO
cg14612133	5	14406585			TRIO	NM_007118	Body			1.5615785367636e-07	0.001095539055295	5.26315552218617E-08	0.000389865175742944	0.115500662582742	0.0600805411133163	0.485005379318211	0.0467489604227423	0.525607760714771	0.0291066618210826	0.509366808156147	0.0382691941234296	-0.410107098132029	-0.393866145573405	HYPO
cg12419052	3	147126121			ZIC1	NM_003412	TSS1500	chr3:147126988-147128999	N_Shore	1.66529891353339e-07	0.00115005022562705	5.68816381518865E-08	0.000407659957382891	0.9261803325787	0.011781140351086	0.667705902262318	0.0191161206919757	0.555283170681192	0.0369803135264294	0.600252263313642	0.0675780251611618	0.370897161897508	0.325928069265057	HYPER
cg00195749	17	77764418						chr17:77763364-77767356	Island	1.87878862353698e-07	0.00115699587553096	6.99789308405822E-08	0.000432605605520524	0.124354032389048	0.0277411990237979	0.281455637467823	0.00827245487825842	0.294629053035571	0.00799007091813638	0.289359686808472	0.0100543849828227	-0.170275020646523	-0.165005654419424	HYPO
cg00998744	3	147142198						chr3:147142181-147142391	Island	1.79376927727313e-07	0.00115699587553096	6.06703250335501E-08	0.000407659957382891	0.923414336919681	0.0133782826892941	0.552848084169035	0.000317550832506818	0.367743917934724	0.00941737045382745	0.441785584428448	0.101604302812208	0.555670418984957	0.481628752491233	HYPER	HYPO
cg07591442	2	69615105			GFPT1	NM_002056	TSS1500	chr2:69614119-69614616	S_Shore	1.88477591934127e-07	0.00115699587553096	7.04725613203202E-08	0.000432605605520524	0.949240572410757	0.0203351457943174	0.807932354881109	0.0299724753532587	0.773166005856424	0.0034597565085875	0.787072545466298	0.0243553276430775	0.176074566554333	0.162168026944459	HYPER
cg10925082	12	15114703			ARHGDIB	NM_001175	TSS200			1.76921330146493e-07	0.00115699587553096	5.97772564033178E-08	0.000407659957382891	0.155151768362279	0.0640751804982799	0.578498084962859	0.0767006137741352	0.677352914347301	0.00953395069453301	0.637810982593524	0.0666924083688937	-0.522201145985022	-0.482659214231245	HYPO	HYPO			HYPO
cg11664283	4	182909542								1.7524415925861e-07	0.00115699587553096	6.22693443982873E-08	0.000410775065311102	0.904856509149904	0.0215081572803168	0.653731528818593	0.00742619871443422	0.714651520540576	0.0232777189828421	0.690283523851783	0.037390999248223	0.190204988609328	0.214572985298122	HYPER
cg18008037	7	158272029			PTPRN2;PTPRN2;PTPRN2	NM_002847;NM_130842;NM_130843	Body;Body;Body			1.86551575008365e-07	0.00115699587553096	6.47224720199044E-08	0.000412533259607386	0.0910656221702111	0.0431097611201973	0.36868710510265	0.00572593271090955	0.38481244066576	0.0430434565408021	0.378362306440516	0.0318209692804806	-0.293746818495549	-0.287296684270305	HYPO	HYPER
cg21027526	12	15743215			PTPRO;PTPRO;PTPRO;PTPRO;PTPRO;PTPRO	NM_030670;NM_030671;NM_030669;NM_030668;NM_002848;NM_030667	Body;Body;Body;Body;Body;Body			1.8283612498895e-07	0.00115699587553096	6.5335982398643E-08	0.000412533259607386	0.0609762648829996	0.0224701960318133	0.236083921519291	0.0162820486960668	0.293357883536302	0.0201955752373463	0.270448298729498	0.0354160828516755	-0.232381618653303	-0.209472033846498	HYPO
cg24703336	12	5257426								1.72518001184975e-07	0.00115699587553096	6.08747803921218E-08	0.000407659957382891	0.105751882758145	0.0353988343072319	0.320215320723662	0.0235850111792708	0.338647652312726	0.019115338609007	0.3312747196771	0.0205836470892025	-0.232895769554581	-0.225522836918956	HYPO
cg03330516	20	62178744			SRMS	NM_080823	1stExon	chr20:62178442-62179183	Island	2.22768124863881e-07	0.00117213692099509	8.39018136476365E-08	0.000449244966589206	0.408217630461824	0.0163655493353772	0.543918963003394	0.00914895036713564	0.589669569546798	0.0210650870660563	0.571369326929436	0.0295081373434882	-0.181451939084974	-0.163151696467612	HYPO
cg05012902	17	8065517			VAMP2	NM_014232	Body	chr17:8065909-8066494	N_Shore	2.09069655659746e-07	0.00117213692099509	7.74033713086255E-08	0.000437956022278136	0.0654094670080113	0.0199259776896812	0.217037756012349	0.0164210972350247	0.256336680149663	0.025360577006483	0.240617110494737	0.0291944202401167	-0.190927213141652	-0.175207643486726	HYPO
cg06706170	1	165912313						chr1:165910640-165910978	S_Shore	1.98046224944695e-07	0.00117213692099509	7.21311505627989E-08	0.0004346740007622	0.0786180977974979	0.031770091383803	0.279109960175776	0.0101297781479163	0.260970524999328	0.00871309835762207	0.268226299069907	0.0127406387352622	-0.18235242720183	-0.189608201272409	HYPO
cg08693738	13	79170627						chr13:79170114-79171231	Island	2.07538257827156e-07	0.00117213692099509	7.82803954911574E-08	0.000437956022278136	0.107571021908259	0.0213496075142193	0.250642822969038	0.0304725515685177	0.277689565453387	0.0109294274254346	0.266870868459647	0.0226125667583827	-0.170118543545128	-0.159299846551388	HYPO
cg15448726	12	53273497						chr12:53273231-53273498	Island	2.225359617652e-07	0.00117213692099509	8.94823814059276E-08	0.000459879091843659	0.0777931212913447	0.0215547194419873	0.201461457160873	0.0104565956022221	0.20763254862757	0.00891137803982411	0.205164112040891	0.008858111432384	-0.129839427336225	-0.127370990749546	HYPO
cg15492834	1	162351057			C1orf226;C1orf226	NM_001135240;NM_001085375	Body;TSS1500			2.07141923616718e-07	0.00117213692099509	7.27764389871143E-08	0.0004346740007622	0.334858975627844	0.0408367355287969	0.61191264430678	0.0526360624990629	0.594167805493151	0.0102325539638107	0.601265741018603	0.0289733522485571	-0.259308829865307	-0.266406765390759	HYPO
cg15972125	8	1105422						chr8:1105083-1105435	Island	2.2250700624835e-07	0.00117213692099509	7.76795472968908E-08	0.000437956022278136	0.478916578007086	0.050093598461392	0.789189087955824	0.0283963529137447	0.796289917297227	0.0386621838956382	0.793449585560666	0.0310499111060125	-0.317373339290141	-0.31453300755358	HYPO
cg16102778	6	30163098			TRIM26	NM_003449	Body			2.1189603867381e-07	0.00117213692099509	7.48331463025967E-08	0.000437956022278136	0.922925309395539	0.038279119014891	0.675326548835364	0.0230249573156631	0.6633191526117	0.0373421148877797	0.668122111101166	0.0295466953518446	0.259606156783839	0.254803198294373	HYPER
cg17783640	19	2188889	rs35860395		DOT1L	NM_032482	Body	chr19:2190989-2191262	N_Shelf	1.97818490540772e-07	0.00117213692099509	8.5074811595159E-08	0.000449244966589206	0.770954413299074	0.0151451259782142	0.676713166258751	0.011050766273479	0.655765146245914	0.00715284548908382	0.664144354251049	0.0137024567447077	0.11518926705316	0.106810059048025	HYPER
cg25383242	16	76343663			CNTNAP4;CNTNAP4	NM_033401;NM_138994	Body;TSS200			2.21472620252865e-07	0.00117213692099509	8.03172465427316E-08	0.00044373471576812	0.295459891422103	0.0347603822858259	0.495640777828731	0.0127007629663192	0.502668445360821	0.0159465016058341	0.499857378347985	0.0135014530698208	-0.207208553938718	-0.204397486925882	HYPO
cg27360685	5	50683847			ISL1	NM_002202	Body	chr5:50685453-50686148	N_Shore	2.20384237365158e-07	0.00117213692099509	7.73578074832919E-08	0.000437956022278136	0.0470815138521037	0.0185979563157925	0.300974703891692	0.0965177810138458	0.353168220871134	0.0207246136841962	0.332290814079357	0.0579734791395491	-0.30608670701903	-0.285209300227253	HYPO	HYPO
cg15706692	6	75775380								2.38125266273908e-07	0.00123820095809735	8.47191976283189E-08	0.000449244966589206	0.0709335759024839	0.030803234271844	0.312024769132089	0.0113426980530172	0.336011529075198	0.0554374546979563	0.326416825097954	0.0417304359819661	-0.265077953172714	-0.25548324919547	HYPO	HYPER
cg26021960	3	147140297						chr3:147142181-147142391	N_Shore	2.42625076518781e-07	0.00124692926244097	8.53803485062589E-08	0.000449244966589206	0.879700966541642	0.0269370869637948	0.555926791332688	0.0595702144530509	0.589688724964199	0.0658301056349591	0.576183951511595	0.0582744752461327	0.290012241577443	0.303517015030048	HYPER	HYPO
cg06813862	12	89346059								2.47192734440198e-07	0.00125580159946376	8.79552949629289E-08	0.000457348907980062	0.486113096305511	0.0317019340857577	0.262179081466918	0.0396894977985691	0.197143064077153	0.0204435077464975	0.223157471033059	0.0432630053364621	0.288970032228358	0.262955625272452	HYPER	HYPO			HYPO
cg20051772	12	56325015			DGKA;DGKA;DGKA;DGKA;DGKA	NM_201445;NM_201554;NM_201444;NM_001345;NM_001345	TSS1500;TSS1500;TSS1500;5'UTR;1stExon	chr12:56325774-56326223	N_Shore	2.5740041909409e-07	0.00129279945490959	9.05411782025509E-08	0.000459972080739309	0.102927283692639	0.0509835951784751	0.402269648083564	0.0283204901049574	0.45277365151698	0.031359122086637	0.432572050143614	0.038175988760074	-0.349846367824341	-0.329644766450975	HYPO	HYPER
cg04769514	13	30088640			SLC7A1	NM_003045	Body	chr13:30088558-30088772	Island	2.70290522495095e-07	0.00134228703048795	9.49956803317161E-08	0.000477117963458779	0.900103612751197	0.0467427147422416	0.596122722853192	0.0331284872119181	0.499049760500958	0.017682146991069	0.537878945441852	0.0570758384370817	0.401053852250239	0.362224667309345	HYPER				HYPO
cg24899806	7	119914282			KCND2;KCND2	NM_012281;NM_012281	1stExon;5'UTR	chr7:119915062-119915485	N_Shore	3.38031821154769e-07	0.00162395630845247	1.20736486264113E-07	0.000592926151910947	0.881351272060552	0.048126279790582	0.583895083600653	0.00684242210070657	0.482586624837744	0.016649393934388	0.523110008342908	0.0568271677045152	0.398764647222808	0.358241263717645	HYPER
cg03219658	12	114863053								3.89135019317275e-07	0.00167020184341009	1.42092159429277E-07	0.000673465823581129	0.897267394898511	0.0395308829707259	0.636572748803929	0.0787676324719019	0.604410249197015	0.00534298072876636	0.617275249039781	0.0433091978352239	0.292857145701496	0.27999214585873	HYPER
cg07337250	17	9602953			USP43	NM_153210	Body			3.76175301910996e-07	0.00167020184341009	1.37416582045706E-07	0.000660170171366579	0.166831656787678	0.0459259164097089	0.458027815084189	0.026070070546612	0.420556530709784	0.014400646609627	0.435545044459546	0.0263596396364645	-0.253724873922106	-0.268713387671868	HYPO
cg11826475	12	120704006			PXN;PXN	NM_001080855;NM_002859	TSS1500;TSS1500	chr12:120702976-120703541	S_Shore	3.69708458269553e-07	0.00167020184341009	1.51397958857681E-07	0.000682807884202404	0.0881612017975586	0.0197356072117054	0.203059422021114	0.0211723857550099	0.22500572310776	0.0080497912561067	0.216227202673102	0.0169987966835567	-0.136844521310202	-0.128066000875543	HYPO				HYPO
cg12404181	10	5688515			ASB13;ASB13	NR_024581;NM_024701	Body;Body			3.79550175634273e-07	0.00167020184341009	1.45886591354677E-07	0.000676606685935691	0.907394769588371	0.0269741638024418	0.721781724355521	0.0208721492795671	0.746818569647319	0.0184237202718333	0.7368038315306	0.0216028117351457	0.160576199941052	0.170590938057771	HYPER
cg24576225	13	45914128			LOC100190939;TPT1	NR_024458;NM_003295	TSS1500;Body	chr13:45914617-45915656	N_Shore	3.55350013561669e-07	0.00167020184341009	1.32437064076871E-07	0.0006432395434596	0.0959175693472684	0.0374187242478331	0.29287738289462	0.0106885136930913	0.30908242559651	0.00975940189945849	0.302600408515754	0.0124484965618524	-0.213164856249242	-0.206682839168486	HYPO
cg25100863	3	3079097			CNTN4;CNTN4	NM_175613;NM_175607	Body;Body			3.77413499071274e-07	0.00167020184341009	1.43231596346969E-07	0.000673465823581129	0.443422592990446	0.0260759322403815	0.63100825662133	0.0439217913517404	0.6263362869268	0.0251852287179629	0.628205074804612	0.0283897340939025	-0.182913693936353	-0.184782481814165	HYPO
cg01305981	5	135266673			FBXL21	NM_012159	5'UTR	chr5:135265848-135266517	S_Shore	3.94018049017648e-07	0.00167450851289344	1.48492129850903E-07	0.000676606685935691	0.910923504562464	0.0236669992785259	0.734708231142488	0.0587475322540482	0.697511982220783	0.00427798337426654	0.712390481789465	0.0358752977341513	0.213411522341682	0.198533022773	HYPER	HYPO			HYPO
cg17554126	12	114836794			TBX5;TBX5;TBX5;TBX5	NM_000192;NM_181486;NM_080717;NM_080718	Body;Body;Body;Body	chr12:114838312-114838889	N_Shore	4.14250701219428e-07	0.00174372717548919	1.48422483703421E-07	0.000676606685935691	0.848559460935123	0.0456393903119711	0.410059330979196	0.0704574327427352	0.207424995144638	0.0292590289700917	0.288478729478461	0.118267958733735	0.641134465790485	0.560080731456662	HYPER
cg06908052	17	78880396			RPTOR;RPTOR	NM_001163034;NM_020761	Body;Body	chr17:78880030-78880278	S_Shore	4.28559733733922e-07	0.00175389823818476	1.8712601375365E-07	0.000772956353372577	0.915062620637289	0.0159007955098329	0.799438904794205	0.00868669802289818	0.812315234300529	0.0195874439209897	0.807164702498	0.0161381107562454	0.10274738633676	0.10789791813929	HYPER
cg12712184	7	155790801								4.28440226345648e-07	0.00175389823818476	1.64620394816521E-07	0.000720388627146491	0.428263554017238	0.0339179017382279	0.607473293232855	0.00928309250130216	0.60639145963255	0.00292958130966257	0.606824193072672	0.0051172535703754	-0.178127905615312	-0.178560639055434	HYPO
cg16301768	3	183894727			AP2M1;AP2M1	NM_004068;NM_001025205	5'UTR;5'UTR	chr3:183892455-183893184	S_Shore	4.28571773791589e-07	0.00175389823818476	1.55197244915643E-07	0.000692872613154602	0.0901819347622533	0.0320882078895824	0.410712200234452	0.105847065632679	0.526254384829324	0.00136461028499904	0.480037510991375	0.0825035170926901	-0.436072450067071	-0.389855576229122	HYPO
cg13298466	12	6658164	rs73264803		IFFO1;IFFO1;IFFO1;IFFO1	NM_080730;NM_080731;NM_001039670;NM_080731	Body;1stExon;Body;5'UTR	chr12:6657727-6657973	S_Shore	4.50203668754709e-07	0.00182552218278481	1.67106155697964E-07	0.000724097185369584	0.128105205269499	0.0481042934220506	0.384768724658696	0.00981971713561234	0.380275647866627	0.0126805044118988	0.382072878583455	0.0105147814501196	-0.252170442597128	-0.253967673313955	HYPO
cg10185767	6	169196473		rs78253870				chr6:169195967-169196186	S_Shore	4.69117408506891e-07	0.00186505009278982	1.77188908646817E-07	0.000753022194437859	0.144427156209566	0.0331758132915846	0.327953531165912	0.0218547405200791	0.379211155306604	0.00522910994039081	0.358708105650327	0.0303526345800308	-0.234783999097038	-0.214280949440761	HYPO
cg16240162	3	147106890			ZIC4;ZIC4;ZIC4;ZIC4;ZIC4	NM_001168378;NR_033119;NM_032153;NR_033118;NM_001168379	Body;Body;Body;Body;Body	chr3:147108511-147111703	N_Shore	4.72611125322886e-07	0.00186505009278982	1.72789183234022E-07	0.000741453483341161	0.940873304488799	0.0106363632000885	0.65768830284761	0.0894043685142558	0.52854241878792	0.0159592313156532	0.580200772411796	0.0844347773155065	0.41233088570088	0.360672532077004	HYPER	HYPO
cg18395150	1	4728842			AJAP1;AJAP1	NM_018836;NM_001042478	Body;Body	chr1:4726576-4726867	S_Shore	4.69082508701307e-07	0.00186505009278982	1.85325513818748E-07	0.000772740955175829	0.0644848375047199	0.0291650656743044	0.225521968502984	0.000851445869919547	0.217122198673498	0.0114877809326066	0.220482106605293	0.0093451931682354	-0.152637361168778	-0.155997269100573	HYPO
cg12224131	2	161128123		rs35753658				chr2:161126364-161126825	S_Shore	4.84922190050238e-07	0.00189669804781225	2.12363071512569E-07	0.00084559148714656	0.946661719791753	0.00442866469106001	0.852604196187562	0.00779203095591091	0.829193348552626	0.0300106097148386	0.838557687606601	0.025098159702028	0.117468371239127	0.108104032185153	HYPER
cg14010805	9	103361518						chr9:103360955-103361312	S_Shore	5.14090237863194e-07	0.00199314589044956	1.93635586791466E-07	0.00078516921028684	0.093261787668878	0.0241879110550515	0.342970466775354	0.0890544601796717	0.31913020930387	0.0164354225902455	0.328666312292464	0.0478355844557705	-0.225868421634992	-0.235404524623586	HYPO
cg08479675	19	48537443			CABP5	NM_019855	Body			5.20257065675013e-07	0.00199951529044499	1.93196385662212E-07	0.00078516921028684	0.538217695572332	0.0186474662769026	0.771684774818093	0.0701042382147508	0.873673853715464	0.0142927305094501	0.832878222156515	0.0667182418153068	-0.335456158143132	-0.294660526584184	HYPO
cg00347518	20	23337006						chr20:23336868-23337201	Island	5.77931435221607e-07	0.00212578947718813	2.35223683764214E-07	0.000886281109149037	0.602551326164992	0.0268967350829864	0.740081885753057	0.00134038365192883	0.747690745239526	0.0126382628129978	0.744647201444939	0.00988334069807574	-0.145139419074535	-0.142095875279947	HYPO
cg01300434	10	133651747								5.86606249057742e-07	0.00212578947718813	2.37691622893531E-07	0.000886281109149037	0.0678492245472007	0.0180101239550391	0.184703423396768	0.00914644010120429	0.232645277340927	0.00992072341009955	0.213468535763264	0.0275617692828674	-0.164796052793727	-0.145619311216063	HYPO
cg01914365	3	32511650		rs421653				chr3:32509265-32509525	S_Shelf	5.71091500818445e-07	0.00212578947718813	2.1092433648212E-07	0.00084559148714656	0.874387059925972	0.0491746495890066	0.504580944541274	0.12995526139496	0.454889657797203	0.0385050397256629	0.474766172494832	0.0755260135759859	0.419497402128769	0.39962088743114	HYPER	HYPO
cg02656891	1	34642519			C1orf94;C1orf94	NM_032884;NM_001134734	5'UTR;TSS200	chr1:34642382-34643024	Island	5.83026263415103e-07	0.00212578947718813	2.53476008719999E-07	0.000886281109149037	0.0491689582214291	0.0125736226467384	0.181901831635429	0.0185759865658192	0.147556334928452	0.0110080531929662	0.161294533611243	0.0223772067065497	-0.098387376707023	-0.112125575389814	HYPO
cg08782899	17	79652389			ARL16;HGS	NM_001040025;NM_004712	TSS1500;Body	chr17:79650194-79651447	S_Shore	5.86780267560562e-07	0.00212578947718813	2.20269794457687E-07	0.000861551188442454	0.118383112320756	0.0484581223650654	0.368527097221872	0.00386825430247725	0.420009907978794	0.025326114337258	0.399416783676025	0.0334602872459132	-0.301626795658038	-0.281033671355269	HYPO				HYPO
cg18402101	11	77789467			NDUFC2	NM_004549	Body	chr11:77790478-77791101	N_Shore	5.80622450091018e-07	0.00212578947718813	2.15400155223667E-07	0.000850026708982737	0.182885048414963	0.0553342802761061	0.507716326683807	0.0819754272239763	0.566335080133777	0.0243381595275934	0.542887578753789	0.0548362393727193	-0.383450031718814	-0.360002530338826	HYPO
cg13921640	17	48040877						chr17:48041282-48043064	N_Shore	6.00550265627451e-07	0.00215798705286628	2.28342225707592E-07	0.000885290821076255	0.113280760901734	0.041550646665091	0.323822680752421	0.00868647969703501	0.368905506542399	0.0152311548509372	0.350872376226408	0.0272872887218797	-0.255624745640665	-0.237591615324674	HYPO
cg15806880	11	624603			MUPCDH;MUPCDH	NM_021924;NM_031264	Body;Body	chr11:624780-625053	N_Shore	6.06554054810562e-07	0.00216198366333292	0.0000002414256420291	0.000886281109149037	0.834860757353471	0.0297564273827917	0.677716103747392	0.0210705579466199	0.670007585464442	0.0135686120314706	0.673090992777622	0.0148617662312164	0.16485317188903	0.161769764575849	HYPER
cg07861448	8	72757787	rs979449		MSC	NM_005098	TSS1500	chr8:72755783-72756667	S_Shore	6.13329368231694e-07	0.00216864432663825	2.42350480388015E-07	0.000886281109149037	0.927052612554776	0.0208460710327831	0.741181657715777	0.0370470605295298	0.767623430302703	0.0319425739256139	0.757046721267932	0.032604223487578	0.159429182252073	0.170005891286843	HYPER
cg02255297	7	43351394			HECW1	NM_015052	Body			6.2370265508237e-07	0.00217059328266627	2.34826781089277E-07	0.000886281109149037	0.60427996613807	0.0435556641496303	0.847926501970458	0.0327679260118088	0.920553774916135	0.0207874329883367	0.891502865737864	0.0454632726666143	-0.316273808778065	-0.287222899599794	HYPO
cg08799394	10	97049193			PDLIM1	NM_020992	Body	chr10:97050185-97051124	N_Shore	6.20224718347035e-07	0.00217059328266627	2.45350113816028E-07	0.000886281109149037	0.860912960475545	0.0200040746378063	0.718274049084926	0.0429138920025945	0.673561309110624	0.0097666878594141	0.691446405100344	0.0332845814511325	0.187351651364921	0.169466555375201	HYPER
cg04350307	2	223177742	rs76082621					chr2:223176493-223177515	S_Shore	6.39182902456455e-07	0.00217095092863956	2.57710981965638E-07	0.000886281109149037	0.0580232535199912	0.0166288791174719	0.230523224878215	0.043825364389107	0.197707797506372	0.0189664986748263	0.210833968455109	0.0313541920487455	-0.139684543986381	-0.152810714935118	HYPO
cg13453847	5	5034274			LOC340094	NR_026994	TSS200			6.40652913197011e-07	0.00217095092863956	2.46554770072682E-07	0.000886281109149037	0.0913157249354846	0.030480966140326	0.272127318692362	0.0146398109945786	0.33179373154	0.0242876540062846	0.307927166400945	0.0376370871838565	-0.240478006604516	-0.21661144146546	HYPO	HYPO			HYPER
cg19084127	2	242841239						chr2:242843760-242844198	N_Shelf	6.42244957782234e-07	0.00217095092863956	2.45337285237337E-07	0.000886281109149037	0.176488186993199	0.0440505890966749	0.401470990752089	0.0271912086628271	0.421178653540869	0.0172270672382428	0.413295588425357	0.0212071679328169	-0.24469046654767	-0.236807401432158	HYPO
cg20676047	11	857071			TSPAN4;TSPAN4;TSPAN4;TSPAN4;TSPAN4;TSPAN4;TSPAN4	NM_001025239;NM_001025237;NM_001025234;NM_001025235;NM_001025236;NM_001025238;NM_003271	5'UTR;Body;Body;Body;Body;Body;Body	chr11:858575-858932	N_Shore	6.43452836658013e-07	0.00217095092863956	2.55975048540302E-07	0.000886281109149037	0.901930917454328	0.0242122441523638	0.735973689349721	0.0441374460012861	0.736505148917979	0.023592017683639	0.736292565090676	0.0276659523395362	0.165425768536349	0.165638352363652	HYPER	HYPO
cg05407338	17	8213522			ARHGEF15	NM_173728	TSS200			6.53952552923566e-07	0.00218966103974442	2.48613973769027E-07	0.000886281109149037	0.140911425855737	0.0322830342534082	0.357749874294961	0.0497694677594878	0.425521196962431	0.0292724139187943	0.398412667895443	0.0492501039736139	-0.284609771106693	-0.257501242039705	HYPO
cg02539798	7	158272469			PTPRN2;PTPRN2;PTPRN2	NM_002847;NM_130842;NM_130843	Body;Body;Body			6.6435451972765e-07	0.00220776495743057	2.5530035019798E-07	0.000886281109149037	0.0743964862524665	0.0276974621561177	0.254230127718079	0.0194386140502092	0.331371050563546	0.0105712999660569	0.300514681425359	0.0439949737330244	-0.256974564311079	-0.226118195172892	HYPO	HYPER
cg01947751	3	196728969						chr3:196728958-196730878	Island	6.88705425277572e-07	0.00226374195610013	2.61423792301932E-07	0.000886281109149037	0.225050642405078	0.0496405592325754	0.536776825993607	0.0283927519626541	0.483947698898643	0.00837531027862081	0.505079349736629	0.0327701846656307	-0.258897056493565	-0.28002870733155	HYPO
cg04809990	20	16728895			OTOR	NM_020157	TSS200			6.96564353366467e-07	0.00226374195610013	2.61691569846872E-07	0.000886281109149037	0.177445809640837	0.0689601452417312	0.556758945198966	0.00840885492411575	0.529469464799484	0.03628419400326	0.540385256959277	0.0299893864501914	-0.352023655158648	-0.36293944731844	HYPO
cg25618439	1	149158099	rs34268997					chr1:149156106-149156671	S_Shore	6.95975626260851e-07	0.00226374195610013	3.03886676435638E-07	0.000987516421900641	0.120210864392204	0.0187356096488056	0.227276463617305	0.0102978980401495	0.236855286561551	0.0197669253341527	0.233023757383853	0.0157925140270155	-0.116644422169347	-0.112812892991649	HYPO
cg13947830	1	1551964			MIB2;MIB2;MIB2;MIB2;MIB2;MIB2	NM_001170687;NM_001170688;NM_080875;NM_001170689;NM_001170686;NR_033183	Body;Body;Body;5'UTR;Body;Body	chr1:1550453-1552015	Island	7.03676372298004e-07	0.00227016270351107	2.8174563731336E-07	0.000936289475722056	0.167995465545551	0.0272770691654031	0.307882562594346	0.000640245029013972	0.34835487222772	0.00889602311576753	0.332165948374371	0.0230450525315164	-0.180359406682169	-0.164170482828819	HYPO	HYPER
cg01608400	16	78538651	rs1397926		WWOX	NM_016373	Body			7.17650869919371e-07	0.00229846932455582	2.89382682494158E-07	0.000954017000075121	0.0674905709814931	0.0090795988684427	0.191331957056924	0.0232944426797586	0.248668746558265	0.0241359159144762	0.225734030757729	0.0375923025704971	-0.181178175576772	-0.158243459776235	HYPO				HYPO
cg01530803	22	30877800			SDC4P	NR_001580	TSS200			7.23842763289651e-07	0.00230162210218911	2.78966793473448E-07	0.000934078040249861	0.100777235633237	0.0381241843477517	0.298994717469355	0.00463869732664776	0.35826552636872	0.0155540484051933	0.334557202808974	0.0343547991610073	-0.257488290735483	-0.233779967175737	HYPO				HYPO
cg01948062	11	115376098			CADM1;CADM1	NM_001098517;NM_014333	TSS1500;TSS1500	chr11:115373574-115375881	S_Shore	7.30201469521934e-07	0.00230525647073031	3.26699214748929E-07	0.0010240792364054	0.0326061852978841	0.00801899543384544	0.112301983573215	0.0072835344884024	0.155587722520722	0.00565895475800267	0.138273426941719	0.0243181190063504	-0.122981537222838	-0.105667241643835	HYPO
cg14141912	2	85992696			ATOH8	NM_032827	Body			7.51563603568003e-07	0.00235586939455456	3.08332163351196E-07	0.000987516421900641	0.659798250322738	0.0253590716052778	0.800816832149372	0.020812948903289	0.808900106189231	0.0212793084774193	0.805666796573287	0.018822884765953	-0.149101855866493	-0.145868546250549	HYPO
cg18470456	13	96204493			CLDN10;CLDN10;CLDN10	NM_006984;NM_182848;NM_001160100	TSS1500;Body;Body	chr13:96204691-96205496	N_Shore	8.10397936846674e-07	0.00252240352762934	3.17768853752347E-07	0.00101041808287173	0.918213188295555	0.0275671420370412	0.712977734418205	0.0778534773055313	0.707999127914367	0.0117395853914815	0.709990570515902	0.039895311397941	0.210214060381188	0.208222617779653	HYPER
cg10783797	7	150930536	rs76065000		CHPF2;CHPF2	NM_019015;NM_019015	5'UTR;1stExon	chr7:150929388-150930151	S_Shore	8.16854541734706e-07	0.00252472030814678	3.32410492637472E-07	0.00102740877172654	0.123959273992317	0.0317281525856937	0.276564839605722	0.00829348496504489	0.282844210031268	0.00288557568603339	0.28033246186105	0.00576089356077989	-0.158884936038951	-0.156373187868732	HYPO				HYPER
cg01790002	7	27283545	rs35861391		EVX1	NM_001989	Body	chr7:27283408-27283614	Island	8.44501796400129e-07	0.00255653830805837	3.46311504565254E-07	0.00104124796878068	0.0753739413355677	0.0124581936954212	0.19935291150558	0.00514717359078611	0.244622884788344	0.0345776839841854	0.226514895475238	0.0349176546771854	-0.169248943452776	-0.151140954139671	HYPO				HYPER
cg16241541	21	31766922			KRTAP13-1	NM_181599	TSS1500			8.39058663704453e-07	0.00255653830805837	3.24079173527681E-07	0.00102312258052937	0.336611621806199	0.0307432876133566	0.5560960808544	0.0205966302799158	0.625975415001091	0.0519426342867107	0.598023681342414	0.0540371198832695	-0.289363793194892	-0.261412059536216	HYPO
cg02499409	6	168956418			SMOC2;SMOC2	NM_022138;NM_001166412	Body;Body	chr6:168956417-168957200	Island	8.86966982793236e-07	0.00256224471234588	3.6907703006995E-07	0.00108030068810845	0.539266765379759	0.0226131895077955	0.681835372747642	0.0419069171606878	0.680523467994479	0.0130226728592523	0.681048229895744	0.0228988811714055	-0.14125670261472	-0.141781464515985	HYPO
cg02703870	16	82045140			SDR42E1	NM_145168	TSS200	chr16:82044886-82045306	Island	8.85163764488264e-07	0.00256224471234588	3.39415110395999E-07	0.00103789078536662	0.11371939112525	0.0250790014422106	0.360356540425434	0.0378576007533368	0.496266730320778	0.0120744405178207	0.44190265436264	0.0772830476613435	-0.382547339195527	-0.32818326323739	HYPO
cg03041920	13	100310311			CLYBL	NM_206808	Body	chr13:100310204-100310446	Island	8.71047022854871e-07	0.00256224471234588	3.40498400111677E-07	0.00103789078536662	0.0638964793944454	0.0435965381188388	0.300189395056328	0.0264870544100482	0.285873281305608	0.0214477314386335	0.291599726805896	0.0216073815775802	-0.221976801911162	-0.22770324741145	HYPO
cg06192549	3	183894778			AP2M1;AP2M1	NM_004068;NM_001025205	5'UTR;5'UTR	chr3:183892455-183893184	S_Shore	8.54377733103825e-07	0.00256224471234588	3.30562322400715E-07	0.00102740877172654	0.0627397242118381	0.0132917281648705	0.302892297997571	0.121164879761003	0.334800105374068	0.0093668222800145	0.322036982423469	0.0633997882737783	-0.27206038116223	-0.259297258211631	HYPO
cg07364927	1	230307593	rs74143109		GALNT2	NM_004481	Body			8.74526385208262e-07	0.00256224471234588	3.68280138181329E-07	0.00108030068810845	0.0565539591893403	0.010872931297245	0.170572042087521	0.0481175905633882	0.203095116293132	0.0117059277308013	0.190085886610888	0.0310590584075073	-0.146541157103792	-0.133531927421547	HYPO	HYPO
cg12018809	12	6745171		rs7298989	LPAR5;LPAR5	NM_020400;NM_020400	1stExon;5'UTR			8.75741588912156e-07	0.00256224471234588	3.45298812371159E-07	0.00104124796878068	0.123034074762991	0.0297487812263926	0.300782862318624	0.0518803108286536	0.349354854866684	0.00826230645511169	0.32992605784746	0.0376137748029248	-0.226320780103693	-0.206891983084469	HYPO	HYPER
cg18000764	3	12947655			IQSEC1;IQSEC1	NM_001134382;NM_014869	Body;Body	chr3:12949699-12950025	N_Shelf	8.85908525379886e-07	0.00256224471234588	3.55563904321863E-07	0.00106184355108098	0.915692762399898	0.0307129671613381	0.728911144836246	0.0417433278950663	0.744618714827351	0.0138328163885628	0.738335686830909	0.0246032129419359	0.171074047572547	0.177357075568989	HYPER
cg16672535	1	6510652			ESPN	NM_031475	Body	chr1:6511689-6512110	N_Shore	8.95514682124239e-07	0.00257013876775737	3.66081488073336E-07	0.00108030068810845	0.173921755143691	0.02881331616703	0.313902834827468	0.00285635679505117	0.34209503749409	0.0140644182669664	0.330818156427441	0.0184223698662258	-0.168173282350399	-0.15689640128375	HYPO
cg01065960	17	27181503	rs77924683		ERAL1	NM_005702	TSS1500	chr17:27181979-27182319	N_Shore	9.59548419372667e-07	0.00272458645078789	3.74936693826085E-07	0.0010902320382279	0.0959306751743806	0.0416765569972037	0.316364576964572	0.0429332056821104	0.367104009823876	0.0234156019338446	0.346808236680154	0.0388240551535112	-0.271173334649495	-0.250877561505774	HYPO
cg01463644	16	48115640								9.67794915710323e-07	0.00272458645078789	4.02377924618145E-07	0.00113276305655145	0.0819858213255948	0.0140261398846828	0.244280245229117	0.0545115109233599	0.216829565264138	0.0160031683577837	0.227809837250129	0.0331208220564133	-0.134843743938543	-0.145824015924535	HYPO
cg06112335	7	119694495	rs73431766							9.76610266704361e-07	0.00272458645078789	3.79268528806164E-07	0.00109562001894644	0.943865463651136	0.0348161384932933	0.719279305027976	0.0151998692845229	0.616437424775926	0.025584272644566	0.657574176876746	0.0596487402220326	0.32742803887521	0.28629128677439	HYPER
cg18082788	6	149806339			ZC3H12D	NM_207360	TSS200			9.80151331219992e-07	0.00272458645078789	3.89447533042844E-07	0.00111143688788191	0.328264217865415	0.0282214597495313	0.558020793494664	0.0236425529633358	0.518039449728311	0.0439421603174108	0.534031987234852	0.0398089394375876	-0.189775231862896	-0.205767769369437	HYPO			HYPER	HYPO
cg16967003	7	1293599	rs12532944							9.86907294562945e-07	0.0027262203741595	3.89773152801916E-07	0.00111143688788191	0.0465472360864144	0.0169024294094744	0.225767668445608	0.0438500364727649	0.296614280612362	0.0404255780467785	0.268275635745661	0.0529489644990884	-0.250067044525948	-0.221728399659246	HYPO
cg21879716	1	226967207								1.00519523638653e-06	0.00275732543295829	3.95183719078591E-07	0.00111964160593458	0.64530352387548	0.0386952549008985	0.844080698943128	0.0188161540085395	0.912251777467015	0.0112273629478055	0.88498334605746	0.0393157415856825	-0.266948253591535	-0.23967982218198	HYPO
cg24260327	12	125023590						chr12:125023589-125023809	Island	1.01064459670132e-06	0.00275732543295829	4.27962922226329E-07	0.00118963464334237	0.79097527706398	0.0195859616842667	0.638680967250642	0.0360729923380913	0.668353224407458	0.00779864527900193	0.656484321544732	0.0248969371928336	0.122622052656523	0.134490955519249	HYPER
cg02489219	2	197676272			C2orf66	NM_213608	TSS1500			1.05032426582204e-06	0.00277162791553608	4.49476520624986E-07	0.0012023384543533	0.275895206304018	0.0242634749767001	0.391911244489025	0.0125493169794901	0.414106533889671	0.00942076881897056	0.405228418129413	0.0152163084618674	-0.138211327585654	-0.129333211825395	HYPO
cg04548076	22	23727927						chr22:23730282-23730537	N_Shelf	1.04569255078905e-06	0.00277162791553608	4.76800315637907E-07	0.00122521602968764	0.0919633291775147	0.0101351416222353	0.170339656548275	0.0108455410158239	0.212342770772139	0.00169704438806554	0.195541525082593	0.0236669580039322	-0.120379441594624	-0.103578195905079	HYPO
cg07408232	6	30113978			TRIM40	NM_138700	Body			1.0561748407665e-06	0.00277162791553608	4.67158043079977E-07	0.00122174820234659	0.0651074956346979	0.0195413845137215	0.180357837924508	0.0117086759370661	0.178242648632913	0.022730281062855	0.179088724349551	0.0171449210954668	-0.113135152998216	-0.113981228714853	HYPO
cg13463639	11	417907			SIGIRR;SIGIRR	NM_001135053;NM_021805	TSS1500;TSS1500	chr11:416419-417650	S_Shore	1.02646522312032e-06	0.00277162791553608	4.36825761847018E-07	0.00119456208520174	0.103951389408461	0.0266192848329876	0.232915567028017	0.0128170276222322	0.237843512406091	0.0092377546559049	0.235872334254861	0.0095405711832886	-0.13389212299763	-0.1319209448464	HYPO
cg15785868	12	110156356			C12orf34	NM_032829	5'UTR	chr12:110156267-110156496	Island	1.05978324394567e-06	0.00277162791553608	4.13137326132326E-07	0.00115569152961151	0.139751187385432	0.0535258277302073	0.432782954123755	0.0706740917477119	0.441084009051086	0.0269280809105104	0.437763587080154	0.0403972751027154	-0.301332821665654	-0.298012399694722	HYPO	HYPER			HYPO
cg20562220	14	106068824						chr14:106066400-106067202	S_Shore	1.08417075413414e-06	0.00281872916619833	4.31138298561974E-07	0.00119097104671886	0.564382914077918	0.0340399737176158	0.744889059457552	0.0199799662490778	0.810207434924818	0.0155319438092891	0.784080084737912	0.0387345769846642	-0.245824520846901	-0.219697170659994	HYPO
cg08873266	1	40255052			BMP8B	NM_001720	TSS1500	chr1:40253683-40255172	Island	1.12450537244288e-06	0.0028630841655375	4.84475602774586E-07	0.00123774275066773	0.0721798384294594	0.0167284420630112	0.180857918947039	0.0379467673921672	0.21204550475875	0.00720346668408257	0.199570470434066	0.0260333230234255	-0.139865666329291	-0.127390632004606	HYPO
cg13249593	17	39705234						chr17:39705045-39705332	Island	1.11552293618587e-06	0.0028630841655375	4.46384202783539E-07	0.0012023384543533	0.0432672241714104	0.0144886926388136	0.230027319226892	0.0911936458251865	0.266269312933801	0.0171458445323758	0.251772515451037	0.051186960101593	-0.22300208876239	-0.208505291279627	HYPO
cg21140160	13	25508351		rs67059775	LOC646405	NR_026730	Body	chr13:25506113-25506341	S_Shelf	1.12050500340409e-06	0.0028630841655375	4.37843753371589E-07	0.00119456208520174	0.394604133745852	0.0505108014860595	0.668192194847109	0.0717074084969195	0.727077084509278	0.0243353369968408	0.70352312864441	0.0512037253612341	-0.332472950763426	-0.308918994898558	HYPO				HYPO
cg26764362	6	45451585	rs55849812		RUNX2;RUNX2;RUNX2	NM_001015051;NM_001024630;NM_004348	Body;Body;Body			1.12714238318195e-06	0.0028630841655375	4.49037699068618E-07	0.0012023384543533	0.864943610857905	0.0301615586176218	0.634702239146461	0.0862087278278929	0.648866335063392	0.0094030922038942	0.64320069669662	0.044298778130628	0.216077275794513	0.221742914161285	HYPER
cg25319656	7	157933750	rs74559595		PTPRN2;PTPRN2;PTPRN2	NM_002847;NM_130842;NM_130843	Body;Body;Body	chr7:157937614-157937841	N_Shelf	1.16548538021514e-06	0.00294356319610427	4.70820804891076E-07	0.00122395578191434	0.157215555507023	0.0266286192199782	0.334493094756401	0.0581390351375727	0.362700666727986	0.0290888751396387	0.351417637939352	0.0388177577287299	-0.205485111220963	-0.194202082432329	HYPO
cg02072170	3	194406190			FAM43A	NM_153690	TSS1500	chr3:194406440-194409045	N_Shore	1.19058450844298e-06	0.00297297696164206	4.66381156219811E-07	0.00122174820234659	0.101866206840626	0.0492118465315437	0.362756941650257	0.00656527994500574	0.467244934171678	0.022386350216968	0.42544973716311	0.059469927169574	-0.365378727331052	-0.323583530322484	HYPO	HYPER
cg04477431	6	31631716			BAT4	NM_033177	Body	chr6:31632815-31634093	N_Shore	1.22927148730385e-06	0.00300394576186696	5.17847234192034E-07	0.00127865450426069	0.104068682155502	0.0263117792190438	0.238790593239632	0.0350145527393115	0.256855067061799	0.00600094814262838	0.249629277532932	0.0205525662516945	-0.152786384906296	-0.14556059537743	HYPO				HYPO
cg08273874	16	1060765						chr16:1060490-1060799	Island	1.23121543035165e-06	0.00300394576186696	4.9645017539041E-07	0.00125384023668231	0.0804360512020846	0.0380015311216068	0.301100791160418	0.0460658827591511	0.275812573593861	0.00691950517529226	0.285927860620483	0.027318571500693	-0.195376522391776	-0.205491809418399	HYPO
cg14069412	5	134209415			TXNDC15	NM_024715	TSS200	chr5:134209887-134210504	N_Shore	1.224634648895e-06	0.00300394576186696	5.14533710635618E-07	0.00127761032861883	0.733520348496366	0.0286618444385742	0.864349101410449	0.00337445827802468	0.892341506604819	0.00789726836213809	0.881144544527071	0.0164043466961988	-0.158821158108453	-0.147624196030705	HYPO
cg14116632	10	130228273								1.23696921743371e-06	0.00300394576186696	4.96047855417558E-07	0.00125384023668231	0.093536171099364	0.0215125377881735	0.25921073346008	0.00496812297494438	0.350292965402201	0.0180186180209383	0.313860072625352	0.0515489840038899	-0.256756794302837	-0.220323901525988	HYPO	HYPO
cg27369096	5	2169769								1.21751977044677e-06	0.00300394576186696	4.73540639001934E-07	0.00122395578191434	0.421243372453751	0.0917940311371983	0.845516336327117	0.0255804812736008	0.887771794514701	0.0338043655838689	0.870869611239667	0.0356456862159223	-0.46652842206095	-0.449626238785916	HYPO
cg23901857	2	176993221			HOXD8	NM_019558	TSS1500	chr2:176993479-176995557	N_Shore	1.28096239053241e-06	0.00309378316553167	5.05209915607971E-07	0.00126289303743196	0.153456338984471	0.0351557530516605	0.409861419421851	0.0785752900665298	0.498404100711892	0.0428005075360122	0.462987028195876	0.0693642753724054	-0.344947761727421	-0.309530689211404	HYPO	HYPER
cg10896586	6	47009737	rs75208408		GPR110;GPR110	NM_153840;NM_025048	5'UTR;5'UTR			1.29275303401485e-06	0.00310529114934756	5.05749255909647E-07	0.00126289303743196	0.274793678450819	0.0631041102886631	0.60827439937817	0.00964493924923011	0.747366855992091	0.0251841997718914	0.691729873346523	0.0783861698160096	-0.472573177541272	-0.416936194895703	HYPO
cg02342515	11	18801336			PTPN5;PTPN5;PTPN5	NM_006906;NM_001039970;NM_032781	5'UTR;5'UTR;5'UTR			1.33755232886458e-06	0.0031126440264685	5.87281527676401E-07	0.00137337494267445	0.391366808065206	0.0225465889945358	0.530086752125514	0.00113024693575084	0.501743036680213	0.0085420567448353	0.513080522858333	0.0166677110853049	-0.110376228615007	-0.121713714793127	HYPO				HYPER
cg18530511	3	159479909			SCHIP1	NM_014575	Body	chr3:159480946-159483023	N_Shore	1.3262352614805e-06	0.0031126440264685	5.35592475935731E-07	0.00130067161373091	0.849265551835119	0.0280787392890066	0.674502429052297	0.0126220282601777	0.609876147369382	0.0379701801290481	0.635726660042548	0.0448738573571985	0.239389404465738	0.213538891792572	HYPER	HYPO
cg19860752	18	37332566			LOC647946	NR_024391	TSS1500			1.32919040001889e-06	0.0031126440264685	5.25783466128453E-07	0.00129103793292437	0.826171399793761	0.0613754319656172	0.53732405208164	0.000700075268021302	0.507719716045297	0.0368620744227076	0.519561450459834	0.0306994105051493	0.318451683748464	0.306609949333927	HYPER
cg20672711	3	110965888								1.33515568963785e-06	0.0031126440264685	5.29832168733356E-07	0.00129379161105583	0.284710998558864	0.0569233404352036	0.563990508210576	0.0512371862772136	0.575783178936114	0.0198873986123558	0.571066110645899	0.029929696808306	-0.291072180377249	-0.286355112087034	HYPO	HYPER
cg25600049	13	53419729			PCDH8;PCDH8	NM_002590;NM_032949	Body;Body	chr13:53419897-53422872	N_Shore	1.31377332959557e-06	0.0031126440264685	5.6334716116565E-07	0.00133865217734579	0.0449845668821082	0.00868632479996585	0.147194631968366	0.0303940699871395	0.201703953804221	0.00869186473628737	0.179900225069879	0.0340602991618422	-0.156719386922113	-0.134915658187771	HYPO
cg20510272	1	204183603			GOLT1A	NM_198447	TSS1500			1.36602462291847e-06	0.00314457445253515	5.52359859094302E-07	0.0013268104089251	0.115935892072922	0.0280588575123275	0.285520932034061	0.00509242147969157	0.361730698597971	0.0261039832241546	0.331246791972407	0.0457118224875458	-0.245794806525049	-0.215310899899485	HYPO	HYPO
cg14890509	19	45943865						chr19:45942865-45943396	S_Shore	1.3740953936267e-06	0.00314676388738817	5.52151589418338E-07	0.0013268104089251	0.824749606661119	0.0434809441864024	0.592768056824995	0.0659418519673772	0.585859054037454	0.00156551033153169	0.588622655152471	0.033205837850842	0.238890552623664	0.236126951508648	HYPER
cg21249366	9	129450136			LMX1B	NM_002316	Body	chr9:129453084-129453347	N_Shelf	1.40028172629539e-06	0.00317888212994611	5.66475662253769E-07	0.00133888794734891	0.395110029773088	0.044380475176201	0.596476818518342	0.0169613329737181	0.6250954680904	0.0151944587354197	0.613648008261577	0.0208102288115964	-0.229985438317312	-0.218537978488489	HYPO
cg07539180	7	112838431		rs76778292						1.41241529153535e-06	0.00318501089481314	5.58170710294247E-07	0.00133352111825552	0.186930557884981	0.0753075002449886	0.52546761681615	0.0103440467356774	0.558512997995439	0.0230239977924606	0.545294845523723	0.0248877726620209	-0.371582440110458	-0.358364287638743	HYPO				HYPO
cg15717858	12	109956918			UBE3B;UBE3B	NM_130466;NM_183415	Body;Body			1.43196870096237e-06	0.00321271264156725	5.83022474779694E-07	0.0013706672311068	0.575051246387697	0.027598251142485	0.74664464996622	0.00487563195237483	0.803218018302966	0.0424850778622446	0.780588670968267	0.0432272792193054	-0.228166771915269	-0.20553742458057	HYPO
cg00592781	12	66122874						chr12:66122788-66123328	Island	1.4650849056935e-06	0.0032704098827688	6.09473461693107E-07	0.00140300156013564	0.050790427245769	0.0183620959006434	0.181808396572769	0.00566570089208418	0.24586568573321	0.0249825602343267	0.220242770069034	0.0393838810677139	-0.195075258487441	-0.169452342823265	HYPO
cg06399905	4	80604140								1.50199435409247e-06	0.00331927234305248	6.06280092724374E-07	0.00140295752849479	0.240699604797904	0.0467255207089488	0.473969232951655	0.0579488559960141	0.487794030948655	0.00786321779703487	0.482264111749855	0.0304593185539475	-0.247094426150751	-0.241564506951951	HYPO				HYPO
cg13474918	7	119914578			KCND2;KCND2	NM_012281;NM_012281	1stExon;5'UTR	chr7:119915062-119915485	N_Shore	1.57252631423428e-06	0.00344073428424701	6.24407741979812E-07	0.00142993255241306	0.887263726599698	0.0486342953089208	0.582475747025256	0.0249930209792065	0.419103802973522	0.0135820786635325	0.484452580594215	0.0908598747291721	0.468159923626177	0.402811146005483	HYPER
cg17568518	6	46807186		rs76849793	MEP1A	NM_005588	3'UTR			1.57189542682304e-06	0.00344073428424701	6.47958248488561E-07	0.00146864555171011	0.539554558392011	0.0372828498912885	0.7216608885292	0.0396904407100411	0.737362194205452	0.0151957790502487	0.731081671934951	0.0241505263171022	-0.197807635813442	-0.191527113542941	HYPO
cg16151151	5	50683467			ISL1	NM_002202	Body	chr5:50683285-50683615	Island	1.58586522681362e-06	0.00344750108209172	6.40318716308354E-07	0.00145881106634742	0.0558053124823989	0.0221524904451706	0.380526659277516	0.0197157862594866	0.26632983875695	0.00874998878287506	0.312008566965177	0.0636217993608287	-0.210524526274552	-0.256203254482778	HYPO
cg05772125	16	31539169			AHSP	NM_016633	TSS200			1.61654622051408e-06	0.00346837054191871	7.05059156567854E-07	0.001505427324339	0.0672016214069182	0.0136591748955255	0.231919638766759	0.00316443620759073	0.175147529295912	0.000260369045983037	0.197856373084251	0.0311361371123485	-0.107945907888994	-0.130654751677333	HYPO
cg14016177	9	131965610						chr9:131965037-131965636	Island	1.60989852138142e-06	0.00346837054191871	7.12506495407171E-07	0.00151401464352429	0.0714858596139905	0.0103095621515913	0.166890999056042	0.0341175206418245	0.211292625663356	0.00972087724190786	0.193531975020431	0.03049098825022	-0.139806766049366	-0.12204611540644	HYPO
cg01328621	15	68567276						chr15:68569974-68571058	N_Shelf	1.63827786266019e-06	0.0034811986841071	7.00393765642893E-07	0.00150491200671651	0.89716823777931	0.0273890641861618	0.750329680970623	0.0323841079067391	0.751069326999036	0.0192588973125536	0.750773468587671	0.0211612687935005	0.146098910780275	0.14639476919164	HYPER
cg21479786	17	39507664			KRT33A	NM_004138	TSS1500			1.65346598811049e-06	0.00348827350702959	6.66872313827017E-07	0.00148619857441743	0.430967641709942	0.05138369552672	0.675514703514127	0.0528195010353	0.730523800666749	0.014142615494428	0.7085201618057	0.0412950595081315	-0.299556158956807	-0.277552520095758	HYPO	HYPO
cg23696620	12	96973562								1.65739201251683e-06	0.00348827350702959	6.69803927979549E-07	0.00148619857441743	0.412678343153042	0.0575631033693736	0.682004572528564	0.027089552309923	0.678000415036349	0.0129816063707177	0.679602078033235	0.0165085431288433	-0.265322071883307	-0.266923734880193	HYPO
cg13938349	7	44364084			CAMK2B;CAMK2B;CAMK2B;CAMK2B;CAMK2B;CAMK2B;CAMK2B;CAMK2B	NM_172081;NM_172082;NM_172083;NM_172084;NM_172079;NM_001220;NM_172078;NM_172080	Body;Body;Body;Body;Body;Body;Body;Body	chr7:44364432-44365328	N_Shore	1.67356994701694e-06	0.00349357141146985	6.72515430229029E-07	0.00148619857441743	0.669253045297691	0.0551419564743553	0.365557518850193	0.0875408259833032	0.355316200715721	0.0337923351690605	0.35941272796951	0.0501824211321878	0.31393684458197	0.309840317328181	HYPER
cg17401780	10	129949004						chr10:129947728-129949099	Island	1.69024061287365e-06	0.00349357141146985	7.61229033307894E-07	0.00157957526103047	0.90039308607251	0.0190292961249307	0.780900293279429	0.0362843840476311	0.788875757935271	0.0127265804690951	0.785685572072934	0.0207172504833568	0.111517328137239	0.114707513999576	HYPER
cg17853801	17	21103363			TMEM11;TMEM11	NR_024547;NM_003876	Body;Body			1.69152653740321e-06	0.00349357141146985	6.80550369881425E-07	0.00148906442366798	0.55271523715336	0.0536430135098449	0.229135148950597	0.091356236447709	0.258365888306459	0.0229628943912538	0.246673592564114	0.0510535853870368	0.294349348846902	0.306041644589246	HYPER
cg22628146	1	45957456			TESK2	NM_007170	TSS1500	chr1:45956345-45956893	S_Shore	1.68346636277861e-06	0.00349357141146985	6.89641777467495E-07	0.0014941630004345	0.117515589562072	0.0372271670700544	0.297301011520484	0.00412055173509448	0.359662988798367	0.0216160118885148	0.334718197887214	0.0374776678121088	-0.242147399236296	-0.217202608325142	HYPO
cg00332802	3	118198779								1.70696429258998e-06	0.00350905810217444	6.8002244106535E-07	0.00148906442366798	0.288669490841247	0.0929203143147461	0.736926515633598	0.0927869563142493	0.76123504324182	0.0341897363613075	0.751511632198531	0.0539823601381726	-0.472565552400573	-0.462842141357284	HYPO	HYPER			HYPO
cg17168630	19	44174930	rs4251803		PLAUR;PLAUR;PLAUR	NM_001005377;NM_002659;NM_001005376	TSS1500;TSS1500;TSS1500	chr19:44172916-44173252	S_Shore	1.71592224847086e-06	0.00351114234825763	6.88715291028128E-07	0.0014941630004345	0.164314934796238	0.0641141333744098	0.465270576950698	0.0364010705126079	0.527810468854351	0.0405979809138653	0.50279451209289	0.0482569055633848	-0.363495534058114	-0.338479577296652	HYPO
cg27305383	4	57522795			HOPX;HOPX;HOPX;HOPX;HOPX	NM_139212;NM_032495;NM_001145460;NM_001145459;NM_139211	5'UTR;Body;Body;TSS200;TSS200	chr4:57521621-57522703	S_Shore	1.74078871656731e-06	0.00354560957846015	7.01412893248142E-07	0.00150491200671651	0.135370061489517	0.0556187764558944	0.408807008562582	0.0710996591587948	0.470524384640218	0.0156625504736389	0.445837434209163	0.050290739503077	-0.335154323150701	-0.310467372719646	HYPO				HYPO
cg17021933	12	9063834						chr12:9066946-9067480	N_Shelf	1.758993320291e-06	0.00356625406279293	7.23728012580869E-07	0.00151599409695032	0.882357988221543	0.0454741276586906	0.676616368979087	0.00262408228804653	0.664569214540482	0.02163762977611	0.669388076315924	0.0167139206097161	0.217788773681061	0.212969911905619	HYPER
cg09083359	5	3854537						chr5:3854536-3854796	Island	1.78042801776523e-06	0.00359322893218225	7.21272972436835E-07	0.00151599409695032	0.51448944765458	0.0594643038015356	0.774728742398364	0.0249129683193428	0.810750578597273	0.0133708645620361	0.796341844117709	0.0251758974443934	-0.296261130942693	-0.281852396463129	HYPO
cg02466173	16	30829666						chr16:30832286-30832560	N_Shelf	1.83693775269422e-06	0.0036591797666076	7.41990755361018E-07	0.00154691772658478	0.532296454614269	0.0607034818964692	0.811413664933215	0.0317723176250079	0.883660965032993	0.0309834408890157	0.854762044993082	0.0479401560071498	-0.351364510418723	-0.322465590378812	HYPO
cg21307155	20	3216740			SLC4A11	NM_032034	Body	chr20:3218578-3220930	N_Shore	1.83794341893309e-06	0.0036591797666076	7.98597877067022E-07	0.0016200020365148	0.188876536624313	0.0255414235421369	0.323913969180439	0.0372937401024163	0.328928512347665	0.0141807802930781	0.326922695080775	0.0213493962565622	-0.140051975723352	-0.138046158456462	HYPO				HYPO
cg26797158	1	236511546						chr1:236511353-236511777	Island	1.86553532288284e-06	0.00369745754743679	7.75682113829669E-07	0.00160204454221806	0.588565161914465	0.0358604737207321	0.755883559060932	0.004604172540479	0.804080407030358	0.0235271443053743	0.784801667842588	0.03128807611591	-0.215515245115893	-0.196236505928123	HYPO
cg19098785	1	205490109	rs28580089		CDK18;CDK18;CDK18	NM_002596;NM_212503;NM_212502	5'UTR;5'UTR;5'UTR			1.91623543410632e-06	0.00376418475394302	7.85289499244396E-07	0.00160686955303258	0.464920392423556	0.0422546503769089	0.675060040558216	0.0411312775614029	0.736674111163025	0.0282177468955871	0.712028482921101	0.0442713702898199	-0.271753718739469	-0.247108090497545	HYPO
cg13428681	1	2756210								1.97335796428125e-06	0.00385924203437592	8.09346711687846E-07	0.00162598490147826	0.122944867907198	0.0535499548309856	0.352825339062692	0.00470548710656068	0.390765609943206	0.0167824242926668	0.375589501591	0.0240457799029909	-0.267820742036008	-0.252644633683802	HYPO
cg17324339	8	48656349								1.98212517702092e-06	0.00385931123343638	7.99038069333653E-07	0.0016200020365148	0.891993396527591	0.045597893947109	0.568248463744951	0.0492817639924406	0.380183659117141	0.0223179407073027	0.455409580968265	0.107082816203945	0.51180973741045	0.436583815559326	HYPER
cg02310103	3	50391305			CYB561D2	NM_007022	3'UTR	chr3:50387959-50388681	S_Shelf	1.99397994854183e-06	0.00386536511235271	8.20636412242996E-07	0.00164120598532119	0.078298225829481	0.0305147949536832	0.270065719866009	0.04784599557071	0.351117279132614	0.0312487436446724	0.318696655425972	0.0550577732076745	-0.272819053303133	-0.240398429596491	HYPO
cg05010623	2	158485762			ACVR1C;ACVR1C;ACVR1C	NM_001111032;NM_145259;NM_001111033	TSS1500;TSS1500;TSS1500	chr2:158484858-158485695	S_Shore	2.01598377322097e-06	0.00389095432338756	0.0000009067164740579	0.00174901959848392	0.0473730856235293	0.0222072215795123	0.179645599170017	0.0264408458881516	0.157797024892211	0.00811360001914512	0.166536454603333	0.0187324022711299	-0.110423939268681	-0.119163368979804	HYPO
cg02849766	19	15559119			MIR1470;WIZ	NR_031716;NM_021241	TSS1500;5'UTR			2.06186573029642e-06	0.00393835867825489	8.78745833487693E-07	0.0017185391193653	0.48020510685248	0.0259644228949388	0.610958616665908	0.0225227959616419	0.667025762601792	0.00312396906905759	0.644598904227438	0.0327834734565049	-0.186820655749312	-0.164393797374958	HYPO
cg10622019	1	4221485						chr1:4221387-4221672	Island	2.05013359107002e-06	0.00393835867825489	8.38160409150182E-07	0.00166870186467124	0.133031758703857	0.0567060032657646	0.38701912959323	0.0371628064947532	0.44093549058324	0.0236555404011395	0.419368946187236	0.0386930618741672	-0.307903731879383	-0.286337187483379	HYPO	HYPO
cg13421041	1	4121820								2.06727697814647e-06	0.00393835867825489	8.56387933437438E-07	0.00169534259323563	0.460413453370082	0.0396536028786564	0.645669512070019	0.0286391428697322	0.711741808375141	0.00812143324708629	0.685312889853092	0.0393407354631457	-0.251328355005059	-0.22489943648301	HYPO
cg05281206	17	32682770			CCL13	NM_005408	TSS1500			2.09814609698827e-06	0.00398001205252819	8.63524705749717E-07	0.0016962772288741	0.144626800801139	0.0502209667849934	0.413004324716373	0.0519271171403665	0.392643460335717	0.0317036186116776	0.40078780608798	0.0360698701087615	-0.248016659534578	-0.25616100528684	HYPO
cg16748008	7	27155002			HOXA3;HOXA3;HOXA3	NM_153631;NM_153632;NM_030661	5'UTR;TSS1500;5'UTR	chr7:27154999-27155426	Island	2.12677369388581e-06	0.00401707560158563	8.59213137378402E-07	0.00169534259323563	0.939979171530443	0.027748165959234	0.562289170387403	0.0334438726603234	0.298642464991579	0.00761070790317793	0.404101147149909	0.145469791268997	0.641336706538864	0.535878024380534	HYPER				HYPER
cg09504612	10	116467988								2.14473032541533e-06	0.00403375403696902	8.97450954317943E-07	0.00173972441969892	0.0836534179232947	0.0368286075364395	0.249039203970528	0.0037569012307404	0.310890858445313	0.00367549995470447	0.286150196655399	0.0340289784603264	-0.227237440522019	-0.202496778732105	HYPO
cg00064020	3	183894761			AP2M1;AP2M1	NM_004068;NM_001025205	5'UTR;5'UTR	chr3:183892455-183893184	S_Shore	2.16536921506102e-06	0.00405531447631821	8.88300255318534E-07	0.00172957146892598	0.105574665689362	0.0289833444603353	0.33905552080997	0.0983523860438699	0.431920291233439	0.0227952760619725	0.394774383064052	0.0725621798269764	-0.326345625544077	-0.289199717374689	HYPO
cg09663836	12	133102331			FBRSL1	NM_001142641	Body	chr12:133102168-133102604	Island	2.23697157766497e-06	0.00412457161541001	9.98003058370835E-07	0.00181295525831445	0.906448262115927	0.0260834380842305	0.77213779257473	8.82156344914984e-05	0.784865237496914	0.0195851818298763	0.77977425952804	0.0155044501814276	0.121583024619013	0.126674002587887	HYPER	HYPER
cg10351165	3	168919516			MECOM	NM_004991	Body			2.23967760609799e-06	0.00412457161541001	9.33222816815027E-07	0.00175518164690017	0.45214791228276	0.0386418359841719	0.712879456278079	0.0326512099963052	0.650423340645132	0.0219639813890844	0.67540578689831	0.0409629531622484	-0.198275428362371	-0.22325787461555	HYPO				HYPER
cg19597170	12	130618547								2.2227105635357e-06	0.00412457161541001	9.23977098760802E-07	0.00174901959848392	0.304241647914631	0.0452700961860532	0.536761967788272	0.0628000405637417	0.532261022601626	0.012521505938939	0.534061400676284	0.0327174705847396	-0.228019374686994	-0.229819752761653	HYPO				HYPER
cg22424903	6	35454434			TEAD3	NM_003214	Body	chr6:35453776-35454435	Island	2.2127931535693e-06	0.00412457161541001	9.17924468698435E-07	0.00174901959848392	0.82711882002777	0.0344589720339013	0.644490138621601	0.0108310001820802	0.554199766766862	0.0167160814311161	0.590315915508758	0.0511345940175731	0.272919053260907	0.236802904519012	HYPER	HYPER
cg26639864	11	2569788			KCNQ1;KCNQ1	NM_000218;NM_181798	Body;Body			2.24911304117958e-06	0.00412476132849225	1.04746720566548E-06	0.00183212776602579	0.646789694573335	0.0208546050693165	0.761273929404757	0.00116703189776883	0.747079708696968	0.0184538933977622	0.752757396980083	0.0152005378878847	-0.100290014123632	-0.105967702406748	HYPO
cg09606840	6	43197544			C6orf108;C6orf108	NM_006443;NM_199184	TSS1500;TSS1500	chr6:43196811-43197340	S_Shore	2.27207707020599e-06	0.00412898131590025	1.05817067239126E-06	0.00183212776602579	0.108864327789656	0.0215639544668759	0.199984868487805	0.00176108587350684	0.224983576787795	0.00208918721715253	0.214984093467799	0.0137999395824047	-0.116119248998139	-0.106119765678143	HYPO
cg09708616	6	85478576						chr6:85482569-85484718	N_Shelf	2.27943997963642e-06	0.00412898131590025	9.25989262108495E-07	0.00174901959848392	0.106474841796971	0.0982398451154456	0.541128077756951	0.0347041918736056	0.676335169187139	0.0381760881882665	0.622252332615064	0.0807099086852573	-0.569860327390169	-0.515777490818093	HYPO
cg18099070	7	157845265			PTPRN2;PTPRN2;PTPRN2	NM_002847;NM_130842;NM_130843	Body;Body;Body			2.26763493107412e-06	0.00412898131590025	9.68421126566624E-07	0.00179619858270452	0.0606852950905532	0.016681598425168	0.189548300785497	0.0301532851789014	0.257571254304759	0.0217362757991279	0.230362072897055	0.0430310894147826	-0.196885959214206	-0.169676777806501	HYPO
cg01645998	16	82045222			SDR42E1	NM_145168	TSS200	chr16:82044886-82045306	Island	2.31209552953655e-06	0.00413726561269484	9.47639467539472E-07	0.00177474401331369	0.179809592218867	0.043266452519416	0.435428430600925	0.018709458821993	0.578249329268544	0.0202880341992564	0.521120969801496	0.0800790600410366	-0.398439737049676	-0.341311377582629	HYPO
cg02910910	12	122063967			ORAI1	NM_032790	TSS1500	chr12:122064176-122065142	N_Shore	2.29994732300144e-06	0.00413726561269484	9.79388359048342E-07	0.00179619858270452	0.060488447273808	0.0121822695587545	0.186830161940073	0.0273844060705883	0.269030410802673	0.00219448339763166	0.236150311257633	0.0470844833949883	-0.208541963528865	-0.175661863983825	HYPO
cg08630923	11	115845993	rs73585711							2.30951927418209e-06	0.00413726561269484	9.74720266448778E-07	0.00179619858270452	0.339066366053744	0.0420598511969509	0.521868585103357	0.0160458688335946	0.53967327269016	0.0172864496872992	0.532551397655439	0.0175749884230713	-0.200606906636416	-0.193485031601695	HYPO
cg05953751	17	80054291			FASN	NM_004104	Body	chr17:80054171-80054392	Island	2.34697904412124e-06	0.00416336454762477	9.78410608290185E-07	0.00179619858270452	0.749418748632607	0.0505491383632755	0.510131305034735	0.0338689473418261	0.520716722204076	0.0176435301140835	0.516482555336339	0.0218183132471056	0.228702026428531	0.232936193296267	HYPER
cg18901278	17	76128531		rs61755873	TMC8;TMC6	NM_152468;NM_007267	Body;TSS200	chr17:76127521-76128406	S_Shore	2.34495031614945e-06	0.00416336454762477	1.00495956461358E-06	0.00181295525831445	0.214008616038599	0.0300351556000065	0.352520709183884	0.0238489431451074	0.400826787791638	0.00800960407263859	0.381504356348537	0.0295687854015413	-0.186818171753039	-0.167495740309938	HYPO
cg03997145	7	104619961								2.38702845269141e-06	0.00418660162530737	9.79415131004858E-07	0.00179619858270452	0.817361476254954	0.0478142686642033	0.549184754068907	0.00546844235163003	0.401305141103331	0.01766502220994	0.460456986289562	0.0820001003019608	0.416056335151623	0.356904489965393	HYPER
cg25616787	1	9409349	rs74619104		SPSB1	NM_025106	5'UTR			2.38034160402542e-06	0.00418660162530737	1.02368156616341E-06	0.00182143087167815	0.974265816893493	0.00583265624423622	0.81768938267184	0.079894068512949	0.805578019881936	0.0299205975457907	0.810422564997897	0.0456879870121801	0.168687797011558	0.163843251895596	HYPER				HYPO
cg03803861	5	41511150			PLCXD3	NM_001005473	TSS1500	chr5:41509783-41510166	S_Shore	2.41872183658041e-06	0.00418967600617001	1.00100282594264E-06	0.00181295525831445	0.0622612983433606	0.0251690054733783	0.283124964973598	0.0924630214980434	0.384105191052709	0.0192759244253327	0.343713100621065	0.0733637174293875	-0.321843892709349	-0.281451802277704	HYPO
cg05573306	3	183894763			AP2M1;AP2M1	NM_004068;NM_001025205	5'UTR;5'UTR	chr3:183892455-183893184	S_Shore	2.4119527284162e-06	0.00418967600617001	1.00433080699431E-06	0.00181295525831445	0.102302615665616	0.0237338073132491	0.350068043121891	0.124821888480228	0.346700456594997	0.0127416103020059	0.348047491205755	0.0630848830480926	-0.244397840929381	-0.245744875540139	HYPO
cg07972458	1	204535000								2.40775912217836e-06	0.00418967600617001	1.02091340534884E-06	0.00182143087167815	0.102286302218032	0.0416107423693865	0.28272571212058	0.0233022131530402	0.297275032087739	0.0110773455551953	0.291455304100875	0.0161433233934053	-0.194988729869707	-0.189169001882843	HYPO
cg13544405	7	150028500	rs3800783		C7orf29;LRRC61;LRRC61;C7orf29	NM_138434;NM_023942;NM_001142928;NM_138434	1stExon;5'UTR;5'UTR;3'UTR			2.42669850260762e-06	0.00418967600617001	0.0000010091115331841	0.00181304525877957	0.468367578976432	0.0427287523317931	0.674985022598198	0.0236632940164781	0.754511041050049	0.0282405032540777	0.722700633669308	0.0493565311401701	-0.286143462073616	-0.254333054692876	HYPO
cg22372668	1	167525175						chr1:167522469-167523070	S_Shelf	2.4375253299765e-06	0.00419199346456682	1.04437226145587E-06	0.00183212776602579	0.0640060508936405	0.0187293311676619	0.278840938882613	0.0206592172721827	0.20659192205905	0.017661540364299	0.235491528788475	0.0427626232612794	-0.14258587116541	-0.171485477894835	HYPO
cg09432234	12	49211807			CACNB3	NM_000725	TSS1500	chr12:49212162-49212642	N_Shore	2.46388888106603e-06	0.00422090905205941	1.07020250616148E-06	0.00184050678629674	0.0856529016509958	0.0316477318269327	0.230373151910059	0.00287131307823292	0.245670958111931	0.0255520667013136	0.239551835631182	0.0199680251509634	-0.160018056460935	-0.153898933980186	HYPO
cg02785501	10	133377079								2.49954115987244e-06	0.00424904692662592	0.0000010261419855285	0.00182143087167815	0.394073246687646	0.0800440181489695	0.775785836806938	0.0847487104869616	0.812691902550022	0.0513430164874455	0.797929476252789	0.0593485969497646	-0.418618655862376	-0.403856229565142	HYPO
cg01984802	5	9623366		rs75631468						2.5108210519586e-06	0.00425186862140524	1.03064926291784E-06	0.00182211369009182	0.14651293144596	0.0690035608412039	0.488627173373514	0.0804592093362799	0.607376098657741	0.0395227668059216	0.55987652854405	0.0814238160282367	-0.460863167211781	-0.41336359709809	HYPO				HYPO
cg00987918	6	30115829			TRIM40	NM_138700	3'UTR			2.55181034117232e-06	0.00425915593415644	1.15632536283187E-06	0.00194397304928584	0.126342558208301	0.0266310270022145	0.242513138527242	0.0127825205066374	0.250974288379668	0.0112232636256218	0.247589828438698	0.0111940317972711	-0.124631730171367	-0.121247270230397	HYPO
cg02529035	2	220377885			ACCN4;ACCN4	NM_182847;NM_018674	TSS1500;TSS1500	chr2:220377743-220377946	Island	2.53049077446053e-06	0.00425915593415644	1.12740075916002E-06	0.00191650323975025	0.10959334203499	0.0209703045097643	0.215792667354285	0.0239533388316479	0.258725289016629	0.0099878294697027	0.241552240351691	0.0273181620885167	-0.149131946981639	-0.131958898316701	HYPO
cg17741809	10	90985055			LIPA;LIPA	NM_001127605;NM_000235	Body;Body			2.56330682807357e-06	0.00425915593415644	1.06118508921767E-06	0.00183212776602579	0.888218633883247	0.0209649045354966	0.666510352035092	0.0344488498589583	0.516095686800187	0.0165063336779984	0.576261552894149	0.0849722413215898	0.37212294708306	0.311957080989098	HYPER	HYPO
cg24042854	3	194930170			C3orf21	NM_152531	Body			2.55779354939452e-06	0.00425915593415644	1.05735862424395E-06	0.00183212776602579	0.881804274981537	0.0719130259161629	0.572535795460083	0.047499849403753	0.545851295538173	0.00747959216252197	0.556525095506937	0.0283839714210038	0.335952979443364	0.3252791794746	HYPER	HYPER			HYPO
cg27265404	4	78093960	rs72861660							2.55713878179462e-06	0.00425915593415644	1.06054155287432E-06	0.00183212776602579	0.170513863488726	0.056184089937313	0.415687593401421	0.0232840270880494	0.498107999813048	0.0152445237531304	0.465139837248398	0.0478505093965201	-0.327594136324323	-0.294625973759672	HYPO
cg20813827	6	170397195								2.65486493183268e-06	0.00436209112379655	1.11843779421914E-06	0.00191392633476423	0.136583110551181	0.0505880902447919	0.350319805157305	0.0256373147833797	0.368443627124618	0.00546778061152047	0.361194098337693	0.016667578304728	-0.231860516573437	-0.224610987786512	HYPO
cg26533311	6	27206911								2.69445594000137e-06	0.00441074453805068	1.12155454453787E-06	0.00191392633476423	0.136587266669282	0.0416387819245302	0.379265571558707	0.087563946074823	0.466377624667603	0.0255888004297861	0.431532803424044	0.0672369500782155	-0.32979035799832	-0.294945536754762	HYPO
cg18477949	15	69760994								2.74813140205684e-06	0.00446617034080306	1.16046581892792E-06	0.00194397304928584	0.521516983554187	0.0456341527469758	0.732440220682497	0.0435705494359604	0.754969419807771	0.0279687043673842	0.745957740157661	0.0319059845562051	-0.233452436253584	-0.224440756603475	HYPO				HYPO
cg09874213	1	24968352			SRRM1	NM_005839	TSS1500	chr1:24969027-24970196	N_Shore	2.78913370609559e-06	0.00448536260487151	0.0000012943963668857	0.00208036325465046	0.0519015026928121	0.0139793568845737	0.134185288364662	0.00768673286941126	0.182395705418687	0.00547985162931636	0.163111538597077	0.0269640343095757	-0.130494202725875	-0.111210035904265	HYPO
cg22352176	1	222987845	rs61838107					chr1:222988244-222988561	N_Shore	2.77684857271545e-06	0.00448536260487151	1.16115336147504E-06	0.00194397304928584	0.0904373007889368	0.0263016863005129	0.288188103734548	0.00553248570325148	0.419406015718927	0.0133194401726347	0.366918850925175	0.0725382517740292	-0.32896871492999	-0.276481550136239	HYPO				HYPO
cg22960187	7	143987303						chr7:143991154-143991689	N_Shelf	2.79078043074077e-06	0.00448536260487151	1.22859626498709E-06	0.00204141892628393	0.721849813518676	0.0234283138774147	0.855095750561699	0.0552811033057848	0.878165165077793	0.00870245736187018	0.868937399271355	0.0310084801881421	-0.156315351559117	-0.14708758575268	HYPO
cg15515265	1	2828198						chr1:2827785-2828294	Island	2.83449752640564e-06	0.00452937237464002	1.17031546673998E-06	0.00195191837970064	0.169679809909783	0.0750580004396625	0.563321152865755	0.00541243308178036	0.744840445402469	0.0716228980084631	0.672232728387783	0.111611018436534	-0.575160635492686	-0.502552918478001	HYPO	HYPER
cg03226054	6	30907401		rs75205812	DPCR1	NM_080870	TSS1500			2.90025486470015e-06	0.00458027801479601	1.27913343741971E-06	0.002066686474975	0.104448629173897	0.0333456542209144	0.252248056817515	0.0210266554868953	0.251721576264065	0.00790771889159931	0.251932168485445	0.0119113065533288	-0.147272947090168	-0.147483539311548	HYPO				HYPO
cg05356564	1	21044770			KIF17;KIF17	NM_020816;NM_001122819	TSS1500;TSS1500	chr1:21043832-21044771	Island	2.90165175084706e-06	0.00458027801479601	1.26773136192909E-06	0.0020664689953915	0.130957177123225	0.0294807507760459	0.276543178249588	0.0379689590363043	0.298244007045207	0.0239964644654494	0.28956367552696	0.0280998826887402	-0.167286829921983	-0.158606498403735	HYPO
cg06967105	1	1104265			MIR429	NR_029957	TSS200	chr1:1098043-1100584	S_Shelf	2.93797396021355e-06	0.00462110892129219	1.30313416375458E-06	0.00208681827523397	0.106332265375267	0.0167095570854976	0.239959029322804	0.0691420422730302	0.25479535846713	0.00548448375719374	0.2488608268094	0.0357243653856365	-0.148463093091863	-0.142528561434133	HYPO
cg04163533	17	43054758								2.96148007983034e-06	0.00464156343490629	1.26342825957934E-06	0.0020664689953915	0.159767154039675	0.0482341105281068	0.35751076665271	0.00172372328701076	0.373385657357885	0.0070428228442109	0.367035701075815	0.0100571928872025	-0.213618503318211	-0.20726854703614	HYPO	HYPER
cg01159576	9	129386206			LMX1B	NM_002316	Body	chr9:129386112-129389231	Island	2.99850128046672e-06	0.00468298089379237	1.26553913173108E-06	0.0020664689953915	0.647674131578081	0.0375601239023499	0.452273259692303	0.0420011672279162	0.356899251169685	0.011237958274398	0.395048854578732	0.0568597468840406	0.290774880408396	0.252625276999349	HYPER
cg07362168	5	50684985			ISL1	NM_002202	Body	chr5:50685453-50686148	N_Shore	3.0281608043731e-06	0.00469611427592433	1.27172501763983E-06	0.0020664689953915	0.054061806419442	0.0178832771767809	0.255225626970993	0.00569734194414736	0.401926530742486	0.0126895289563398	0.343246169233889	0.0809010108038577	-0.347864724323044	-0.289184362814447	HYPO	HYPO			HYPO
cg07944396	16	7382514			A2BP1;A2BP1;A2BP1;A2BP1;A2BP1;A2BP1	NM_001142334;NM_145891;NM_145892;NM_001142333;NM_145893;NM_018723	Body;TSS1500;TSS1500;Body;TSS1500;Body			3.02295358613786e-06	0.00469611427592433	1.28121076003808E-06	0.002066686474975	0.147063727755765	0.0463123655253204	0.358041226571284	0.044347198777212	0.398633693337471	0.029900598445872	0.382396706630996	0.037855196618248	-0.251569965581706	-0.235332978875231	HYPO
cg04088624	20	60636632			TAF4	NM_003185	Body	chr20:60638612-60638982	N_Shore	3.03911786371337e-06	0.00469662724349568	1.30821934374218E-06	0.00208739856312584	0.865788609660121	0.0253234509177044	0.720200169263832	0.0438524202561054	0.648280998547486	0.000781342759600486	0.677048666834025	0.0450862958535248	0.217507611112635	0.188739942826097	HYPER
cg12505170	5	72595685						chr5:72594147-72595808	Island	3.0499510156695e-06	0.00469694581814508	1.43328430329621E-06	0.00217692736405315	0.110910562637	0.0153941964712216	0.209354853953745	0.0200803347446497	0.224391912203005	0.0299180284806479	0.218377088903301	0.0248230358978553	-0.113481349566004	-0.1074665262663	HYPO
cg18323236	1	24743029			NIPAL3	NM_020448	5'UTR	chr1:24742671-24743039	Island	3.13059843176363e-06	0.0048044033196797	1.31402047934728E-06	0.00208911294785205	0.118336918822969	0.058220421301736	0.377139904066021	0.0319590410109795	0.471581121028448	0.0284893159392549	0.433804634243477	0.0577659819905448	-0.353244202205479	-0.315467715420508	HYPO	HYPER
cg01767200	5	169434			PLEKHG4B	NM_052909	Body	chr5:169578-169798	N_Shore	3.23323683723689e-06	0.00483333134797796	1.37484488779984E-06	0.00213337134356306	0.90912472639637	0.0305851957708915	0.647932991894694	0.100473763099493	0.681397957824146	0.0371946653662812	0.668011971452365	0.0595939343985265	0.227726768572224	0.241112754944004	HYPER	HYPER
cg06679265	12	57040204			SNORD59A;ATP5B	NR_002737;NM_001686	TSS1500;TSS1500	chr12:57039047-57039823	S_Shore	3.19337175916988e-06	0.00483333134797796	1.38992931741586E-06	0.00214050083473902	0.0803643224359518	0.0402772114266639	0.261475582672384	0.00842273424639662	0.248175731720112	0.00931735434517325	0.253495672101021	0.0106868128854636	-0.16781140928416	-0.173131349665069	HYPO
cg06840243	17	74442338			UBE2O	NM_022066	Body			3.24287756148821e-06	0.00483333134797796	1.36658525089789E-06	0.00213337134356306	0.879605246998763	0.0393690181483278	0.656415668305632	0.0241866360826951	0.526899121304605	0.0208787843232024	0.578705740105016	0.0734613567991861	0.352706125694158	0.300899506893748	HYPER				HYPER
cg07725829	12	88186400								3.23865375483227e-06	0.00483333134797796	1.35751710756999E-06	0.00213337134356306	0.840482844461383	0.0548537452898846	0.557651938491508	0.0608641182690543	0.421766711348759	0.0260676615818239	0.476120802205858	0.0824943040459795	0.418716133112624	0.364362042255525	HYPER
cg11394278	22	49566994	rs8136843	rs73889917				chr22:49564050-49564612	S_Shelf	3.21091347671579e-06	0.00483333134797796	1.47350785984582E-06	0.00220472720217367	0.0849993445712642	0.0118104145791354	0.204686436032251	0.063124828106442	0.206034753284454	0.00768900774220289	0.205495426383572	0.032035789185231	-0.121035408713189	-0.120496081812308	HYPO
cg20889394	19	1010236			C19orf6;C19orf6	NM_033420;NM_001033026	3'UTR;3'UTR	chr19:1007551-1012222	Island	3.1664711493821e-06	0.00483333134797796	1.36313969607164E-06	0.00213337134356306	0.835172027357272	0.0186678221057131	0.684164675359135	0.0638611736931177	0.61122211103987	0.0126324695988582	0.640399136767576	0.0519185643800919	0.223949916317402	0.194772890589696	HYPER
cg21278764	1	38481765			UTP11L	NM_016037	Body	chr1:38478082-38478727	S_Shelf	3.22356990671784e-06	0.00483333134797796	1.35328927289279E-06	0.00213337134356306	0.267015591010977	0.0751464451751832	0.575664058124247	0.0178071241938666	0.623471185945734	0.0302082419345174	0.604348334817139	0.0349456549454022	-0.356455594934756	-0.337332743806162	HYPO				HYPO
cg24778004	2	121461039		rs13392591						3.25880407278448e-06	0.00483333134797796	1.38333210289841E-06	0.00213778982343792	0.126980774451073	0.0440505328765332	0.337349473569532	0.0200678162430066	0.407535808670997	0.0436602655190262	0.379461274630411	0.0503152580762461	-0.280555034219924	-0.252480500179338	HYPO				HYPO
cg25524052	4	182795806								3.22901242006699e-06	0.00483333134797796	1.35120960163457E-06	0.00213337134356306	0.751771457430785	0.0887177414828061	0.389710080227548	0.0431050309114362	0.342327564636531	0.00973679831744315	0.361280570872938	0.0344302828673556	0.409443892794254	0.390490886557847	HYPER	HYPO
cg27020349	6	144643175		rs6911171	UTRN	NM_007124	Body			3.25307742694233e-06	0.00483333134797796	1.40787152058297E-06	0.00215312757927441	0.879535061498954	0.0403974437341566	0.714035356283279	0.0203914089507748	0.679024916549844	0.0098934394574572	0.693029092443218	0.0228169176050834	0.20051014494911	0.186505969055736	HYPER	HYPER
cg14294077	13	111981135			C13orf16	NM_152324	Body	chr13:111978588-111979099	S_Shelf	3.36304574640727e-06	0.00495468561696193	1.45120611381067E-06	0.00218910232284734	0.100202066268784	0.0334533496647693	0.257617006474885	0.00738627172640868	0.326483984762401	0.023679837467407	0.298937193447394	0.0414343434035277	-0.226281918493617	-0.198735127178611	HYPO
cg19025573	22	25615481			CRYBB2	NM_000496	TSS200			3.35580256491743e-06	0.00495468561696193	1.50575203367318E-06	0.00223182966402229	0.120732509893813	0.0254489654879347	0.234251509901913	0.0123379112804998	0.276256893186863	0.0151502078126561	0.259454739872883	0.026118117840866	-0.15552438329305	-0.13872222997907	HYPO
cg06717565	12	114836487			TBX5;TBX5;TBX5;TBX5	NM_000192;NM_181486;NM_080717;NM_080718	Body;Body;Body;Body	chr12:114838312-114838889	N_Shore	3.39574753199725e-06	0.00498624347404389	1.42076663751555E-06	0.00216535613787034	0.869086648286456	0.049529313385567	0.502001883188073	0.106741392972356	0.281450910325554	0.0271155771740486	0.369671299470561	0.133449908187836	0.587635737960902	0.499415348815894	HYPER
cg01486183	14	45930824								3.43136004214011e-06	0.00502185223226877	1.44437803834233E-06	0.00218626402103637	0.323730491504261	0.073502447712185	0.630266201427158	0.0423197269086141	0.724570706632089	0.0182590932262526	0.686848904550117	0.0572925734690934	-0.400840215127828	-0.363118413045856	HYPO
cg03485672	2	130237627								3.45981477331251e-06	0.00504678499385547	1.46562687130209E-06	0.00220333570010831	0.159583117214541	0.0512122203339403	0.3926720788902	0.0037123025255855	0.495955169720526	0.0280755515000648	0.454641933388395	0.0599815192285623	-0.336372052505985	-0.295058816173854	HYPO
cg00237520	5	177764237		rs56199977	COL23A1	NM_173465	Body	chr5:177764136-177764341	Island	3.48920884976419e-06	0.00505941112785819	0.0000015098286118952	0.00223182966402229	0.237870864077327	0.037848068362319	0.399750302243094	0.0191406062077825	0.459559018136982	0.0123715783161583	0.435635531779426	0.0352312847563003	-0.221688154059655	-0.1977646677021	HYPO				HYPO
cg04504205	20	45946429			ZMYND8;LOC100131496;ZMYND8;ZMYND8	NM_183048;NR_024594;NM_183047;NM_012408	Body;TSS1500;Body;Body			3.53646375734557e-06	0.00505941112785819	1.58989448477777E-06	0.00228150890964626	0.0616710082006827	0.0267787767835316	0.17990692671831	0.0164393396429886	0.215604321643176	0.0184392549796072	0.20132536367323	0.0248969322488217	-0.153933313442493	-0.139654355472547	HYPO				HYPER
cg06637550	22	37585337			C1QTNF6;C1QTNF6	NM_031910;NM_182486	TSS1500;TSS1500			3.5350489490257e-06	0.00505941112785819	1.48151729945016E-06	0.00220472720217367	0.147747343640523	0.0443377974313444	0.553131108109906	0.0726843792748765	0.817097222608116	0.0700699756832762	0.711510776808832	0.157095793625277	-0.669349878967594	-0.563763433168309	HYPO
cg17081489	1	177953700								3.52686050354013e-06	0.00505941112785819	1.47770807353645E-06	0.00220472720217367	0.180036626566493	0.0682121787859806	0.5936831994324	0.0529532123107419	0.852669562278232	0.0257009181057592	0.749075017139899	0.145442291343612	-0.672632935711739	-0.569038390573406	HYPO
cg24439401	3	16282260								3.53715318385858e-06	0.00505941112785819	0.0000015183433761861	0.00223693480697829	0.424681629385949	0.0462326284056682	0.622523668204405	0.0106661715692315	0.670572962737282	0.0328523825588038	0.651353244924131	0.0355063619005555	-0.245891333351333	-0.226671615538183	HYPO	HYPER
cg10587082	1	208293478			PLXNA2	NM_025179	Body			3.56788848180474e-06	0.00508691124827426	1.53281567367305E-06	0.0022507539437919	0.0923229171592478	0.0499702078546731	0.343778417119493	0.0147708475954877	0.300815948786673	0.0128454573671856	0.318000936119801	0.0262826839902801	-0.208493031627425	-0.225678018960553	HYPO
cg02802420	16	69363236			PDF;COG8	NM_022341;NM_032382	Body;3'UTR	chr16:69363597-69364835	N_Shore	3.74627845495427e-06	0.00511205049256741	1.63963103771803E-06	0.00229311010052012	0.10380156627278	0.0335634047838535	0.248108709667524	0.0072393045653114	0.310600019755144	0.0084755066022128	0.285603495720096	0.0349366303422284	-0.206798453482363	-0.181801929447315	HYPO
cg03779973	4	151001971	rs59240014		DCLK2;DCLK2	NM_001040261;NM_001040260	Body;Body	chr4:150999250-151000706	S_Shore	3.72124501992712e-06	0.00511205049256741	1.65504957682874E-06	0.00229311010052012	0.920708882661553	0.0286470229258613	0.777899300800706	0.044713482880806	0.75794292831579	0.0226339908105036	0.765925477309756	0.0295879992338959	0.162765954345764	0.154783405351797	HYPER
cg04396711	3	14903630			FGD5	NM_152536	Body			3.65572361144125e-06	0.00511205049256741	1.57838668721185E-06	0.00227974756647516	0.122255067910648	0.0512240020315498	0.335916954843272	0.0035409500852896	0.33566805299265	0.010333204088056	0.335767613732899	0.00751935641386345	-0.213412985082002	-0.213512545822251	HYPO				HYPO
cg05575777	3	44159170								3.73179927135854e-06	0.00511205049256741	1.57971197901174E-06	0.00227974756647516	0.355148287740199	0.0668593606001816	0.66885957408531	0.0910355378645206	0.762294508383318	0.0355841874365008	0.724920534664115	0.0729658178225295	-0.407146220643119	-0.369772246923916	HYPO				HYPO
cg06972019	1	8937448			ENO1	NM_001428	5'UTR	chr1:8938098-8939409	N_Shore	3.64718675177793e-06	0.00511205049256741	1.58350906350909E-06	0.00227974756647516	0.0576689646473042	0.0128204180193725	0.201795081442975	0.0511891933371743	0.289116100186833	0.0195595519204187	0.25418769268929	0.0559808852076404	-0.231447135539529	-0.196518728041986	HYPO
cg08104733	1	48153207								3.68211112280088e-06	0.00511205049256741	1.56113580098174E-06	0.00226971685391287	0.312959412021255	0.0747442262628236	0.662573972633149	0.063257201381973	0.633573035755773	0.00981278115735303	0.645173410506724	0.0360670212329848	-0.320613623734518	-0.332213998485469	HYPO				HYPER
cg08641445	16	1080637						chr16:1080267-1080732	Island	3.74410077780054e-06	0.00511205049256741	1.64515103894866E-06	0.00229311010052012	0.122457933284218	0.0334672121407985	0.304351796242842	0.0533435314331629	0.291207348097007	0.0210936196492391	0.296465127355341	0.0313956435912877	-0.168749414812789	-0.174007194071123	HYPO
cg16102971	17	78424330						chr17:78428262-78429288	N_Shelf	3.69577099229674e-06	0.00511205049256741	1.61125002652158E-06	0.00229311010052012	0.196186526295071	0.0256380407806166	0.427105732567567	0.0199802558187517	0.356315137727255	0.032506171798222	0.38463137566338	0.0461683956130924	-0.160128611432184	-0.188444849368309	HYPO
cg18852515	6	169106778	rs73246217							3.63118781815694e-06	0.00511205049256741	1.62980986713143E-06	0.00229311010052012	0.69608173617344	0.0305410601208436	0.827022080083671	0.0204884932687449	0.846646526098757	0.0179686960623464	0.838796747692723	0.0195427038205066	-0.150564789925317	-0.142715011519283	HYPO
cg19963522	6	154677796			IPCEF1;IPCEF1	NM_001130700;NM_015553	5'UTR;5'UTR			3.71891128084219e-06	0.00511205049256741	1.59827862229009E-06	0.00228611774122013	0.42206722499569	0.0534445862631548	0.635093148153635	0.0131611947140528	0.673443828045883	0.0160442708453191	0.658103556088984	0.024763803615632	-0.251376603050193	-0.236036331093294	HYPO				HYPO
cg22496254	4	17811165			NCAPG;DCAF16	NM_022346;NM_017741	TSS1500;5'UTR	chr4:17811954-17813227	N_Shore	3.74744754218914e-06	0.00511205049256741	0.0000016469122192124	0.00229311010052012	0.102847017589241	0.0394842551599749	0.282622322053126	0.00769501469082918	0.272641418203714	0.0235094481062453	0.276633779743479	0.0179174752796957	-0.169794400614472	-0.173786762154237	HYPO
cg06419793	19	11376508						chr19:11372679-11373126	S_Shelf	3.8339745388155e-06	0.00512401247620964	1.66559567889706E-06	0.00230051034171962	0.191382612120469	0.0446446782811293	0.386590008431713	0.0479399828900984	0.401257194005216	0.0104636334992512	0.395390319775815	0.0263408846220725	-0.209874581884747	-0.204007707655345	HYPO
cg07632448	15	61717754	rs12915459							3.84520114419564e-06	0.00512401247620964	1.63118120078184E-06	0.00229311010052012	0.229225444577092	0.0814025483497059	0.618389175512458	0.0385948901389343	0.586797487081363	0.0552579924185378	0.599434162453801	0.0468884280249499	-0.357572042504271	-0.370208717876709	HYPO
cg13805297	9	90224272		rs3925341	DAPK1	NM_004938	Body			3.80640574406085e-06	0.00512401247620964	1.65197652659953E-06	0.00229311010052012	0.631725964804289	0.0373091980999475	0.796163125884868	0.0124837133183871	0.864695232092283	0.0198894368922229	0.837282389609317	0.0405678505576287	-0.232969267287994	-0.205556424805028	HYPO
cg18091165	6	31509352	rs2239525	rs2523507	BAT1;SNORD84;BAT1	NM_004640;NR_003065;NM_080598	5'UTR;TSS1500;5'UTR	chr6:31509668-31509896	N_Shore	3.85009873626177e-06	0.00512401247620964	1.79983050936597E-06	0.00238200569028892	0.148693626276937	0.0265589381220547	0.0419543748177413	0.00787995781174024	0.0280847635427448	0.00911415207165675	0.0336326080527434	0.0107129432392409	0.120608862734193	0.115061018224194	HYPER
cg19760410	1	154300117			ATP8B2;ATP8B2	NM_020452;NM_001005855	TSS200;5'UTR	chr1:154300975-154301528	N_Shore	3.79073957520393e-06	0.00512401247620964	1.61377053793442E-06	0.00229311010052012	0.0937754936278976	0.0274377104482824	0.31465061083071	0.00298314980645062	0.46192274328882	0.0401061895255403	0.403013890305576	0.085517263253971	-0.368147249660922	-0.309238396677678	HYPO				HYPO
cg23968286	17	44835681								3.81388126417352e-06	0.00512401247620964	1.63232465403906E-06	0.00229311010052012	0.543501222239786	0.0256373294333736	0.733274816744493	0.0137264630211532	0.864448930635539	0.0188223526367794	0.811979285079121	0.0733909999433834	-0.320947708395752	-0.268478062839334	HYPO
cg04478698	4	26033992						chr4:26030420-26030692	S_Shelf	3.89968022913118e-06	0.0051450402000951	1.69554566383103E-06	0.00232546917924945	0.0871475439025599	0.0330090046809849	0.254991219241094	0.0451971203999202	0.316729091554376	0.0296936226151864	0.292033942629063	0.0457713884260584	-0.229581547651816	-0.204886398726504	HYPO				HYPO
cg09046550	5	79258838								3.8929829940213e-06	0.0051450402000951	1.67890374737213E-06	0.00231166740209043	0.100959682333248	0.0373010018348004	0.282302636708196	0.0403765189867645	0.370786234521221	0.00864039188392544	0.335392795396011	0.0528554456220661	-0.269826552187973	-0.234433113062763	HYPO				HYPO
cg26863750	16	1350103	rs79931770							3.9178014884474e-06	0.00515356469484214	1.81537563028835E-06	0.002395114483063	0.110095927161019	0.0199089923464309	0.219296877567333	0.0302558238723469	0.238476540723853	0.026908700606347	0.230804675461245	0.0264811375765639	-0.128380613562834	-0.120708748300226	HYPO
cg09971646	14	101194145			DLK1	NM_003836	Body	chr14:101192851-101193499	S_Shore	3.98683738308721e-06	0.00522881412537583	1.70433195600043E-06	0.00232546917924945	0.0882430357511456	0.0168115226946501	0.296047006248436	0.00098131653939666	0.45513841709263	0.0196660851495215	0.391501852754952	0.0882419475046337	-0.366895381341484	-0.303258817003807	HYPO				HYPO
cg20764887	5	178004012	rs10064288		COL23A1	NM_173465	Body	chr5:178003623-178004247	Island	4.02804885837018e-06	0.0052672339956218	1.74742016233766E-06	0.00235465932375099	0.0623864322234278	0.00979094888166712	0.212574678924828	0.0102079336539553	0.328439815339084	0.0156327360434812	0.282093760773382	0.06461935194941	-0.266053383115656	-0.219707328549954	HYPO
cg02020945	6	1383693						chr6:1381743-1385211	Island	4.04199937818662e-06	0.00526988486480731	1.73960016735345E-06	0.00235129040112297	0.141606583551623	0.0417157677788562	0.341061662314034	0.0351099851742086	0.439796946183582	0.0173234105178759	0.400302832635763	0.0581620574340249	-0.298190362631959	-0.25869624908414	HYPO				HYPO
cg18680977	7	27155039			HOXA3;HOXA3;HOXA3	NM_153631;NM_153632;NM_030661	5'UTR;TSS1500;5'UTR	chr7:27154999-27155426	Island	4.05981028496521e-06	0.00527753843932205	1.72723478234901E-06	0.00234317117104255	0.967958909451711	0.0124201730154428	0.693141772286117	0.0961256311472738	0.5021185491348	0.0145597060255991	0.578527838395327	0.115598392270726	0.465840360316911	0.389431071056384	HYPER				HYPER
cg10007927	6	32095148			ATF6B;ATF6B	NM_004381;NM_001136153	Body;Body	chr6:32097820-32098086	N_Shelf	4.08346644845876e-06	0.00529272336604897	0.0000018000504558025	0.00238200569028892	0.112566952460823	0.0315477700228161	0.252587986358647	0.0164209951894189	0.316509580375956	0.0118040626558744	0.290940942769033	0.0369170864622159	-0.203942627915133	-0.17837399030821	HYPO
cg02019774	3	138658470						chr3:138656627-138659107	Island	4.12128671283863e-06	0.00529515855788907	1.77264112467734E-06	0.00236420762338251	0.0684408156931238	0.0298316714340014	0.264032284521552	0.0382387830440868	0.390719225425478	0.0154515222502775	0.340044449063908	0.0727997266531756	-0.322278409732354	-0.271603633370784	HYPO
cg23944440	14	106445050								4.11549726194257e-06	0.00529515855788907	1.76713567897634E-06	0.00236420762338251	0.25005395018405	0.0603994796878287	0.497653530888089	0.023629772557706	0.557948968641597	0.0328051314385693	0.533830793540194	0.042051656403753	-0.307895018457547	-0.283776843356144	HYPO
cg26512993	16	50982479								4.11095189910489e-06	0.00529515855788907	1.76855224160331E-06	0.00236420762338251	0.372822047685727	0.0574370210402273	0.610278051272716	0.0419203105440004	0.662802046419999	0.0239816419749245	0.641792448361086	0.0394273852138664	-0.289979998734271	-0.268970400675358	HYPO	HYPO
cg10503083	2	177003280						chr2:177004452-177004693	N_Shore	4.13638562970621e-06	0.00529915360402554	1.77590248237031E-06	0.00236420762338251	0.119912269661268	0.0256670219365495	0.342112651849713	0.0979893998999923	0.451202704603754	0.0312802003031431	0.407566683502138	0.0803734904782437	-0.331290434942486	-0.28765441384087	HYPO	HYPER
cg02075791	10	93174498			LOC100188947;HECTD2;HECTD2	NR_024467;NM_182765;NM_173497	Body;Body;Body	chr10:93169487-93170573	S_Shelf	4.20843830722053e-06	0.00537587855462989	1.93443847911575E-06	0.00246447016967601	0.0634449741301112	0.0301668869792545	0.19853983418005	0.0108232159109103	0.188242006924058	0.0122922762266553	0.192361137826455	0.0116897006778625	-0.124797032793947	-0.128916163696344	HYPO	HYPO			HYPO
cg09612454	21	34539778			C21orf54	NR_024102	Body			4.22749099472146e-06	0.00538465396204318	1.84536382667711E-06	0.0024139143316315	0.425644423079934	0.0475053155250211	0.638266172715323	0.0320178178620947	0.632706015664921	0.0249422199731419	0.634930078485082	0.024012849428679	-0.207061592584987	-0.209285655405148	HYPO
cg05319711	7	158182978			PTPRN2;PTPRN2;PTPRN2	NM_002847;NM_130842;NM_130843	Body;Body;Body			4.27608786018086e-06	0.00540325062117669	1.86575402419178E-06	0.00241826890064614	0.257508974550375	0.0347512339500049	0.471831528711039	0.0903076156266291	0.470215415496396	0.0235199984540531	0.470861860782253	0.0481273837877963	-0.212706440946021	-0.213352886231879	HYPO
cg07699648	6	32974479			HLA-DOA	NM_002119	3'UTR	chr6:32975684-32975926	N_Shore	4.26072072429669e-06	0.00540325062117669	1.85578391265977E-06	0.0024139143316315	0.192053766959971	0.0510577766132391	0.403715536732672	0.0326321850181477	0.415667467886725	0.0154655400365483	0.410886695425104	0.0207041284909329	-0.223613700926754	-0.218832928465133	HYPO
cg10539808	18	24220737			KCTD1	NM_198991	TSS1500			4.27876636924545e-06	0.00540325062117669	1.93774817900628E-06	0.00246447016967601	0.303889615021021	0.0315486982884928	0.428221378346211	0.00652650866393415	0.459699372588718	0.0108962919985199	0.447108174891715	0.0191643589757917	-0.155809757567698	-0.143218559870695	HYPO
cg08952306	7	101962123			SH2B2	NM_020979	3'UTR	chr7:101961741-101962226	Island	4.29580857168807e-06	0.00540931642202803	1.83842248755265E-06	0.0024139143316315	0.122524970653538	0.0741799429806135	0.442324377701007	0.0924059166083067	0.502899182822668	0.00693707721255067	0.478669260774004	0.0570926175686481	-0.380374212169129	-0.356144290120465	HYPO	HYPER		HYPO
cg25423004	2	176993211			HOXD8	NM_019558	TSS1500	chr2:176993479-176995557	N_Shore	4.31126660067033e-06	0.00541335862129964	1.85180672283771E-06	0.0024139143316315	0.107903112218571	0.0460328158021631	0.382455241600541	0.112963807812093	0.443685316535402	0.0511787628868078	0.419193286561458	0.0749971664606239	-0.335782204316831	-0.311290174342887	HYPO	HYPER
cg00318947	7	27154914			HOXA3;HOXA3;HOXA3	NM_153631;NM_153632;NM_030661	5'UTR;TSS1500;5'UTR	chr7:27154999-27155426	N_Shore	4.35093712883382e-06	0.00544769375092416	1.85693279987581E-06	0.0024139143316315	0.878681945243743	0.0309149308901637	0.548773567271651	0.158665449173455	0.372638688432203	0.0218070679231553	0.443092639967983	0.125851118227818	0.50604325681154	0.435589305275761	HYPER				HYPER
cg11594934	15	41837499			RPAP1	NM_015540	TSS1500	chr15:41836145-41836612	S_Shore	4.38562847085604e-06	0.00547561820001664	2.09189940292056E-06	0.00256828300528232	0.846825564825702	0.016199180870547	0.762170536535832	0.0273332201195586	0.723194821043063	0.00752829310879446	0.738785107240171	0.025900690117138	0.123630743782639	0.108040457585532	HYPER
cg05423768	10	134692616						chr10:134692851-134693252	N_Shore	4.46229589700741e-06	0.00547848462541981	1.92243097418557E-06	0.00246284025168837	0.125633666420259	0.0488179504601903	0.370944418261222	0.0702127880565713	0.471105528708021	0.0379957400757508	0.431041084529301	0.0704554571868068	-0.345471862287761	-0.305407418109042	HYPO
cg11244672	19	19639970			YJEFN3	NM_198537	Body	chr19:19639902-19640142	Island	4.44238003997389e-06	0.00547848462541981	1.90596344761936E-06	0.00244884167588866	0.878048282527624	0.0631473125703899	0.603505092156251	0.0286971244702115	0.470809945255111	0.00165888253013518	0.523888004015567	0.0740922248766606	0.407238337272513	0.354160278512057	HYPER
cg20669908	2	25498444			DNMT3A;DNMT3A	NM_022552;NM_175629	Body;Body	chr2:25499763-25500429	N_Shore	4.41624987725834e-06	0.00547848462541981	1.94043110137347E-06	0.00246447016967601	0.820849264883126	0.041582165010523	0.61556808316452	0.0593977448192121	0.627419237000129	0.0117516614712659	0.622678775465885	0.0315152145834397	0.193430027882998	0.198170489417241	HYPER
cg26854096	20	23728814			CST1	NM_001898	Body			4.46123674669077e-06	0.00547848462541981	2.03760112848601E-06	0.00254401983607487	0.358638639386637	0.0280731694172789	0.498507076393437	0.040451307057645	0.493923649593525	0.0157199284528064	0.49575702031349	0.0232150269506132	-0.135285010206887	-0.137118380926852	HYPO
cg00367596	6	168684221						chr6:168684602-168684934	N_Shore	4.5359808383929e-06	0.00554130008116478	2.02383139471151E-06	0.00254118479402665	0.441660348467517	0.0370446489052916	0.612400548567689	0.00654056777701468	0.608106984855362	0.0323605642465659	0.609824410340293	0.0232342037241441	-0.166446636387845	-0.168164061872776	HYPO
cg02635033	6	168933600			SMOC2;SMOC2	NM_022138;NM_001166412	Body;Body	chr6:168936452-168936664	N_Shelf	4.53853466743363e-06	0.00554130008116478	1.98715727429979E-06	0.0025093935611702	0.422559918952135	0.0477503428767153	0.646439408706443	0.0538101044359969	0.631957992920077	0.00982669268988759	0.637750559234623	0.0288977023380278	-0.209398073967941	-0.215190640282488	HYPO
cg26868097	16	84118667	rs72799287		MBTPS1	NM_003791	Body			4.56737577427498e-06	0.00556115118310084	0.0000019618634196747	0.00248455105431135	0.281732576733209	0.0401525061276388	0.546580568367174	0.0408004355805869	0.719101807847445	0.0380200793038197	0.650093312055337	0.100339451476319	-0.437369231114237	-0.368360735322128	HYPO
cg04292104	1	4816720			AJAP1;AJAP1	NM_018836;NM_001042478	Body;Body			4.72832276456927e-06	0.00558360897118085	2.09827650532407E-06	0.00256897630575108	0.180728868859177	0.0371424718679998	0.32995076308253	0.000275750169500826	0.38830441422604	0.0106503849079377	0.364962953768636	0.0328371579071051	-0.207575545366863	-0.184234084909459	HYPO	HYPER
cg05859441	16	24989662		rs35846380	ARHGAP17;ARHGAP17	NM_001006634;NM_018054	Body;Body			4.70877807730725e-06	0.00558360897118085	2.07289407697068E-06	0.00256828300528232	0.118075383897278	0.0192535637950345	0.36897595880803	0.0742282721106075	0.292753982046988	0.0211422198566674	0.323242772751405	0.0578264018228151	-0.17467859814971	-0.205167388854127	HYPO
cg08582729	8	11653276	rs2686186	rs7824481						4.69302318528549e-06	0.00558360897118085	2.20381476958935E-06	0.00261789251121144	0.833623756898692	0.0254361896117443	0.704278810607635	0.0153819694710113	0.72299683047273	0.0177097514602962	0.715509622526692	0.0179186543829477	0.110626926425962	0.118114134372	HYPER	HYPER
cg09646754	20	44207543			WFDC8;WFDC8	NM_181510;NM_130896	Body;Body			4.68076763695654e-06	0.00558360897118085	2.22115310511353E-06	0.00261789251121144	0.251672521197881	0.0262235580864141	0.35361601840563	0.00235675731456789	0.370554374798434	0.00936808701200748	0.363779032241312	0.0114604309944744	-0.118881853600553	-0.112106511043431	HYPO	HYPO
cg10200391	5	131330582			ACSL6;ACSL6	NM_001009185;NM_015256	Body;Body			4.66019984992592e-06	0.00558360897118085	0.000002109376181307	0.00257543177725534	0.431790263277184	0.0344827970681887	0.563489793147004	0.00152440059987278	0.593251992333631	0.00593408790713215	0.58134711265898	0.0168500504174128	-0.161461729056447	-0.149556849381796	HYPO
cg13471521	1	12244930			TNFRSF1B	NM_001066	Body			4.7117893434422e-06	0.00558360897118085	2.19137873107638E-06	0.00261789251121144	0.939605072442836	0.015646629331235	0.844869038804238	0.0361074508797103	0.794984376954648	0.000933361133430147	0.814938241694484	0.0327554030675057	0.144620695488189	0.124666830748352	HYPER
cg16275981	5	87986030						chr5:87985470-87985810	S_Shore	4.71282571267047e-06	0.00558360897118085	2.08873394301676E-06	0.00256828300528232	0.0585419018154612	0.0346949200785233	0.224784978094322	0.0638484562500505	0.258930635956668	0.0106390822527061	0.24527237281173	0.0377561804506797	-0.200388734141207	-0.186730470996268	HYPO
cg19273074	12	41832738	rs2125288		PDZRN4;PDZRN4	NM_001164595;NM_013377	Body;Body			4.73053104685766e-06	0.00558360897118085	0.0000020814755135978	0.00256828300528232	0.177862955979886	0.0493876909123014	0.370371327658816	0.0112970054273623	0.395695103438716	0.0153637987932913	0.385565593126756	0.0185018060067667	-0.217832147458831	-0.207702637146871	HYPO
cg25674613	8	1273808	rs58756222							4.7452920931695e-06	0.00558360897118085	2.14381810843548E-06	0.00259474204243388	0.125348134904147	0.0354050557224516	0.273597805853197	0.0219949180385694	0.282153944951856	0.0179043441293077	0.278731489312393	0.017412326929904	-0.156805810047708	-0.153383354408245	HYPO
cg26606904	1	247242975			ZNF670	NM_033213	TSS1500	chr1:247241579-247242201	S_Shore	4.63643654785057e-06	0.00558360897118085	2.06682397069129E-06	0.00256828300528232	0.101537504036495	0.0257945541781276	0.236273497003888	0.0271529597012636	0.298783770276346	0.0277330499997476	0.273779660967363	0.0417269950470683	-0.197246266239851	-0.172242156930868	HYPO	HYPER
cg19942431	8	143460186			TSNARE1	NM_145003	5'UTR			4.81188989236935e-06	0.0056412963353029	2.20381889973467E-06	0.00261789251121144	0.679673972969719	0.0334902394463023	0.828166400887595	0.00265110544795736	0.811703762979817	0.00683179802957046	0.818288818142928	0.0103150063619592	-0.132029790010097	-0.138614845173209	HYPO
cg06937997	1	71512100	rs79637642		PTGER3;PTGER3;PTGER3;PTGER3;PTGER3;PTGER3;PTGER3;PTGER3;PTGER3;PTGER3	NR_028294;NM_198715;NM_198717;NM_198714;NR_028293;NM_198718;NR_028292;NM_001126044;NM_198719;NM_198716	Body;Body;Body;Body;Body;Body;Body;Body;Body;Body	chr1:71512224-71513804	N_Shore	4.85409207523e-06	0.00566445520513619	2.20173412198301E-06	0.00261789251121144	0.0581882035238317	0.0147537551707257	0.186052009923813	0.0725946388359103	0.222911039113147	0.00965719899688434	0.208167427437413	0.0420915971780097	-0.164722835589315	-0.149979223913581	HYPO
cg25632853	15	73088954						chr15:73089132-73089545	N_Shore	4.85727591337796e-06	0.00566445520513619	2.11702973018563E-06	0.00257765574161681	0.101295525521205	0.0531980407575766	0.318834031362367	0.0233785219473976	0.388697309337473	0.0294734746724228	0.360751998147431	0.0451136892702457	-0.287401783816269	-0.259456472626226	HYPO				HYPO
cg13233461	12	54350209			HOXC12	NM_173860	Body	chr12:54348695-54349378	S_Shore	4.87143513447136e-06	0.00566601748316821	2.08765498993482E-06	0.00256828300528232	0.0783587195920452	0.0339361576629248	0.529241914472432	0.0690105381090741	0.886145936765901	0.0175734309620156	0.743384327848513	0.198894873411034	-0.807787217173856	-0.665025608256468	HYPO	HYPER
cg05287372	3	69058876			C3orf64	NM_173654	Body	chr3:69062159-69063190	N_Shelf	4.90619950403602e-06	0.00568510853934165	2.15454550088745E-06	0.00259474204243388	0.182962484027051	0.0553006091916065	0.402958551418851	0.0106505090298735	0.409674353456709	0.011271216363002	0.406988032641566	0.0102668930988476	-0.226711869429658	-0.224025548614515	HYPO
cg11147471	12	125087686								4.91357444879771e-06	0.00568510853934165	2.13114900866291E-06	0.0025877184097441	0.900356120089774	0.0743117717169256	0.610215239564578	0.00763720898969935	0.583219558154606	0.0228442268082571	0.594017830718595	0.0222292855026484	0.317136561935168	0.306338289371179	HYPER
cg01376469	22	50634745			TRABD	NM_025204	Body	chr22:50636305-50636997	N_Shore	5.041821703722e-06	0.0057117867790466	2.25428269188323E-06	0.002635852837894	0.896596975950913	0.0203666470920755	0.762780985999619	0.0507826409218344	0.69110892498467	0.0163236151212712	0.71977774939065	0.048156148715422	0.205488050966242	0.176819226560263	HYPER
cg03125400	2	43327937						chr2:43327936-43328337	Island	5.04679155869153e-06	0.0057117867790466	2.29133929019619E-06	0.00266473497794156	0.790705268896305	0.0296822066711215	0.618801068895034	0.0390695776590451	0.652407534214724	0.0157833549830258	0.638964948086848	0.0290685994719249	0.138297734681581	0.151740320809457	HYPER				HYPER
cg04195425	5	2007611						chr5:2007315-2007879	Island	4.98876909369782e-06	0.0057117867790466	2.17664152420074E-06	0.0026142292775796	0.0784789321152225	0.0324170021431201	0.267360488762771	0.0151221426460616	0.393875495462282	0.0170314070840644	0.343269492782477	0.0707390860079255	-0.315396563347059	-0.264790560667255	HYPO				HYPO
cg06436667	17	78058704			CCDC40	NM_017950	Body			5.04731191895909e-06	0.0057117867790466	2.32075088734263E-06	0.00268515737876825	0.962039528604028	0.0123058461053865	0.864289766492072	0.0158841574085667	0.798160446223676	0.0187071635689032	0.824612174331034	0.0393698069374226	0.163879082380353	0.137427354272994	HYPER
cg09456389	7	122553875								5.02134853109997e-06	0.0057117867790466	2.21942835513415E-06	0.00261789251121144	0.202925811683918	0.0382400554742003	0.449018189382294	0.0313332238147073	0.382103441107732	0.0202051051414802	0.408869340417557	0.0423419523231882	-0.179177629423814	-0.205943528733639	HYPO
cg10830496	19	35634556			FXYD7	NM_022006	Body	chr19:35633847-35634629	Island	4.98534935811017e-06	0.0057117867790466	2.15167336505013E-06	0.00259474204243388	0.872826309862853	0.0810899877780026	0.535956795420912	0.0773239956187671	0.430704888853319	0.0258449316126131	0.472805651480356	0.0717782660035549	0.442121421009534	0.400020658382497	HYPER
cg24474409	7	150021518			ACTR3C;LRRC61;LRRC61	NM_001164458;NM_023942;NM_001142928	TSS1500;5'UTR;5'UTR	chr7:150019950-150020752	S_Shore	5.05294023423402e-06	0.0057117867790466	2.21313405694041E-06	0.00261789251121144	0.575062994294258	0.0454325971668214	0.773098491455701	0.0385477875332885	0.853780777023378	0.0243239394129412	0.821507862796307	0.0511878829073576	-0.278717782729119	-0.246444868502049	HYPO
cg07568233	16	7382520			A2BP1;A2BP1;A2BP1;A2BP1;A2BP1;A2BP1	NM_001142334;NM_145891;NM_145892;NM_001142333;NM_145893;NM_018723	Body;TSS1500;TSS1500;Body;TSS1500;Body			5.13491567119484e-06	0.00576025456392396	2.24087016241297E-06	0.00263410711735002	0.178377383021099	0.0444618618201949	0.395400542133492	0.0050334487248857	0.497505991653602	0.0493142608528392	0.456663811845558	0.0659540666658132	-0.319128608632502	-0.278286428824459	HYPO
cg03610228	10	21799395						chr10:21797632-21799341	S_Shore	5.1589116628588e-06	0.00577252175841433	2.24753231162435E-06	0.00263493057335903	0.145986644366361	0.0519982910830767	0.399815863209319	0.0944222779048996	0.470381650890835	0.0321159304735538	0.442155335818229	0.0651035118377837	-0.324395006524475	-0.296168691451868	HYPO	HYPO
cg13970894	10	134619422	rs2804020					chr10:134621072-134621372	N_Shore	5.18811278917712e-06	0.00579053653228808	2.29707098161403E-06	0.00266473497794156	0.078050631084838	0.0399305448059467	0.32444018549398	0.0164394897108926	0.259592525929721	0.026641477519304	0.285531589755425	0.0410367402821308	-0.181541894844883	-0.207480958670587	HYPO				HYPO
cg20916578	8	55014888			LYPLA1	NM_006330	TSS1500	chr8:55014024-55014681	S_Shore	5.21559847652811e-06	0.00580655074522128	2.45963189028913E-06	0.00279463501833874	0.0975991152651593	0.0189344983060712	0.189011023820713	0.0210613547883794	0.234712955546407	0.0112493634407092	0.21643218285613	0.0282978660737707	-0.137113840281248	-0.11883306759097	HYPO
cg01448115	12	130422172	rs79215017							5.31595973714305e-06	0.00585924817092758	2.33865645725208E-06	0.00269880955166891	0.105659949219229	0.0546894532137171	0.363420031424204	0.0557277107726454	0.336127414690319	0.0109858877374925	0.347044461383873	0.0325607951397861	-0.23046746547109	-0.241384512164644	HYPO	HYPO
cg24576260	1	1217664			SCNN1D;SCNN1D;SCNN1D	NM_002978;NM_001130413;NM_002978	5'UTR;1stExon;1stExon			5.30586400046143e-06	0.00585924817092758	2.52678346962441E-06	0.00283465999643937	0.0734682834639007	0.0237313491513869	0.187805910855388	0.0356903857566607	0.186387594541753	0.0111068409663329	0.186954921067207	0.0195124409887685	-0.112919311077852	-0.113486637603306	HYPO				HYPO
cg24306982	1	119549312						chr1:119549144-119551320	Island	5.41226401829552e-06	0.0059357897650975	2.37680096457764E-06	0.00272857985435313	0.13949998895571	0.0606527136955771	0.424034789547188	0.0304311466727848	0.381867087773326	0.016728822833366	0.398734168482871	0.0300811394484487	-0.242367098817616	-0.259234179527161	HYPO
cg10714639	19	1075104			HMHA1	NM_012292	Body	chr19:1074726-1075071	S_Shore	5.45910761515609e-06	0.00596446927827548	2.50926806643791E-06	0.00282921254729684	0.925423714317009	0.027643956545727	0.811425292487868	0.00965685507684561	0.763938671051855	0.0140147402692023	0.78293331962626	0.0282491406864448	0.161485043265154	0.142490394690749	HYPER
cg21184711	7	122488330			CADPS2;CADPS2;CADPS2	NM_001009571;NM_001167940;NM_017954	Body;Body;Body			5.47889852297117e-06	0.00596446927827548	0.0000023898152101023	0.0027364127103405	0.145793143573846	0.0697346351194117	0.529724443326907	0.0533896501804685	0.442716808017968	0.0231647944862181	0.477519862141544	0.0570264510469355	-0.296923664444122	-0.331726718567697	HYPO
cg12596956	2	210077015						chr2:210073773-210074294	S_Shelf	5.50750920854158e-06	0.00597058268934773	2.41283519307458E-06	0.00274962135748246	0.209872797694261	0.0322567019311079	0.451110020613174	0.0666045430197137	0.527531437424111	0.0835044579007733	0.496962870699736	0.0796718797103756	-0.317658639729851	-0.287090073005476	HYPO	HYPO
cg21266698	1	175130184			KIAA0040;KIAA0040;KIAA0040;KIAA0040	NM_001162894;NM_001162895;NM_014656;NM_001162893	5'UTR;5'UTR;5'UTR;5'UTR			5.5115315493705e-06	0.00597058268934773	2.64535323792664E-06	0.00290845401692859	0.0532503178060144	0.011851313703223	0.131696776142614	0.00491395317008727	0.184712392338498	0.0146075803098898	0.163506145860145	0.0309180223071139	-0.131462074532484	-0.11025582805413	HYPO
cg06816156	5	2170036								5.55180464757016e-06	0.00599950543213289	2.41379306556193E-06	0.00274962135748246	0.438066223448628	0.0937559754462801	0.799722287831832	0.0417968255674476	0.88273710003307	0.0341919050251522	0.849531175152575	0.0555762949012027	-0.444670876584442	-0.411464951703947	HYPO
cg00102093	1	232345923								5.6861372049624e-06	0.00607045964764177	2.48264325176625E-06	0.00281354776846705	0.266660494038654	0.0665550780311863	0.557783908982048	0.0660044545280093	0.669049141035976	0.0431294552764053	0.624543048214405	0.07571794714471	-0.402388646997322	-0.357882554175751	HYPO				HYPO
cg00152126	10	126744846			CTBP2;CTBP2	NM_001083914;NM_001329	5'UTR;5'UTR			5.63906067538012e-06	0.00607045964764177	2.53490633759595E-06	0.00283465999643937	0.928819623012824	0.0180688250489834	0.781851302549096	0.0816470175183548	0.725559534808598	0.0094072211117903	0.748076241904797	0.0515891045332129	0.203260088204226	0.180743381108027	HYPER
cg04482817	1	43123399			PPIH	NM_006347	TSS1500	chr1:43123977-43124422	N_Shore	5.67552739440122e-06	0.00607045964764177	2.60580451139175E-06	0.00287929672388487	0.577846440191147	0.0322229748746175	0.734154302935675	0.0220222509877499	0.717747632422407	0.0250092425106284	0.724310300627714	0.0226876539403891	-0.139901192231261	-0.146463860436568	HYPO	HYPER
cg04007028	17	36735584			SRCIN1	NM_025248	Body	chr17:36734659-36735246	S_Shore	5.7645383892209e-06	0.00609526843623118	2.57668188794538E-06	0.00285425316841573	0.295378070504924	0.0314287674695883	0.44326243631173	0.00368357132280317	0.529207774877038	0.0176181923142613	0.494829639450915	0.04872958948078	-0.233829704372114	-0.199451568945991	HYPO
cg06438312	1	3407078			MEGF6	NM_001409	3'UTR			5.75632080789329e-06	0.00609526843623118	2.54512856682203E-06	0.00283465999643937	0.642137760109098	0.0422192489760573	0.83098950887329	0.045125772250512	0.922727812846836	0.0106614434568908	0.886032491257417	0.0555939919719417	-0.280590052737738	-0.243894731148319	HYPO	HYPER
cg02366262	11	121297716						chr11:121297942-121298160	N_Shore	5.79655713750011e-06	0.0061091399708335	2.70202263342628E-06	0.00294596191005564	0.0798901530706311	0.0286246531517872	0.216614139624409	0.0415103178214103	0.208621676091091	0.00453698663489639	0.211818661504418	0.0214530321230045	-0.12873152302046	-0.131928508433787	HYPO				HYPO
cg11334097	6	32362407								5.83740275829116e-06	0.00612833003780296	2.54672094611616E-06	0.00283465999643937	0.23377123769835	0.0867100499595967	0.584709767398899	0.0818973793215629	0.694283503992772	0.0253515021931367	0.650454009355223	0.0748335863232703	-0.460512266294422	-0.416682771656873	HYPO
cg20277670	5	175110375		rs79385261	HRH2;HRH2	NM_001131055;NM_022304	Body;1stExon			5.93550143672559e-06	0.00620185530970886	2.79661591253377E-06	0.00296415801979256	0.680978000039725	0.0270526997285419	0.783187165310395	0.00334157863183616	0.819820737541651	0.00184925874779566	0.805167308649149	0.0201768927296336	-0.138842737501927	-0.124189308609424	HYPO
cg07213685	5	2169729								5.99094581905916e-06	0.00621570473004555	2.72612554631808E-06	0.00294596191005564	0.170422726135906	0.036313852671386	0.337354036764056	0.0408007655012808	0.332815010744238	0.021730020278982	0.334630621152165	0.0256603455588128	-0.162392284608332	-0.164207895016259	HYPO
cg03770575	12	24414339			SOX5	NM_152989	5'UTR			6.03743196858948e-06	0.00624926523733282	2.69344780265291E-06	0.00294596191005564	0.152216694160242	0.0391759210148004	0.3455145351242	0.0857683122548903	0.385047311474118	0.00242988477245955	0.369234200934151	0.0480713546568702	-0.232830617313876	-0.217017506773909	HYPO	HYPO
cg22037978	2	84517763			LOC388965	NR_003663	TSS200	chr2:84517714-84517951	Island	6.0824953736454e-06	0.00628119969680967	2.84726176948425E-06	0.00298384283923754	0.781376714240013	0.0305071002814375	0.903201416083799	0.00522133952004955	0.917805100133318	0.0203105194053959	0.91196362651351	0.0166449533552918	-0.136428385893305	-0.130586912273498	HYPO
cg02513808	4	76264560								6.14532730005254e-06	0.00628193057329688	2.71713169203508E-06	0.00294596191005564	0.323240315820021	0.0450702426257029	0.543080346080151	0.0802981196104987	0.633962921447666	0.0230600760426422	0.59760989130066	0.0659979038183889	-0.310722605627645	-0.274369575480639	HYPO
cg06829788	1	228581405	rs74144619		TRIM11	NM_145214	3'UTR	chr1:228582428-228582894	N_Shore	6.11958100805287e-06	0.00628193057329688	2.81379053784334E-06	0.00296812594152047	0.0930006135415205	0.0170221818422912	0.244918294604207	0.0825456262064877	0.242320994185257	0.0127287417197694	0.243359914352837	0.0422667638361335	-0.149320380643736	-0.150359300811316	HYPO				HYPO
cg16219860	3	158679875								6.14612295524888e-06	0.00628193057329688	2.70741935657777E-06	0.00294596191005564	0.202554329439175	0.0619182287269527	0.460461663617498	0.00767774731888696	0.547988517035781	0.0531510808446757	0.512977775668468	0.0610372072529821	-0.345434187596606	-0.310423446229293	HYPO				HYPO
cg17279079	17	79095818			AATK	NM_001080395	Body	chr17:79093076-79096677	Island	6.15426858613597e-06	0.00628193057329688	2.72081952229323E-06	0.00294596191005564	0.131879100738975	0.0432496763572782	0.342888910129555	0.0638709806893873	0.451198534345558	0.0172157578451888	0.407874684659157	0.0684642907798778	-0.319319433606583	-0.275995583920182	HYPO
cg25311162	4	183305258			ODZ3	NM_001080477	Body			6.10651817737516e-06	0.00628193057329688	2.75080761275756E-06	0.00295098895704323	0.874002588372743	0.0314913833523311	0.669229264542279	0.0698880093183313	0.696794531316217	0.0329470530419172	0.685768424606642	0.0446294834542005	0.177208057056526	0.188234163766101	HYPER
cg04406115	19	5065640			KDM4B	NM_015015	Body	chr19:5065639-5065919	Island	6.20237560187559e-06	0.00630705538990449	2.74399210595149E-06	0.00295098895704323	0.862526644800509	0.0603009241424241	0.627864340078931	0.0247767621530101	0.560989506529976	0.0313445387201097	0.587739439949558	0.0445688798170322	0.301537138270533	0.274787204850951	HYPER
cg09096234	5	135365890			TGFBI	NM_000358	Body	chr5:135364507-135365036	S_Shore	6.22169262548782e-06	0.00630705538990449	2.76368818442359E-06	0.00295581153702152	0.877840803156063	0.0583127040478402	0.660285719215487	0.0231665566231432	0.609350659337	0.0107311914177204	0.629724683288395	0.0311458772313882	0.268490143819063	0.248116119867668	HYPER	HYPO
cg16564534	11	66207047			MRPL11;MRPL11;MRPL11	NM_170739;NM_016050;NM_170738	TSS1500;TSS1500;TSS1500			6.21723704793651e-06	0.00630705538990449	2.76932239093003E-06	0.00295581153702152	0.602037902005078	0.0515613518777405	0.804022432245174	0.00121437151163978	0.855463889482856	0.0335736131285683	0.834887306587783	0.0368487378429213	-0.253425987477778	-0.232849404582705	HYPO
cg08297616	16	85433718	rs12929971							6.26125917949117e-06	0.00633264039970221	2.84901813648435E-06	0.00298384283923754	0.904883600547582	0.0350671580687142	0.736819250485502	0.0503464341166096	0.734684053714638	0.0265463235730902	0.735538132422984	0.0314231160813695	0.170199546832945	0.169345468124599	HYPER	HYPO
cg07744116	5	2184062	rs77616962					chr5:2180251-2180467	S_Shelf	6.288924822928e-06	0.00634609947736841	2.96751319568308E-06	0.0030346432070238	0.0720587761785235	0.0301682161081043	0.203137864796393	0.0240710000858047	0.193784854416391	0.00629344364651542	0.197526058568392	0.0138166790039851	-0.121726078237868	-0.125467282389869	HYPO	HYPO
cg02361459	15	25437982			SNORD115-13	NR_003305	TSS1500			6.35381227292205e-06	0.00636796067122592	2.93083364819194E-06	0.00301952381700506	0.374325658597278	0.0261914932745265	0.486950107450469	0.0088100978912618	0.547787404794124	0.00944531699256389	0.523452485856662	0.0342690018410591	-0.173461746196847	-0.149126827259385	HYPO
cg05573844	12	54354590						chr12:54354529-54355491	Island	6.345469714742e-06	0.00636796067122592	2.77536593767151E-06	0.00295581153702152	0.233267019929532	0.0673742425731745	0.638854926988848	0.0517403718995382	0.927789312132503	0.0367658578851294	0.812215558075041	0.162450159586234	-0.694522292202971	-0.578948538145509	HYPO
cg08475244	4	72670706								6.32874049102944e-06	0.00636796067122592	2.97297290079982E-06	0.0030346432070238	0.0931263314260119	0.0231832491636774	0.23179188948609	0.055791420714077	0.216430295244721	0.00268161417090151	0.222574932941268	0.0291986259419088	-0.123303963818709	-0.129448601515256	HYPO
cg04335565	6	169225041						chr6:169226157-169226419	N_Shore	6.45210994417829e-06	0.00638751203818146	2.87286791394979E-06	0.00298384283923754	0.346788671153616	0.0505384666630578	0.55457516411134	0.0589414192543749	0.623189611194831	0.0099775311120076	0.595743832361434	0.0482771270276876	-0.276400940041214	-0.248955161207818	HYPO
cg04663487	7	115670804			TFEC;TFEC	NM_001018058;NM_012252	TSS200;TSS200			6.48224507575489e-06	0.00638751203818146	2.87594754880333E-06	0.00298384283923754	0.149792643309245	0.0515504133867856	0.477083453464852	0.0161126225590846	0.393227212724242	0.0543038191101097	0.426769709020486	0.0604062684640325	-0.243434569414997	-0.276977065711241	HYPO	HYPO			HYPER
cg07809831	16	48428016	rs71382720	rs71382719						6.50338795964917e-06	0.00638751203818146	2.95836078930821E-06	0.0030346432070238	0.0801076277171641	0.0372980085699353	0.244631086147461	0.0348301160617305	0.261762255406195	0.0336217590377187	0.254909787702701	0.0309279594326077	-0.181654627689031	-0.174802159985537	HYPO				HYPO
cg09067029	1	186954259			PLA2G4A	NM_024420	Body			6.46188240120969e-06	0.00638751203818146	2.88990577821968E-06	0.00299130289383862	0.883824167584596	0.05439164759677	0.669840200075529	0.0268184088789435	0.64942869355092	0.0263661462375288	0.657593296160764	0.0255417790490436	0.234395474033676	0.226230871423833	HYPER
cg12244325	21	45883864						chr21:45883589-45883907	Island	6.4683803971414e-06	0.00638751203818146	3.03514420592744E-06	0.00307678694133995	0.451133081103185	0.0305532542301952	0.589640776046277	0.0297743030202104	0.578025365606191	0.0108453677462598	0.582671529782226	0.0179140617607547	-0.126892284503006	-0.131538448679041	HYPO
cg13666041	14	69442697			ACTN1;ACTN1;ACTN1	NM_001130004;NM_001102;NM_001130005	Body;Body;Body	chr14:69444639-69446826	N_Shore	6.40696723113866e-06	0.00638751203818146	0.0000028544320105654	0.00298384283923754	0.0845634482634219	0.0194235508822767	0.26382102302757	0.0869782542306495	0.369518836455436	0.00859442748618352	0.32723971108429	0.072662539166961	-0.284955388192015	-0.242676262820868	HYPO
cg13965924	1	52049419								6.49455145827863e-06	0.00638751203818146	3.11031606527409E-06	0.00312432662536812	0.0571042619087399	0.019591229173272	0.155312774184015	0.0410253548206079	0.185309053171188	0.0124982402330514	0.173310541576319	0.0277273504851008	-0.128204791262448	-0.116206279667579	HYPO				HYPO
cg17808634	1	4275141								6.44968852826813e-06	0.00638751203818146	2.86076590585019E-06	0.00298384283923754	0.0835224715970022	0.0181342581302125	0.289058707805341	0.0656580217635317	0.406787786829616	0.0608803701955488	0.359696155219906	0.0841961668214168	-0.323265315232614	-0.276173683622904	HYPO
cg25007283	3	147112143	rs71302465		ZIC4;ZIC4;ZIC4	NM_001168378;NM_032153;NM_001168379	Body;Body;Body	chr3:147113608-147114479	N_Shore	6.39012218441885e-06	0.00638751203818146	2.80973787640282E-06	0.00296812594152047	0.136830676979171	0.0348867426922905	0.420161374426754	0.113414137771241	0.589515586501991	0.045926076211062	0.521773901671896	0.113466068249314	-0.45268490952282	-0.384943224692725	HYPO
cg14904363	19	43032587		rs75316232	CEACAM1;CEACAM1;CEACAM1;CEACAM1	NM_001712;NM_001024912;NM_001712;NM_001024912	5'UTR;1stExon;1stExon;5'UTR			6.60532986423807e-06	0.00645893120366299	2.91298906424091E-06	0.00300815124437225	0.128791686433281	0.0798567155794658	0.437871570311336	0.0442742134453221	0.543729546911474	0.0302534731916889	0.501386356271419	0.0656464864032584	-0.414937860478193	-0.372594669838138	HYPO
cg14096553	10	79719175								6.63504871578161e-06	0.00647366909823088	2.96672888046393E-06	0.0030346432070238	0.383078693658946	0.0380891538293085	0.210295230460504	0.00383521939897323	0.104683479553167	0.0103236043376495	0.146928179916102	0.0583362512434058	0.278395214105779	0.236150513742844	HYPER
cg04633922	10	2699291								6.80202085441162e-06	0.006618398128038	3.00075060659562E-06	0.00305593952673812	0.249805189612912	0.085171284961507	0.589336056541585	0.0703332500352616	0.716554538692746	0.0291850259387	0.665667145832281	0.0807337416753712	-0.466749349079834	-0.415861956219369	HYPO
cg06850241	22	41845214	rs76834295					chr22:41842383-41843919	S_Shore	6.81333436261497e-06	0.006618398128038	3.13749299759596E-06	0.00314447943325047	0.076058817792343	0.022811491884963	0.204170110516147	0.0497413138666221	0.253548392889735	0.0273358631625952	0.2337970799403	0.0415167281317572	-0.177489575097392	-0.157738262147957	HYPO				HYPO
cg18944014	2	239799440	rs74000310		TWIST2	NM_057179	3'UTR			6.84898510891978e-06	0.00663843889563724	3.07824424476069E-06	0.0031062295611594	0.88312259349445	0.0501680683763596	0.667518790236472	0.0147353441887975	0.657230229941777	0.0467921594250425	0.661345654059655	0.034362654522041	0.225892363552672	0.221776939434795	HYPER	HYPER
cg19410364	12	121647217	rs75080906		P2RX4	NM_002560	TSS1500	chr12:121647705-121648216	N_Shore	6.98953283421591e-06	0.00666330713375807	0.0000031047649373748	0.00312432662536812	0.532167751459577	0.0625316597025826	0.78007720266121	0.0124659246455433	0.90097845583509	0.0145156047950714	0.852617954565538	0.0673003351871655	-0.368810704375513	-0.320450203105961	HYPO
cg20975013	19	13251434			NACC1	NM_052876	3'UTR	chr19:13248997-13249238	S_Shelf	6.99524982932279e-06	0.00666330713375807	3.30387400879044E-06	0.00319726256877783	0.885658026924575	0.0278824176951374	0.77793820086968	0.0153314411267099	0.741437941718422	0.0123648294907778	0.756038045378925	0.023127655552523	0.144220085206154	0.12961998154565	HYPER
cg24755459	14	101908865						chr14:101908781-101909022	Island	6.90313658651463e-06	0.00666330713375807	3.17994357024648E-06	0.00315841218085673	0.648265002003549	0.0403419844717507	0.812629527664054	0.0136954235879818	0.802829850481374	0.0060809821127043	0.806749721354446	0.00970517544439545	-0.154564848477825	-0.158484719350897	HYPO
cg26177968	10	99216667			ZDHHC16;ZDHHC16;ZDHHC16;ZDHHC16;ZDHHC16	NM_198046;NM_198045;NM_198043;NM_032327;NM_198044	3'UTR;3'UTR;3'UTR;3'UTR;3'UTR			6.90818768507087e-06	0.00666330713375807	3.07327401461713E-06	0.0031062295611594	0.243593931140528	0.0575128701563677	0.472238167714932	0.00835238661577592	0.579975973879228	0.0211150668767641	0.536880851413509	0.0610130648163045	-0.3363820427387	-0.293286920272981	HYPO
cg26424956	6	34101526			GRM4	NM_000841	TSS200			6.955477240132e-06	0.00666330713375807	3.26045855170096E-06	0.00319726256877783	0.489354558856521	0.0259643579953701	0.598601380638531	0.0233051975564473	0.644094952357427	0.0153141659429232	0.625897523669869	0.0295625509364912	-0.154740393500906	-0.136542964813348	HYPO
cg15009331	10	80502431								7.05717461883975e-06	0.0066934423870902	3.17607759057117E-06	0.00315841218085673	0.885643424846094	0.0368625316922626	0.71982732802198	0.0240619306586802	0.621332895528403	0.0087536344063233	0.660730668525834	0.055618370652916	0.264310529317692	0.224912756320261	HYPER
cg01445838	6	144286805			PLAGL1;PLAGL1;PLAGL1;PLAGL1;PLAGL1;PLAGL1;PLAGL1;PLAGL1	NM_001080956;NM_001080951;NM_001080953;NM_001080952;NM_002656;NM_001080955;NM_001080954;NM_006718	5'UTR;5'UTR;5'UTR;5'UTR;5'UTR;5'UTR;5'UTR;5'UTR			7.11355639036645e-06	0.00670468390334046	3.33105094850289E-06	0.00319726256877783	0.86248304602501	0.0208079570481175	0.752387258176056	0.0408010233087869	0.704099603043247	0.0200160841477306	0.723414665096371	0.0362768794073177	0.158383442981763	0.139068380928639	HYPER
cg05134847	22	19742426						chr22:19742901-19744729	N_Shore	7.11453577445841e-06	0.00670468390334046	3.18876707826941E-06	0.00316003957575711	0.5196219473939	0.0334488657099814	0.698806682917897	0.0349154476876853	0.81702796140744	0.0190770327046119	0.769739450011623	0.0684077474890447	-0.29740601401354	-0.250117502617723	HYPO	HYPO
cg00844120	6	168859997			SMOC2;SMOC2	NM_022138;NM_001166412	Body;Body			7.44229107638747e-06	0.00671921592699244	3.32012659608157E-06	0.00319726256877783	0.266173990943884	0.0638380278395154	0.650442475789776	0.0647526559333113	0.548121003950909	0.0283146029757031	0.589049592686456	0.0677494654091225	-0.281947013007025	-0.322875601742572	HYPO
cg02426072	6	170474284						chr6:170474406-170475553	N_Shore	7.30696262737638e-06	0.00671921592699244	3.27842548368059E-06	0.00319726256877783	0.309963673862566	0.0559032606770723	0.5262285354588	0.0304395008933037	0.591570535877725	0.0307451046563198	0.565433735710155	0.0445549620070137	-0.281606862015159	-0.255470061847589	HYPO				HYPO
cg03198061	19	52934466			ZNF534;ZNF534	NM_001143938;NM_001143939	TSS200;TSS200			7.32793785589139e-06	0.00671921592699244	3.27247794439652E-06	0.00319726256877783	0.403604060755312	0.0737681589416583	0.676558474809947	0.0363590194980581	0.716679192399854	0.0100236135697363	0.700630905363891	0.029387626361982	-0.313075131644541	-0.297026844608579	HYPO
cg03996822	4	74486558			RASSF6;RASSF6	NM_177532;NM_201431	TSS1500;TSS1500	chr4:74486044-74486258	S_Shore	7.2873235934877e-06	0.00671921592699244	3.23861220722335E-06	0.00319510781377899	0.812275182374073	0.0899653722411404	0.457936504123413	0.0159334904144796	0.448193727314039	0.0452474698408685	0.452090838037789	0.0334007829651403	0.364081455060033	0.360184344336284	HYPER	HYPER
cg04586579	16	82044957			SDR42E1	NM_145168	5'UTR	chr16:82044886-82045306	Island	7.45089208439908e-06	0.00671921592699244	3.34845519038175E-06	0.00319726256877783	0.126466916326836	0.0328449939114337	0.30786815638475	0.0462348791491499	0.428256641189017	0.0145413817617584	0.38010124726731	0.070626893505908	-0.301789724862181	-0.253634330940474	HYPO	HYPER
cg07177380	4	175133151	rs17356287	rs77915138				chr4:175135259-175135496	N_Shelf	7.18439608538221e-06	0.00671921592699244	3.17997886900653E-06	0.00315841218085673	0.864915254476405	0.0518020381058049	0.522140471745606	0.177368115581877	0.366524800667616	0.0209751267802867	0.428771069098812	0.123893951440363	0.498390453808789	0.436144185377593	HYPER				HYPER
cg07344468	11	127811816								7.43445136602181e-06	0.00671921592699244	3.31791963289757E-06	0.00319726256877783	0.263733373417978	0.0688081810863501	0.53620133709637	0.0723902883480949	0.60985664659567	0.022493427117075	0.58039452279595	0.0564853695991003	-0.346123273177691	-0.316661149377971	HYPO
cg08094571	19	16682354			SLC35E1	NM_024881	Body	chr19:16682657-16683792	N_Shore	7.39408869232975e-06	0.00671921592699244	3.30154089695513E-06	0.00319726256877783	0.0870278991475866	0.0360725883368332	0.305725552396562	0.0716406649158068	0.450859937695332	0.00790358556576012	0.392806183575824	0.0873700548735545	-0.363832038547745	-0.305778284428237	HYPO	HYPER
cg09816349	7	142574539			TRPV6	NM_018646	Body			7.26638858496713e-06	0.00671921592699244	3.51997989088437E-06	0.00322773392558684	0.507545044351406	0.0247446402379831	0.603238000087486	0.0054814404802261	0.631588742572599	0.0161235627946337	0.620248445578554	0.0194583032628225	-0.124043698221192	-0.112703401227147	HYPO
cg10368641	16	88932955			PABPN1L	NM_001080487	1stExon			7.47110637808759e-06	0.00671921592699244	3.46976454416447E-06	0.00322708903785767	0.110526506723205	0.031714708243168	0.258394372122874	0.014102984607858	0.267617781238366	0.0408438605729062	0.263928417592169	0.0301555202189482	-0.157091274515161	-0.153401910868964	HYPO	HYPO
cg11908453	2	242209506			HDLBP;HDLBP	NM_203346;NM_005336	5'UTR;5'UTR	chr2:242211289-242212308	N_Shore	7.43044993988541e-06	0.00671921592699244	0.000003498905797816	0.00322708903785767	0.116952815002431	0.0345249639210389	0.252349760542615	0.0192122231217841	0.253045926796692	0.00503979849983159	0.252767460295061	0.0102529292407463	-0.136093111794261	-0.13581464529263	HYPO	HYPER
cg14839323	7	99769558	rs36106122		GPC2	NM_152742	Body	chr7:99768884-99769559	Island	7.35792048175353e-06	0.00671921592699244	0.0000033383098613508	0.00319726256877783	0.149401516504562	0.0377580457972551	0.331439286848202	0.0309573655353968	0.367823500270594	0.0544222856009925	0.353269814901637	0.0460176650988606	-0.218421983766032	-0.203868298397075	HYPO
cg18006379	10	132907652			TCERG1L	NM_174937	Body			7.37108116034203e-06	0.00671921592699244	3.36159836493582E-06	0.00319726256877783	0.557683968840882	0.0447322082050123	0.746114982193833	0.0377165465388169	0.74590194259765	0.0234690697811619	0.745987158436124	0.0251206429985594	-0.188217973756768	-0.188303189595241	HYPO
cg19378216	20	31870775			C20orf114	NM_033197	TSS200			7.38146166002297e-06	0.00671921592699244	3.55572944573128E-06	0.00323606222047165	0.0939533878216298	0.0175140896487472	0.185888327462268	0.0117292535375335	0.22720643568612	0.0279135072177376	0.210679192396579	0.0305962679079271	-0.13325304786449	-0.116725804574949	HYPO
cg20688185	17	75303863	rs7210195		SEPT9;SEPT9	NM_001113492;NM_001113491	5'UTR;Body			7.36718952007994e-06	0.00671921592699244	3.29967866144263E-06	0.00319726256877783	0.829925129083694	0.0621421259242495	0.593747755885321	0.0490879932393104	0.532508278061637	0.0148216425655615	0.55700406919111	0.0428640922856361	0.297416851022057	0.272921059892583	HYPER
cg22020813	5	177805003			COL23A1	NM_173465	Body			7.29613935906973e-06	0.00671921592699244	3.32303061404942E-06	0.00319726256877783	0.413098112321866	0.0452435935452417	0.584905683628156	0.0355172968044144	0.615398474656779	0.00761254567289605	0.60320135824533	0.0249657387292818	-0.202300362334913	-0.190103245923464	HYPO
cg22505395	12	372191			SLC6A13	NM_016615	TSS200			7.46218576465707e-06	0.00671921592699244	3.44449572575003E-06	0.00322543455478485	0.0725560386997475	0.0237842530429975	0.201797023803111	0.0587614695339886	0.258558872711845	0.0110514892198295	0.235854133148351	0.0434841066356188	-0.186002834012097	-0.163298094448604	HYPO
cg23491790	5	1053774			SLC12A7	NM_006598	Body	chr5:1053544-1053807	Island	7.36579411906948e-06	0.00671921592699244	3.27804625269729E-06	0.00319726256877783	0.899813380473409	0.0736881285500583	0.612753507589394	0.0641142779760033	0.509710582074128	0.014817484247546	0.550927752280234	0.06574794619935	0.390102798399281	0.348885628193174	HYPER				HYPO
cg24257495	8	1601314			DLGAP2	NM_004745	Body			7.42156264756115e-06	0.00671921592699244	3.42730581567094E-06	0.00321888112169269	0.540071842498327	0.0366656616304898	0.675968336695326	0.011091326973662	0.719275770835389	0.0125523070667936	0.701952797179364	0.0259267187549345	-0.179203928337062	-0.161880954681037	HYPO
cg16708623	4	154125208			TRIM2;TRIM2	NM_015271;NM_001130067	TSS1500;5'UTR			7.51538660427863e-06	0.006737658422175	3.36036861195758E-06	0.00319726256877783	0.169846384706817	0.07673618401291	0.492162204730467	0.0213460020906216	0.460092318577968	0.0198029597992288	0.472920273038967	0.0248703606541685	-0.290245933871151	-0.30307388833215	HYPO				HYPER
cg00270521	1	228503273			OBSCN;OBSCN	NM_052843;NM_001098623	Body;Body	chr1:228503556-228504762	N_Shore	7.61046250830453e-06	0.00673860810753224	3.58946483429159E-06	0.00323771193140789	0.401257536428344	0.0244126336550536	0.523978445751658	0.05690524339935	0.54540500721238	0.0105288919361367	0.536834382628091	0.0316655921323961	-0.144147470784036	-0.135576846199747	HYPO
cg05378861	20	61803065						chr20:61806254-61810867	N_Shelf	7.5745441737316e-06	0.00673860810753224	3.43021437143879E-06	0.00321888112169269	0.198492736004148	0.04852191626402	0.455041647945261	0.0166932068423414	0.391842179299684	0.0159641793301823	0.417121966757915	0.0373543190359346	-0.193349443295537	-0.218629230753767	HYPO	HYPO
cg07418971	19	2424836		rs62122266	TMPRSS9	NM_182973	Body	chr19:2424005-2427983	Island	7.59893488341625e-06	0.00673860810753224	3.57299248292955E-06	0.00323606222047165	0.103530738973272	0.00959621750523842	0.213315955077564	0.064702196596823	0.261674048658808	0.0142108623167958	0.242330811226311	0.0430013886921187	-0.158143309685537	-0.138800072253039	HYPO				HYPO
cg08142918	16	86546374			FOXF1	NM_001451	Body	chr16:86546359-86546632	Island	7.59543180996661e-06	0.00673860810753224	3.37732555608917E-06	0.00319726256877783	0.208114150290973	0.0417555205874874	0.496214900187897	0.0145652510109836	0.714684650840581	0.0476687324493718	0.627296750579507	0.12453072008943	-0.506570500549608	-0.419182600288534	HYPO	HYPER
cg22062537	2	241076198			MYEOV2;MYEOV2	NM_138336;NM_001163424	TSS1500;TSS1500	chr2:241075403-241075916	S_Shore	7.55289651909223e-06	0.00673860810753224	3.37824078722493E-06	0.00319726256877783	0.0647810953151195	0.0373998428481337	0.284529024869701	0.0775241946915401	0.423936741018816	0.0100749817382879	0.36817365455917	0.0859279129022116	-0.359155645703697	-0.303392559244051	HYPO
cg23387213	7	122340281			CADPS2;CADPS2;CADPS2;RNF133	NM_001009571;NM_001167940;NM_017954;NM_139175	Body;Body;Body;TSS1500			7.55724579037557e-06	0.00673860810753224	3.36688331632533E-06	0.00319726256877783	0.397980521512935	0.0899811995738034	0.779805099793503	0.0449682109363601	0.748456661500698	0.0355279600075039	0.76099603681782	0.0378347769237638	-0.350476139987763	-0.363015515304884	HYPO
cg09928157	13	114054316	rs9604098					chr13:114056100-114056577	N_Shore	7.65467129545468e-06	0.00673949587352122	3.40048468790208E-06	0.0032114380840349	0.90599323387739	0.0862588459835214	0.543845372940741	0.0771525887346246	0.357871656943741	0.0180381041959108	0.432261143342541	0.109666239112703	0.548121576933648	0.473732090534848	HYPER
cg16706813	7	149942571								7.63963200610146e-06	0.00673949587352122	0.0000036654663046684	0.00324663352358707	0.138038283093728	0.0163350270820719	0.229519739409846	0.0223426559596674	0.278354995270577	0.0230700498423682	0.258820892926284	0.0332622433577862	-0.140316712176849	-0.120782609832556	HYPO	HYPO
cg02219159	17	1182702			TUSC5	NM_172367	TSS1500			7.75407415937529e-06	0.00674689768828792	3.76499560798973E-06	0.00327570922994196	0.0802539775329211	0.00903037060268912	0.155730160293677	0.00168443573377817	0.21874859641769	0.00556147886430485	0.193541221968085	0.0347501272223464	-0.138494618884769	-0.113287244435164	HYPO
cg03024720	8	9765601		rs73530422				chr8:9762661-9764748	S_Shore	7.79519076302336e-06	0.00674689768828792	3.50512121688562E-06	0.00322708903785767	0.17434385096175	0.0592316281693547	0.395209119907742	0.0269999427253352	0.482494665411024	0.00548980701115401	0.447580447209711	0.0498291897731071	-0.308150814449273	-0.273236596247961	HYPO
cg05156120	17	41723125			MEOX1;MEOX1;MEOX1	NM_013999;NM_001040002;NM_004527	Body;Body;Body	chr17:41723219-41723826	N_Shore	7.80013483265028e-06	0.00674689768828792	3.50356438587562E-06	0.00322708903785767	0.282018779520616	0.0634067833749098	0.542570062863481	0.0620008912335168	0.580424069662014	0.0425228543126868	0.565282466942601	0.0479061785900066	-0.298405290141398	-0.283263687421985	HYPO				HYPO
cg07301044	8	9765583						chr8:9762661-9764748	S_Shore	7.6967202082958e-06	0.00674689768828792	3.42981477001609E-06	0.00321888112169269	0.15749793560302	0.0817713721848956	0.475239615968456	0.0692148760682667	0.589939687312078	0.0238348409234302	0.544059658774629	0.0736787384397874	-0.432441751709058	-0.38656172317161	HYPO
cg08701429	17	15394553								7.72503804535949e-06	0.00674689768828792	3.56832242895013E-06	0.00323606222047165	0.0756754682883073	0.0329872611465125	0.216548150150556	0.0510872082893909	0.258513056091836	0.00913797916229127	0.241727093715324	0.0349648830040123	-0.182837587803528	-0.166051625427016	HYPO				HYPO
cg10059056	11	46355283			DGKZ	NM_201532	Body	chr11:46354091-46355190	S_Shore	7.76711385376358e-06	0.00674689768828792	3.51086057612879E-06	0.00322708903785767	0.782011398984627	0.0537746401391957	0.585320987032787	0.0227092054758737	0.519798689439401	0.00621206580713011	0.546007608476755	0.037896877558808	0.262212709545226	0.236003790507872	HYPER
cg24652994	7	122011261			CADPS2;CADPS2;CADPS2	NM_001009571;NM_001167940;NM_017954	Body;Body;Body			7.79396462497758e-06	0.00674689768828792	3.49832340066915E-06	0.00322708903785767	0.473289776914925	0.0706120567180031	0.781480811538958	0.0516282740389122	0.750485061800962	0.0230930521815589	0.762883361696161	0.0349461750429929	-0.277195284886037	-0.289593584781236	HYPO	HYPO
cg01480180	7	90896329			FZD1;FZD1	NM_003505;NM_003505	1stExon;3'UTR	chr7:90893567-90896683	Island	7.90623566155847e-06	0.00675987415745524	3.53225590677568E-06	0.00323228474159116	0.190423450482977	0.0832389411223993	0.508174375629633	0.0617371540023458	0.599005530539112	0.0346723052216311	0.56267306857532	0.0634747432560794	-0.408582080056135	-0.372249618092343	HYPO				HYPER
cg04351734	7	27155173			HOXA3;HOXA3	NM_153631;NM_030661	5'UTR;5'UTR	chr7:27154999-27155426	Island	7.8732546561845e-06	0.00675987415745524	3.51197520987176E-06	0.00322708903785767	0.865748942355165	0.0184274486508246	0.577998101427299	0.145659824387036	0.385910578956244	0.00308654691447391	0.462745587944666	0.127977515145293	0.479838363398921	0.403003354410499	HYPER				HYPER
cg05298458	22	19749188			TBX1;TBX1;TBX1	NM_080647;NM_005992;NM_080646	Body;Body;Body	chr22:19748650-19749189	Island	7.8696041269362e-06	0.00675987415745524	3.49591231862463E-06	0.00322708903785767	0.189855820939009	0.148717900925148	0.733764733030863	0.0541927260757045	0.829124791730343	0.0431656463357201	0.790980768250551	0.0662865871818712	-0.639268970791335	-0.601124947311543	HYPO				HYPO
cg12679792	6	168954578			SMOC2;SMOC2	NM_022138;NM_001166412	Body;Body	chr6:168956417-168957200	N_Shore	7.94537603924156e-06	0.00675987415745524	3.65588562898257E-06	0.00324663352358707	0.284768223643639	0.0388657188133653	0.492362847427493	0.00907421869711953	0.443239572344774	0.0243083912670813	0.462888882377862	0.0322484596638862	-0.158471348701135	-0.178120658734223	HYPO	HYPO
cg14556787	10	1669329	rs17294019		ADARB2	NM_018702	Body			7.85759640042183e-06	0.00675987415745524	3.50726605190041E-06	0.00322708903785767	0.212106840210068	0.0884242251133595	0.532161810651344	0.0163812054481589	0.637158124056754	0.01717411621345	0.59515959869459	0.0593449985715592	-0.425051283846686	-0.383052758484521	HYPO
cg20407792	6	32044203			TNXB	NM_019105	Body	chr6:32046815-32047094	N_Shelf	7.87732230438428e-06	0.00675987415745524	3.58857980521739E-06	0.00323771193140789	0.926870419370736	0.0217256226045597	0.785818780580461	0.0275516070082488	0.678197033974327	0.00699198781302925	0.721245732616781	0.0607367171630098	0.248673385396409	0.205624686753956	HYPER				HYPO
cg23258615	10	81961468			ANXA11;ANXA11;ANXA11	NM_145868;NM_145869;NM_001157	5'UTR;5'UTR;5'UTR	chr10:81964681-81965558	N_Shelf	7.95861793537035e-06	0.00675987415745524	3.83104225737508E-06	0.00330713226367022	0.865029942368928	0.0148053252997599	0.759965450265277	0.0608635300297901	0.735090231255449	0.0109713933527324	0.74504031885938	0.0342331858612085	0.129939711113479	0.119989623509548	HYPER
cg12692557	8	1470122	rs35182894		DLGAP2	NM_004745	5'UTR			8.03134682065828e-06	0.00677425711925227	3.81688104128294E-06	0.00330713226367022	0.451643850773302	0.0328770186886698	0.577275971049522	0.0117430371825711	0.586370404265523	0.0151150883893115	0.582732630979123	0.0131727101893364	-0.134726553492221	-0.131088780205821	HYPO
cg13272818	19	33716915			SLC7A10	NM_019849	TSS200	chr19:33717512-33717930	N_Shore	8.02086619176358e-06	0.00677425711925227	3.70716185249726E-06	0.00325745290236668	0.115611307810479	0.0343284471248116	0.265652629976621	0.0530864831784802	0.298269843793919	0.0206166079883686	0.285222958267	0.0351600729194181	-0.18265853598344	-0.169611650456521	HYPO
cg02434554	16	90114563			LOC100130015;LOC100130015	NR_027335;NR_027336	TSS1500;TSS1500			8.10674795936121e-06	0.00679713367229453	3.75494835947203E-06	0.00327341141186621	0.0882674003560505	0.0408231974005314	0.264703112726724	0.024851534436607	0.248399875686503	0.0186058067223577	0.254921170502591	0.0201798506995277	-0.160132475330452	-0.166653770146541	HYPO
cg04623371	6	168768113	rs73265005					chr6:168771137-168771640	N_Shelf	8.10842905590394e-06	0.00679713367229453	0.000003659590431511	0.00324663352358707	0.105676822701208	0.0628081332591291	0.361377069128327	0.0735504083002193	0.37751800371975	0.00696166619340857	0.371061629883181	0.0381419319020661	-0.271841181018542	-0.265384807181973	HYPO	HYPER			HYPER
cg06105699	17	79971436			ASPSCR1	NM_024083	Body			8.08086744558808e-06	0.00679713367229453	3.61458965107985E-06	0.00324663352358707	0.918070261300166	0.0662056567652843	0.610720692674544	0.122953182101776	0.488355159294771	0.0252323199174031	0.53730137264668	0.092680652561579	0.429715102005395	0.380768888653486	HYPER				HYPO
cg15612221	18	37379468								8.15074108519374e-06	0.00679713367229453	0.0000037162668898564	0.00325897435022323	0.151682181513671	0.0531080026826023	0.354505541533192	0.0117986281009022	0.368375891433887	0.0264163782080703	0.362827751473609	0.0210102452863377	-0.216693709920216	-0.211145569959938	HYPO	HYPER
cg21333338	17	2808456	rs72819281		RAP1GAP2;RAP1GAP2	NM_015085;NM_001100398	Body;Body			8.15073101870943e-06	0.00679713367229453	3.65125954269911E-06	0.00324663352358707	0.406739713920318	0.0772058525955507	0.706762255093551	0.0177204826538295	0.810478244334853	0.0548720050692092	0.768991848638332	0.0693619079453515	-0.403738530414535	-0.362252134718014	HYPO				HYPER
cg27649396	11	111148753			C11orf53	NM_198498	5'UTR			8.12565861920593e-06	0.00679713367229453	3.66118552761692E-06	0.00324663352358707	0.213425036073609	0.0709569531960703	0.483176359642058	0.0331695062495913	0.50200696725053	0.0260113305253344	0.494474724207142	0.0268277138222918	-0.288581931176921	-0.281049688133533	HYPO	HYPO
cg05771342	11	68782202			MRGPRF;MRGPRF	NM_001098515;NM_145015	TSS1500;TSS1500	chr11:68778569-68778851	S_Shelf	8.20080482517269e-06	0.00682600398915156	3.66046262668417E-06	0.00324663352358707	0.870383261446123	0.0961544264650271	0.496479247334409	0.0238709501569446	0.308908449055099	0.0230977937243781	0.383936768366823	0.104709364017537	0.561474812391025	0.486446493079301	HYPER	HYPER			HYPO
cg17491759	6	100676774		rs11966516				chr6:100676823-100677098	N_Shore	8.22788934951387e-06	0.0068356747941294	3.68178723844862E-06	0.00325456737444799	0.80324514022354	0.0447455040250275	0.525786382547123	0.0331726942038813	0.315110595178779	0.0327388707203495	0.399380910126116	0.118854154126768	0.488134545044761	0.403864230097423	HYPER
cg24526596	8	1458508			DLGAP2	NM_004745	5'UTR			8.32440723615595e-06	0.00686425029673634	3.97370385910493E-06	0.00336738875455993	0.0699452241776231	0.0121144668314799	0.156273821958667	0.00590285332945827	0.227153728580079	0.00496619993852272	0.198801765931514	0.0390925931484465	-0.157208504402456	-0.128856541753891	HYPO
cg06694734	4	4871166						chr4:4868440-4869173	S_Shore	8.37269391936632e-06	0.0068799705041814	3.74842851462495E-06	0.00327341141186621	0.942241934323558	0.0271899700150439	0.626117611341666	0.176249436409751	0.441028059902403	0.013246023107949	0.515063880478108	0.134651911008991	0.501213874421155	0.427178053845449	HYPER	HYPO
cg14148690	2	906675			C2orf90	NM_001013662	TSS1500			8.398559446149e-06	0.00688684990932806	3.80293737423492E-06	0.00330221977709057	0.251581309557704	0.0518186587587496	0.495126336197944	0.102885237646985	0.521314716231967	0.0205887916769899	0.510839364218358	0.0553537855744333	-0.269733406674263	-0.259258054660654	HYPO				HYPO
cg07273376	11	23919652								8.50377345836977e-06	0.00693806074001388	3.91344675861944E-06	0.00335858839857891	0.0842108880002378	0.0216677217536574	0.216904526260617	0.0321198759278492	0.311281195630534	0.0177816668024075	0.273530527882567	0.0555706951634457	-0.227070307630296	-0.18931963988233	HYPO
cg09220563	14	54261853		rs76127049						8.50810422389945e-06	0.00693806074001388	3.83020783494716E-06	0.00330713226367022	0.254095710569886	0.0737920297236964	0.530328457184416	0.0370490136643567	0.619965136353061	0.0347361537851377	0.584110464685603	0.0579385693556768	-0.365869425783176	-0.330014754115718	HYPO
cg21061994	2	866867						chr2:863930-865091	S_Shore	8.50607025509834e-06	0.00693806074001388	3.96592064794885E-06	0.00336738875455993	0.494283692057718	0.0352546479842328	0.637042492666499	0.0486830864959926	0.665950648539435	0.00309652204049758	0.65438738619026	0.0291206008670823	-0.171666956481717	-0.160103694132543	HYPO
cg25771683	12	5538415						chr12:5539895-5540703	N_Shore	8.56012939401796e-06	0.00696763003651353	3.84648694770042E-06	0.00331399219126418	0.26806971869053	0.0899256148698991	0.594801746271684	0.0368431220467708	0.669717566658763	0.031172282180201	0.639751238503931	0.0500891559319985	-0.401647847968233	-0.371681519813402	HYPO				HYPO
cg02121104	14	75470314			EIF2B2	NM_014239	Body	chr14:75469315-75469882	S_Shore	8.70177181489428e-06	0.007006241412343	4.08171914601197E-06	0.00341675452953156	0.0870232361019713	0.0213774771344779	0.197797128068512	0.0359192925098404	0.267429113199821	0.00502628577854037	0.239576319147297	0.0423056104312856	-0.18040587709785	-0.152553083045326	HYPO	HYPER
cg03750034	8	94430696								8.68270669604699e-06	0.007006241412343	3.93717998519797E-06	0.00336588526928002	0.161224617995812	0.0606872622202909	0.382413647115299	0.00921775676660055	0.45755894961847	0.024405133579965	0.427500828617202	0.0448674935668125	-0.296334331622658	-0.266276210621389	HYPO				HYPO
cg04137530	1	25495326								8.71716570493366e-06	0.007006241412343	4.29986720644958E-06	0.00351565610052428	0.91794337239067	0.0131678390417315	0.836492790205555	0.036998729775967	0.792936260311861	0.0109621187212613	0.810358872269339	0.0311682837769797	0.125007112078808	0.107584500121331	HYPER
cg08133486	6	100911746			SIM1	NM_005068	TSS200	chr6:100912071-100913337	N_Shore	8.67626632186411e-06	0.007006241412343	3.87990797080933E-06	0.00333628304426897	0.763680095068519	0.163514141471073	0.183003410183612	0.0509833075059596	0.054221625245441	0.0237211539188402	0.105734339220709	0.0768543780291068	0.709458469823078	0.657945755847809	HYPER	HYPO
cg16422714	5	3059137								8.63070186682209e-06	0.007006241412343	3.92359209550942E-06	0.00336076953790202	0.490213415274571	0.0459556692332566	0.677506391402266	0.0151482297138111	0.773997887492423	0.0269726554500559	0.73540128905636	0.0566949021711333	-0.283784472217852	-0.245187873781789	HYPO				HYPO
cg24044707	14	94291526								8.71852875634901e-06	0.007006241412343	4.02896658683993E-06	0.00340126739900159	0.105177629296285	0.0455721038644532	0.285010616148835	0.0294140799288205	0.28934902010755	0.0202162012269222	0.287613658524064	0.0206468144083092	-0.184171390811265	-0.182436029227779	HYPO
cg27652459	11	46709238		rs56164188	ARHGAP1	NM_004308	Body			8.71380268548157e-06	0.007006241412343	4.13270826337951E-06	0.00343989202196799	0.0870010501590845	0.0317821158975149	0.220928210435687	0.0348183100415405	0.227962901781205	0.0198707916795961	0.225149025242998	0.0227012978532545	-0.140961851622121	-0.138147975083914	HYPO
cg03441171	8	144965352						chr8:144966638-144966880	N_Shore	8.79127193036903e-06	0.00701368944102593	0.0000040464973141347	0.00340662662075406	0.276052782228525	0.0359089700862468	0.424057849680894	0.00923310030135421	0.503162233652322	0.0219294934845176	0.471520480063751	0.046249485906194	-0.227109451423798	-0.195467697835226	HYPO
cg09070760	17	5412948	rs57747583	rs72827620	NLRP1	NM_001033053	Body			8.7749838495511e-06	0.00701368944102593	3.97494351202896E-06	0.00336738875455993	0.149239706181658	0.0494066858051792	0.48492265326703	0.0917348752345641	0.395103576800964	0.0235001133233511	0.43103120738739	0.0692833994968891	-0.245863870619306	-0.281791501205732	HYPO
cg23819669	3	128187274			DNAJB8	NM_153330	TSS1500			8.76023413249245e-06	0.00701368944102593	0.0000039770328426956	0.00336738875455993	0.433881773712011	0.0501160168082261	0.670700281274211	0.106305304253072	0.712473428996468	0.0194615050510939	0.695764169907565	0.0594817474415394	-0.278591655284457	-0.261882396195554	HYPO
cg23950724	12	33593177			SYT10	NM_198992	TSS1500	chr12:33591763-33593050	S_Shore	8.82016580862346e-06	0.00701422134592393	4.22016258839276E-06	0.00348642224512712	0.136445995245992	0.033766775572969	0.257783081398495	0.000600472732375532	0.271796652866187	0.00729924630884391	0.26619122427911	0.00925438792131617	-0.135350657620196	-0.129745229033119	HYPO
cg27602263	18	56936434			RAX	NM_013435	Body	chr18:56934833-56936827	Island	8.82367849444933e-06	0.00701422134592393	3.96068844478393E-06	0.00336738875455993	0.112094297683753	0.049977925971275	0.468178290480613	0.185809398488933	0.663950709359615	0.0100208041686083	0.585641741808014	0.14205471973123	-0.551856411675862	-0.473547444124261	HYPO
cg26047334	2	218785909			TNS1	NM_022648	5'UTR			8.86905776749548e-06	0.00703763714576874	4.08003316106476E-06	0.00341675452953156	0.0695568339237503	0.0321372620082296	0.213676762993685	0.0154307148453959	0.305547192410494	0.0141203286688469	0.268799020643771	0.0518774644849457	-0.235990358486744	-0.19924218672002	HYPO	HYPO
cg11209832	3	147098395								9.04405346288707e-06	0.00711683061721707	4.06698197891693E-06	0.00341675452953156	0.765621939720482	0.0611928341335504	0.438894522297572	0.0469093881430189	0.195258580065873	0.00648460824497143	0.292712956958553	0.135568025176189	0.570363359654609	0.472908982761929	HYPER	HYPO
cg19757382	2	241076313			MYEOV2;MYEOV2	NM_138336;NM_001163424	TSS1500;TSS1500	chr2:241075403-241075916	S_Shore	9.02608600659722e-06	0.00711683061721707	0.0000042736956068438	0.00351403034761004	0.133154381520391	0.0128339778005113	0.240610782990744	0.0487557663064171	0.299262575883725	0.0248559262480421	0.275801858726533	0.0439909032042296	-0.166108194363334	-0.142647477206141	HYPO
cg09911173	12	43196754								9.09997777134937e-06	0.00714391896152138	4.11305554307138E-06	0.00343567743754668	0.164349630391934	0.0756290546877972	0.521560299790417	0.114919954771159	0.498716859366405	0.0357791941845483	0.50785423553601	0.0640177412950562	-0.334367228974471	-0.343504605144076	HYPO				HYPO
cg20889322	11	65196622								9.12024661674748e-06	0.00714713624142426	4.21713913260988E-06	0.00348642224512712	0.0761865062489285	0.0440067715125771	0.237354503149431	0.0156826767268873	0.283658083557129	0.021369704966126	0.26513665139405	0.0305454612024648	-0.2074715773082	-0.188950145145121	HYPO				HYPO
cg01621422	2	3688526	rs13417228	rs72163221	COLEC11;COLEC11	NM_024027;NM_199235	Body;Body	chr2:3688204-3688539	Island	9.17502996079438e-06	0.00717734175598552	4.53420823429659E-06	0.00361055703292538	0.65144203271103	0.0204313015186237	0.759196413600441	0.049288942563394	0.759509329095064	0.00643145917147876	0.759384162897215	0.0250611486792529	-0.108067296384033	-0.107942130186184	HYPO
cg13921605	9	133808174			FIBCD1;FIBCD1	NM_032843;NM_001145106	Body;Body	chr9:133805004-133805453	S_Shelf	9.30476045481154e-06	0.00724038140024386	0.0000042893032141593	0.00351565610052428	0.0935499826072056	0.0500746221836327	0.298133959908217	0.0526475301086075	0.296017234737868	0.00408744443303258	0.296863924806007	0.0265073266336835	-0.202467252130662	-0.203313942198802	HYPO				HYPO
cg23602832	6	32188021			NOTCH4	NM_004557	Body			9.29100047675509e-06	0.00724038140024386	4.45688510887161E-06	0.00358846504409574	0.312711303459762	0.030783015498287	0.453785244255943	0.0337985758180888	0.435538312569251	0.00648836960959779	0.442837085243928	0.0201623549398821	-0.122827009109489	-0.130125781784165	HYPO
cg02958014	12	127206602	rs74426721							9.36750311620383e-06	0.00726362765316842	4.42202796017975E-06	0.00358846504409574	0.058043718139764	0.0244234660901259	0.170467414622311	0.0380867432221037	0.232790715481931	0.00311522088018523	0.207861395138083	0.0391504846955235	-0.174746997342167	-0.149817676998319	HYPO
cg05018648	2	794683								9.47110731804706e-06	0.00729734032013849	4.52007547110958E-06	0.00361055703292538	0.0614768550061903	0.0213057626155543	0.158352912715584	0.00494725736971557	0.224596066152849	0.00637232051646101	0.198098804777943	0.0366451727577686	-0.163119211146659	-0.136621949771753	HYPO
cg21445793	3	133208495	rs79342834							9.45918315996404e-06	0.00729734032013849	4.27743285250124E-06	0.00351403034761004	0.152397587744572	0.0699826594599872	0.454493673178796	0.0954752348596436	0.606332874928976	0.0207958329417082	0.545597194228904	0.0970136918593727	-0.453935287184404	-0.393199606484332	HYPO
cg25017223	17	75238703								9.47702246643414e-06	0.00729734032013849	4.30327468173735E-06	0.00351565610052428	0.895628703800146	0.0344505946093667	0.490150870913826	0.0815117662187268	0.637607078915091	0.043193011314506	0.578624595714585	0.0954822502073829	0.258021624885056	0.317004108085561	HYPER				HYPO
cg26796190	17	42083195			PYY;NAGS	NM_004160;NM_153006	TSS1500;Body	chr17:42082027-42084972	Island	9.46197339989324e-06	0.00729734032013849	4.33453702550179E-06	0.00352815348730264	0.127945935107128	0.0454585077015731	0.312225534297646	0.0498634287318465	0.40079515775248	0.00844497969225933	0.365367308370546	0.0548691414358252	-0.272849222645352	-0.237421373263418	HYPO
cg02335700	12	110282809						chr12:110283261-110283482	N_Shore	9.53662671097965e-06	0.0073242766713284	4.33329980078326E-06	0.00352815348730264	0.138045422705396	0.0706612925872106	0.3949445961418	0.0444531304046588	0.489745870917352	0.00491172036272161	0.451825361007131	0.0565885784312971	-0.351700448211956	-0.313779938301736	HYPO
cg06854104	13	112635586								9.5451474555189e-06	0.0073242766713284	0.0000046114374095491	0.00362200090767325	0.638779137729535	0.0262628523019316	0.751866576490383	0.0162420348609838	0.771766191733728	0.0309349953887907	0.76380634563639	0.0257533745363312	-0.132987054004193	-0.125027207906855	HYPO
cg11697169	8	27457461			CLU;CLU;CLU	NM_001831;NM_203339;NM_001171138	Body;Body;Body			9.71754589231488e-06	0.00742177713315174	4.72670954728623E-06	0.00364593462326119	0.875123809604816	0.0292278516210405	0.764216829289896	0.0228201413251359	0.748594199145873	0.01363541536479	0.754843251203482	0.0172154570196393	0.126529610458943	0.120280558401334	HYPER
cg14197503	10	2777072								9.7539195880564e-06	0.00742177713315174	0.0000044712342859101	0.00358846504409574	0.167278858943827	0.0639809266866186	0.430003973284405	0.030537141890796	0.402744478580423	0.00758409918314145	0.413648276462016	0.0220184594006813	-0.235465619636596	-0.246369417518189	HYPO	HYPER
cg16045223	1	1206372			UBE2J2;UBE2J2;UBE2J2;UBE2J2	NM_194315;NM_194457;NM_058167;NM_194458	5'UTR;5'UTR;5'UTR;5'UTR	chr1:1208515-1209942	N_Shelf	9.75273368928518e-06	0.00742177713315174	0.0000044378507919012	0.00358846504409574	0.243375828572331	0.0697578631536665	0.530657701866463	0.0618793658569256	0.578603141127732	0.0625491722249743	0.559424965423225	0.0600257694370957	-0.335227312555402	-0.316049136850894	HYPO				HYPO
cg22369288	6	138538817			PBOV1;KIAA1244;PBOV1	NM_021635;NM_020340;NM_021635	1stExon;Body;3'UTR			9.75617222955043e-06	0.00742177713315174	4.46230417236305E-06	0.00358846504409574	0.462260943953022	0.0635547625956262	0.707192097654634	0.0207951138090492	0.736629495745416	0.0469033091119374	0.724854536509104	0.0383149776760258	-0.274368551792394	-0.262593592556082	HYPO
cg04853978	1	210855908			KCNH1;KCNH1	NM_172362;NM_002238	3'UTR;3'UTR	chr1:210857059-210857262	N_Shore	9.80505811158207e-06	0.00742801490722488	4.47358543853993E-06	0.00358846504409574	0.530723281463509	0.0654097314839876	0.763060913647744	0.00801107575457373	0.856549492810963	0.00842305254366893	0.819154061145676	0.0517064074457927	-0.325826211347454	-0.288430779682166	HYPO
cg25593954	17	47753964			SPOP;SPOP;SPOP;SPOP;SPOP;SPOP	NM_001007228;NM_003563;NM_001007229;NM_001007230;NM_001007227;NM_001007226	5'UTR;5'UTR;5'UTR;5'UTR;5'UTR;5'UTR	chr17:47754870-47755772	N_Shore	9.81479043449581e-06	0.00742801490722488	4.46371985601254E-06	0.00358846504409574	0.106245959480507	0.0470004695812986	0.337684426990463	0.0406219191650836	0.503009671505598	0.00680070076080366	0.436879573699544	0.0929268033819058	-0.396763712025092	-0.330633614219038	HYPO				HYPO
cg00299396	11	115483607								9.87353109153211e-06	0.00743623406405998	4.46823944577507E-06	0.00358846504409574	0.213149339711024	0.102943699510425	0.595377872291727	0.0601847406442303	0.751384800451084	0.0368435032635341	0.688982029187341	0.094264102966527	-0.538235460740061	-0.475832689476318	HYPO
cg17827148	1	2820665								9.87612480961489e-06	0.00743623406405998	4.57464769705149E-06	0.00361055703292538	0.257818735759627	0.0422473733815258	0.413703653952028	0.00183659363282049	0.487901204499395	0.0115193414081451	0.458222184280448	0.041458097332734	-0.230082468739767	-0.200403448520821	HYPO
cg04956806	20	62693657			TCEA2;TCEA2	NM_198723;NM_003195	5'UTR;TSS1500	chr20:62693942-62695282	N_Shore	9.91428677989285e-06	0.00744821841963531	4.56667214989748E-06	0.00361055703292538	0.575640372663376	0.0463980400454396	0.750060940953111	0.00350528788548193	0.834659539228078	0.0187488205703308	0.800820099918091	0.0482276657760464	-0.259019166564702	-0.225179727254715	HYPO	HYPO
cg15743657	1	19186787			TAS1R2	NM_152232	TSS1500			9.9286872453169e-06	0.00744821841963531	4.74692646332674E-06	0.00365415784737102	0.118363435398242	0.0289019839234692	0.236227033087833	0.0394976209056306	0.269396008918523	0.0146212358860017	0.256128418586247	0.0287569134472972	-0.151032573520281	-0.137764983188005	HYPO
cg16096717	1	117375409								9.9425969102471e-06	0.00744821841963531	4.63930780721982E-06	0.00362918680221351	0.111499208813774	0.0366984843651072	0.250373664719449	0.000662160250425286	0.318310586698315	0.0162876486171036	0.291135817906769	0.0389535745879013	-0.206811377884541	-0.179636609092995	HYPO	HYPO
cg16383910	15	78287672		rs11542334	TBC1D2B;LOC91450;TBC1D2B	NM_015079;NR_026998;NM_144572	3'UTR;TSS1500;3'UTR			9.96303336201243e-06	0.00745089917328085	4.60264246429979E-06	0.00362200090767325	0.105816214063334	0.0483315870298504	0.318357234374433	0.0766686831667908	0.319257083964483	0.0034751877199224	0.318897144128463	0.038416183155829	-0.21344086990115	-0.21308093006513	HYPO				HYPO
cg00023464	13	111267667			CARKD	NM_018210	TSS1500	chr13:111267780-111268778	N_Shore	1.00186843541755e-05	0.0074577734267752	0.0000046705119446764	0.00363110014498984	0.173920354301786	0.0236160065846132	0.319351897215176	0.0786854570081758	0.382636026251644	0.0146910424680169	0.357322374637057	0.0534530443185066	-0.208715671949858	-0.183402020335271	HYPO	HYPER
cg01553090	3	32893262			TRIM71	NM_001039111	Body			1.0073466194969e-05	0.0074577734267752	4.67863494559487E-06	0.00363110014498984	0.581442927896355	0.0448936601128361	0.743571144519819	0.0196741379093705	0.799526550871001	0.017426010226952	0.777144388330529	0.0344659700547064	-0.218083622974646	-0.195701460434173	HYPO
cg19091386	7	157435297	rs58318633		PTPRN2;PTPRN2;PTPRN2	NM_002847;NM_130842;NM_130843	Body;Body;Body			1.00683613895008e-05	0.0074577734267752	4.65573062819897E-06	0.00362918718608931	0.0935242351396688	0.0191235396017732	0.236746464220164	0.00243912318663631	0.351493867740901	0.0298084835729883	0.305594906332606	0.0663012078424345	-0.257969632601232	-0.212070671192937	HYPO
cg26591391	7	117644097								1.0019207063584e-05	0.0074577734267752	4.56187258091403E-06	0.00361055703292538	0.295707793747881	0.0840988430256944	0.633586178184163	0.0159578128374004	0.630773824512578	0.0589417399646613	0.631898765981212	0.0424629262135981	-0.335066030764697	-0.33619097223333	HYPO
cg04223793	16	85403580						chr16:85407314-85407576	N_Shelf	1.01361802800478e-05	0.00746668205422682	4.63684544984537E-06	0.00362918680221351	0.211454423047297	0.0649873045964023	0.443370842539111	0.00840600222856189	0.532695863316049	0.0214114221623796	0.496965855005274	0.051386549980657	-0.321241440268752	-0.285511431957977	HYPO				HYPO
cg16299636	5	82369689			TMEM167A	NM_174909	Body	chr5:82373102-82373347	N_Shelf	1.01358078652392e-05	0.00746668205422682	4.61373203211904E-06	0.00362200090767325	0.0747423463812718	0.0234132281182464	0.309421941966975	0.0549844408500448	0.512134966969995	0.0120586401782338	0.431049756968787	0.114700909922871	-0.437392620588724	-0.356307410587515	HYPO
cg09584978	22	37820667		rs9610752	ELFN2	NM_052906	5'UTR	chr22:37823011-37824119	N_Shelf	1.019421797538e-05	0.00749693984890917	4.64754033028385E-06	0.00362918718608931	0.438442120017322	0.0578371441311913	0.686407575938705	0.0483738086733238	0.832169334368457	0.0292380963172779	0.773864630996556	0.0859440896494926	-0.393727214351135	-0.335422510979234	HYPO
cg05518482	4	8587077			GPR78	NM_080819	Body	chr4:8588715-8588951	N_Shore	1.02848952111023e-05	0.00750340445011077	4.79794653933901E-06	0.00366403336328335	0.105456050121128	0.048052005488977	0.284047067429658	0.0290435067874772	0.296910781411148	0.0148740510931198	0.291765295818552	0.0192650606230087	-0.19145473129002	-0.186309245697424	HYPO
cg13081288	1	166941571			ILDR2	NM_199351	Body	chr1:166944674-166945169	N_Shelf	1.03125824841836e-05	0.00750340445011077	4.81480202591392E-06	0.00366906177416808	0.33590278862083	0.0312374651431732	0.472836174517863	0.0361648916854963	0.552086892494615	0.0132147515248498	0.520386605303914	0.0479425965769154	-0.216184103873785	-0.184483816683084	HYPO
cg14188840	7	27220398			HOXA10	NM_153715	TSS1500	chr7:27219309-27219750	S_Shore	1.03218454725924e-05	0.00750340445011077	4.70285813603358E-06	0.00364024281029841	0.779892033278231	0.0814806446631662	0.465285586184879	0.102686380086808	0.383166459200964	0.00655613837551015	0.41601410999453	0.0684154949116983	0.396725574077266	0.3638779232837	HYPER	HYPO
cg19494946	1	39956641			BMP8A	NM_181809	TSS1500	chr1:39956424-39958137	Island	1.02393909114791e-05	0.00750340445011077	4.92127827027459E-06	0.00372205964601269	0.0766990272329865	0.0198162837325064	0.21779563218759	0.0677727037009737	0.205808794506017	0.0199202441767746	0.210603529578646	0.0372799971707009	-0.129109767273031	-0.13390450234566	HYPO				HYPO
cg23191354	7	25018565			OSBPL3;OSBPL3;OSBPL3;OSBPL3	NM_015550;NM_145322;NM_145320;NM_145321	5'UTR;5'UTR;5'UTR;5'UTR	chr7:25018999-25020255	N_Shore	1.02585027405607e-05	0.00750340445011077	4.68283116200254E-06	0.00363110014498984	0.913623693117174	0.0723576983657332	0.656901719476339	0.00439726693269471	0.547506772431019	0.00701958077868558	0.591264751249147	0.0601635070286643	0.366116920686155	0.322358941868027	HYPER	HYPO			HYPER
cg25705717	10	27608719						chr10:27608674-27608892	Island	1.02911416644512e-05	0.00750340445011077	4.76782006837933E-06	0.00365849071087228	0.0801551885031457	0.0390600292965946	0.341292676287367	0.00881952810013549	0.256585812894482	0.0292069998675142	0.290468558251636	0.0509759379645538	-0.176430624391336	-0.21031336974849	HYPO
cg27405706	21	43786824			TFF1	NM_003225	TSS200			1.03646419900477e-05	0.00752214317905629	4.93487733112081E-06	0.00372205964601269	0.333376124233899	0.0289788351154091	0.49374575955479	0.0590419316485764	0.470433326136766	0.0124223814218881	0.479758299503975	0.0333419565840873	-0.137057201902867	-0.146382175270076	HYPO
cg12423123	15	40545511	rs35517798		PAK6;PAK6;PAK6;C15orf56	NM_020168;NM_001128628;NM_001128629;NM_001039905	5'UTR;5'UTR;5'UTR;TSS1500	chr15:40544352-40545512	Island	1.03886437587649e-05	0.00752720253407611	4.88558677053058E-06	0.00370384461751741	0.0906763538151778	0.0346005570913646	0.295256081765983	0.0193378118653481	0.234239352544505	0.0153483767208779	0.258646044233096	0.0364442924116251	-0.143562998729327	-0.167969690417918	HYPO
cg14242680	10	104004787			GBF1	NM_004193	TSS1500	chr10:104005139-104005592	N_Shore	1.04153186975796e-05	0.00753417903206809	5.20272605870168E-06	0.00378728151598894	0.0833834204269235	0.025474245570887	0.185443932129361	0.0298724022890955	0.191176269118225	0.00731631071276196	0.188883334322679	0.0161155891006006	-0.107792848691302	-0.105499913895756	HYPO
cg03146413	7	156296744								1.05942153885089e-05	0.00760009826396692	5.23961146498831E-06	0.00378728151598894	0.0977262009557793	0.0243082223323498	0.186936111476222	0.00732664107268171	0.2246172718594	0.0113943968633632	0.209544807706129	0.0224565583213171	-0.12689107090362	-0.111818606750349	HYPO
cg11512289	4	165898912			TRIM61	NM_001012414	TSS200			1.06268145017932e-05	0.00760009826396692	5.15886718022936E-06	0.00378199299265099	0.0811127418871848	0.0153493458191367	0.187238310229013	0.0643236521915779	0.220530188770059	0.00995011196523408	0.207213437353641	0.037634959478039	-0.139417446882874	-0.126100695466456	HYPO
cg15169940	19	36604614			TBCB;POLR2I	NM_001281;NM_006233	TSS1500;3'UTR	chr19:36604359-36606906	Island	1.0528096267858e-05	0.00760009826396692	4.79991338412211E-06	0.00366403336328335	0.886812593733891	0.0776451727995601	0.596427822709008	0.0235514479599412	0.443670263801709	0.00743479176162983	0.504773287364628	0.0846567615758895	0.443142329932182	0.382039306369262	HYPER
cg17128417	2	20865088		rs73239125	GDF7	NM_182828	TSS1500	chr2:20865289-20867589	N_Shore	1.06237435206931e-05	0.00760009826396692	0.0000048603770142254	0.00369106383763122	0.0546578323136567	0.0427335218159639	0.308231270550532	0.113304199516398	0.429864246904209	0.0544178032224003	0.381211056362738	0.0955430967772404	-0.375206414590553	-0.326553224049082	HYPO
cg19754180	5	1362700								1.06163418036965e-05	0.00760009826396692	5.05877176200444E-06	0.00378151191738518	0.699116625832767	0.0308763673979307	0.81361125134476	0.0113426931170175	0.868342316793424	0.0104478992204767	0.846449890613959	0.0313909274853599	-0.169225690960658	-0.147333264781192	HYPO
cg22709811	1	6762265			DNAJC11	NM_018198	TSS1500	chr1:6761295-6762131	S_Shore	1.06035787505257e-05	0.00760009826396692	4.84829461081146E-06	0.00368822538498394	0.24950509231946	0.0556600689584187	0.490339728688851	0.0437277236956688	0.645374787499343	0.0112433445233979	0.583360763975146	0.0880454183421766	-0.395869695179883	-0.333855671655686	HYPO
cg08968830	12	115255983								1.06677554326929e-05	0.00760173231668545	5.29773544789826E-06	0.00379329019437755	0.93890917058368	0.0125786356447274	0.804027223780948	0.0399738113241098	0.846342228682438	0.0179728292214554	0.829416226721842	0.0331384306357378	0.0925669419012425	0.109492943861838	HYPER
cg03888064	1	156305656			CCT3;CCT3;CCT3;C1orf182	NM_001008800;NM_001008883;NM_005998;NM_144627	Body;Body;Body;TSS1500	chr1:156308173-156308442	N_Shelf	1.07558318564193e-05	0.0076189020046462	5.00557916956166E-06	0.0037625440349	0.89344101131746	0.0390519924302018	0.728416316318427	0.0584777103929658	0.662994372458686	0.0214793484285137	0.689163150002582	0.048678548449741	0.230446638858774	0.204277861314877	HYPER	HYPO
cg27022558	11	64141041						chr11:64136814-64138187	S_Shelf	1.07366432939163e-05	0.0076189020046462	5.06503670984798E-06	0.00378151191738518	0.897436183123295	0.036267368684075	0.760414124080776	0.027130199820679	0.712362167632843	0.0209281557434571	0.731582950212017	0.0331014039359498	0.185074015490452	0.165853232911279	HYPER
cg05290300	16	80966763						chr16:80965952-80966478	S_Shore	1.08311353907967e-05	0.00762333982889517	5.47047503285257E-06	0.00384396104287797	0.0583108076139362	0.0142197343083801	0.158671048039989	0.0539138091841902	0.15956260633896	0.0146769693112118	0.159205983019371	0.0288897885441999	-0.101251798725023	-0.100895175405435	HYPO
cg06407137	17	72527515			CD300LB	NM_174892	1stExon			1.08026658548758e-05	0.00762333982889517	0.0000052512668846227	0.00378728151598894	0.553039412250573	0.0329764449490287	0.670265565624484	0.0126891069896605	0.684433153405585	0.00827785173078002	0.678766118293145	0.0116073656247967	-0.131393741155012	-0.125726706042572	HYPO
cg10570754	12	5589444			NTF3	NM_001102654	Body			1.08283679326055e-05	0.00762333982889517	5.13224231747724E-06	0.00378199299265099	0.552619353546358	0.0320871885952036	0.703202869985708	0.0597151640303558	0.715421391524224	0.024766961731074	0.710533982908818	0.0352556957251374	-0.162802037977867	-0.15791462936246	HYPO
cg13241751	17	49009658						chr17:49008487-49009155	S_Shore	1.08317927258263e-05	0.00762333982889517	5.12893282413082E-06	0.00378199299265099	0.863688602855234	0.0197863502096816	0.754203349907924	0.0221992253647567	0.670515324904409	0.00886665154780461	0.703990534905815	0.0475774717196131	0.193173277950825	0.159698067949419	HYPER
cg02239453	11	33797523			FBXO3;FBXO3	NM_012175;NM_033406	TSS1500;TSS1500	chr11:33795392-33796319	S_Shore	1.0870926082373e-05	0.00762850574038697	5.08925263535116E-06	0.00378199299265099	0.176512862531983	0.0358842553361837	0.371117229428271	0.0380377518538896	0.357958197531366	0.0557640240928074	0.363221810290128	0.0443675429697797	-0.181445334999383	-0.186708947758145	HYPO				HYPO
cg12993715	3	147140847						chr3:147142181-147142391	N_Shore	1.08790305896091e-05	0.00762850574038697	4.95417191470062E-06	0.00373024669710938	0.802422985138766	0.0824842686003244	0.436159883043525	0.013824295727766	0.176990725583092	0.0107754390648372	0.280658388567265	0.142325080309963	0.625432259555674	0.521764596571501	HYPER	HYPO
cg24639117	5	160186987	rs11135112		ATP10B	NM_025153	5'UTR			1.08909121235348e-05	0.00762850574038697	5.26646808471828E-06	0.0037910164446579	0.140974273701457	0.0283405150387527	0.292017534974719	0.00786322541282826	0.259032916430567	0.0276215955489556	0.272226763848228	0.0268947832666345	-0.11805864272911	-0.131252490146771	HYPO
cg03364832	3	54659987			CACNA2D3	NM_018398	Body	chr3:54660189-54660638	N_Shore	1.09643377622591e-05	0.00763155894935246	0.0000050357894836629	0.00377882564952173	0.197947203261664	0.0659186711620671	0.443821277117144	0.0428062140195671	0.539842465846632	0.0341255147652103	0.501433990354837	0.0616959396895348	-0.341895262584968	-0.303486787093173	HYPO
cg13763289	4	58058692						chr4:58061751-58062115	N_Shelf	1.09556178210804e-05	0.00763155894935246	0.0000051756457936687	0.00378223505913214	0.193606155697617	0.0310088011552287	0.315820196359142	0.0101229696699446	0.38813806584273	0.00856778111721819	0.359210918049295	0.0403891611619325	-0.194531910145114	-0.165604762351678	HYPO
cg25898092	12	120033862			TMEM233	NM_001136534	Body	chr12:120031494-120033212	S_Shore	1.09638549543551e-05	0.00763155894935246	5.07518705570391E-06	0.00378199299265099	0.0935011560017669	0.0569312547155552	0.318374527072163	0.0645854087625042	0.336982936762795	0.0217570027950021	0.329539572886542	0.037193873352074	-0.243481780761028	-0.236038416884775	HYPO
cg26962870	2	237068673	rs6742801					chr2:237068071-237068834	Island	1.09352254190593e-05	0.00763155894935246	5.11939296459017E-06	0.00378199299265099	0.127067878821581	0.0167785479408173	0.2538690884389	0.0343044839188573	0.355616492465569	0.0161782257464043	0.314917530854901	0.0594207637634811	-0.228548613643988	-0.18784965203332	HYPO
cg15037133	18	6725960		rs77512914				chr18:6729693-6730037	N_Shelf	1.10036030800962e-05	0.00763626586107111	5.05935553262836E-06	0.00378151191738518	0.332418782231475	0.0728948383072562	0.657174294985181	0.0392593293490374	0.60491511095274	0.0310536634740082	0.625818784565717	0.0410706152563299	-0.272496328721266	-0.293400002334242	HYPO
cg06965744	5	177196865			FAM153A	NM_173663	5'UTR			1.10683766843388e-05	0.0076677480622217	5.25271067441936E-06	0.00378728151598894	0.400331050355571	0.0383629122933148	0.571935962780342	0.0335863429832075	0.54942626050833	0.0182355155475543	0.558430141417135	0.024500686343475	-0.14909521015276	-0.158099091061564	HYPO
cg01326206	3	47845672			DHX30;DHX30	NM_014966;NM_138615	5'UTR;5'UTR	chr3:47844121-47845155	S_Shore	1.10873940465702e-05	0.00766890234036182	5.21407182848112E-06	0.00378728151598894	0.805682353960466	0.0370347738215594	0.660222027643395	0.0498651935194832	0.606206388903467	0.0014874944928094	0.627812644399438	0.0387046181955291	0.199475965056999	0.177869709561028	HYPER
cg00655552	4	182862370								1.11616168558628e-05	0.00770817772060618	5.13485297941007E-06	0.00378199299265099	0.745461137375712	0.0794767730403103	0.429957495150213	0.00940678445019596	0.457797427831126	0.0252643567882017	0.446661454758761	0.0239537954380347	0.287663709544586	0.298799682616951	HYPER				HYPO
cg01386493	8	37824529			ADRB3	NM_000025	TSS1500	chr8:37822486-37824008	S_Shore	1.12455358854758e-05	0.0077178950958608	5.32970394882249E-06	0.00379329019437755	0.0978164948078736	0.0425795967698581	0.251241014505085	0.0147600860039502	0.26635423814475	0.016389694830979	0.260308948688884	0.016040540566704	-0.168537743336877	-0.16249245388101	HYPO	HYPO
cg15357022	1	3192542			PRDM16;PRDM16	NM_022114;NM_199454	Body;Body	chr1:3195376-3196052	N_Shelf	1.1197543167438e-05	0.0077178950958608	0.0000051383496568423	0.00378199299265099	0.271193714673229	0.0916288215096374	0.609651041695189	0.0364182305307738	0.610856841268297	0.00798761449260804	0.610374521439054	0.0190764005297792	-0.339663126595068	-0.339180806765825	HYPO	HYPO
cg16763316	16	28912046			ATP2A1;ATP2A1	NM_004320;NM_173201	Body;Body	chr16:28911944-28912183	Island	1.12295807134593e-05	0.0077178950958608	5.67672956892766E-06	0.00392033170052154	0.88315952751376	0.0121408699554704	0.774541539075402	0.0596689212514328	0.786758294454539	0.000785450334347277	0.781871592302884	0.0305806841084269	0.0964012330592205	0.101287935210876	HYPER
cg20646846	11	1673604	rs7108440		HCCA2	NM_053005	Body	chr11:1673834-1674224	N_Shore	1.12451478420412e-05	0.0077178950958608	5.23474774651161E-06	0.00378728151598894	0.138547227949653	0.0446739689598044	0.307269336183108	0.0177309718824942	0.38571082013977	0.0257505344563033	0.354334226557105	0.0474980186425082	-0.247163592190117	-0.215786998607453	HYPO
cg15622619	1	2828135						chr1:2827785-2828294	Island	1.13139160646477e-05	0.00772882109750402	5.17725203916662E-06	0.00378223505913214	0.185250810809547	0.0323145573758778	0.471377260323883	0.0932026782322497	0.707016102795621	0.0218232837889679	0.612760565806926	0.138085161728221	-0.521765291986074	-0.427509754997379	HYPO
cg00382740	1	237168688	rs17611358	rs72762194						1.14347875618083e-05	0.00775248037684657	5.31913112417132E-06	0.00379329019437755	0.0914534996540858	0.0257965650999758	0.278585429456853	0.109275056821166	0.341633104574007	0.0332082798081165	0.316414034527145	0.068768868218314	-0.250179604919921	-0.22496053487306	HYPO
cg05280206	11	1575607		rs12284550	HCCA2;DUSP8	NM_053005;NM_004420	Body;3'UTR	chr11:1577705-1579091	N_Shelf	1.14207597573998e-05	0.00775248037684657	5.23008994469038E-06	0.00378728151598894	0.181412803603031	0.0914779630016086	0.513714106800828	0.00712768464496695	0.668207877845908	0.037691147597208	0.606410369427876	0.0887891314475799	-0.486795074242877	-0.424997565824845	HYPO	HYPO			HYPER
cg11478197	7	157106684								1.14513289355839e-05	0.00775248037684657	0.0000054653068490564	0.00384396104287797	0.88906892836813	0.0236162424523207	0.767657677302063	0.0364236149844797	0.716570297971571	0.0365118349265991	0.737005249703768	0.0422043016177886	0.172498630396559	0.152063678664362	HYPER
cg19873199	10	1547478			ADARB2	NM_018702	Body			1.14537915256296e-05	0.00775248037684657	5.45144579744186E-06	0.00384280847917855	0.605206216236182	0.0312516803484046	0.755576882013913	0.0562890861621581	0.766217441864973	0.0313324676027487	0.761961217924549	0.0362897164836619	-0.161011225628791	-0.156755001688367	HYPO
cg21285555	8	52771466			PCMTD1	NM_052937	Body			1.13957410130211e-05	0.00775248037684657	5.27829820123198E-06	0.00379329019437755	0.162522869247024	0.0530320811989545	0.35445017521686	0.0131133388510772	0.450502683627841	0.00518195195200235	0.412081680263448	0.0531435935798917	-0.287979814380816	-0.249558811016424	HYPO	HYPER			HYPO
cg25880242	1	2847826						chr1:2847056-2847288	S_Shore	1.13734495760889e-05	0.00775248037684657	5.31318157230722E-06	0.00379329019437755	0.097850588229105	0.0257890090473106	0.244629891101606	0.0564033396785088	0.340242095182059	0.0187257413939663	0.301997213549878	0.0609357772399421	-0.242391506952954	-0.204146625320773	HYPO				HYPO
cg24215525	12	132931412						chr12:132930013-132930247	S_Shore	1.15026774050948e-05	0.00777366416645046	5.31095097190862E-06	0.00379329019437755	0.524995383531752	0.058013176348504	0.739421508517626	0.0206616788521383	0.852421316879057	0.00903816094144063	0.807221393534485	0.0630734288489614	-0.327425933347306	-0.282226010002733	HYPO				HYPO
cg13423469	10	116856408			ATRNL1	NM_207303	Body	chr10:116852261-116854094	S_Shelf	1.15906969028604e-05	0.00779738112407921	5.38259505648718E-06	0.00381251623118	0.45528432199664	0.0602845186799423	0.709735725567457	0.0312095696343128	0.685659741196495	0.0366194596980402	0.69529013494488	0.0329832932028805	-0.230375419199856	-0.24000581294824	HYPO
cg26079250	6	170814117		rs5881871						1.15796467740764e-05	0.00779738112407921	5.40901982739446E-06	0.00381899265391606	0.471945553413409	0.0486462775885163	0.660696150505324	0.0485240009744631	0.695189905890915	0.0311015498141228	0.681392403736679	0.0378053384622186	-0.223244352477506	-0.209446850323269	HYPO
cg14126601	2	37384708			EIF2AK2;EIF2AK2	NM_002759;NM_001135651	TSS1500;TSS1500	chr2:37383901-37384402	S_Shore	1.16100920751007e-05	0.00779855883820237	5.32351395491224E-06	0.00379329019437755	0.233938571556769	0.109373745707642	0.633772326685857	0.0742036419974797	0.671791271127058	0.032622030205747	0.656583693350578	0.0483970617881066	-0.437852699570289	-0.422645121793809	HYPO
cg23504737	17	6482608			KIAA0753	NM_014804	3'UTR			1.16760718281533e-05	0.00783097659901496	5.38196954155247E-06	0.00381251623118	0.900841447845479	0.0199144131994121	0.692622498279889	0.0585442162159272	0.513685497287771	0.0231341075079875	0.585260297684618	0.103585640295341	0.387155950557708	0.315581150160861	HYPER
cg25791868	17	76264212								1.18760521325022e-05	0.00795303223276906	5.81662028836166E-06	0.00396123492802876	0.0623729490362788	0.0189034245089916	0.197389109995174	0.0641548796904358	0.178659194689585	0.0125506334324215	0.18615116081182	0.0348276365119346	-0.116286245653306	-0.123778211775542	HYPO	HYPO
cg20847586	4	92556548								1.19365868671449e-05	0.00796942075032389	5.67322510418095E-06	0.00392033170052154	0.140605090997892	0.0382014700694393	0.296908474612452	0.0562391513081332	0.310528834211064	0.0106151384955868	0.305080690371619	0.0300450557710195	-0.169923743213172	-0.164475599373727	HYPO
cg00112260	1	32104920			PEF1	NM_012392	Body			1.20487293510263e-05	0.00798399024891353	5.66687271261476E-06	0.00392033170052154	0.873623017863427	0.0503905620577927	0.693074164388018	0.0287830689945063	0.671212039036345	0.0165159270999789	0.679956889177014	0.0220655828529232	0.202410978827082	0.193666128686413	HYPER	HYPER
cg04003264	12	98517260								1.20357251152448e-05	0.00798399024891353	5.61253519085422E-06	0.00391256749219689	0.150050984088207	0.042296831612713	0.342711427741369	0.0889344136783193	0.406127279434016	0.0213243887625652	0.380760938756957	0.0584052081230457	-0.256076295345809	-0.23070995466875	HYPO
cg06061081	11	77299960			AQP11	NM_173039	TSS1500	chr11:77300360-77301391	N_Shore	1.20184676872114e-05	0.00798399024891353	5.53282145185738E-06	0.00388159919196005	0.14408163714245	0.0708644192816486	0.426443446411821	0.0376973101283787	0.58727827946245	0.0395439045918349	0.522944346242199	0.0943264811685453	-0.44319664232	-0.378862709099749	HYPO
cg27322699	14	96369800	rs76197537							1.19855232634393e-05	0.00798399024891353	5.58154615074365E-06	0.00390670235259969	0.325444641690014	0.0521506626099148	0.550587474329324	0.0524360745148096	0.570410039241041	0.0555444382182541	0.562481013276354	0.0484547005978281	-0.244965397551027	-0.23703637158634	HYPO				HYPER
cg19364276	2	100863380								1.20758633914575e-05	0.00798999139742987	5.59828791460936E-06	0.00390891388479443	0.163631613230594	0.0594776825432618	0.401521755036523	0.0849235587273839	0.465013367686028	0.0286141336338089	0.439616722626226	0.0584956621604373	-0.301381754455434	-0.275985109395632	HYPO				HYPO
cg02482478	12	131624445			GPR133	NM_198827	3'UTR	chr12:131623197-131623543	S_Shore	1.21193364403061e-05	0.00799481874411846	5.58628153825948E-06	0.00390670235259969	0.390809482909453	0.0985150616269599	0.736730316325817	0.0147601681412697	0.765863465779433	0.0235966877200778	0.754210205997987	0.0242381846617088	-0.37505398286998	-0.363400723088534	HYPO
cg04914832	1	2828293	rs74047674					chr1:2827785-2828294	Island	1.22294237656941e-05	0.00800768174045778	5.64326324457558E-06	0.00392033170052154	0.300333425311806	0.0883490194768349	0.605572835709917	0.02110941689069	0.68634043477189	0.0346541165258424	0.654033395147101	0.0516611777249634	-0.386007009460085	-0.353699969835296	HYPO	HYPER
cg08957733	12	130618580								1.22151271016313e-05	0.00800768174045778	5.65159683901292E-06	0.00392033170052154	0.28599218446079	0.075887842604828	0.55209926293464	0.032382668667211	0.622244928604639	0.0327448319672318	0.594186662336639	0.0476906242512075	-0.336252744143848	-0.308194477875849	HYPO				HYPER
cg13660279	16	54318221			IRX3	NM_024336	Body	chr16:54317821-54324604	Island	1.22050843028761e-05	0.00800768174045778	5.62122520271193E-06	0.00391256749219689	0.159898970163557	0.0539030281674488	0.43764154553507	0.0791302455409722	0.636424801422571	0.0255947941239567	0.556911499067571	0.117249224003139	-0.476525831259014	-0.397012528904014	HYPO
cg22726373	15	79048467						chr15:79051686-79051912	N_Shelf	1.2173895515431e-05	0.00800768174045778	0.0000057009492122655	0.00392479273323291	0.0753763554520001	0.0410081556478916	0.272328809383366	0.0941226562696174	0.299600963145635	0.0229582055999678	0.288692101640728	0.0519753722376972	-0.224224607693635	-0.213315746188727	HYPO				HYPO
cg00173804	1	180113669								1.229866173391e-05	0.00804110519301333	5.78131051570928E-06	0.00394935886298952	0.635252690435637	0.0500467384080709	0.457558026520154	0.0200870961216937	0.419552136491206	0.0258676224440123	0.434754492502785	0.0294749742352945	0.215700553944432	0.200498197932853	HYPER
cg23523811	12	14804010			GUCY2C	NM_004963	Body			1.23471787577856e-05	0.00806090215911902	5.69675134331465E-06	0.00392479273323291	0.285730348576986	0.0961387781168057	0.614542121038326	0.0103778118742436	0.687140350249441	0.0315592963576582	0.658101058564995	0.0458919405069828	-0.401410001672455	-0.372370709988009	HYPO				HYPO
cg07774765	5	180487084		rs10434808	BTNL9	NM_152547	3'UTR	chr5:180486154-180486892	S_Shore	1.23816013571494e-05	0.00807145270064249	5.72488695893396E-06	0.0039291894238911	0.457394249474097	0.0886427239626287	0.793230978344219	0.0494636211525991	0.788426281263106	0.0272497840440234	0.790348160095551	0.0314620939197838	-0.331032031789009	-0.332953910621454	HYPO
cg19909239	4	111555503			PITX2;PITX2	NM_153427;NM_153426	5'UTR;5'UTR	chr4:111554965-111555504	Island	1.24482602755037e-05	0.00809103966630539	5.84765157011051E-06	0.00397013323542333	0.874132439825809	0.0206710017894968	0.654439918775881	0.12816480258391	0.676602961905175	0.00641732832609812	0.667737744653458	0.0653797013681685	0.197529477920633	0.206394695172351	HYPER				HYPER
cg23670372	1	10732290			CASZ1;CASZ1	NM_017766;NM_001079843	Body;Body			1.24446595204108e-05	0.00809103966630539	5.89898967886223E-06	0.0039988454850351	0.612297820442116	0.0371586360682438	0.778200293305229	0.00823716831083399	0.79651380680264	0.0533216424768997	0.789188401403676	0.0392323456684451	-0.184215986360524	-0.17689058096156	HYPO
cg14159523	9	90185475			DAPK1	NM_004938	Body			1.25475352425427e-05	0.00813164915186142	5.80324890020879E-06	0.00395822770896926	0.223109361553959	0.0507819454958749	0.467550144395886	0.0449474564969661	0.635499641294143	0.0433725423725452	0.56831984253484	0.0995377678563721	-0.412390279740184	-0.345210480980881	HYPO				HYPO
cg04320255	3	71113313			FOXP1	NM_032682	Body	chr3:71113896-71114102	N_Shore	1.26302371809549e-05	0.00816131211946317	5.84568112894669E-06	0.00397013323542333	0.111201103589679	0.0650994957441577	0.371933568470058	0.0817565268191698	0.505081836039841	0.0131021688015978	0.451822529011927	0.0841154217732192	-0.393880732450162	-0.340621425422249	HYPO
cg26226408	13	41055261			LOC646982;LOC646982;LOC646982	NR_024507;NR_024506;NR_024505	TSS200;TSS200;TSS200			1.26261677664892e-05	0.00816131211946317	6.27544277686964E-06	0.00413975037224835	0.251684760905186	0.0291232685548595	0.369816164039682	0.0232372107599049	0.364181538001962	0.0146688846020305	0.36643538841705	0.0158778078425326	-0.112496777096776	-0.114750627511864	HYPO
cg05652666	7	157981888		rs73746416	PTPRN2;PTPRN2;PTPRN2	NM_002847;NM_130842;NM_130843	Body;Body;Body	chr7:157980786-157981462	S_Shore	1.27160215964823e-05	0.00820474840475394	6.02923269246313E-06	0.00405603093436871	0.612253328130435	0.0374757404177555	0.756886241192852	0.045817375128925	0.815764920603969	0.0129405731922922	0.792213448839522	0.0406023010426481	-0.203511592473535	-0.179960120709088	HYPO
cg15825027	8	586336								1.27396762308171e-05	0.00820802854205395	5.98497547071769E-06	0.00404215870656249	0.572878249107441	0.0527060353060947	0.773738040229103	0.0486576055824896	0.793788805370483	0.0274980248118993	0.785768499313931	0.0330237987572543	-0.220910556263042	-0.21289025020649	HYPO	HYPO			HYPER
cg05509777	11	2322517			C11orf21;TSPAN32;C11orf21	NR_024621;NM_139022;NM_001142946	Body;TSS1500;Body			1.28024885304725e-05	0.00823649124552446	6.45906645921323E-06	0.00418136107783535	0.150412327058755	0.0195658121095899	0.249586143877341	0.0508221317982093	0.260402945884646	0.00911558418342773	0.256076225081724	0.0268769449404279	-0.109990618825891	-0.105663898022969	HYPO				HYPO
cg14508791	10	134619448	rs74161908					chr10:134621072-134621372	N_Shore	1.28554478799591e-05	0.00825854151872103	6.11996592931958E-06	0.00407993023945956	0.107223001487575	0.0313744384447431	0.29720155098556	0.0757407316066559	0.266341391309046	0.0210258965167747	0.278685455179652	0.0440558010348569	-0.159118389821472	-0.171462453692077	HYPO				HYPO
cg17537935	22	39778604			SYNGR1	NM_004711	3'UTR	chr22:39777665-39777887	S_Shore	1.28745416517744e-05	0.00825880358248844	0.000006183282471991	0.00410444243335132	0.699469047325573	0.0325301325672624	0.819699993444356	0.0283695854107625	0.875650124952968	0.00677737899916113	0.853270072349523	0.0341071831421633	-0.176181077627396	-0.153801025023951	HYPO
cg00306395	11	45832603			SLC35C1;SLC35C1;SLC35C1	NM_001145265;NM_018389;NM_001145266	Body;Body;Body			1.29500758314698e-05	0.00827124337593162	6.59072699581694E-06	0.00420370805474743	0.93023624015133	0.0198554844288679	0.814978558646337	0.0278651940936398	0.838203715650665	0.022274572929131	0.828913652848934	0.0245767763431121	0.0920325245006641	0.101322587302395	HYPER
cg02912790	19	45445491	rs76214972		APOC4	NM_001646	TSS200			1.29373960690598e-05	0.00827124337593162	0.0000064320861444717	0.00418136107783535	0.455030597010451	0.0250814955233745	0.549265205692951	0.0103897646485794	0.584682114986586	0.020279584789107	0.570515351269132	0.0246764021110568	-0.129651517976135	-0.115484754258681	HYPO	HYPO
cg11201447	8	128808063			MIR1204;PVT1	NR_031609;NR_003367	TSS200;Body	chr8:128806081-128806899	S_Shore	1.29486641161417e-05	0.00827124337593162	5.96910746121038E-06	0.00404018078701483	0.130674311897698	0.122206939079309	0.582562216010097	0.0689717554912269	0.76674853088158	0.0782180655539979	0.693074004932986	0.120106986595998	-0.636074218983881	-0.562399693035288	HYPO
cg19180555	12	5982295			ANO2	NM_020373	Body			1.29704984008174e-05	0.00827233307963939	6.04725767173292E-06	0.00405607693752621	0.104400920634528	0.0622861243459179	0.319017189213374	0.0196218052704479	0.411275501818456	0.00639899476755092	0.374372176776423	0.0516740384618478	-0.306874581183928	-0.269971256141896	HYPO
cg01614839	15	63751596	rs12904237	rs12904702						1.29895329026401e-05	0.00827253563598655	6.05665309401154E-06	0.00405607693752621	0.539002950225	0.0685708572929132	0.773277738950204	0.0133723566238524	0.833041187018429	0.0258232259543044	0.809135807791139	0.0380739464366831	-0.294038236793429	-0.270132857566139	HYPO	HYPO
cg26963632	16	85558148								1.30214040822475e-05	0.00828090103464737	6.12014459584709E-06	0.00407993023945956	0.49631657991536	0.0260027639167859	0.654344935180956	0.073496019953646	0.753910998128436	0.0194987330360865	0.714084572949444	0.067190302868207	-0.257594418213075	-0.217767993034084	HYPO				HYPER
cg09075327	8	18708915			PSD3	NM_015310	Body			1.3078036438703e-05	0.00829444622963008	0.000006443878264325	0.00418136107783535	0.0829860576317707	0.0185498430378503	0.168596868714939	0.00962219900234908	0.231374670207107	0.0101903222565834	0.20626354961024	0.0354596068832374	-0.148388612575336	-0.123277491978469	HYPO
cg07769957	19	46443657			NOVA2	NM_002516	Body	chr19:46443731-46444208	N_Shore	1.31518179547716e-05	0.00831597539812	6.27324886031019E-06	0.00413975037224835	0.0757735254264003	0.0368379779862416	0.212146227703863	0.0012994993777096	0.268791239721366	0.0280252942621641	0.246133234914365	0.0368202111596	-0.193017714294966	-0.170359709487965	HYPO	HYPER
cg04921244	17	72096219								1.32060860996236e-05	0.00832324965776254	6.22941182927557E-06	0.00412786791473295	0.529725257016865	0.049804740707229	0.749941861292369	0.0608319219893618	0.725963737813518	0.0165383053871032	0.735554987205058	0.0351336530613969	-0.196238480796652	-0.205829730188193	HYPO
cg11946503	5	134870514	rs35758773		NEUROG1;NEUROG1	NM_006161;NM_006161	1stExon;3'UTR	chr5:134870740-134872051	N_Shore	1.32871757307248e-05	0.008341892761104	6.14638643450376E-06	0.0040912532667091	0.21392837542086	0.0690256953812046	0.534706536906694	0.0480272141384064	0.773312460297408	0.0285258712088948	0.677870090941122	0.134399970207318	-0.559384084876548	-0.463941715520263	HYPO
cg04829485	14	104550970	rs1770991		ASPG	NM_001080464	TSS1500	chr14:104552012-104552478	N_Shore	1.33732025219102e-05	0.00836602654993215	6.57314862398126E-06	0.00420370805474743	0.517453438238144	0.0299807667100084	0.366689468240561	0.0150817898948341	0.406666267661239	0.0011935371374391	0.390675547892968	0.0231737072915304	0.110787170576905	0.126777890345176	HYPER	HYPO
cg08886020	16	1080388						chr16:1080267-1080732	Island	1.338240193221e-05	0.00836602654993215	6.33083648332532E-06	0.00416386275382901	0.0336888220784571	0.0145088281034836	0.193629159654606	0.104784184023536	0.257104937895256	0.0257308281534438	0.231714626598996	0.0654577832734765	-0.223416115816799	-0.198025804520539	HYPO
cg25655096	12	6745292	rs55944427		LPAR5;LPAR5	NM_020400;NM_020400	1stExon;5'UTR			1.33492664308077e-05	0.00836602654993215	6.23988013455028E-06	0.0041286148227976	0.161911977354897	0.0606912294560214	0.371899998823456	0.00960750954698415	0.463643008988184	0.0180408602723594	0.426945804922293	0.0520657887084489	-0.301731031633287	-0.265033827567396	HYPO
cg01867395	11	31839628			PAX6	NM_001127612	TSS200	chr11:31839363-31839813	Island	1.34048677876419e-05	0.0083682348510135	6.43522812531002E-06	0.00418136107783535	0.102685076182301	0.0310313916695393	0.236206917343062	0.0621175345865559	0.279078144114925	0.00560476405696999	0.26192965340618	0.039137403354368	-0.176393067932624	-0.159244577223879	HYPO
cg19029536	11	69867425		rs56245231						1.34431500005842e-05	0.00838029664817801	6.32652257308346E-06	0.00416386275382901	0.595086972983367	0.0458668473523197	0.765814804053653	0.0317428104809946	0.851792282142341	0.0189234227638076	0.817401290906866	0.0514644293702382	-0.256705309158974	-0.222314317923499	HYPO
cg07437908	3	185374613			IGF2BP2;IGF2BP2	NM_001007225;NM_006548	Body;Body			1.35006894326778e-05	0.00840431227723069	6.39760949975454E-06	0.00418136107783535	0.102181863031933	0.0472895971535299	0.331769071010773	0.000678574826958669	0.272564477400458	0.0064891673122869	0.296246314844584	0.0327524798072016	-0.170382614368525	-0.194064451812651	HYPO				HYPER
cg25142028	10	134943309	rs73399159		GPR123	NM_001083909	3'UTR	chr10:134944511-134944792	N_Shore	1.36031203430173e-05	0.00844733081588887	6.46150661375699E-06	0.00418136107783535	0.368533556602761	0.0469384731277562	0.537158098731278	0.0464386737938791	0.569144944354166	0.00244419262757619	0.556350206105011	0.0291388423346685	-0.200611387751405	-0.18781664950225	HYPO	HYPO
cg06596503	6	29838356	rs73725462	rs1611643						1.36967304984624e-05	0.00844791286961189	6.56428974505776E-06	0.00420370805474743	0.129962294869871	0.0359031979972996	0.297969436653046	0.04959986222886	0.293851345995427	0.0368296932021475	0.295498582258475	0.0360324483647994	-0.163889051125556	-0.165536287388604	HYPO
cg10373508	7	98287427								1.36476059293785e-05	0.00844791286961189	6.45076551258577E-06	0.00418136107783535	0.116365290373708	0.0453719956010511	0.275762952307412	0.0175056488323518	0.354559187673659	0.00361872426804568	0.32304069352716	0.0441113764270897	-0.238193897299951	-0.206675403153452	HYPO
cg11427314	7	157516593			PTPRN2;PTPRN2;PTPRN2	NM_002847;NM_130842;NM_130843	Body;Body;Body			1.36853344580999e-05	0.00844791286961189	6.62550795497713E-06	0.0042195320705428	0.0959717044011414	0.0322353029989181	0.211374614092653	0.0109203426526472	0.263989253299103	0.0160112704302287	0.242943397616523	0.0314401644231582	-0.168017548897961	-0.146971693215381	HYPO
cg17608570	10	130228545	rs34786401							1.37045253596566e-05	0.00844791286961189	6.57152449676978E-06	0.00420370805474743	0.105186851743226	0.0406410726383118	0.272066655702702	0.0354384413217051	0.268039512582745	0.028077691351948	0.269650369830728	0.0267023317552643	-0.162852660839519	-0.164463518087501	HYPO	HYPO
cg20423602	10	1560592			ADARB2	NM_018702	Body			1.36734177377838e-05	0.00844791286961189	6.43414632094815E-06	0.00418136107783535	0.255290951354528	0.059179590042314	0.453268332330511	0.0198071941003718	0.505635347569465	0.00774547784857912	0.484688541473883	0.030834537998727	-0.250344396214938	-0.229397590119356	HYPO
cg01656620	12	124788698			FAM101A	NM_181709	5'UTR	chr12:124788559-124788884	Island	1.38545792349252e-05	0.00849303001305228	6.93926857501585E-06	0.00429940820771492	0.768773191608262	0.0268458044192827	0.868793026658409	0.0222141489935746	0.890104709833668	0.018118861671702	0.881580036563564	0.0205856753580032	-0.121331518225406	-0.112806844955302	HYPO
cg03461399	4	71858891			DCK	NM_000788	TSS1500	chr4:71859158-71859884	N_Shore	1.3809140226734e-05	0.00849303001305228	6.47568857733078E-06	0.00418441197190909	0.0761987770457453	0.0614091708716336	0.28413513479787	0.00496245112050747	0.367290582360051	0.0153524853438117	0.334028403335178	0.046887678777871	-0.291091805314305	-0.257829626289433	HYPO	HYPER
cg10143823	14	28192481								1.38172635605903e-05	0.00849303001305228	6.52655171451359E-06	0.00420370805474743	0.281748335029348	0.0395123683437153	0.455462459273714	0.0713871265488644	0.521637583971302	0.0301069915478244	0.495167534092267	0.0551451726616091	-0.239889248941954	-0.213419199062919	HYPO
cg15930041	19	15162971			CASP14	NM_012114	TSS200			1.38813179375516e-05	0.00849763526963289	6.91401623133941E-06	0.00429195326117957	0.211075553680203	0.0279119980054944	0.324716970732165	0.00754038453219244	0.330324125377991	0.0292360994711137	0.328081263519661	0.0212372587880928	-0.119248571697788	-0.117005709839458	HYPO
cg04917391	4	40859259			APBB2;APBB2;APBB2;APBB2;APBB2;APBB2;APBB2	NM_004307;NM_001166051;NM_001166053;NM_001166050;NM_001166052;NM_173075;NM_001166054	Body;TSS200;TSS200;Body;TSS200;Body;TSS200	chr4:40858884-40859162	S_Shore	1.39031298011521e-05	0.00849921592776321	6.86514383353666E-06	0.00427964739327814	0.135905622549282	0.0170890862259602	0.298277893408531	0.00414543849993822	0.235152325602477	0.0198257762333808	0.260402552724899	0.0373668042514778	-0.0992467030531947	-0.124496930175616	HYPO	HYPO			HYPO
cg11019127	11	115369647			CADM1;CADM1	NM_001098517;NM_014333	Body;Body	chr11:115373574-115375881	N_Shelf	1.39299380471953e-05	0.00850384237289429	6.52803070250625E-06	0.00420370805474743	0.369602040337084	0.0616902752061226	0.598358337420502	0.0565678385387154	0.665408497367895	0.0376687492273082	0.638588433388938	0.0534618051332139	-0.295806457030811	-0.268986393051854	HYPO
cg09121994	1	181205431								1.39977793055013e-05	0.00850999517607165	6.82803464910484E-06	0.00426865679760416	0.0879088051372321	0.027200737332217	0.258844068282061	0.009456817350584	0.204504054593889	0.0223674643965992	0.226240060069158	0.0340346985686132	-0.116595249456657	-0.138331254931926	HYPO
cg14594718	9	139749460			MAMDC4	NM_206920	Body			1.3982718280469e-05	0.00850999517607165	0.0000065676924549014	0.00420370805474743	0.43373540457665	0.0557241510920777	0.629135207048196	0.024745379281713	0.723362968162879	0.00970680732871809	0.685671863717006	0.0535150053033083	-0.289627563586229	-0.251936459140356	HYPO	HYPO
cg25624887	3	45127073			CDCP1	NM_022842	3'UTR			1.40481601217735e-05	0.00852889272931552	6.66358739386494E-06	0.00423158862574025	0.0814684522023856	0.0230527470212647	0.2135281378046	0.0175110961481898	0.327265617275851	0.003126745348221	0.281770625487351	0.0629476938517693	-0.245797165073466	-0.200302173284965	HYPO	HYPER			HYPO
cg14971320	10	43699070			RASGEF1A	NM_145313	Body	chr10:43697777-43698177	S_Shore	1.41630955310481e-05	0.00858472711772419	6.82819742864221E-06	0.00426865679760416	0.0609340782732962	0.0247478505166312	0.189952296253784	0.0691434360309259	0.237913844865408	0.0176270973139291	0.218729225420758	0.0451735985943738	-0.176979766592112	-0.157795147147462	HYPO			HYPO
cg21320123	7	153897058			DPP6;DPP6	NM_130797;NM_001039350	Body;Body			1.4186060337134e-05	0.00858472711772419	6.64075411212825E-06	0.00422315652372183	0.139674995140657	0.0688261647956586	0.377823883177734	0.0265633995834957	0.471994597413734	0.0275722604131719	0.434326311719334	0.0567182100160037	-0.332319602273077	-0.294651316578677	HYPO
cg27584255	1	234963549								1.42051124063542e-05	0.00858472711772419	6.59115005122374E-06	0.00420370805474743	0.121355060035681	0.0454055191038656	0.503007720616421	0.0981773837137155	0.846206998140829	0.0211031739868252	0.708927287131065	0.194854034785937	-0.724851938105148	-0.587572227095385	HYPO	HYPO
cg00396158	5	139488372						chr5:139486931-139487672	S_Shore	1.44069626875121e-05	0.00859327689953035	6.77701267108611E-06	0.00426683420853559	0.0893902553732708	0.0313248356703821	0.260359873120648	0.0204482794712383	0.403398410818256	0.0175377958648091	0.346182995739213	0.0799770414258513	-0.314008155444985	-0.256792740365942	HYPO
cg02619087	12	103838906			C12orf42;C12orf42	NM_001099336;NM_198521	Body;Body			1.43934501760269e-05	0.00859327689953035	0.0000067341924335913	0.00425235389071754	0.298983743787132	0.0726277925489462	0.588124432618171	0.0964888740210861	0.633449063175307	0.0465067815778637	0.615319210952453	0.0634449581083641	-0.334465319388175	-0.31633546716532	HYPO	HYPO
cg08239103	11	16623818						chr11:16626053-16629180	N_Shelf	1.43545542887238e-05	0.00859327689953035	6.69321565423052E-06	0.00424430536770174	0.218446461016789	0.0981805350860764	0.55673082243437	0.0273778302782794	0.627759221616217	0.0476864404189388	0.599347861943478	0.0532718945101618	-0.409312760599428	-0.380901400926689	HYPO
cg08621076	12	4416614								1.4363357539416e-05	0.00859327689953035	6.71079454153789E-06	0.00424935586397994	0.726176682886291	0.0771689708171792	0.451638118557495	0.0702214245011448	0.347199632695788	0.0155025934432918	0.388975027040471	0.0680084297363366	0.378977050190503	0.33720165584582	HYPER	HYPER
cg13695585	6	30853014			DDR1;DDR1	NM_013993;NM_001954	5'UTR;5'UTR	chr6:30852102-30852676	S_Shore	1.43165092045767e-05	0.00859327689953035	6.79556066641216E-06	0.00426865679760416	0.0964592559065365	0.0347486848300577	0.243795043655614	0.045915688098522	0.335969119308065	0.00329713023443164	0.299099489047084	0.0555096046103435	-0.239509863401528	-0.202640233140548	HYPO
cg18040878	12	54409229			HOXC4;HOXC6;HOXC5	NM_014620;NM_153693;NR_003084	TSS1500;TSS1500;TSS1500	chr12:54408426-54408713	S_Shore	1.43987478308728e-05	0.00859327689953035	6.77692344213402E-06	0.00426683420853559	0.909604357576811	0.011274348777861	0.570043742310442	0.0514119866658806	0.715940181770885	0.0260926878611916	0.657581605986708	0.0859473303094071	0.193664175805926	0.252022751590103	HYPER	HYPO
cg24484802	12	5937031			ANO2	NM_020373	Body	chr12:5936876-5937085	Island	1.44394891083515e-05	0.00860107045160029	6.73477137870383E-06	0.00425235389071754	0.284275413811627	0.0975110958735923	0.625569293212823	0.0667603583648794	0.697789002433096	0.0379280907632688	0.668901118744986	0.0582941876749594	-0.413513588621468	-0.384625704933359	HYPO	HYPER
cg00605988	16	31548698						chr16:31548737-31549184	N_Shore	1.454302599319e-05	0.00862786001949275	0.0000069485947839624	0.00429940820771492	0.115442420431963	0.0442933299064279	0.285193961378942	0.0579465994729051	0.307961450864225	0.0130196662986136	0.298854455070112	0.0328590250330209	-0.192519030432262	-0.183412034638148	HYPO
cg24375244	15	101926703	rs8043284		PCSK6;PCSK6;PCSK6;PCSK6;PCSK6;PCSK6;PCSK6;PCSK6	NM_002570;NM_138320;NM_138319;NM_138324;NM_138323;NM_138325;NM_138322;NM_138321	Body;Body;Body;Body;Body;Body;Body;Body			1.4539067943884e-05	0.00862786001949275	6.95520828566812E-06	0.00429940820771492	0.677580431841867	0.0472731706640159	0.852093581215117	0.008052173220143	0.860876928184331	0.0307648724689806	0.857363589396645	0.0226404994998475	-0.183296496342463	-0.179783157554778	HYPO
cg14968768	12	130680527								1.45883440612819e-05	0.00863157360762179	6.80425973148074E-06	0.00426865679760416	0.232789534532832	0.080357863511232	0.554177698769146	0.125781543524899	0.696310117073481	0.0132498849340986	0.639457149751747	0.100516248428657	-0.463520582540649	-0.406667615218915	HYPO
cg14328601	9	140209339			EXD3	NM_017820	Body	chr9:140210552-140211065	N_Shore	1.46419138827034e-05	0.00864270803322547	6.88122763217377E-06	0.00428112983023101	0.465623588593855	0.0660400802686643	0.700467934428211	0.0575879635365484	0.768380725207173	0.0261325926247531	0.741215608895588	0.0505390317490699	-0.302757136613319	-0.275592020301734	HYPO				HYPO
cg17262810	10	35676874			CCNY;CCNY	NM_145012;NM_181698	Body;5'UTR			1.46462713795717e-05	0.00864270803322547	7.05980202968092E-06	0.0043337575287256	0.104965581960625	0.0219808203439159	0.291510566510866	0.0789920140273241	0.251379358315749	0.0280562722001626	0.267431841593796	0.0493625965308553	-0.146413776355125	-0.162466259633172	HYPO				HYPO
cg00940941	8	120257063	rs17787689		MAL2	NM_052886	3'UTR			1.46679286344594e-05	0.00864394724495416	7.38279422249982E-06	0.00440954345412015	0.0875254088653111	0.0183363520024767	0.181921418770632	0.0378815053310828	0.210443954204695	0.0276638072790448	0.19903494003107	0.0313919692978873	-0.122918545339384	-0.111509531165759	HYPO
cg09888562	16	54318314			IRX3	NM_024336	Body	chr16:54317821-54324604	Island	1.47174315418965e-05	0.0086615710089887	6.88689428369085E-06	0.00428112983023101	0.0538271399146163	0.0278267938158584	0.283273440905822	0.0900429220931277	0.469192193606956	0.0277235243519539	0.394824692526503	0.113052924056822	-0.41536505369234	-0.340997552611886	HYPO
cg08722586	7	2046821		rs12670737	MAD1L1;MAD1L1;MAD1L1	NM_003550;NM_001013837;NM_001013836	Body;Body;Body	chr7:2044583-2044788	S_Shelf	1.48426373880024e-05	0.00872364169950012	7.13622476651193E-06	0.00434130293244982	0.9153058721941	0.0113217695599384	0.794919477292134	0.068761835941376	0.711964519805903	0.00891499323642005	0.745146502800395	0.0573257670177434	0.203341352388197	0.170159369393705	HYPER
cg09465834	3	118753093			IGSF11;IGSF11	NM_001015887;NM_152538	Body;Body	chr3:118753092-118753961	Island	1.49061632774261e-05	0.0087308411255341	7.14854852899824E-06	0.00434130293244982	0.149870124394915	0.0342749729209816	0.316196247062319	0.0760846391017463	0.334719986581084	0.0307886554914371	0.327310490773578	0.0449903034889037	-0.184849862186169	-0.177440366378663	HYPO
cg14725580	6	34663155			C6orf106;C6orf106	NM_024294;NM_022758	Body;Body	chr6:34664072-34664407	N_Shore	1.49281623613686e-05	0.0087308411255341	6.99946244952434E-06	0.00431469513579591	0.139448610479527	0.0658747122633429	0.381162265388031	0.0125588389714919	0.517574220378856	0.0304305292041981	0.463009438382526	0.0780058081313655	-0.378125609899329	-0.323560827902999	HYPO	HYPER
cg15392111	4	140216263			NDUFC1	NM_002494	Body	chr4:140216727-140217078	N_Shore	1.49164169253958e-05	0.0087308411255341	6.99095741002465E-06	0.00431469513579591	0.1018459583987	0.0550778284731064	0.379265839162787	0.152890420972289	0.466745999898151	0.0283073162105186	0.431753935604005	0.0924140456774707	-0.364900041499451	-0.329907977205305	HYPO
cg05332565	6	131642853								1.50272924239041e-05	0.00874840548423887	0.0000070213456486188	0.00432215653547052	0.307855181929941	0.0786741552137779	0.614895316083737	0.0148004223953178	0.803518364765646	0.0502321483269632	0.728069145292883	0.109498830298585	-0.495663182835705	-0.420213963362941	HYPO
cg05997414	2	240152476			HDAC4	NM_006037	Body	chr2:240153476-240153792	N_Shore	1.51256831310647e-05	0.00874840548423887	7.44813568795276E-06	0.0044236262085581	0.899064088953508	0.0326598992220454	0.775328291703332	0.00873814775756254	0.760744177645662	0.0294965445374475	0.76657782326873	0.0227578731703382	0.138319911307845	0.132486265684777	HYPER				HYPER
cg08066673	14	52325747			GNG2	NM_053064	TSS1500			1.50623063482408e-05	0.00874840548423887	7.17227575281417E-06	0.00434248874216481	0.61722449092921	0.0323408392272297	0.477247157348508	0.0135526710949101	0.370954790361532	0.000657202898199555	0.413471737156322	0.0586136064850523	0.246269700567678	0.203752753772887	HYPER
cg12386297	1	209605223			LOC642587;MIR205	NM_001104548;NR_029622	Body;TSS1500			1.50567502337894e-05	0.00874840548423887	7.26739872492294E-06	0.00438207288299985	0.385296628788316	0.0460597424725072	0.547969783617013	0.000130545707038874	0.549169639470815	0.00839851469813477	0.548689697129294	0.00597525575467449	-0.163873010682499	-0.163393068340978	HYPO
cg12474686	10	131213577	rs7090240							1.51393525556886e-05	0.00874840548423887	7.34008888861655E-06	0.00440188218068999	0.717005732986592	0.0372645865219457	0.847433163378532	0.0321649701512017	0.888646541264728	0.010404870784247	0.87216119011025	0.0286764668197193	-0.171640808278136	-0.155155457123658	HYPO	HYPO
cg17976205	20	61002857			C20orf151	NM_080833	TSS1500			1.51003178949989e-05	0.00874840548423887	7.15200519117369E-06	0.00434130293244982	0.417651650705478	0.0453590150371553	0.589372382078606	0.0219412666416272	0.689042539665139	0.0236026769063996	0.649174476630526	0.0581303713047749	-0.271390888959662	-0.231522825925048	HYPO	HYPO
cg20214535	21	43619310			ABCG1;ABCG1	NM_207628;NM_207627	TSS1500;TSS1500			1.50997136485811e-05	0.00874840548423887	7.16049485670439E-06	0.00434130293244982	0.176481145314026	0.0565835307282021	0.364467041319161	0.00636640374409702	0.425106891727564	0.0176682789744277	0.400850951564203	0.0356282788299322	-0.248625746413539	-0.224369806250177	HYPO				HYPO
cg14046074	3	13898052			WNT7A	NM_004625	Body	chr3:13895991-13896305	S_Shore	1.51939324711715e-05	0.00876689903586598	7.14004163670648E-06	0.00434130293244982	0.264562838042289	0.0493008417839066	0.483242436589018	0.0661683165538954	0.632916432978966	0.00815088202862447	0.573046834422987	0.0885915996379898	-0.368353594936677	-0.308483996380698	HYPO
cg07036530	10	125425262			GPR26	NM_153442	TSS1500	chr10:125425495-125426642	N_Shore	1.52435978606825e-05	0.00877419696148095	7.19011598466595E-06	0.00434733494272862	0.0828492376929563	0.0337691970764551	0.294440657664023	0.130601101267959	0.388112603783726	0.0110951805160396	0.350643825335844	0.0834148876124546	-0.305263366090769	-0.267794587642888	HYPO
cg09655666	17	34820190						chr17:34819844-34820754	Island	1.52713247865852e-05	0.00877419696148095	7.25015191839258E-06	0.00437764569015709	0.0806685235325155	0.0249741751349626	0.252022183171161	0.106327126022025	0.337060072128182	0.0098659785992661	0.303044916545374	0.0710244040197907	-0.256391548595667	-0.222376393012858	HYPO
cg10848724	12	123380878			VPS37B	NM_024667	TSS200	chr12:123380333-123380894	Island	1.52859882536853e-05	0.00877419696148095	7.66817065672105E-06	0.00447123140263705	0.0498754848246466	0.0146799652289073	0.189464084594117	0.0563195107538523	0.149425957400934	0.00604322097528801	0.165441208278207	0.0359464542271929	-0.099550472576287	-0.115565723453561	HYPO			HYPER	HYPO
cg21239940	8	68870412			PREX2;PREX2	NM_025170;NM_024870	Body;Body			1.52580532079392e-05	0.00877419696148095	7.15841288116401E-06	0.00434130293244982	0.258860772074347	0.0729188505781513	0.647708685185032	0.125848287372332	0.568025865811069	0.0210688787682562	0.599898993560654	0.0780141153633625	-0.309165093736723	-0.341038221486308	HYPO
cg16236851	12	130529951						chr12:130526915-130527117	S_Shelf	1.53066309206327e-05	0.00877465025624265	0.0000073825496494405	0.00440954345412015	0.0532994064381438	0.0348183489526463	0.182074800240078	0.0284597407179673	0.246490122786465	0.0158594444164531	0.22072399376791	0.039661698559937	-0.193190716348321	-0.167424587329766	HYPO				HYPER
cg13194045	1	165914462						chr1:165910640-165910978	S_Shelf	1.53809239383319e-05	0.00878845703003402	7.68325650178275E-06	0.00447412526372983	0.0972204253379749	0.0281596009334569	0.200191315016271	0.0279247697494814	0.227342362876041	0.0153152593466347	0.216481943732133	0.0230950340069631	-0.130121937538066	-0.119261518394158	HYPO
cg09954189	8	20314553								1.54413401805975e-05	0.00879483816456295	7.56115301449394E-06	0.00443810561972386	0.0658218362919219	0.0276013416532023	0.172208598419419	0.0203354274112649	0.230197694507794	0.017972671400479	0.207002056072444	0.0356890941350234	-0.164375858215872	-0.141180219780522	HYPO
cg22296322	7	56517941						chr7:56515585-56515864	S_Shelf	1.5426241152369e-05	0.00879483816456295	7.30401308320949E-06	0.00439216640890217	0.384906731782391	0.0551664632035525	0.59551229212033	0.0586712682009699	0.650236517755564	0.0414536919137383	0.62834682750147	0.0511684079890113	-0.265329785973173	-0.243440095719079	HYPO
cg11352256	10	129684500		rs75703084	CLRN3	NM_152311	Body			1.55218835381523e-05	0.00881798602822575	7.51569033012076E-06	0.00443316378189969	0.114722515994924	0.0324821956058754	0.256996891160766	0.0641865550689395	0.287917819975307	0.0219143346049899	0.275549448449491	0.0394579351350322	-0.173195303980383	-0.160826932454567	HYPO	HYPER
cg27071460	5	40681893			PTGER4	NM_000958	Body	chr5:40679502-40682081	Island	1.55215336464491e-05	0.00881798602822575	7.35892091336581E-06	0.00440719591210196	0.0608414584689346	0.0175239907898175	0.219354540713179	0.0658120739246816	0.350581231871494	0.0156590656664952	0.298090555408168	0.0798219504838653	-0.289739773402559	-0.237249096939233	HYPO
cg00334063	3	147106010			ZIC4;ZIC4;ZIC4;ZIC4;ZIC4	NM_032153;NR_033119;NM_001168379;NR_033118;NM_001168378	3'UTR;Body;3'UTR;Body;3'UTR	chr3:147108511-147111703	N_Shelf	1.55762913985927e-05	0.0088375358471538	0.0000072923965382446	0.00439115532257006	0.944043018768268	0.0349069508912357	0.660911572925277	0.0396290136522719	0.391625550888802	0.00989866442356665	0.499339959703392	0.148983539220669	0.552417467879466	0.444703059064876	HYPER	HYPO
cg14164816	1	91483823			ZNF644;ZNF644;ZNF644	NM_032186;NM_016620;NM_201269	5'UTR;5'UTR;5'UTR	chr1:91487158-91487807	N_Shelf	1.56206904512175e-05	0.00885136411155129	7.31420391025479E-06	0.00439231857698673	0.175159705174298	0.0792135066904829	0.503199148298208	0.105872851411819	0.702604185481465	0.0209588729122947	0.622842170608162	0.122272699322502	-0.527444480307167	-0.447682465433864	HYPO	HYPER			HYPO
cg08535918	16	56256748	rs34001599		GNAO1;GNAO1	NM_020988;NM_138736	Body;Body			1.56560716890019e-05	0.0088600536200364	7.52882837336499E-06	0.00443316378189969	0.389713203868903	0.0419129647783189	0.544222430362004	0.0506347154150252	0.58472425551881	0.0155248377290818	0.568523525456087	0.0354061893862788	-0.195011051649906	-0.178810321587184	HYPO
cg05632088	7	63667446			ZNF735	NM_001159524	TSS200			1.56948950012321e-05	0.00886061191897378	7.56022992709837E-06	0.00443810561972386	0.189414168927799	0.0460409610779845	0.355317062592139	0.0342033178280696	0.369858569554048	0.01873021397948	0.364041966769285	0.0230502456144727	-0.180444400626249	-0.174627797841485	HYPO
cg08811259	6	56878665			BEND6	NM_152731	Body			1.56971531251419e-05	0.00886061191897378	7.43437623133268E-06	0.0044236262085581	0.23552133476777	0.0443305059026315	0.412519067903252	0.0270780912375422	0.53487476056496	0.00415773597378516	0.485932483500277	0.0684340836023902	-0.29935342579719	-0.250411148732507	HYPO
cg07185131	2	62798365								1.57382428201844e-05	0.00886763798497616	7.43780249010257E-06	0.0044236262085581	0.0684194142714706	0.0255419932471567	0.27158128531155	0.128159459634344	0.384452878337888	0.00754042572693719	0.339304241127352	0.0891999985269311	-0.316033464066417	-0.270884826855882	HYPO
cg23438298	7	155797159		rs73498306						1.57909681980299e-05	0.00886826392134899	7.60772898195872E-06	0.00444772390331228	0.37079517214526	0.0367466666775147	0.521998289857483	0.0657292420259361	0.562108865488141	0.0176255798073352	0.546064635235877	0.0414496239949799	-0.19131369334288	-0.175269463090617	HYPO
cg08712008	16	11339578						chr16:11343256-11343745	N_Shelf	1.58993465471063e-05	0.00890649554573274	7.50991184590103E-06	0.00443316378189969	0.135642583935766	0.0679079384153787	0.382214887885508	0.0771809286732888	0.444968568043532	0.023330759622852	0.419867095980322	0.0542475199619315	-0.309325984107765	-0.284224512044556	HYPO	HYPER
cg25628433	2	101541328			NPAS2	NM_002518	Body			1.58906792203899e-05	0.00890649554573274	7.53267327675486E-06	0.00443316378189969	0.0886477403307963	0.0598056548470302	0.291383650943334	0.0335458278993267	0.370532895071043	0.0151951678118193	0.338873197419959	0.0477090982787751	-0.281885154740247	-0.250225457089163	HYPO
cg22614239	3	147106208			ZIC4;ZIC4;ZIC4;ZIC4;ZIC4	NM_032153;NR_033119;NM_001168379;NR_033118;NM_001168378	3'UTR;Body;3'UTR;Body;3'UTR	chr3:147108511-147111703	N_Shelf	1.59894458493331e-05	0.00894562943718978	7.51039221761367E-06	0.00443316378189969	0.935979105818375	0.0118007821242161	0.691467365698051	0.00195390318793777	0.441088762085002	0.0072848140179666	0.541240203530222	0.137238195252712	0.494890343733373	0.394738902288153	HYPER	HYPO
cg04103514	19	14889425			EMR2;EMR2;EMR2;EMR2;EMR2;EMR2;EMR2	NM_152921;NM_152917;NM_013447;NM_152919;NM_152916;NM_152920;NM_152918	TSS200;TSS200;TSS200;TSS200;TSS200;TSS200;TSS200			1.623304874708e-05	0.0089997628343993	7.86271143407452E-06	0.00450362846106474	0.0754821947466194	0.0198732198738078	0.185768031065047	0.0199765139101166	0.279301599289266	0.0125926071177338	0.241888171999578	0.0529491328487772	-0.203819404542646	-0.166405977252959	HYPO
cg11256802	1	3566963			WDR8	NM_017818	TSS1500	chr1:3566445-3569636	Island	1.62658654580584e-05	0.0089997628343993	0.000007748410953136	0.00449078164771243	0.102348346531579	0.0384962279054881	0.276526390610341	0.0671119925163769	0.366149520929917	0.0351277424867683	0.330300268802086	0.064441257572085	-0.263801174398338	-0.227951922270508	HYPO	HYPO
cg12020230	4	78432901			CXCL13	NM_006419	TSS200			1.61714971711639e-05	0.0089997628343993	7.78565544087274E-06	0.00449478037629686	0.125464264784093	0.0465121788096855	0.309216373831701	0.0561991274895921	0.305817464199259	0.00396422012358673	0.307177028052236	0.0283003317869037	-0.180353199415166	-0.181712763268143	HYPO
cg12043048	7	123771105								1.62580055958312e-05	0.0089997628343993	7.76266268502404E-06	0.00449078164771243	0.330253628299302	0.0427082844331614	0.568960578751215	0.0816361638154355	0.529682848681368	0.040336794904754	0.545393940709307	0.0542445052152859	-0.199429220382066	-0.215140312410005	HYPO
cg19382885	7	127578262	rs62481451		SND1	NM_014390	Body			1.6128082490628e-05	0.0089997628343993	7.65890237090162E-06	0.00447123140263705	0.860327526919669	0.0529090431778475	0.67047795078012	0.039711925184392	0.579315931767198	0.0217649873317846	0.615780739372367	0.0558951760028782	0.281011595152471	0.244546787547302	HYPER
cg14485789	2	236586744	rs79048278		AGAP1;AGAP1	NM_014914;NM_001037131	Body;Body			1.63339128804942e-05	0.00902411935343323	0.000007829044306024	0.00449478037629686	0.599855415822344	0.0470881024626768	0.758709710443463	0.0248224726322519	0.826235468523318	0.00822424742400102	0.799225165291376	0.0394433303743236	-0.226380052700974	-0.199369749469032	HYPO
cg16654595	15	28339873		rs74007950	OCA2	NM_000275	5'UTR	chr15:28339774-28342442	Island	1.63705169744825e-05	0.00903305097804709	0.0000078222646679396	0.00449478037629686	0.095819916664584	0.023837828159589	0.247634979784001	0.0722878005160819	0.350872468188061	0.0227369298903591	0.309577472826437	0.0690091241784468	-0.255052551523477	-0.213757556161853	HYPO				HYPO
cg25786273	18	74801026			MBP;MBP	NM_001025100;NM_001025101	Body;Body	chr18:74799144-74800038	S_Shore	1.63928302115488e-05	0.00903408464159697	8.25346611070052E-06	0.00463026513243568	0.84725221366661	0.0298500001152126	0.747974102675752	0.0176153708693002	0.720583220702812	0.00363515416605713	0.731539573491988	0.0175858073513247	0.126668992963798	0.115712640174622	HYPER				HYPO
cg26555136	16	88151988						chr16:88153995-88154558	N_Shelf	1.6424832007254e-05	0.00904044844362411	8.26131287393628E-06	0.00463026513243568	0.806675551797426	0.0202623705310825	0.70991516450163	0.0440465149874664	0.676855610047435	0.0220464925744215	0.690079431829113	0.0324950462419312	0.129819941749991	0.116596119968313	HYPER
cg01571383	5	3740754								1.65016187974776e-05	0.00905414977818893	8.14050700403528E-06	0.00459943782214567	0.712023544109423	0.0343508135599727	0.82969017728077	0.00327182612403003	0.861285704321961	0.021249324078354	0.848647493505484	0.0229766467776114	-0.149262160212538	-0.136623949396061	HYPO
cg04314114	16	54318115			IRX3	NM_024336	Body	chr16:54317821-54324604	Island	1.65111808200793e-05	0.00905414977818893	7.75536014119735E-06	0.00449078164771243	0.302624178525086	0.102057696553389	0.674934980012468	0.0339827053396101	0.880586678556495	0.0575035233733328	0.798325999138884	0.120953792829892	-0.577962500031409	-0.495701820613798	HYPO
cg10045669	6	148887307								1.64705559050412e-05	0.00905414977818893	0.0000077439664700961	0.00449078164771243	0.379194754937069	0.104667951710503	0.726503000889442	0.0215078329586222	0.875357044901984	0.0229044599380059	0.815815427296967	0.0838165364819868	-0.496162289964915	-0.436620672359898	HYPO
cg07409200	13	43354674			C13orf30	NM_182508	TSS1500			1.66503185303e-05	0.00909047428942387	7.86638635044409E-06	0.00450362846106474	0.0923002425692765	0.0686658088870076	0.356343323733304	0.100952761099158	0.46258876777122	0.0222635049826384	0.420090590156054	0.0786264912996001	-0.370288525201944	-0.327790347586778	HYPO
cg08684959	11	70031709			ANO1;ANO1	NM_018043;NR_030691	Body;Body			1.66596924183187e-05	0.00909047428942387	8.02732688181899E-06	0.00456032646514155	0.599711733707154	0.048507780686107	0.771618399736412	0.0319792063882118	0.793932682523295	0.0245553927497481	0.785006969408542	0.0265806175951585	-0.194220948816141	-0.185295235701388	HYPO
cg15982700	7	27154911			HOXA3;HOXA3;HOXA3	NM_153631;NM_153632;NM_030661	5'UTR;TSS1500;5'UTR	chr7:27154999-27155426	N_Shore	1.66249545330823e-05	0.00909047428942387	0.0000078111271612126	0.00449478037629686	0.87596432135463	0.0325249660957213	0.530295735752987	0.178928103113221	0.258586102206333	0.0185584287575094	0.367269955624994	0.174137479160905	0.617378219148297	0.508694365729635	HYPER				HYPER
cg13626881	1	203059178								1.67069589408591e-05	0.00910502481701451	7.90463551459882E-06	0.00451383283464266	0.130950665389951	0.0775827625487384	0.383049001464347	0.000911679038042654	0.476586417237247	0.0122304693196001	0.439171450928087	0.0519593535794826	-0.345635751847297	-0.308220785538137	HYPO
cg27478659	17	39769012			KRT16;KRT16	NM_005557;NM_005557	1stExon;5'UTR			1.68598984691661e-05	0.00915451062063754	7.98295373281073E-06	0.00454680651641128	0.199595543391684	0.084600243578171	0.483105774382662	0.00385019178081622	0.521960849123741	0.0301437937918999	0.506418819227309	0.030181868666668	-0.322365305732057	-0.306823275835626	HYPO				HYPO
cg26894278	13	21016241	rs60475676		CRYL1	NM_015974	Body			1.6974049020943e-05	0.00920518298696249	8.10018698098751E-06	0.00458404205151193	0.201448469522847	0.0349993714586934	0.391106846719606	0.0855970110826477	0.467174058439788	0.0539498233876291	0.436747173751715	0.0708722089962899	-0.265725588916941	-0.235298704228868	HYPO
cg01927825	1	2121724			C1orf86;LOC100128003;C1orf86	NM_001146310;NR_024445;NM_182533	Body;Body;Body	chr1:2121017-2121818	Island	1.70514550170588e-05	0.00921232458098117	8.28662642314987E-06	0.00463026513243568	0.150278027429218	0.0424010464559041	0.306947592878244	0.0475058198076194	0.322653158133462	0.0131824831121173	0.316370932031375	0.0269274784076583	-0.172375130704244	-0.166092904602157	HYPO			HYPER
cg04488529	10	88130370						chr10:88122924-88127364	S_Shelf	1.70705907295401e-05	0.00921232458098117	8.30960508808532E-06	0.00463271962964689	0.493698211469932	0.0431872780599279	0.655321231054372	0.0246902247608264	0.656838042816341	0.0255656171011057	0.656231318111554	0.0219064466297385	-0.163139831346409	-0.162533106641621	HYPO	HYPO
cg05482502	7	157340390	rs77198031		PTPRN2;PTPRN2;PTPRN2	NM_002847;NM_130842;NM_130843	Body;Body;Body			1.70523358342027e-05	0.00921232458098117	8.27649524678529E-06	0.00463026513243568	0.418351641365988	0.0421101496365912	0.584726458377544	0.0584300159478779	0.589367257925657	0.007686898855338	0.587510938106412	0.0298248554742038	-0.171015616559669	-0.169159296740424	HYPO
cg14039909	11	76433293			GUCY2E	NR_024042	TSS1500			1.71144407016497e-05	0.00921706053494556	8.14820471136848E-06	0.00459943782214567	0.101869261914625	0.0472768151676204	0.285968249130903	0.0167978259445244	0.407773148115884	0.0259677708596059	0.359051188521892	0.0697039046671462	-0.305903886201259	-0.257181926607266	HYPO
cg16113681	22	19748925	rs72646954		TBX1;TBX1;TBX1	NM_080647;NM_005992;NM_080646	Body;Body;Body	chr22:19748650-19749189	Island	1.71210743858128e-05	0.00921706053494556	8.07723981781599E-06	0.00457691616558711	0.0914509449800504	0.0535719725130556	0.368242970956103	0.0569306252687642	0.597098502162181	0.0304323205794789	0.50555628967975	0.130329556664572	-0.50564755718213	-0.414105344699699	HYPO	HYPER			HYPO
cg11586570	7	63498133						chr7:63498112-63498314	Island	1.71862221890744e-05	0.00924087695324999	0.000008575746226505	0.00467269726027451	0.0752927836433292	0.0322856329772754	0.182962721306538	0.00307741950331695	0.213847976046954	0.0159409178906963	0.201493874150787	0.0203861165358419	-0.138555192403625	-0.126201090507458	HYPO
cg03628871	13	25292827						chr13:25292745-25293036	Island	1.72125706858037e-05	0.00924379880541058	8.58458076424584E-06	0.00467269726027451	0.789272866164361	0.0357859986644674	0.913120529284105	0.012803280385068	0.918068519839993	0.00773427033669182	0.916089323617638	0.00884506919913733	-0.128795653675631	-0.126816457453276	HYPO
cg08748098	16	79095641			WWOX	NM_016373	Body			1.72726299102836e-05	0.00926298806618485	8.66525580672422E-06	0.00468512387866647	0.160861122822672	0.0285250757575332	0.305160752008278	0.0256965399201695	0.266754672456967	0.00147249082057756	0.282117104277491	0.0246712431694479	-0.105893549634295	-0.121255981454819	HYPO
cg17183362	6	31804159			C6orf48;C6orf48;SNORD52	NM_001040437;NM_001040438;NR_002742	5'UTR;5'UTR;TSS1500	chr6:31802598-31802823	S_Shore	1.7290218050967e-05	0.00926298806618485	8.61603973999539E-06	0.00467876098292235	0.092255199584424	0.0131925114241876	0.198192345742292	0.0644944581840865	0.234951398897055	0.0257777947920076	0.22024777763515	0.0421604024285177	-0.142696199312631	-0.127992578050726	HYPO				HYPO
cg05322019	10	102732323			SEMA4G;SEMA4G	NM_017893;NM_017893	5'UTR;1stExon	chr10:102729299-102729710	S_Shelf	1.73172139477091e-05	0.00926621895282855	8.33718112725491E-06	0.00463376677725425	0.41680810735373	0.0464581112228402	0.582457889699464	0.0376951310429671	0.635541235144919	0.0288963131315047	0.614307896966737	0.0402253856599046	-0.218733127791189	-0.197499789613007	HYPO
cg09868598	5	50674015								1.73510761208533e-05	0.00927311163971826	8.17981043147493E-06	0.00460551461671866	0.0971817801026193	0.0383482782743306	0.415790113557946	0.101531085661814	0.706995127121597	0.013172499935216	0.590513121696137	0.167642493698853	-0.609813347018977	-0.493331341593517	HYPO	HYPO			HYPO
cg06141780	2	73407093						chr2:73402638-73404802	S_Shelf	1.74425765065424e-05	0.00928886544721678	8.31198253845176E-06	0.00463271962964689	0.180002037131805	0.0654357898388584	0.422590412841797	0.0823412704183468	0.453210916372282	0.0135967230786911	0.440962714960088	0.0454834169088502	-0.273208879240478	-0.260960677828284	HYPO
cg08198483	19	13947212			MIR24-2	NR_029497	TSS200	chr19:13944139-13944695	S_Shelf	1.74436025023416e-05	0.00928886544721678	8.55052579969199E-06	0.00467141964647647	0.661464117597348	0.0426522530848068	0.52162027445725	0.00485032184920156	0.502196428498395	0.00529434347025484	0.509965966881937	0.0115361249755159	0.159267689098953	0.151498150715411	HYPER
cg15769920	12	56545649	rs79341313		MYL6B	NM_002475	TSS1500	chr12:56546192-56546411	N_Shore	1.74133505586665e-05	0.00928886544721678	8.39185526505876E-06	0.00464793104481353	0.104747741374523	0.0180124022088013	0.232301720585557	0.0368448839381463	0.344846871091925	0.0153293779725932	0.299828810889378	0.0652441917213136	-0.240099129717403	-0.195081069514855	HYPO
cg03867465	4	183062301			MGC45800	NR_027107	Body	chr4:183062278-183062481	Island	1.75196481681814e-05	0.00929040869366633	8.26593488635164E-06	0.00463026513243568	0.885260639077191	0.104355254985845	0.375419838801372	0.226853857266142	0.412765314843686	0.00855080738216381	0.39782712442676	0.115415040903789	0.472495324233505	0.487433514650431	HYPER
cg07498426	11	125952694	rs59049910							1.74925862128992e-05	0.00929040869366633	8.26117367426484E-06	0.00463026513243568	0.386055895319481	0.0966382938800749	0.723595302487319	0.0482634656976045	0.884228289967442	0.0481951568708205	0.819975094975393	0.0973889834797772	-0.498172394647961	-0.433919199655912	HYPO	HYPO
cg10586837	10	30980965	rs7097170							1.75305800926683e-05	0.00929040869366633	8.46391188165524E-06	0.00466050184925599	0.146055152732169	0.0439345117005343	0.293385358262869	0.00663585601866095	0.364520996401942	0.0128585005149256	0.336066741146313	0.0401467665952966	-0.218465843669773	-0.190011588414144	HYPO
cg14633398	9	19789383						chr9:19788215-19789288	S_Shore	1.75050574316284e-05	0.00929040869366633	8.32394653521204E-06	0.00463354475758953	0.0772984782428279	0.0247633791239013	0.260065638397971	0.0344579839963925	0.431711391998305	0.0164179971083526	0.363053090558172	0.0962823602665972	-0.354412913755478	-0.285754612315344	HYPO
cg05505763	13	103020269			FGF14	NM_175929	Body			1.755282403922e-05	0.00929105661617072	8.52408356717217E-06	0.00466604517074114	0.335257243047437	0.0393431456132034	0.532573327976539	0.0139299770723864	0.491357139061942	0.0409753531602354	0.507843614627781	0.0373849316865155	-0.156099896014505	-0.172586371580344	HYPO	HYPO
cg27630957	10	134836129						chr10:134834676-134835899	S_Shore	1.76164561670784e-05	0.00931358436559528	8.35133233833788E-06	0.00463376677725425	0.107444204777189	0.0658599903338255	0.356586377994691	0.0562472038994869	0.50763315177226	0.0239176228640679	0.447214442261232	0.0890028184325931	-0.400188946995072	-0.339770237484044	HYPO
cg00777011	19	11784344			ZNF833	NR_028594	TSS1500	chr19:11785042-11785282	N_Shore	1.77925339837678e-05	0.00932463671073192	8.52319335628459E-06	0.00466604517074114	0.251013114850691	0.0625526796878697	0.468267773185121	0.0187855747940478	0.49251658603904	0.0345531731375084	0.482817060897473	0.0293527991760295	-0.24150347118835	-0.231803946046782	HYPO
cg01601476	9	112080848			EPB41L4B;EPB41L4B	NM_019114;NM_018424	Body;Body	chr9:112081402-112082905	N_Shore	1.77821347387267e-05	0.00932463671073192	8.46413284027246E-06	0.00466050184925599	0.743658586038408	0.0609522408376467	0.522988827429895	0.0597592433820465	0.412121296159919	0.018823352343344	0.456468308667909	0.0689741541165183	0.331537289878489	0.287190277370499	HYPER				HYPER
cg07723659	19	46318918			SYMPK;RSPH6A	NM_004819;NM_030785	Body;TSS1500	chr19:46318490-46319266	Island	1.76914333681167e-05	0.00932463671073192	8.46727465134907E-06	0.00466050184925599	0.8199608520939	0.0674385365770677	0.590094138501012	0.0100203234053408	0.581566608817749	0.00880769469785607	0.584977620691054	0.00925770446611393	0.238394243276151	0.234983231402846	HYPER				HYPO
cg13020466	17	76416705			PGS1	NM_024419	3'UTR			1.78179818410689e-05	0.00932463671073192	0.000008492116817789	0.00466604517074114	0.854240682606036	0.0586164109398156	0.651098049191323	0.00899502460351489	0.532601786310586	0.00866174817232128	0.580000291462881	0.0653463836230819	0.32163889629545	0.274240391143155	HYPER
cg16548568	1	4188045		rs76182970						1.77023577684813e-05	0.00932463671073192	8.61689263386018E-06	0.00467876098292235	0.351914087639586	0.0428191961795714	0.495999226256846	0.0159406179939157	0.535928178425689	0.0219569830014434	0.519956597558152	0.0279799346525392	-0.184014090786103	-0.168042509918566	HYPO
cg20234640	19	7767089			FCER2	NM_002002	TSS200			1.77102287572354e-05	0.00932463671073192	8.71808961886874E-06	0.0046933479731143	0.472377669121621	0.0336781304856925	0.585941462170146	0.00503583583128163	0.639898730960048	0.0129566599663129	0.618315823444087	0.0310434129236939	-0.167521061838427	-0.145938154322466	HYPO
cg21154227	4	57904332			IGFBP7	NM_001553	Body			1.78272373548436e-05	0.00932463671073192	0.0000084313976386743	0.00466050184925599	0.135543293281505	0.0598576590773717	0.457299042695411	0.173577905034349	0.639726601221046	0.0287051935647808	0.566755577810792	0.133896454698066	-0.504183307939541	-0.431212284529287	HYPO
cg24113266	7	98122011								1.77592846287216e-05	0.00932463671073192	8.46582725089262E-06	0.00466050184925599	0.58381913972963	0.0756289820100541	0.833212526072686	0.0269422602005278	0.867192275905434	0.00333873061359325	0.853600375972335	0.0230961452810237	-0.283373136175804	-0.269781236242705	HYPO
cg08689708	2	1927209			MYT1L	NM_015025	Body			1.79147951068356e-05	0.00933115199029693	8.51781167267715E-06	0.00466604517074114	0.166059154428483	0.075591930672691	0.413630007704639	0.0230075342986983	0.516764152886752	0.0154790381596521	0.475510494813907	0.058678211804161	-0.350704998458269	-0.309451340385424	HYPO
cg14952247	14	104735644								1.78835553847877e-05	0.00933115199029693	8.64743477265908E-06	0.00468512387866647	0.632834094968225	0.0467279934971422	0.790111803415914	0.0198541324873004	0.843623632619431	0.0230327212658746	0.822218900938024	0.0349693369693146	-0.210789537651206	-0.1893848059698	HYPO
cg15155209	3	14502277	rs73031810	rs76301390	SLC6A6;SLC6A6	NM_003043;NM_001134367	Body;Body			1.79241417970915e-05	0.00933115199029693	9.23450217267981E-06	0.00482098154355753	0.0490751629158434	0.0257050793714901	0.150366016179877	0.0318153132423897	0.153855837566514	0.0136620699421055	0.152459909011859	0.0187091761636509	-0.10478067465067	-0.103384746096016	HYPO
cg15508462	7	3175091								1.79808237135183e-05	0.00933866090076175	8.97600360011817E-06	0.00476130800060494	0.0880590445375904	0.0332926452237471	0.196614284541114	0.000993716139356481	0.229987762032303	0.012570927650162	0.216638371035828	0.0203321833281789	-0.141928717494713	-0.128579326498237	HYPO
cg05922437	15	70874926						chr15:70877380-70877958	N_Shelf	1.81016313543583e-05	0.00939036998739671	8.76876446276253E-06	0.00470014848027969	0.144851226962422	0.0456136792175033	0.295422790305449	0.0248605273401869	0.354425181509481	0.00772886000631097	0.330824225027868	0.0350537265314932	-0.209573954547059	-0.185972998065446	HYPO				HYPO
cg10690747	21	43823835			UBASH3A;UBASH3A	NM_001001895;NM_018961	TSS200;TSS200			1.81832156454798e-05	0.0094216342525445	8.99248279638074E-06	0.00476130800060494	0.214026720940865	0.0400302561827844	0.359671460642828	0.018732696332354	0.352490531651567	0.00400972568090434	0.355362903248072	0.0105469024050362	-0.138463810710702	-0.141336182307207	HYPO
cg22588445	7	157423165			PTPRN2;PTPRN2;PTPRN2	NM_002847;NM_130842;NM_130843	Body;Body;Body			1.82268846730182e-05	0.00943320250766972	8.83899389609219E-06	0.00471029445728555	0.621344599520826	0.0445465840970771	0.77122835343261	0.0268887689639708	0.827990813077404	0.0166134269155999	0.805285829219486	0.0358517433121109	-0.206646213556578	-0.183941229698661	HYPO
cg00435173	17	40284046			RAB5C;RAB5C	NM_201434;NM_004583	5'UTR;5'UTR			1.84378025566776e-05	0.00945265160076117	9.05691155216043E-06	0.0047654665257702	0.900584135026302	0.0373781461119587	0.775692032102315	0.0212142544774802	0.727033221537688	0.0126682769275388	0.746496745763539	0.0300509188226336	0.173550913488614	0.154087389262763	HYPER	HYPER
cg01315201	13	45333293								1.84162676029722e-05	0.00945265160076117	8.74987990559972E-06	0.00469901509166072	0.106444744782427	0.0490053637776979	0.481265912567408	0.219230171312784	0.459053557275101	0.0383261578237711	0.467938499392024	0.113569057443099	-0.352608812492674	-0.361493754609597	HYPO
cg03368627	7	122056647			CADPS2;CADPS2;CADPS2	NM_001009571;NM_001167940;NM_017954	Body;Body;Body			1.8460838474735e-05	0.00945265160076117	8.84548329919999E-06	0.00471029445728555	0.0907489380488035	0.0417883499740025	0.37737549371716	0.120687097366687	0.31361770227144	0.0250319727412414	0.339120818849728	0.0719316376038315	-0.222868764222637	-0.248371880800925	HYPO	HYPER			HYPER
cg09546802	5	145215546			PRELID2;PRELID2;PRELID2	NM_138492;NM_205846;NM_182960	TSS1500;TSS1500;TSS1500	chr5:145214649-145215139	S_Shore	1.83966006909835e-05	0.00945265160076117	8.78313454752432E-06	0.00470014848027969	0.505379867421495	0.0407039304636979	0.314282350256425	0.0548495498628472	0.166083793015446	0.0119871980372039	0.225363215911837	0.0860976680806347	0.339296074406049	0.280016651509658	HYPER
cg18620306	7	3920006			SDK1	NM_152744	Body			1.84783339209688e-05	0.00945265160076117	8.88033018272762E-06	0.00472316016224106	0.466983663976925	0.0644644854414258	0.702668015863522	0.0226328579416802	0.689894729372528	0.0178667370082342	0.695004043968926	0.018347173205894	-0.222911065395603	-0.228020379992001	HYPO
cg27349333	10	5406971			UCN3	NM_053049	TSS200			1.84518206518089e-05	0.00945265160076117	8.74191340874066E-06	0.00469901509166072	0.886819346024392	0.0232313618509138	0.58401965673521	0.12503829516911	0.309590250628881	0.0241649199659052	0.419362013071413	0.163688928073772	0.577229095395511	0.467457332952979	HYPER	HYPO
cg17510645	1	243399889			CEP170;CEP170;CEP170	NM_001042405;NM_001042404;NM_014812	5'UTR;5'UTR;5'UTR			1.86031059365028e-05	0.00949450111781454	8.81050665487121E-06	0.00470324250459321	0.291921423614799	0.113940051115414	0.685837502653916	0.0268364503275228	0.907976986715246	0.0379260239626662	0.819121193090714	0.125311713447163	-0.616055563100447	-0.527199769475915	HYPO
cg09220440	7	158267589			PTPRN2;PTPRN2;PTPRN2	NM_002847;NM_130842;NM_130843	Body;Body;Body			1.86874352129045e-05	0.00949589236402342	9.26058828296253E-06	0.00482098154355753	0.398102275812223	0.0349805988724173	0.51198436837057	0.00958737277213869	0.556903185158925	0.0099103741844907	0.538935658443583	0.026026855705329	-0.158800909346701	-0.14083338263136	HYPO
cg12355681	13	99404153			SLC15A1	NM_005073	Body	chr13:99404482-99405103	N_Shore	1.86917710601345e-05	0.00949589236402342	9.03351140403958E-06	0.00476545644278346	0.0884952792846024	0.0248004314898551	0.274060313225948	0.126891743505062	0.303248821735523	0.00658573493495397	0.291573418331693	0.0655946286174364	-0.214753542450921	-0.203078139047091	HYPO	HYPER			HYPO
cg25075459	2	211096859	rs10200097							1.86401857236331e-05	0.00949589236402342	9.03532835964482E-06	0.00476545644278346	0.499232959464028	0.0494474321131314	0.692428202109198	0.0540923747292598	0.688098118009146	0.0197520442253762	0.689830151649167	0.0305318319954328	-0.188865158545119	-0.19059719218514	HYPO
cg00418663	10	73491922			C10orf105;CDH23	NM_001168390;NM_022124	5'UTR;Body			1.87810253182715e-05	0.00950944107194093	9.25740837504011E-06	0.00482098154355753	0.706379337943298	0.0403823405499165	0.83833445486402	0.0138130264690702	0.868243872458003	0.0132645512544635	0.85628010542041	0.0201008970768305	-0.161864534514706	-0.149900767477112	HYPO
cg18430645	7	63491149								1.87829867637244e-05	0.00950944107194093	9.22508249195266E-06	0.00482098154355753	0.254341663895402	0.0364011704090452	0.383204631481117	0.0436214485881249	0.429594192230028	0.00335753295492409	0.411038367930463	0.0335699510268688	-0.175252528334626	-0.156696704035062	HYPO
cg02597644	11	1898970			LSP1;LSP1;LSP1;LSP1	NM_001013253;NM_001013254;NM_002339;NM_001013255	5'UTR;5'UTR;Body;5'UTR			1.88169789629748e-05	0.00951282607154998	9.00591763579903E-06	0.00476130800060494	0.211833222922034	0.0641642268978884	0.486624230980528	0.111591815866112	0.47992833430231	0.0018279869538567	0.482606692973597	0.0559312490466949	-0.268095111380275	-0.270773470051563	HYPO				HYPO
cg26327040	12	131561080			GPR133	NM_198827	Body			1.8832719008028e-05	0.00951282607154998	9.07109992894429E-06	0.00476725670486879	0.152222320530384	0.0618274868843572	0.369167101421539	0.0424459267066245	0.378297292278267	0.011805300453587	0.374645215935576	0.0233474805582925	-0.226074971747883	-0.222422895405192	HYPO
cg07010088	15	68116505			LBXCOR1	NM_001031807	TSS1500	chr15:68115485-68122575	Island	1.89292572288044e-05	0.00953256313533239	9.72038380952205E-06	0.00492687462947268	0.0791616982004752	0.0236662483436959	0.184705601703321	0.0470600912184654	0.187340903967464	0.011168494673898	0.186286783061807	0.0248619011425119	-0.108179205766989	-0.107125084861332	HYPO	HYPER
cg23497683	2	100759159			AFF3	NM_002285	TSS200			1.89571577574903e-05	0.00953256313533239	0.0000090511758700039	0.0047654665257702	0.467917140470347	0.0236473544028242	0.665910558569903	0.0171358411385065	0.848236501986334	0.0474519882300312	0.775306124619762	0.105698059344436	-0.380319361515987	-0.307388984149415	HYPO
cg27083089	6	31322121		rs2428496	HLA-B	NM_005514	3'UTR	chr6:31323946-31325211	N_Shore	1.89624439884091e-05	0.00953256313533239	8.99571711200791E-06	0.00476130800060494	0.234221975890468	0.0464684952941587	0.626020777979769	0.258515411197145	0.819301653440872	0.0569594616175318	0.741989303256431	0.171863299270641	-0.585079677550404	-0.507767327365963	HYPO
cg09010791	11	72448539	rs7122017		ARAP1	NM_001040118	5'UTR			1.90843714845978e-05	0.00957398890015632	9.35254922459441E-06	0.00483794062308191	0.918829000497361	0.0148824245590719	0.804164887617723	0.0414379768458063	0.72257125394921	0.0360442699754662	0.755208707416615	0.0554628478972183	0.196257746548151	0.163620293080746	HYPER
cg26138073	13	22979750		rs78943233						1.9105434632944e-05	0.00957398890015632	9.29301531755469E-06	0.00483217117186289	0.170738682505398	0.0434125520964904	0.384901398820108	0.00353443015608748	0.335219832961441	0.0389207108188478	0.355092459304908	0.0387428872221082	-0.164481150456043	-0.18435377679951	HYPO
cg02153041	12	131502934			GPR133	NM_198827	Body			1.91563651096008e-05	0.0095777924930674	9.23520092710659E-06	0.00482098154355753	0.170630239527192	0.0612635832819769	0.390035192645934	0.0480446599271875	0.397856041095885	0.0186496680777109	0.394727701715904	0.0277367463435655	-0.227225801568693	-0.224097462188713	HYPO
cg00014900	1	44438411			DPH2;DPH2	NM_001039589;NM_001384	3'UTR;3'UTR	chr1:44440142-44441256	N_Shore	1.92889009194699e-05	0.00958590947933505	9.36978694462244E-06	0.00483794062308191	0.874254643988138	0.0381540767431813	0.732532012040171	0.0400605043098475	0.650084352752849	0.00907742634288814	0.683063416467778	0.0498166216486283	0.224170291235289	0.19119122752036	HYPER	HYPO
cg00232092	7	5518887			FBXL18	NM_024963	3'UTR	chr7:5521368-5521615	N_Shelf	1.93080865899379e-05	0.00958590947933505	9.16659146537646E-06	0.00481172022452496	0.882171752075964	0.0697098053813982	0.523334078765761	0.0397660057745103	0.201745393876754	0.0177602064649665	0.330380867832357	0.177704335752525	0.68042635819921	0.551790884243607	HYPER
cg05122082	14	20710905			OR11H4	NM_001004479	TSS200			1.92825184627804e-05	0.00958590947933505	9.50176151870905E-06	0.00488074910241305	0.177943113933414	0.0341834443508668	0.293015676983415	0.00566079133716698	0.357068997494161	0.0055697317526529	0.331447669289863	0.0354170927106491	-0.179125883560747	-0.153504555356449	HYPO
cg08076125	6	146350230	rs2073287		GRM1;GRM1	NM_001114329;NM_000838	5'UTR;5'UTR	chr6:146350522-146350780	N_Shore	1.92765121435175e-05	0.00958590947933505	9.66739767789953E-06	0.00491381317412319	0.0673140315585589	0.0340198001703627	0.175306128425439	0.00883936595020229	0.208655430659663	0.00177835914613963	0.195315709765974	0.018835277170236	-0.141341399101105	-0.128001678207415	HYPO
cg08535247	5	1643655						chr5:1645124-1645712	N_Shore	1.93244189720114e-05	0.00958590947933505	9.18483156153181E-06	0.00481557559101892	0.269965939183963	0.112196489717116	0.642607197147752	0.0415143506600712	0.81492281199932	0.0377511827162744	0.745996566058692	0.100255860489164	-0.544956872815357	-0.476030626874729	HYPO	HYPER
cg09105687	1	2536647	rs35975862		MMEL1	NM_033467	Body	chr1:2537671-2537886	N_Shore	1.92007309869718e-05	0.00958590947933505	9.35619408817745E-06	0.00483794062308191	0.412755189143401	0.041610708229052	0.550874853155278	0.00113629078883678	0.620192678584442	0.0125271119538042	0.592465548412777	0.0389907082881189	-0.207437489441041	-0.179710359269375	HYPO
cg10257673	7	157573278			PTPRN2;PTPRN2;PTPRN2	NM_002847;NM_130842;NM_130843	Body;Body;Body			1.92208257650411e-05	0.00958590947933505	9.58450124854165E-06	0.00489386270443441	0.212624852886826	0.0340225717277418	0.322125197482521	0.00205179762037197	0.364007881463902	0.00977492387822615	0.347254807871349	0.0239807172959143	-0.151383028577076	-0.134629954984523	HYPO
cg05032607	7	122587034								1.93538959468344e-05	0.00958665965430709	9.25318742347587E-06	0.00482098154355753	0.175014386810147	0.0554044893695916	0.56647729437284	0.0842262940640717	0.429419371663843	0.0200013376861097	0.484242540747442	0.0872296174515879	-0.254404984853696	-0.309228153937295	HYPO	HYPO
cg13385601	15	62612975		rs80311871						1.93693115812323e-05	0.00958665965430709	9.32213954033461E-06	0.00483593647689692	0.149150886699447	0.0392445210138929	0.374209238414143	0.137954460518804	0.399323200598217	0.0147594193682376	0.389277615724587	0.0711054980523817	-0.25017231389877	-0.24012672902514	HYPO
cg24645839	8	848584						chr8:850103-850405	N_Shore	1.94003152034511e-05	0.00959126410990127	9.50790977274559E-06	0.00488074910241305	0.419631776680936	0.0385722301498217	0.556123168333195	0.0222582217366766	0.605303683592687	0.0296776067397457	0.58563147748889	0.0359145402862964	-0.185671906911751	-0.165999700807954	HYPO
cg08696107	6	29759949			HCG4	NR_002139	Body	chr6:29759946-29760903	Island	1.94361678817311e-05	0.00959149339932319	9.78925049201779E-06	0.00493803044893254	0.0825634006072521	0.0231477321960608	0.177958485729732	0.025991671242127	0.225603831474762	0.0249661646952308	0.20654569317675	0.0340818151604844	-0.14304043086751	-0.123982292569498	HYPO
cg20146909	1	90289611	rs79483439		LRRC8D;LRRC8D	NM_018103;NM_001134479	5'UTR;5'UTR	chr1:90286189-90287222	S_Shelf	1.9444181178857e-05	0.00959149339932319	9.53356397881347E-06	0.00488764875941528	0.898009495828104	0.0255765256419363	0.784659732693386	0.0236284236435494	0.69806404635085	0.0157244284565417	0.732702320887864	0.0501283182847053	0.199945449477254	0.165307174940239	HYPER
cg00102996	9	92220617			GADD45G	NM_006705	Body	chr9:92219771-92221411	Island	1.95884830390309e-05	0.00960905317486898	9.36431485906164E-06	0.00483794062308191	0.122293859856437	0.0879503650325368	0.40300572030608	0.0306214120955008	0.477682915784684	0.0111097513058813	0.447812037593242	0.0443749486093763	-0.355389055928247	-0.325518177736805	HYPO
cg02552250	13	49066868			RCBTB2	NM_001268	Body			1.95558411747474e-05	0.00960905317486898	9.80243009514572E-06	0.00493803044893254	0.0457979481455352	0.0180598366237566	0.146519600937045	0.043085493388525	0.194563940765977	0.0317164029251076	0.175346204834404	0.0407373614666734	-0.148765992620442	-0.129548256688869	HYPO				HYPER
cg06096452	2	238360110								1.95755272275253e-05	0.00960905317486898	9.31095504316442E-06	0.00483581026073783	0.87533011541912	0.0935937194224637	0.527011835612443	0.0139034196384204	0.293015879044788	0.0441143565909354	0.38661426167185	0.132089351596297	0.582314236374332	0.48871585374727	HYPER
cg13753183	9	32989852			APTX;APTX;APTX;APTX;APTX;APTX;APTX	NM_175073;NM_175071;NM_017692;NM_175072;NM_175069;NM_017692;NM_175071	Body;1stExon;5'UTR;5'UTR;Body;1stExon;5'UTR			1.95649694326147e-05	0.00960905317486898	9.83460526451481E-06	0.00493803044893254	0.666940001479502	0.0332013854929568	0.790918361995728	0.0109033280773326	0.795037946643832	0.0268005244138528	0.79339011278459	0.019848072665151	-0.128097945164329	-0.126450111305088	HYPO
cg12685726	2	911871	rs4854427							1.96730829927162e-05	0.00963985428745751	0.000009580499316947	0.00489386270443441	0.702510510529436	0.0466105007021341	0.854831196976095	0.0113818607889354	0.91254230341497	0.0195218869976169	0.88945786083942	0.0349586937205654	-0.210031792885534	-0.186947350309984	HYPO
cg14522632	12	24493522			SOX5	NM_152989	5'UTR			1.97494200453133e-05	0.00965428270744251	9.43012724708716E-06	0.00485774650457119	0.173588424604323	0.0915134951990479	0.485548933228384	0.0817340858999916	0.571002743754837	0.0318850411088547	0.536821219544256	0.0660995404127803	-0.397414319150514	-0.363232794939933	HYPO	HYPO
cg18371428	7	158199120			PTPRN2;PTPRN2;PTPRN2	NM_002847;NM_130842;NM_130843	Body;Body;Body	chr7:158198545-158198907	S_Shore	1.97680580888712e-05	0.00965428270744251	0.0000102445086717466	0.00500373946928393	0.379233219134107	0.0265110825786165	0.467591660324773	0.0156256844880035	0.491762290480262	0.0116172138330343	0.482094038418066	0.0174294618730734	-0.112529071346155	-0.10286081928396	HYPO	HYPER
cg26224785	3	147122315			ZIC4;ZIC4;ZIC4	NM_032153;NM_001168378;NM_001168379	5'UTR;TSS1500;Body			1.97349066776735e-05	0.00965428270744251	9.48837115444265E-06	0.00488074910241305	0.888152821960207	0.0424453067016357	0.693388142389698	0.0899916911679913	0.58605154549031	0.0294803612754164	0.628986184250065	0.076912388341969	0.302101276469897	0.259166637710142	HYPER	HYPO			HYPER
cg14529707	11	115615223								1.99016070169772e-05	0.00969807284738435	9.87428695793764E-06	0.00493803044893254	0.0703435561111044	0.0176550769254794	0.17233428342596	0.0416118734261193	0.243949557052542	0.0229052656006984	0.215303447601909	0.0472634829822153	-0.173606000941437	-0.144959891490805	HYPO
cg00768574	16	5921590								1.99766011870436e-05	0.00970483360872293	9.58881832753415E-06	0.00489386270443441	0.337189105793407	0.0632859221637874	0.557275980063758	0.0536788070426786	0.666692512707978	0.0192640400541754	0.62292589965029	0.0670633915467359	-0.329503406914571	-0.285736793856883	HYPO
cg01209909	20	55500189						chr20:55500347-55501102	N_Shore	2.00911411595528e-05	0.00970483360872293	9.77179869723392E-06	0.00493803044893254	0.129022225389882	0.0101068951618984	0.251022584882727	0.0056809436295494	0.375920084422092	0.0176573078507093	0.325961084606346	0.0695972280895844	-0.24689785903221	-0.196938859216464	HYPO	HYPER
cg02820836	7	4652842								2.00790737671309e-05	0.00970483360872293	9.88457849982518E-06	0.00493803044893254	0.0704089870930043	0.0161462761606503	0.173949259680315	0.0216897873173163	0.269453168396879	0.0132418664935443	0.231251604910254	0.0542363734649227	-0.199044181303875	-0.160842617817249	HYPO
cg13071569	12	107296946	rs79829404							2.00356952138255e-05	0.00970483360872293	9.67237910477615E-06	0.00491381317412319	0.155286165698517	0.0633300411148531	0.396109890939584	0.0619869965885601	0.386729828572559	0.0154512600388156	0.390481853519369	0.0332620403149578	-0.231443662874042	-0.235195687820852	HYPO	HYPO
cg14006905	9	36736771						chr9:36739534-36739782	N_Shelf	2.00477256627474e-05	0.00970483360872293	9.84430589936526E-06	0.00493803044893254	0.390814506787208	0.0300173990162667	0.510671292527943	0.024743667523516	0.588370342153081	0.0224995822931601	0.557290722303025	0.0470884334641406	-0.197555835365873	-0.166476215515817	HYPO
cg18034259	7	75898574		rs77289102	SRRM3	NM_001110199	Body	chr7:75896510-75896944	S_Shore	2.00048745374683e-05	0.00970483360872293	9.69741830296189E-06	0.00492087753889748	0.0774757121236578	0.0550690453162583	0.293341330704997	0.0634010646927447	0.284489640789043	0.0160505153833462	0.288030316755425	0.0340182156702755	-0.207013928665385	-0.210554604631767	HYPO
cg22960449	5	53220050			ARL15	NM_019087	Body			2.00169930304852e-05	0.00970483360872293	9.54346756061421E-06	0.00488764875941528	0.32336981473384	0.104726316660364	0.676319136446773	0.0684304099374662	0.836428478967362	0.0358018213391188	0.772384741959127	0.0974785408454809	-0.513058664233523	-0.449014927225287	HYPO				HYPO
cg13698224	9	87309394			NTRK2;NTRK2;NTRK2;NTRK2;NTRK2	NM_001018064;NM_001007097;NM_006180;NM_001018065;NM_001018066	Body;Body;Body;Body;Body			2.01344788014482e-05	0.00971514979216341	9.64646505243186E-06	0.00491345718720298	0.277392359576723	0.0749934303526472	0.558958976333888	0.110280475935403	0.62566801539338	0.0322444042031204	0.598984399769583	0.0699666021185398	-0.348275655816657	-0.32159204019286	HYPO	HYPO			HYPO
cg05751344	7	153641267	rs61456764		DPP6	NM_001039350	Body			2.02351052812014e-05	0.00973183057932094	9.77806586987396E-06	0.00493803044893254	0.107422212940473	0.0324288433684576	0.261580493095276	0.0288303018840835	0.393529527426151	0.00590544476714428	0.340749913693801	0.073813264484684	-0.286107314485678	-0.233327700753328	HYPO
cg13463886	10	126262876			LHPP;LHPP	NM_022126;NM_001167880	Body;Body			2.02146131528319e-05	0.00973183057932094	0.0000102051860274043	0.00499502605843213	0.0667289811776684	0.0276435380045104	0.161753315265051	0.0109756977403456	0.209913559660913	0.0147723679211012	0.190649461902568	0.0288972430224889	-0.143184578483244	-0.123920480724899	HYPO
cg15172543	18	56936882	rs34207498		RAX	NM_013435	Body	chr18:56934833-56936827	S_Shore	2.02118103656618e-05	0.00973183057932094	9.64944463460545E-06	0.00491345718720298	0.0636647171454613	0.0224361250551116	0.335490758105407	0.115412871940323	0.58368354193212	0.0234179466911042	0.484406428401435	0.148607302139189	-0.520018824786658	-0.420741711255973	HYPO
cg08195921	12	131701622								2.02705344013157e-05	0.00973421648477338	9.99954519042352E-06	0.00494043588764292	0.38499485400756	0.0381170199268712	0.527371909744957	0.0531581619209096	0.552903061088793	0.0160754049039751	0.542690600551258	0.0321124395335879	-0.167908207081233	-0.157695746543699	HYPO			HYPO	HYPO
cg01341487	22	43505954			BIK	NM_001197	TSS1500	chr22:43505951-43506167	Island	2.03870920335544e-05	0.0097462043521341	0.0000099180597393117	0.00494043588764292	0.0982078885327777	0.0303390415132333	0.235500170660484	0.0437156013698938	0.340166263387771	0.00785795584481689	0.298299826296856	0.0616046627768671	-0.241958374854993	-0.200091937764079	HYPO
cg11368182	19	436541			SHC2	NM_012435	Body	chr19:436540-436742	Island	2.03972990432281e-05	0.0097462043521341	0.0000100168029033183	0.00494043588764292	0.540792212412804	0.0450410789917577	0.683292165454952	0.00837094003538982	0.727637024065353	0.00968135554851888	0.709899080621193	0.0255797268838116	-0.18684481165255	-0.169106868208389	HYPO	HYPO
cg19008597	12	25102431			BCAT1	NM_005504	TSS200	chr12:25101607-25102073	S_Shore	2.03936378579998e-05	0.0097462043521341	9.94739299426158E-06	0.00494043588764292	0.873057404206435	0.0390001783673882	0.716559874457269	0.0676326397998022	0.661045567934136	0.0248232910848704	0.683251290543389	0.048746208573979	0.212011836272299	0.189806113663046	HYPER
cg05597908	16	3193279						chr16:3190765-3191389	S_Shore	2.04199362465222e-05	0.00974648408435247	9.97542102199173E-06	0.00494043588764292	0.815429470111711	0.0274008930882732	0.69315927861708	1.049869024975e-05	0.588990251947738	0.0082042814334361	0.630657862615475	0.0573498995609111	0.226439218163973	0.184771607496236	HYPER
cg10194884	16	2863919						chr16:2867245-2868002	N_Shelf	2.05164910457248e-05	0.0097509599140772	9.88763557634768E-06	0.00493803044893254	0.115027598479851	0.0168590541973773	0.287019266700905	0.0778938075030535	0.437953058119481	0.0171514411128197	0.377579541552051	0.0921859538951016	-0.32292545963963	-0.262551943072199	HYPO				HYPO
cg10857729	8	972495						chr8:976015-976416	N_Shelf	2.05175611678571e-05	0.0097509599140772	0.0000100331303523358	0.00494043588764292	0.24436274206437	0.0467744843010639	0.434167906404962	0.0476127614771289	0.422032305955279	0.0290007347704523	0.426886546135152	0.0321161472154562	-0.177669563890909	-0.182523804070782	HYPO
cg14486463	11	5602027			OR52B6	NM_001005162	TSS200			2.04847010446708e-05	0.0097509599140772	9.86741128343156E-06	0.00493803044893254	0.553279081191606	0.0743236413481542	0.800589827013717	0.0071400375220713	0.832340817657669	0.0340867168793613	0.819640421400088	0.0299355105154849	-0.279061736466062	-0.266361340208482	HYPO
cg17852507	4	154125720			TRIM2;TRIM2	NM_015271;NM_001130067	Body;5'UTR			2.05498557656962e-05	0.00975581777769491	9.81498813446078E-06	0.00493803044893254	0.227323396081517	0.0634754929881718	0.528916824277006	0.0207193790418641	0.785650680070078	0.0438856755696941	0.682957137752849	0.144374448016911	-0.558327283988561	-0.455633741671332	HYPO
cg12093775	13	112548065						chr13:112547458-112548130	Island	2.0686111237916e-05	0.00980996654201349	0.0000104321063424556	0.00505016782634304	0.103677494266715	0.0286019149733042	0.215971560469998	0.0421421838954414	0.239589477059757	0.0217315605091439	0.230142310423853	0.0291112190085342	-0.135911982793042	-0.126464816157139	HYPO
cg07132068	12	5253609		rs76533182				chr12:5252275-5252570	S_Shore	2.07145199418662e-05	0.00981290991741255	9.91518874486175E-06	0.00494043588764292	0.112044802421019	0.0882281705165194	0.423178377860319	0.100896976100753	0.557667238381467	0.0233938414840361	0.503871694173008	0.0908012221148052	-0.445622435960449	-0.391826891751989	HYPO
cg14258623	6	1384591						chr6:1381743-1385211	Island	2.07845664588348e-05	0.00983555059165818	9.94886681771057E-06	0.00494043588764292	0.145916921647179	0.0969354253751609	0.462051822034811	0.0404764374140839	0.60084115441583	0.0294194057409428	0.545325421463422	0.0813700181168703	-0.454924232768651	-0.399408499816244	HYPO				HYPO
cg00151728	3	169478456						chr3:169482338-169483052	N_Shelf	2.09085239916008e-05	0.00984787855724335	0.0000100214205889646	0.00494043588764292	0.222805564510511	0.0639112978461664	0.516556915472692	0.163912410618249	0.647387541977939	0.00898965430160211	0.59505529137584	0.109051466658772	-0.424581977467428	-0.372249726865329	HYPO				HYPO
cg04821708	16	82045203			SDR42E1	NM_145168	TSS200	chr16:82044886-82045306	Island	2.08541671541023e-05	0.00984787855724335	0.0000100281029491804	0.00494043588764292	0.106880463334692	0.067533571045586	0.334363635839708	0.0209126466350287	0.459882990847224	0.0218242313804396	0.409675248844218	0.0712321260348499	-0.353002527512532	-0.302794785509526	HYPO	HYPER
cg07097725	10	6162727	rs74391212	rs35955099						2.08666513246549e-05	0.00984787855724335	0.0000100377649476751	0.00494043588764292	0.677465465025504	0.0810023771181362	0.404877932266894	0.0659781750013251	0.362299146946928	0.0125401685421693	0.379330661074915	0.0413617419296686	0.315166318078576	0.29813480395059	HYPER
cg11650926	5	5568539								2.09258015272279e-05	0.00984787855724335	0.0000102751645713003	0.00501262448957223	0.438854239723026	0.0470391104484522	0.600541000644431	0.0359384929424151	0.620996598809191	0.0183580798859898	0.612814359543287	0.0248381323004897	-0.182142359086165	-0.173960119820261	HYPO
cg21989299	2	70484546			PCYOX1	NM_016297	TSS1500	chr2:70485231-70485679	N_Shore	2.09443050708145e-05	0.00984787855724335	0.0000101066140309538	0.00496408435207615	0.10298030653254	0.0655096082697986	0.314649782620745	0.0137032375949202	0.402537694296396	0.0241996555900329	0.367382529626136	0.0515465018318012	-0.299557387763855	-0.264402223093595	HYPO	HYPER
cg18753619	5	174629946								2.11264195505304e-05	0.00989155434497386	0.0000101773848100449	0.00498694112318542	0.207364343368695	0.0626021491594833	0.420726596884014	0.0148267524083779	0.549307167720443	0.0146783973460624	0.497874939385871	0.0715721648411997	-0.341942824351747	-0.290510596017176	HYPO	HYPER
cg20773033	22	39635187			PDGFB;PDGFB	NM_002608;NM_033016	Body;Body	chr22:39638219-39640966	N_Shelf	2.11267139875726e-05	0.00989155434497386	0.0000101760811188389	0.00498694112318542	0.788229982911204	0.0839909469267997	0.491746173362692	0.0428241127867326	0.498539438776509	0.0135111458162445	0.495822132610982	0.0237401816783566	0.289690544134695	0.292407850300221	HYPER				HYPO
cg22505086	7	96639411	rs73404534		DLX6AS;DLX6	NR_015448;NM_005222	Body;3'UTR	chr7:96635458-96635749	S_Shelf	2.11196494987834e-05	0.00989155434497386	0.0000102456304096139	0.00500373946928393	0.108006961873526	0.0611202122103304	0.308864008994865	0.0276844352211361	0.352657879707755	0.0265981020267763	0.335140331422599	0.0334769687650616	-0.244650917834229	-0.227133369549073	HYPO				HYPO
cg24592906	6	100911550			SIM1;SIM1	NM_005068;NM_005068	1stExon;5'UTR	chr6:100912071-100913337	N_Shore	2.11527966430845e-05	0.00989328610148547	0.0000101082757145507	0.00496408435207615	0.771615695706532	0.149916845360219	0.257037724873133	0.0391406843387035	0.171353719180542	0.10460269734082	0.205627321457578	0.0897573678734594	0.60026197652599	0.565988374248954	HYPER	HYPO
cg03525254	1	110032911			ATXN7L2	NM_153340	Body	chr1:110036545-110036943	N_Shelf	2.12758911248858e-05	0.00989848516964132	0.0000109768334093909	0.00518329357259551	0.32907139291239	0.0192745842389264	0.457251211125595	0.0465970508371358	0.423826455267412	0.0135039475715488	0.437196357610685	0.0311313969802348	-0.0947550623550221	-0.108124964698295	HYPO
cg14511168	13	112200764						chr13:112200212-112200893	Island	2.12472623204675e-05	0.00989848516964132	0.0000104236742265305	0.00505016782634304	0.554473390048381	0.04025703888484	0.731219644946164	0.0747245657019808	0.73601336901501	0.0274758708370065	0.734095879387472	0.0421935523047991	-0.181539978966629	-0.179622489339091	HYPO
cg22241014	3	50228212			GNAT1;GNAT1	NM_144499;NM_000172	TSS1500;TSS1500	chr3:50230430-50232344	N_Shelf	2.12606287930292e-05	0.00989848516964132	0.0000108821310464115	0.00516147820624869	0.676099233664793	0.0321173994246569	0.778630384972369	0.0067328547473499	0.797788535087456	0.00755930825841502	0.790125275041421	0.0122480536692472	-0.121689301422663	-0.114026041376628	HYPO
cg18111114	6	32498493		rs76515922	HLA-DRB5	NM_002125	TSS1500			2.13226493469719e-05	0.00990980778514545	0.0000103095343979267	0.00502190413078147	0.0956287121191682	0.0310575436262841	0.346723215791829	0.163735834312957	0.357575383558185	0.0311198908038834	0.353234516451642	0.0849818246740533	-0.261946671439017	-0.257605804332474	HYPO
cg13215970	4	74864596			CXCL5	NM_002994	TSS200	chr4:74864113-74864329	S_Shore	2.13621559940716e-05	0.00991773994807958	0.0000103169109844961	0.00502190413078147	0.0948588106142206	0.0411121223059401	0.280425091819624	0.0640198704766416	0.421309295125225	0.00624067180123945	0.364955613802985	0.083657734660598	-0.326450484511004	-0.270096803188764	HYPO
cg06629644	12	131570492			GPR133	NM_198827	Body	chr12:131572501-131572945	N_Shelf	2.14468915177024e-05	0.00994256024975075	0.0000104143313306094	0.00505016782634304	0.218861598212612	0.0621260567958098	0.457177451311967	0.0554251036442432	0.439715297394082	0.016812850435265	0.446700158961236	0.0316354159796998	-0.22085369918147	-0.227838560748624	HYPO
cg13806741	11	82443436			FAM181B;FAM181B	NM_175885;NM_175885	1stExon;3'UTR	chr11:82443435-82444976	Island	2.14795956019391e-05	0.00994256024975075	0.0000105213107033082	0.00507113407553933	0.212087837947184	0.0500963829684222	0.368462127001584	0.00489799645946706	0.419844273751949	0.00682486086927901	0.399291415051803	0.0286587588125265	-0.207756435804765	-0.187203577104619	HYPO				HYPO
cg22162312	2	47793276			KCNK12	NM_022055	Body	chr2:47796923-47799166	N_Shelf	2.14873509878312e-05	0.00994256024975075	0.0000107089147751442	0.00513356569430344	0.155999159647039	0.0356017805785538	0.319134135343217	0.0338655847493247	0.289697658168229	0.0253580186795111	0.301472249038225	0.0294649939728606	-0.13369849852119	-0.145473089391185	HYPO
cg04003920	20	44054623			PIGT	NM_015937	3'UTR			2.16222331012102e-05	0.00997561360181534	0.0000112617548431019	0.00525082098797116	0.916407648933796	0.0105117161987507	0.845218763839964	0.000803477360734396	0.792862468168078	0.027978554312319	0.813804986436832	0.0348412923643139	0.123545180765718	0.102602662496964	HYPER
cg06659691	4	81134512								2.16143415504402e-05	0.00997561360181534	0.0000104633882178472	0.0050597694215542	0.102632139107007	0.052185823428773	0.28979523985494	0.0420966364140201	0.403127810598037	0.0173592221955009	0.357794782300798	0.0666857141697652	-0.30049567149103	-0.255162643193791	HYPO	HYPER			HYPO
cg05037389	1	150230233			CA14;CA14	NM_012113;NM_012113	1stExon;5'UTR			2.16739883912644e-05	0.00998309019106917	0.000011001004058933	0.00518687718035231	0.0886082576571073	0.0163564729688186	0.215382240141954	0.0761675555391846	0.20836959463945	0.0143838946243422	0.211174652840451	0.0396052458718403	-0.119761336982343	-0.122566395183344	HYPO
cg01793068	2	723803								2.17682281666756e-05	0.00998597576701971	0.0000106685117451288	0.00512531538927772	0.569069978766123	0.0502763355868982	0.76062210850651	0.0414154503840829	0.755474698556065	0.0294572545747104	0.757533662536243	0.0295063307601629	-0.186404719789942	-0.18846368377012	HYPO
cg05192293	10	71934086						chr10:71930007-71930587	S_Shelf	2.17596910561693e-05	0.00998597576701971	0.0000105019298979415	0.00506731875562443	0.290405994651193	0.0798555652816515	0.540951787413399	0.0259554161343155	0.613125294006711	0.00854808340237417	0.584255891369387	0.0420435522737531	-0.322719299355519	-0.293849896718194	HYPO
cg10824915	1	916863			C1orf170	NR_027693	Body	chr1:919726-919927	N_Shelf	2.17725121570759e-05	0.00998597576701971	0.0000109239076869907	0.00516934750247486	0.23959903279099	0.0371376345520754	0.360951839770666	0.0234817167166697	0.386246571473029	0.00982390991255106	0.376128678792084	0.0194434923186089	-0.146647538682039	-0.136529646001094	HYPO
cg24216990	6	42121811			GUCA1A	NM_000409	TSS1500			2.17802549411673e-05	0.00998597576701971	0.0000104876307135613	0.00506594972463527	0.75052654468748	0.0886210883435569	0.4749794421118	0.00442152722297105	0.379197724391272	0.00647542057758984	0.417510411479483	0.0527076298691436	0.371328820296207	0.333016133207996	HYPER	HYPO
cg01337514	1	6511026			ESPN	NM_031475	Body	chr1:6511689-6512110	N_Shore	2.18840833321121e-05	0.0100135552723988	0.0000105643795548358	0.00508081132144226	0.148056872081242	0.0713036909008344	0.384091018336459	0.0478919066811638	0.484571954697751	0.0249480323139679	0.444379580153234	0.0625582641316983	-0.336515082616509	-0.296322708071992	HYPO
cg27076608	17	72771909			TMEM104;NAT9	NM_017728;NM_015654	TSS1500;5'UTR	chr17:72772244-72772692	N_Shore	2.18857202174234e-05	0.0100135552723988	0.0000108831061153458	0.00516147820624869	0.133690670856663	0.0257844485164308	0.266273202529258	0.0803246959140551	0.297815820982322	0.0147018469966388	0.285198773601097	0.0449395970124379	-0.16412515012566	-0.151508102744434	HYPO	HYPER
cg00205786	16	49669842	rs35904462		ZNF423	NM_015069	Body	chr16:49669571-49670438	Island	2.19932992529253e-05	0.0100485949619415	0.0000109005835367271	0.00516383892039625	0.614158213613556	0.0313316974316777	0.739251882139583	0.0515333599716239	0.795520955006922	0.0216329989460876	0.773013325859986	0.0429857847153791	-0.181362741393366	-0.158855112246431	HYPO
cg08063911	5	133451474	rs737114		TCF7;TCF7;TCF7;TCF7;TCF7;TCF7;TCF7;TCF7	NM_213648;NM_001134851;NM_201632;NM_201633;NM_201634;NM_003202;NM_001134852;NM_213648	5'UTR;TSS200;5'UTR;5'UTR;5'UTR;Body;TSS200;1stExon	chr5:133449320-133451260	S_Shore	2.20077738983927e-05	0.0100485949619415	0.0000106927855504009	0.00513139928679402	0.506379617363359	0.024328978683656	0.689053106026854	0.126372423698628	0.778110402861915	0.0123550143845004	0.742487484127891	0.0803005678308529	-0.271730785498556	-0.236107866764531	HYPO			HYPER
cg18319852	6	168436099		rs55990814	KIF25;KIF25	NM_005355;NM_030615	Body;Body	chr6:168435835-168436086	S_Shore	2.20600776142448e-05	0.0100620817586163	0.0000112647539916736	0.00525082098797116	0.125693458050813	0.0224594467840385	0.246740322901244	0.0339675875277584	0.24131974706057	0.0393207539088734	0.24348797739684	0.0327158201384043	-0.115626289009757	-0.117794519346027	HYPO	HYPER
cg15129097	10	7376699			SFMBT2	NM_001029880	Body			2.220880840169e-05	0.0101194778917482	0.0000108050714366356	0.00516147820624869	0.578169217238313	0.0637115941118809	0.794965147441291	0.0463552897853149	0.818850466499283	0.022251699609395	0.809296338876086	0.0309180340654791	-0.24068124926097	-0.231127121637773	HYPO
cg11523059	6	46921096			GPR116	NM_015234	5'UTR			2.22397912775726e-05	0.0101231590406221	0.0000108487218500959	0.00516147820624869	0.524301864547076	0.0624380264728015	0.734778163969122	0.0298479409249211	0.743558195026974	0.00964734106245919	0.740046182603833	0.0170993325239658	-0.219256330479898	-0.215744318056757	HYPO	HYPO
cg21830828	20	37520168			PPP1R16B	NM_015568	Body			2.23208200105205e-05	0.0101391579341109	0.0000114002492612284	0.00528720353512722	0.553396497499273	0.03010146170411	0.660708375341586	0.0254964473683378	0.678874593169537	0.0211800267760114	0.671608106038357	0.0220412661902546	-0.125478095670264	-0.118211608539083	HYPO
cg07930192	7	1003750	rs28670250					chr7:1007159-1007558	N_Shelf	2.23622607711947e-05	0.0101475531213287	0.0000108698546663982	0.00516147820624869	0.061538061832731	0.0482879153852496	0.236418820390055	0.0270681192258477	0.346718439365193	0.0262662313854787	0.302598591775138	0.0646369090305386	-0.285180377532462	-0.241060529942407	HYPO
cg11734772	7	157920174		rs71543639	PTPRN2;PTPRN2;PTPRN2	NM_002847;NM_130842;NM_130843	Body;Body;Body	chr7:157918704-157919409	S_Shore	2.25051646482018e-05	0.0101773816363539	0.0000117944881724586	0.00534113880270451	0.480319188941943	0.0252658596101853	0.570282053476582	0.0334270835494317	0.587349690116081	0.00280157764273978	0.580522635460281	0.0192524846042455	-0.107030501174138	-0.100203446518338	HYPO
cg13466694	9	129380728			LMX1B	NM_002316	Body	chr9:129372737-129378106	S_Shelf	2.25431275979349e-05	0.0101773816363539	0.0000108473822848482	0.00516147820624869	0.858860783481229	0.0388370798995944	0.593687893690485	0.00655457026038135	0.328737803724149	0.0307781343220657	0.434717839710684	0.146778582994757	0.530122979757079	0.424142943770545	HYPER	HYPER
cg23745839	11	20627025			SLC6A5	NM_004211	Body	chr11:20622720-20623399	S_Shelf	2.24909294908783e-05	0.0101773816363539	0.0000112427434075503	0.00525082098797116	0.0646783043881601	0.0204208093270103	0.160281334131369	0.0154727620706909	0.243009415526709	0.0101461677868168	0.209918182968573	0.0465242365580494	-0.178331111138548	-0.145239878580413	HYPO
cg09201238	17	79486912						chr17:79485599-79486913	Island	2.26323166600027e-05	0.0101968160876874	0.0000117057100900526	0.00533457484374388	0.904640718097147	0.0308952734937989	0.78368542684784	0.00376450436006538	0.804101659136491	0.00311234536505184	0.795935166221031	0.0115513195074922	0.100539058960656	0.108705551876117	HYPER
cg00822157	14	97673471								2.27805068413376e-05	0.0102272719510041	0.0000110078935231988	0.00518687718035231	0.12798770787489	0.0307409360665652	0.337222459507557	0.0679567775449403	0.534209123176781	0.00418014215668056	0.455414457709091	0.113156490741175	-0.406221415301891	-0.327426749834201	HYPO
cg01029395	22	35019788	rs8135226							2.30883817983609e-05	0.0102272719510041	0.0000111638911321465	0.00523804557363946	0.179788258157732	0.0704732347406009	0.419768024275667	0.00414327114009287	0.575982333068976	0.00940401053834333	0.513496609551652	0.0858451073886517	-0.396194074911245	-0.333708351393921	HYPO
cg01677628	11	8361190								2.29049272020674e-05	0.0102272719510041	0.0000110729566811619	0.00520838067535117	0.0796229278041497	0.0224952800444176	0.287367268918353	0.032214651306852	0.485091075451215	0.052953220466433	0.406001552838071	0.115714643928685	-0.405468147647066	-0.326378625033921	HYPO			HYPO
cg04295702	11	100267892								2.29392611829734e-05	0.0102272719510041	0.0000110770977886658	0.00520838067535117	0.347106851631724	0.0769897323737961	0.646921819224367	0.137047133118486	0.73502234059117	0.0349691851330531	0.699782132044449	0.0873808427972896	-0.387915488959446	-0.352675280412725	HYPO
cg06916426	1	38265437			MANEAL;MANEAL;MANEAL	NM_152496;NM_001113482;NM_001031740	Body;Body;Body			2.30204522204594e-05	0.0102272719510041	0.000011693510398665	0.00533457484374388	0.919032383265819	0.0138722150303055	0.82868553358344	0.0493636563359631	0.770187182546406	0.0183417104772839	0.793586522961219	0.0424737440726108	0.148845200719413	0.1254458603046	HYPER
cg08594695	18	24446444	rs72878787		C18orf16;AQP4	NR_026908;NM_001650	Body;TSS1500	chr18:24443200-24443458	S_Shelf	2.29088810053736e-05	0.0102272719510041	0.0000111423526472661	0.00523349554489264	0.295185016079859	0.07157037448933	0.539738823245528	0.0457884775173915	0.548480662747833	0.0107709204233172	0.544983926946911	0.0245983426085601	-0.253295646667974	-0.249798910867052	HYPO	HYPO
cg09144592	10	86527298								2.29283115455795e-05	0.0102272719510041	0.0000112132219202235	0.00524448915422667	0.542796355112237	0.060043058037784	0.733660529150816	0.0226311509380316	0.77101602226172	0.0133316354133125	0.756073825017358	0.0252098861413406	-0.228219667149483	-0.213277469905122	HYPO
cg10869879	12	56474569			ERBB3;ERBB3	NM_001005915;NM_001982	Body;Body	chr12:56472792-56474393	S_Shore	2.31376406109697e-05	0.0102272719510041	0.0000114699543228022	0.00530839094397985	0.0513899318660493	0.0301105560891706	0.18505202317193	0.074561654050324	0.23919780195565	0.00959346205455412	0.217539490442162	0.0481186754681048	-0.187807870089601	-0.166149558576113	HYPO
cg14749802	10	133195108		rs57152763						2.2730902404881e-05	0.0102272719510041	0.0000112064984140132	0.00524448915422667	0.117938138918883	0.0289380519108789	0.352825626297749	0.0254766008023944	0.258504351433901	0.0159720817413743	0.29623286137944	0.0543945664774544	-0.140566212515018	-0.178294722460557	HYPO	HYPER
cg17654747	2	125279777			CNTNAP5	NM_130773	Body			2.31272991074638e-05	0.0102272719510041	0.0000115119945793492	0.00530934906389213	0.164678650665394	0.0291880526874405	0.275314178445707	0.0273688312410749	0.351881501264652	0.00891515621075456	0.321254572137074	0.0445619760906633	-0.187202850599257	-0.156575921471679	HYPO
cg18534730	19	48547448		rs73050005	CABP5	NM_019855	TSS200			2.30622902329334e-05	0.0102272719510041	0.0000111898703579386	0.00524448915422667	0.301752753627496	0.0646071562872204	0.55050739614594	0.103330406472926	0.60072541954969	0.0363393478580532	0.58063821018819	0.0639227838036895	-0.298972665922194	-0.278885456560694	HYPO
cg20482112	7	156025979								2.29309254707312e-05	0.0102272719510041	0.0000116335527335066	0.00533457484374388	0.46924315961815	0.0312877341582666	0.583027656410536	0.0449171634499902	0.604336951622041	0.00623251788549901	0.595813233537439	0.0256911629051343	-0.135093792003891	-0.126570073919289	HYPO
cg20512669	14	104768421								2.31206468105446e-05	0.0102272719510041	0.0000115264524347041	0.00530934906389213	0.268396669169148	0.0367204791232792	0.396248751749075	0.0411382476407146	0.438773226796975	0.0169045604275935	0.421763436777815	0.0332936965474264	-0.170376557627827	-0.153366767608667	HYPO	HYPO
cg21577193	7	17410340								2.31394232470833e-05	0.0102272719510041	0.0000114968816157302	0.00530934906389213	0.228453877383576	0.0438631453082399	0.380154180716018	0.0372023992072515	0.395155070589997	0.0166644978732357	0.389154714640406	0.0235024547756365	-0.166701193206421	-0.160700837256829	HYPO
cg26266099	1	33391638								2.31254433513055e-05	0.0102272719510041	0.0000114667156824117	0.00530839094397985	0.106252116661357	0.0480724884019933	0.281473332950462	0.0153308792325668	0.265182916417252	0.00884203751998633	0.271699083030536	0.013321526921151	-0.158930799755895	-0.165446966369179	HYPO
cg26325286	6	170571786			LOC154449	NR_002787	TSS200			2.31515094442801e-05	0.0102272719510041	0.0000113564226637128	0.00527241008587512	0.526388609464955	0.0409047929159504	0.677514550519868	0.0307973557282101	0.761979758394388	0.0327298759640962	0.72819367524458	0.0539727067383207	-0.235591148929432	-0.201805065779625	HYPO	HYPO
cg06807928	13	112610059						chr13:112610658-112611433	N_Shore	2.32991617070818e-05	0.0102693905394943	0.0000113242851221368	0.00526301807239986	0.617443791011313	0.0624957909550206	0.82222506687372	0.034968038484545	0.927105485843067	0.0136419210501546	0.885153318255328	0.0608170421739597	-0.309661694831754	-0.267709527244015	HYPO
cg12003496	8	7441660			FAM90A7	NM_001136572	TSS1500			2.33045660481937e-05	0.0102693905394943	0.0000116558736422996	0.00533457484374388	0.474631733171102	0.0389195637790884	0.610212581137485	0.020840171379608	0.631205198085511	0.0288179837492853	0.622808151306301	0.0256129512037926	-0.156573464914409	-0.148176418135199	HYPO
cg16080125	7	2774654			GNA12	NM_007353	Body	chr7:2774444-2774655	Island	2.33278123983927e-05	0.0102693955970781	0.0000112742806665987	0.00525082098797116	0.930007134688989	0.0382576230565661	0.692308814601777	0.0934044677139116	0.48546147744113	0.0223307960233995	0.568200412305389	0.123556372315977	0.444545657247859	0.3618067223836	HYPER
cg19019380	7	158272485			PTPRN2;PTPRN2;PTPRN2	NM_002847;NM_130842;NM_130843	Body;Body;Body			2.35283086357593e-05	0.0103473521467166	0.0000115022782892645	0.00530934906389213	0.171322832816852	0.0621191123524953	0.363312754181461	0.0137969540480552	0.419792849269244	0.00729870236333483	0.397200811234131	0.0321126899477889	-0.248470016452393	-0.225877978417279	HYPO	HYPER
cg25402422	7	653680			PRKAR1B;PRKAR1B;PRKAR1B;PRKAR1B;PRKAR1B;PRKAR1B	NM_001164759;NM_001164762;NM_001164758;NM_001164760;NM_001164761;NM_002735	Body;Body;Body;Body;Body;Body			2.35528338545647e-05	0.0103478415633282	0.0000116720874145038	0.00533457484374388	0.583250966888201	0.033538248483365	0.706253951881286	0.011595969322242	0.784655965321507	0.0245273033231533	0.753295159945419	0.0466741217777876	-0.201404998433307	-0.170044193057218	HYPO
cg22582875	17	80545272			FOXK2	NM_004514	Body	chr17:80545433-80545658	N_Shore	2.35899107819921e-05	0.0103538390737303	0.0000123665805231343	0.0054415268190333	0.888796887067247	0.0168606812854759	0.812319920100431	0.00322682502296002	0.770777181571184	0.0292718143222939	0.787394276982882	0.0308019868538449	0.118019705496063	0.101402610084365	HYPER	HYPO
cg12152352	11	68856906			TPCN2	NM_139075	3'UTR			2.36419688003357e-05	0.0103543422563219	0.0000117786534813268	0.00534113880270451	0.102570643814274	0.033496649430401	0.240512762339401	0.0717254383479418	0.273460283092343	0.00816798339980479	0.260281274791166	0.0405605022169415	-0.170889639278069	-0.157710630976892	HYPO
cg25999637	4	186425697		rs61734674	PDLIM3;PDLIM3	NM_001114107;NM_014476	Body;Body			2.36385546006224e-05	0.0103543422563219	0.0000118423197734343	0.00535731031535521	0.904982498062088	0.0148508144394359	0.708123377999718	0.00469211089195282	0.791463364298089	0.0305189437753311	0.758127369778741	0.0505457509153866	0.113519133763999	0.146855128283347	HYPER
cg06109284	4	6965057			TBC1D14;TBC1D14	NM_001113361;NM_020773	Body;Body			2.36850596640497e-05	0.0103544708609654	0.0000116411554728523	0.00533457484374388	0.805262593301518	0.0565048604552131	0.621473963067974	0.0258887554116561	0.594620792779132	0.0187744427320704	0.605362060894669	0.0236669514409754	0.210641800522386	0.19990053240685	HYPER
cg17879648	18	14473877						chr18:14474587-14475008	N_Shore	2.38251674674101e-05	0.010405430007491	0.0000124452614324372	0.0054415268190333	0.585552148121129	0.029232019673009	0.685895288745566	0.0235298599511746	0.691811754536084	0.00569691975965935	0.689445168219877	0.0128507740988464	-0.106259606414955	-0.103893020098748	HYPO
cg01711746	3	138657291						chr3:138656627-138659107	Island	2.40890059817713e-05	0.0104317269612264	0.0000116929450846571	0.00533457484374388	0.0629820557549404	0.0234084436358879	0.302065849570096	0.172542722573967	0.433537452735313	0.0165917286963446	0.380948811469226	0.112985951518432	-0.370555396980372	-0.317966755714285	HYPO	HYPO
cg03922748	2	220142903			DNAJB2;DNAJB2	NM_001039550;NM_006736	TSS1500;TSS1500	chr2:220143879-220144633	N_Shore	2.41106061383157e-05	0.0104317269612264	0.0000116471219614251	0.00533457484374388	0.135059949881725	0.102330368312413	0.47881312676835	0.0284075150501072	0.693900324084368	0.0228890014539219	0.60786544515796	0.119759971010297	-0.558840374202643	-0.472805495276236	HYPO
cg07044458	7	4751984	rs62453198		FOXK1	NM_001037165	Body			2.41880199384505e-05	0.0104317269612264	0.0000117075754180749	0.00533457484374388	0.889044886003253	0.0730090774298549	0.615706649658155	0.0170624001464807	0.412460351585509	0.03342287140861	0.493758870814568	0.114122928657471	0.476584534417744	0.395286015188685	HYPER	HYPO
cg07165610	3	39231277			XIRP1	NM_194293	5'UTR			2.4146725248047e-05	0.0104317269612264	0.0000117365234318058	0.00534113880270451	0.485683580624916	0.0441408844292537	0.690562714248302	0.0644253913566106	0.847716229666949	0.036499763054462	0.78485482349949	0.0954617323167285	-0.362032649042033	-0.299171242874574	HYPO
cg11724055	1	23667475			HNRNPR;HNRNPR;HNRNPR;HNRNPR	NM_001102398;NM_005826;NM_001102397;NM_001102399	Body;Body;5'UTR;5'UTR	chr1:23670245-23671363	N_Shelf	2.40963383421148e-05	0.0104317269612264	0.0000117771251210378	0.00534113880270451	0.69695038555002	0.0380896113995232	0.52532688035746	0.0801541090634511	0.412855578487439	0.0146176698031138	0.457844099235447	0.0742155412193195	0.28409480706258	0.239106286314572	HYPER
cg15284911	12	16512994			MGST1;MGST1;MGST1;MGST1	NM_145792;NM_145791;NM_020300;NM_145764	Body;Body;Body;Body			2.40699619916784e-05	0.0104317269612264	0.0000118984536228154	0.00536451049646419	0.63431461160899	0.0529097648416866	0.465467124247202	0.0187231088529373	0.443565097095068	0.00626510116991528	0.452325907955922	0.015848472659099	0.190749514513922	0.181988703653069	HYPER
cg16759932	10	134859885						chr10:134861174-134861568	N_Shore	2.40123688297525e-05	0.0104317269612264	0.0000118856946322411	0.00536451049646419	0.576703748049214	0.0443387679449334	0.73970545744765	0.0560280275576702	0.763383382760793	0.0251154240366528	0.753912212635536	0.0356141892286157	-0.186679634711579	-0.177208464586322	HYPO
cg19636240	19	43918465			TEX101;TEX101	NM_031451;NM_001130011	Body;TSS1500	chr19:43918854-43919127	N_Shore	2.42062134268336e-05	0.0104317269612264	0.0000119067853374829	0.00536451049646419	0.305707321622932	0.0480776979144883	0.481624429210138	0.0643898148273914	0.526803741134966	0.029321161465877	0.508732016365035	0.0455930738822327	-0.221096419512034	-0.203024694742103	HYPO
cg19682870	14	99715826		rs79002502	BCL11B;BCL11B	NM_022898;NM_138576	Body;Body	chr14:99711839-99713431	S_Shelf	2.41275951038591e-05	0.0104317269612264	0.0000122003110964321	0.00542486710163305	0.722895499355664	0.0311205164206307	0.829573195741513	0.0296501208611361	0.87581822638068	0.0151881188676602	0.857320214125013	0.0312522439479844	-0.152922727025016	-0.134424714769349	HYPO
cg24493811	15	76017544			ODF3L1	NM_175881	Body			2.4177872325417e-05	0.0104317269612264	0.0000121486960217177	0.00542486710163305	0.845758302665396	0.0348599510321357	0.717767373773311	0.0538095654150248	0.690812422874785	0.00786247266833971	0.701594403234195	0.0311888984119547	0.154945879790611	0.144163899431201	HYPER
cg25404650	7	155616381	rs78899724							2.41968994370343e-05	0.0104317269612264	0.0000121676617220924	0.00542486710163305	0.692096599327705	0.0357397741385178	0.81438803189119	0.0347353449071889	0.848843110500904	0.0187602574757862	0.835061079057019	0.0288748231048212	-0.156746511173199	-0.142964479729314	HYPO
cg18291422	6	147171560								2.42936783063569e-05	0.0104449110167318	0.0000122670860301332	0.00543668602702513	0.150116971567361	0.0364149760185953	0.268960824151184	0.0320893649505497	0.299182035218466	0.00348851885330492	0.287093550791553	0.0231843308538175	-0.149065063651105	-0.136976579224192	HYPO	HYPER			HYPO
cg01150433	3	147142182						chr3:147142181-147142391	Island	2.43182946332017e-05	0.010445333817854	0.0000117615153850995	0.00534113880270451	0.804061715166988	0.121816556567489	0.430914636960692	0.0147361395305453	0.315269303960384	0.0102412475195361	0.361527437160507	0.0641785239848175	0.488792411206604	0.442534278006481	HYPER	HYPO
cg09449853	3	193096836			ATP13A5	NM_198505	TSS1500			2.45508003094167e-05	0.0105048246975555	0.0000121926031579677	0.00542486710163305	0.355208380914418	0.0337732981916251	0.563697278938006	0.0594180663700598	0.502428766903663	0.0228585370324236	0.5269361717174	0.0476448547116192	-0.147220385989245	-0.171727790802982	HYPO
cg17448336	3	147141588						chr3:147142181-147142391	N_Shore	2.45585416273271e-05	0.0105048246975555	0.000012056934900834	0.00540461278026412	0.892873208077782	0.0465304199671915	0.733141758659247	0.0358617390950506	0.635768578079248	0.00477575062587871	0.674717850311248	0.0563682611815388	0.257104629998533	0.218155357766534	HYPER	HYPO
cg19407717	2	1544120			TPO;TPO;TPO;TPO	NM_175719;NM_000547;NM_175721;NM_175722	Body;Body;Body;Body	chr2:1544272-1544489	N_Shore	2.45277902198525e-05	0.0105048246975555	0.0000118932528712877	0.00536451049646419	0.216352517271134	0.0439424435956014	0.461677488128194	0.0509791652218269	0.671321593041041	0.0609305527603161	0.587463951075902	0.125264440959636	-0.454969075769907	-0.371111433804768	HYPO	HYPO			HYPO
cg25658983	13	46426026			SIAH3	NM_198849	TSS200			2.45756359699543e-05	0.0105048246975555	0.0000119660092304017	0.00538560962614997	0.13078293505063	0.0636941637189838	0.381003671116624	0.124063620648177	0.450601562676492	0.0157841310807575	0.422762406052545	0.0736591802964485	-0.319818627625862	-0.291979471001914	HYPO
cg01051583	14	93196072			LGMN;LGMN	NM_001008530;NM_005606	Body;Body			2.46175580085232e-05	0.0105125773176069	0.0000121603189942237	0.00542486710163305	0.888675382054795	0.0176261483766818	0.7696297876714	0.00959453415301565	0.651336010097753	0.0195130554378267	0.698653521127212	0.0664185123399815	0.237339371957043	0.190021860927584	HYPER				HYPER
cg04314978	11	36509910								2.46537661825244e-05	0.010517877302012	0.0000119779861227503	0.00538560962614997	0.906748140466193	0.0596575434762605	0.681396635165301	0.000975937575956108	0.503012514402156	0.00929599836171111	0.574366162707414	0.0979270864901053	0.403735626064037	0.332381977758779	HYPER	HYPO
cg18065599	11	47968995								2.46837356619721e-05	0.0105181453022249	0.0000122216551876993	0.00542889608358764	0.284944785532069	0.0520442458481637	0.486393279873635	0.0206037113422588	0.454321277837343	0.00438645558915147	0.46715007865186	0.0205993378770129	-0.169376492305274	-0.182205293119791	HYPO	HYPER			HYPO
cg27326452	3	138668931			C3orf72	NM_001040061	Body	chr3:138668635-138669323	Island	2.47019897274311e-05	0.0105181453022249	0.0000123264191290976	0.0054415268190333	0.0331143849064854	0.0157532109882377	0.167006486412572	0.100146449135592	0.211360836091333	0.00507285677287456	0.193619096219829	0.055770845942694	-0.178246451184848	-0.160504711313344	HYPO	HYPO
cg06060703	16	773998		rs73489336	CCDC78	NM_001031737	Body	chr16:770620-772158	S_Shore	2.47492386417333e-05	0.0105281212640525	0.0000121455077780823	0.00542486710163305	0.51633139207575	0.0467973633564385	0.67622267324072	0.0010613009857622	0.782898961977124	0.0127019906329922	0.740228446482563	0.0591176881021048	-0.266567569901375	-0.223897054406813	HYPO
cg03469578	4	3735986								2.4824131134133e-05	0.0105295768972422	0.0000121890311472886	0.00542486710163305	0.690115243558612	0.0598316353596153	0.907620636501978	0.0712347096419732	0.914699512628476	0.00198780936258993	0.911867962177876	0.0358553315929354	-0.224584269069864	-0.221752718619264	HYPO
cg15300101	11	112096625	rs2518348		PTS	NM_000317	TSS1500	chr11:112097022-112097547	N_Shore	2.48178604362803e-05	0.0105295768972422	0.0000122760941734529	0.00543668602702513	0.119450060954659	0.0242937615773399	0.238496149119056	0.00125370857546378	0.351625245907421	0.00264337081225351	0.306373607192075	0.0619947127823732	-0.232175184952762	-0.186923546237416	HYPO	HYPER
cg23107916	13	112555972								2.48214016313156e-05	0.0105295768972422	0.000012312429452012	0.0054415268190333	0.152176285537188	0.0497005063601601	0.33157849546793	0.0420558836507715	0.328277663463076	0.0148049943343015	0.329597996265017	0.0235592214134601	-0.176101377925888	-0.17742171072783	HYPO				HYPER
cg01447344	1	159989137								2.49075086570082e-05	0.0105513287769957	0.0000121187011336082	0.00542486710163305	0.79942226881609	0.0140891644310473	0.585176349897502	0.128362318300065	0.410880781496557	0.0217896623113713	0.480599008856935	0.116061619112117	0.388541487319533	0.318823259959156	HYPER				HYPER
cg12471171	11	75898203			WNT11	NM_004626	Body			2.49231580543631e-05	0.0105513287769957	0.0000124390055113539	0.0054415268190333	0.923344180220516	0.0232122684282887	0.730185437765148	0.0807237371672961	0.783043403333252	0.0225996422976196	0.76190021710601	0.0521789393218522	0.140300776887264	0.161443963114506	HYPER
cg16212279	11	1370329		rs12420083						2.50181025722178e-05	0.0105802914202155	0.0000124493912022465	0.0054415268190333	0.110382822925258	0.0438890827745451	0.25909852705134	0.0508871506172414	0.293991874438005	0.0009436442623303	0.280034535483339	0.0318289877986452	-0.183609051512747	-0.169651712558081	HYPO
cg17997363	10	123353337			FGFR2;FGFR2;FGFR2;FGFR2;FGFR2;FGFR2;FGFR2;FGFR2;FGFR2;FGFR2;FGFR2;FGFR2	NM_001144913;NM_001144914;NM_001144918;NM_001144919;NM_000141;NM_001144916;NM_001144914;NM_001144913;NM_001144916;NM_022970;NM_001144917;NM_001144915	1stExon;5'UTR;5'UTR;5'UTR;5'UTR;1stExon;1stExon;5'UTR;5'UTR;5'UTR;5'UTR;5'UTR	chr10:123356616-123358285	N_Shelf	2.5063385198867e-05	0.0105802914202155	0.0000126789386690114	0.00547953141683248	0.58014318955674	0.0383103267470035	0.711474710820703	0.0314960461900712	0.721095161193434	0.0120418669768861	0.717246981044342	0.0186619782220036	-0.140951971636694	-0.137103791487602	HYPO
cg24316982	1	152942404			SPRR4	NM_173080	TSS1500			2.50447834825112e-05	0.0105802914202155	0.0000124184006797174	0.0054415268190333	0.318953161510691	0.0481717407964214	0.491958247229181	0.052214080925492	0.504623787604274	0.0206512308182996	0.499557571454237	0.0307073118780646	-0.185670626093583	-0.180604409943546	HYPO	HYPER
cg01059704	5	34914428			RAD1;RAD1;BRIX1	NM_002853;NR_026591;NM_018321	Body;Body;TSS1500	chr5:34915293-34916240	N_Shore	2.53050591152421e-05	0.0105868132880485	0.0000123096555480847	0.0054415268190333	0.116207372391062	0.0563789725565284	0.347371187728102	0.0251963778739612	0.539380671407624	0.0254282650020528	0.462576877935815	0.107435121081805	-0.423173299016562	-0.346369505544753	HYPO
cg03587843	5	1885516						chr5:1881924-1887743	Island	2.53963240321135e-05	0.0105868132880485	0.0000126803240743569	0.00547953141683248	0.106273641801466	0.0177856500976811	0.291487489495294	0.104381357925501	0.255167941780987	0.00891680284006624	0.26969576086671	0.0562081357179614	-0.148894299979521	-0.163422119065244	HYPO				HYPO
cg04136113	17	78668022			RPTOR;RPTOR	NM_001163034;NM_020761	Body;Body			2.54127458175984e-05	0.0105868132880485	0.0000125492549719255	0.00545919764862361	0.516163612078956	0.0373019630600922	0.677687980444926	0.0871086438008503	0.742329444155991	0.0210980457511173	0.716472858671565	0.0580783812849209	-0.226165832077035	-0.200309246592609	HYPO
cg04259935	6	168920331		rs34018212	SMOC2;SMOC2	NM_022138;NM_001166412	Body;Body	chr6:168918596-168918902	S_Shore	2.54435042815916e-05	0.0105868132880485	0.0000128699251238513	0.0055172407818526	0.537339885044251	0.0381163384884528	0.670388248288169	0.0136906153782818	0.679697781687959	0.0269842460196773	0.675973968328043	0.0209029478213191	-0.142357896643708	-0.138634083283792	HYPO				HYPER
cg04392715	8	982193						chr8:983687-986272	N_Shore	2.52720975639415e-05	0.0105868132880485	0.0000126827803834084	0.00547953141683248	0.566616352686877	0.0392870322882376	0.691976021066503	0.026512586546724	0.735540797175498	0.0108672192857909	0.7181148867319	0.0283574408944138	-0.168924444488621	-0.151498534045023	HYPO
cg06238180	16	34648955								2.5200266014104e-05	0.0105868132880485	0.0000125375053571068	0.00545919764862361	0.565658618604812	0.0435540157408239	0.712797546278835	0.0155269698116598	0.753493972805583	0.0344908411798073	0.737215402194884	0.0339402489699543	-0.18783535420077	-0.171556783590071	HYPO	HYPER
cg11642298	3	133193741			BFSP2	NM_003571	Body			2.54719615081189e-05	0.0105868132880485	0.0000123827874577273	0.0054415268190333	0.177368048236774	0.0549979458377919	0.436325381850361	0.110861510091796	0.631547899118443	0.0207687684887513	0.55345889221121	0.121333378967925	-0.454179850881669	-0.376090843974436	HYPO	HYPO			HYPO
cg13455759	9	119655874	rs73655515		ASTN2;ASTN2;ASTN2	NM_198186;NM_014010;NM_198187	Body;Body;Body			2.55063513113244e-05	0.0105868132880485	0.0000124593878050728	0.0054415268190333	0.29007029725767	0.0521674259207682	0.494731167647098	0.0793474550768914	0.627231147738572	0.0122419685298849	0.574231155701982	0.0831613550323134	-0.337160850480901	-0.284160858444312	HYPO	HYPO
cg20014398	11	31825792			PAX6;PAX6;PAX6	NM_001604;NM_001127612;NM_000280	Body;Body;Body	chr11:31825743-31826967	Island	2.53954058538121e-05	0.0105868132880485	0.0000126599343507324	0.00547953141683248	0.1327629584444	0.0221496634756777	0.302692109778217	0.106285887711375	0.298549615000619	0.0223441416924816	0.300206612911659	0.0554882951128465	-0.165786656556219	-0.167443654467259	HYPO	HYPER
cg20083442	8	73600575			KCNB2	NM_004770	Body			2.51876472991787e-05	0.0105868132880485	0.0000123660992914357	0.0054415268190333	0.159406926093183	0.0607205306122886	0.417022611966006	0.0140730160215253	0.369284509846616	0.0413826418894128	0.388379750694372	0.0398679305714205	-0.209877583753433	-0.228972824601189	HYPO
cg21964058	8	12030155								2.51568196256513e-05	0.0105868132880485	0.000013131562218465	0.00554872021260676	0.65268501842833	0.0283339534072393	0.752668906623752	0.0272264798185874	0.763103809263708	0.0148518445904118	0.758929848207726	0.0181183636851805	-0.110418790835378	-0.106244829779395	HYPO
cg24908603	16	86546631			FOXF1	NM_001451	Body	chr16:86546359-86546632	Island	2.55037733293148e-05	0.0105868132880485	0.0000123546536678109	0.0054415268190333	0.165390681112682	0.0455630616283999	0.519663385087277	0.0450826157027268	0.890471361914005	0.0294893713218275	0.742148171183314	0.205408102989214	-0.725080680801323	-0.576757490070632	HYPO				HYPER
cg25493901	13	30088729			SLC7A1	NM_003045	Body	chr13:30088558-30088772	Island	2.54861878930833e-05	0.0105868132880485	0.0000124183069402679	0.0054415268190333	0.725277270476006	0.0781454982931036	0.477889315678459	0.033415480571208	0.352831417418367	0.0071274002256033	0.402854576722404	0.0706851602361386	0.372445853057639	0.322422693753602	HYPER	HYPER			HYPO
cg25635251	11	2234043	rs58456630							2.52561738371465e-05	0.0105868132880485	0.0000126759656190059	0.00547953141683248	0.646000765557973	0.0409856310528517	0.516046805646633	0.0276199172307385	0.480574242523967	0.00635830014925541	0.494763267773033	0.0242573652258377	0.165426523034006	0.15123749778494	HYPER	HYPER			HYPER
cg26447747	19	440907	rs61754498	rs72970210	SHC2	NM_012435	Body	chr19:440535-440918	Island	2.55099894379674e-05	0.0105868132880485	0.0000127800397918909	0.00549449176278162	0.633450368468412	0.0363960033224669	0.771381905248323	0.0438811329035133	0.802009456365414	0.0340007506941673	0.789758435918577	0.0366173189397642	-0.168559087897002	-0.156308067450166	HYPO	HYPO
cg27533244	15	100537304			ADAMTS17	NM_139057	Body	chr15:100533145-100533372	S_Shelf	2.53579013438512e-05	0.0105868132880485	0.0000123894708896604	0.0054415268190333	0.212315655435242	0.0688897440339315	0.544197557601171	0.044834085152983	0.451761233618904	0.0204055872005123	0.488735763211811	0.0572194022144717	-0.239445578183662	-0.276420107776569	HYPO
cg02533061	7	150041326						chr7:150037459-150039031	S_Shelf	2.56031797681654e-05	0.0106024973670097	0.0000125781536590263	0.00546638889923672	0.340891794182266	0.0495973130137242	0.518868387110947	0.0539085243489428	0.609627616768273	0.0308953001107313	0.573323924905343	0.0606214760974493	-0.268735822586008	-0.232432130723077	HYPO
cg12280901	6	28501816			GPX5;GPX5	NM_001509;NM_003996	Body;3'UTR			2.56197473833014e-05	0.0106024973670097	0.000013477246392923	0.00559840255191439	0.0882953897596022	0.0297475048629219	0.180795630629485	0.00103872313995019	0.196406465001309	0.00530354462960452	0.190162131252579	0.00935109481263207	-0.108111075241707	-0.101866741492977	HYPO
cg21556281	7	27154720	rs13228792	rs79455323	HOXA3;HOXA3;HOXA3	NM_153631;NM_153632;NM_030661	5'UTR;TSS1500;5'UTR	chr7:27154999-27155426	N_Shore	2.56189579392499e-05	0.0106024973670097	0.0000125209571301683	0.00545763084251087	0.89983905807307	0.0140108610196178	0.680171558183333	0.164385530737091	0.577163141758535	0.033724058121537	0.618366508328454	0.102506228509903	0.322675916314535	0.281472549744616	HYPER				HYPER
cg10718938	8	1626555	rs4370558		DLGAP2	NM_004745	Body			2.57175121304988e-05	0.0106230630340767	0.0000129469907254906	0.00553017655984074	0.511059492930405	0.0366114819415877	0.624936052931449	0.00460065293547034	0.681200332897292	0.00419912783368151	0.658694620910955	0.0310452669365617	-0.170140839966887	-0.14763512798055	HYPO
cg02162144	14	101618194								2.57531051053671e-05	0.0106261058429229	0.0000126237549681116	0.00547953141683248	0.430524209475345	0.0537743417370115	0.613815336564387	0.00883782068285225	0.731119523321815	0.0244654840935787	0.684197848618844	0.0666849937678527	-0.300595313846469	-0.253673639143498	HYPO
cg27303933	5	56029418								2.57970043337881e-05	0.0106261058429229	0.0000127520061851108	0.00549333060205424	0.43522937490753	0.0535091495267065	0.604367226556041	0.0333821961015503	0.656350555488871	0.0138816141570946	0.635557223915739	0.0344328666541934	-0.221121180581341	-0.200327849008209	HYPO
cg20130965	17	51899837	rs80040729		KIF2B	NM_032559	TSS1500			2.58508215055877e-05	0.0106383592092017	0.0000129556584346716	0.00553017655984074	0.207017009406693	0.0420096628891013	0.344467755706923	0.0344680074536023	0.377651632466585	0.014746215467518	0.36437808176272	0.0271309274224597	-0.170634623059892	-0.157361072356027	HYPO
cg03046247	7	55106050		rs73420739	EGFR;EGFR;EGFR;EGFR	NM_201283;NM_201284;NM_201282;NM_005228	Body;Body;Body;Body			2.60179799728224e-05	0.0106636196820631	0.0000131376470703178	0.00554872021260676	0.938427220413456	0.00235356358962486	0.852024120021653	0.014516846449119	0.756628944308532	0.00802632006385564	0.794787014593781	0.0530562671075878	0.181798276104924	0.143640205819676	HYPER
cg07796977	8	962467						chr8:962315-962747	Island	2.60914058141874e-05	0.0106636196820631	0.000013753300237971	0.00564935980090974	0.641116134559304	0.0288082293907319	0.749496966817948	0.00832564513727808	0.737541577716203	0.0139611021947996	0.742323733356901	0.0125564595948472	-0.096425443156899	-0.101207598797597	HYPO
cg12172531	6	32184296			NOTCH4	NM_004557	Body			2.60236699121966e-05	0.0106636196820631	0.0000133048474689535	0.00556823683462679	0.0931474415113677	0.0353924073532753	0.233676431339912	0.0139192668231578	0.21000785468216	0.0132976653369571	0.219475285345261	0.0174616982344669	-0.116860413170792	-0.126327843833893	HYPO
cg14045072	6	46884362			GPR116;GPR116	NM_015234;NM_001098518	5'UTR;5'UTR			2.61052180767367e-05	0.0106636196820631	0.0000128098320621344	0.00549681086843328	0.252558273431413	0.0740227175224117	0.511385313046072	0.0131909567711997	0.501322610205554	0.0302691333622598	0.505347691341761	0.0230648639476374	-0.248764336774141	-0.252789417910348	HYPO	HYPO
cg15836046	1	2767242								2.60178844891696e-05	0.0106636196820631	0.000012749490760956	0.00549333060205424	0.108970942494256	0.0717195428949523	0.329801790534973	0.00853218836206139	0.401520163415463	0.0223679196036716	0.372832814263267	0.042560768036386	-0.292549220921206	-0.263861871769011	HYPO
cg21170658	9	137515695								2.59919823743515e-05	0.0106636196820631	0.0000132348964397552	0.00555516239148707	0.918758527585546	0.00558753225679904	0.793478606021589	0.0914427714830534	0.783635712074782	0.0193916119133948	0.787572869653505	0.0480367274988604	0.135122815510764	0.131185657932041	HYPER
cg24506434	10	49656920			ARHGAP22	NM_021226	Body	chr10:49658224-49659201	N_Shore	2.60810432084627e-05	0.0106636196820631	0.0000131522039249904	0.00554872021260676	0.0661111520328291	0.00789357751676733	0.173628598140363	0.0780976167652114	0.238076754568539	0.0110966703109212	0.212297491997268	0.0532207378959866	-0.17196560253571	-0.146186339964439	HYPO
cg12033216	14	59130157	rs77256223							2.63077589436609e-05	0.0106662725126106	0.0000130191081761577	0.00553760181657305	0.836757702289582	0.0592982407604308	0.624083329435304	0.00869540220620606	0.643016245360135	0.0178423681416352	0.635443078990203	0.0169001226906127	0.193741456929446	0.201314623299379	HYPER
cg13795689	8	143508777						chr8:143509372-143509630	N_Shore	2.62065787064535e-05	0.0106662725126106	0.0000129751734065071	0.00553017655984074	0.184462514841493	0.0423956783239822	0.329317339499605	0.0339346933516446	0.4178614262595	0.00855458730888185	0.382443791555542	0.0517348811274687	-0.233398911418006	-0.197981276714049	HYPO
cg14647845	4	8107819			ABLIM2;ABLIM2;ABLIM2;ABLIM2;ABLIM2;ABLIM2;ABLIM2	NM_032432;NM_001130083;NM_001130087;NM_001130088;NM_001130084;NM_001130085;NM_001130086	Body;Body;Body;Body;Body;Body;Body			2.63289077637962e-05	0.0106662725126106	0.0000130427109951368	0.00553760181657305	0.438962360968841	0.0420860174081224	0.588520976116347	0.0418944010447825	0.667634815694097	0.0265851306271499	0.635989279862997	0.0516707816737543	-0.228672454725256	-0.197026918894156	HYPO
cg19206479	3	51812802			IQCF6	NM_001143833	1stExon			2.6218129160906e-05	0.0106662725126106	0.0000133333240296976	0.00557002761937034	0.513773333526826	0.0224038860986254	0.605670340282101	0.0188191834609159	0.675088406297742	0.0177627355218646	0.647321179891486	0.0411334191375983	-0.161315072770917	-0.13354784636466	HYPO
cg26276301	5	74303397								2.62822656967814e-05	0.0106662725126106	0.0000127902023535466	0.00549449176278162	0.207332365024563	0.113336349298895	0.554928610221266	0.0424241488335609	0.674027070954626	0.0150586475416382	0.626387686661282	0.0694166157247054	-0.466694705930063	-0.419055321636719	HYPO	HYPO
cg22670675	1	15533433			TMEM51;TMEM51;TMEM51;TMEM51	NM_001136218;NM_018022;NM_001136216;NM_001136217	5'UTR;5'UTR;5'UTR;5'UTR			2.63938346983446e-05	0.0106827837432635	0.0000129127020645225	0.00553017655984074	0.256282679353897	0.0815505854278311	0.508052334121203	0.0225067851255469	0.582920634548238	0.02455984839081	0.552973314377424	0.0459326751159946	-0.326637955194341	-0.296690635023527	HYPO
cg05311383	10	116049324			VWA2	NM_198496	3'UTR	chr10:116045754-116046112	S_Shelf	2.64360439787469e-05	0.0106852260056008	0.0000130301977929346	0.00553760181657305	0.255709529837715	0.058651503378996	0.526341945696615	0.0173733394574881	0.450587971894998	0.00382207452871939	0.480889561415645	0.0424777791539132	-0.194878442057283	-0.22518003157793	HYPO
cg16406967	7	27155036			HOXA3;HOXA3;HOXA3	NM_153631;NM_153632;NM_030661	5'UTR;TSS1500;5'UTR	chr7:27154999-27155426	Island	2.66063419862741e-05	0.010719712163881	0.0000129634228833642	0.00553017655984074	0.963751939421415	0.0140532733105989	0.717214394945698	0.0534990788984385	0.450058386499195	0.0262052892799849	0.556920789877796	0.149901955652986	0.51369355292222	0.406831149543619	HYPER				HYPER
cg27638035	18	35015753	rs1622317		BRUNOL4;BRUNOL4;BRUNOL4;BRUNOL4	NM_001025088;NM_020180;NM_001025089;NM_001025087	Body;Body;Body;Body			2.65990948056119e-05	0.010719712163881	0.0000131881760089296	0.00554872021260676	0.265340254409232	0.022441940743512	0.392969961802428	0.0485618914594254	0.50728097989634	0.0078093029973797	0.461556572658775	0.0673807063593259	-0.241940725487108	-0.196216318249543	HYPO
cg17784808	6	36410268			PXT1;KCTD20	NM_152990;NM_173562	5'UTR;TSS1500	chr6:36410433-36411139	N_Shore	2.66569630981361e-05	0.0107205622056783	0.0000131944399171226	0.00554872021260676	0.0916689363748057	0.0257381800644688	0.233455235074285	0.069050607540391	0.338325746231769	0.0237419706179465	0.296377541768775	0.0690882364658815	-0.246656809856963	-0.20470860539397	HYPO
cg00172696	1	58718544						chr1:58715272-58716095	S_Shelf	2.67326405086637e-05	0.0107314676814716	0.0000132803682854268	0.00556368126590474	0.557473380622731	0.0492618620329205	0.753812192581619	0.0659891620528812	0.742543070296053	0.0190940728655478	0.747050719210279	0.0361805489390901	-0.185069689673321	-0.189577338587548	HYPO
cg15114076	12	132703301			GALNT9	NM_001122636	Body			2.68327709489472e-05	0.010742392907208	0.0000132173440788923	0.00555306860330511	0.117487407251665	0.067060566289799	0.328913008404803	0.0380873433227119	0.371445937058646	0.013191851900745	0.354432765597109	0.0315022049163703	-0.253958529806981	-0.236945358345444	HYPO	HYPO
cg11820833	14	65187054			PLEKHG3	NM_015549	5'UTR			2.69008583870769e-05	0.0107551054770214	0.0000131411939071375	0.00554872021260676	0.0923124198047779	0.0624410539765544	0.334332222626001	0.0634857579729075	0.516238007097066	0.0211440813356131	0.44347569330864	0.105631722419557	-0.423925587292289	-0.351163273503862	HYPO	HYPO
cg16991168	15	47700931								2.691319252274e-05	0.0107551054770214	0.0000131152387693855	0.00554872021260676	0.338819688995404	0.100015776374607	0.660740024870299	0.0248220718255385	0.84873582593152	0.0246320335651873	0.773537505507032	0.105167146562989	-0.509916136936116	-0.434717816511628	HYPO
cg00485050	16	82048758	rs75401679					chr16:82044886-82045306	S_Shelf	2.7022722722335e-05	0.0107599612921289	0.0000135782048782052	0.00561325055488496	0.0921512607677192	0.0190844699465038	0.263062039830256	0.054638717119134	0.241489515075646	0.0634461132780511	0.25011852497749	0.0538392435351604	-0.149338254307927	-0.157967264209771	HYPO
cg09504320	1	157164796						chr1:157164538-157165135	Island	2.70143007880412e-05	0.0107599612921289	0.000013630497260263	0.00561980824634845	0.198788874480188	0.024769837787343	0.306057840840034	0.0521281846578083	0.376052575140239	0.00353773693265624	0.348054681420157	0.0464260007879082	-0.177263700660051	-0.149265806939969	HYPO				HYPO
cg17295666	20	3140861			UBOX5;FASTKD5;UBOX5	NM_014948;NM_021826;NM_199415	TSS1500;TSS1500;TSS1500	chr20:3140295-3140570	S_Shore	2.69895645753191e-05	0.0107599612921289	0.000013143744435844	0.00554872021260676	0.139915774303119	0.0419807054874023	0.450593526602408	0.111162081008699	0.736605047658926	0.0604759436380082	0.622200439236319	0.171635366390843	-0.596689273355807	-0.482284664933199	HYPO	HYPER
cg21619883	12	38556969						chr12:38557328-38557693	N_Shore	2.69641515398959e-05	0.0107599612921289	0.0000140370242017872	0.00570755476610331	0.492872791675682	0.0249128391876507	0.576945603367621	0.0248458664528043	0.621845229048347	0.00456214590948524	0.603885378776057	0.0277403816390142	-0.128972437372665	-0.111012587100374	HYPO
cg05983231	4	4856380						chr4:4854613-4855210	S_Shore	2.71168423723413e-05	0.0107877193748084	0.0000133463032165557	0.00557018488032078	0.923771950131476	0.0204158750670158	0.751881695509178	0.104627289086955	0.622031964617518	0.0200738724062898	0.673971856974182	0.0894230583569153	0.301739985513958	0.249800093157294	HYPER	HYPO
cg17833265	17	48042135						chr17:48041282-48043064	Island	2.71490539684574e-05	0.0107908211970204	0.0000134229404915033	0.00558112739806885	0.0946853229411487	0.0315502433540512	0.23971171107399	0.0466897412838796	0.360525929180084	0.0156200456386117	0.312200241937646	0.0710337841251686	-0.265840606238935	-0.217514918996498	HYPO
cg00101104	19	54219607			MIR521-2	NR_030203	TSS1500			2.72685090711211e-05	0.0108091391715446	0.000013370423633761	0.00557498733820468	0.197416307171616	0.0709273545111911	0.43473196714269	0.06725079653073	0.536145237433964	0.032781539276155	0.495579929317454	0.0689447422543062	-0.338728930262348	-0.298163622145838	HYPO
cg09303645	12	31138958			TSPAN11	NM_001080509	Body			2.72516495570105e-05	0.0108091391715446	0.0000134230317618075	0.00558112739806885	0.0609799939192142	0.0307456453300912	0.22174262768887	0.0539136237009839	0.36394863229896	0.0181983379178847	0.307066230454924	0.0834207634871506	-0.302968638379746	-0.24608623653571	HYPO
cg26578639	14	96152495		rs1743520	TCL1B;TCL1B	NM_199206;NM_004918	TSS1500;TSS1500			2.724857272488e-05	0.0108091391715446	0.0000135082532144697	0.00560601387064578	0.415369706558879	0.045663149020867	0.57134687754687	0.0342697684946155	0.652152098405607	0.0283691856679386	0.619830010062112	0.0515252823505937	-0.236782391846728	-0.204460303503233	HYPO
cg18975791	1	6285107			ICMT	NM_012405	3'UTR			2.73283632540044e-05	0.0108231582864977	0.0000134149691143923	0.00558112739806885	0.880610761403432	0.0521864168363467	0.663740680824965	0.112648723309792	0.551300208941731	0.016749063813247	0.596276397695024	0.0842944671988556	0.329310552461702	0.284334363708408	HYPER
cg21723559	20	44048174			PIGT	NM_015937	Body	chr20:44044652-44045147	S_Shelf	2.74190682621106e-05	0.0108479187523131	0.0000135786947008959	0.00561325055488496	0.0887926655926532	0.0402375013861714	0.233991156010964	0.0142980427488708	0.34543803197016	0.00693832534678509	0.300859281586482	0.0616546878529149	-0.256645366377507	-0.212066615993828	HYPO				HYPO
cg16703390	2	138615358								2.74837586071915e-05	0.0108555197468487	0.0000142773287435379	0.00573744328704126	0.234645057259791	0.0302411165433565	0.340299143813681	0.0267641694831544	0.353592571985533	0.0192740308593842	0.348275200716792	0.0204411079587935	-0.118947514725741	-0.113630143457001	HYPO
cg03827327	16	26217675								2.75311898048645e-05	0.0108645449395836	0.0000140848031450989	0.00572171825705616	0.0963738671064539	0.0309869344783745	0.213299494236421	0.0545880416081673	0.234441704179962	0.00447229068360631	0.225984820202545	0.0298171456719471	-0.138067837073508	-0.129610953096091	HYPO
cg19117063	6	32365553	rs3129954	rs72847948	BTNL2	NM_019602	Body			2.75781143732647e-05	0.0108733542791474	0.0000135874716596262	0.00561325055488496	0.195236638289518	0.0499566452627199	0.399618239573241	0.111841996938758	0.477509548222489	0.0106331119494702	0.44635302476279	0.0707375882653984	-0.282272909932971	-0.251116386473272	HYPO
cg02537883	12	17160624								2.77523804659882e-05	0.0108934747985066	0.0000142077004900919	0.00572951448723704	0.475746407732652	0.0346176586885531	0.586143998351998	0.000339624185627102	0.617739181586477	0.0213271412863297	0.605101108292685	0.0229549340002645	-0.141992773853825	-0.129354700560033	HYPO
cg03127750	7	157442575			PTPRN2;PTPRN2;PTPRN2	NM_002847;NM_130842;NM_130843	Body;Body;Body	chr7:157440024-157442721	Island	2.77074319585478e-05	0.0108934747985066	0.0000139973385335929	0.00570190938226219	0.528462702274405	0.0415982474250998	0.672059298287977	0.0442355441487023	0.682770958329576	0.00353891742016185	0.678486294312936	0.0230191161437694	-0.154308256055171	-0.150023592038531	HYPO
cg17253835	13	72248378			DACH1;DACH1;DACH1	NM_004392;NM_080760;NM_080759	Body;Body;Body	chr13:72249084-72249356	N_Shore	2.76929382066847e-05	0.0108934747985066	0.0000136926220135262	0.00563490918322377	0.248330878680901	0.0584667940773149	0.448320642936897	0.00513031747776357	0.491288532943605	0.0527167446768241	0.474101376940922	0.0441585721633406	-0.242957654262704	-0.225770498260021	HYPO
cg06644373	2	200321348			SATB2	NM_015265	5'UTR	chr2:200320502-200329681	Island	2.77786685807263e-05	0.0108941184531026	0.0000135705946292934	0.00561325055488496	0.72510292704337	0.120685227971133	0.359327528807058	0.0303178149900856	0.257625683274902	0.0161564093254135	0.298306421487764	0.0588496973057838	0.467477243768468	0.426796505555606	HYPER				HYPER
cg00423697	7	4254796	rs76853931	rs684995	SDK1;SDK1	NR_027816;NM_152744	Body;Body			2.80542737867112e-05	0.0109334358951635	0.000014280871265095	0.00573744328704126	0.517319884980957	0.0366643272521697	0.670073246321754	0.0345415776261077	0.645784728473428	0.0183075191733825	0.655500135612759	0.0253543370086366	-0.128464843492471	-0.138180250631802	HYPO
cg04112366	9	100608962	rs13288000					chr9:100610696-100611517	N_Shore	2.81510334101752e-05	0.0109334358951635	0.0000139898387186421	0.00570190938226219	0.0978388854246529	0.0497282872815811	0.263399757824444	0.0253490900405206	0.326474878669817	0.0375073917597818	0.301244830331668	0.045360639002102	-0.228635993245164	-0.203405944907015	HYPO
cg06038599	13	112705308						chr13:112707804-112708696	N_Shelf	2.8143621136526e-05	0.0109334358951635	0.0000139658098423839	0.00570190938226219	0.361297442709783	0.0551578141540095	0.528654957676464	0.00888800128552018	0.601066921473718	0.00864317723443547	0.572102135954817	0.0403751055522863	-0.239769478763935	-0.210804693245033	HYPO
cg06271623	2	218946721			RUFY4	NM_198483	Body			2.8137435053951e-05	0.0109334358951635	0.0000137441590249683	0.00564935980090974	0.726889799841913	0.0601757656584755	0.416550636013323	0.0751490191425375	0.127015480240189	0.0364323616193276	0.242829542549442	0.164999042981085	0.599874319601725	0.484060257292471	HYPER
cg09257914	14	101872915								2.80912816030813e-05	0.0109334358951635	0.0000139726173858622	0.00570190938226219	0.38915979072003	0.0585185668839351	0.60241317087221	0.0176736866457638	0.577860677735024	0.0137849982693579	0.587681674989898	0.0188135686229841	-0.188700887014994	-0.198521884269868	HYPO
cg09882118	3	48508272			TREX1;TREX1	NM_033629;NM_016381	Body;1stExon			2.79053442939575e-05	0.0109334358951635	0.0000144404639398096	0.00578118218572908	0.152837744388501	0.0293781438524455	0.250732389088132	0.0271337515136664	0.284088462809032	0.0155788014194612	0.270746033320672	0.0252823642260191	-0.131250718420531	-0.117908288932171	HYPO
cg09932405	2	121107495			INHBB	NM_002193	3'UTR	chr2:121106946-121107536	Island	2.80484515687263e-05	0.0109334358951635	0.0000138885579134481	0.00568905709332866	0.509238838620845	0.0641847982753838	0.709026725174154	0.0220056263053878	0.746210223530035	0.0175662995042872	0.731336824187683	0.0262703844928996	-0.23697138490919	-0.222097985566838	HYPO
cg16071691	6	169013530			SMOC2;SMOC2	NM_022138;NM_001166412	Body;Body			2.80350847778093e-05	0.0109334358951635	0.00001401657944633	0.00570448970243816	0.503219372852358	0.0531644428897841	0.66872609714577	0.00864255798559409	0.689856723951461	0.00760167693333304	0.681404473229185	0.0134728324784876	-0.186637351099103	-0.178185100376827	HYPO
cg19722671	8	1404197						chr8:1404884-1405094	N_Shore	2.818669817273e-05	0.0109376762351006	0.0000146450496605449	0.00582877875904745	0.614151905434984	0.0213582251774962	0.697480847791525	0.0265541533355225	0.749796852631867	0.0175087497573978	0.72887045069573	0.0339212062375677	-0.135644947196883	-0.114718545260747	HYPO
cg16538359	7	47590825								2.82803325689809e-05	0.0109547747147268	0.0000142044820796408	0.00572951448723704	0.820791453656124	0.0435341213899267	0.669251894852913	0.057224675840923	0.644729060674446	0.00545513322000027	0.654538194345833	0.0318426748145006	0.176062392981678	0.166253259310291	HYPER
cg21218053	13	112620313								2.82574119821514e-05	0.0109547747147268	0.0000141618475448279	0.00572951448723704	0.521884368050573	0.0355487995654002	0.653003116073711	0.0454568870166078	0.721627315607095	0.0251547755066567	0.694177635793741	0.0473893209297689	-0.199742947556522	-0.172293267743168	HYPO	HYPO
cg14287565	9	127630689			ARPC5L	NM_030978	TSS1500	chr9:127631143-127632264	N_Shore	2.83394690012828e-05	0.0109593592232519	0.0000142282585851088	0.00573257446304792	0.0661923384955567	0.0233032788513761	0.174582833883196	0.0230105819752094	0.273523942356172	0.00948361578303126	0.233947498966981	0.0558045167403849	-0.207331603860615	-0.167755160471425	HYPO
cg07056644	16	86546785			FOXF1	NM_001451	3'UTR	chr16:86541430-86545228	S_Shore	2.84217887982529e-05	0.0109806984760747	0.0000138880406169126	0.00568905709332866	0.125460501156036	0.0410847235708199	0.446780263147714	0.125073379014463	0.762610906373982	0.0130338553547659	0.636278649083475	0.184175125322188	-0.637150405217946	-0.510818147927439	HYPO				HYPER
cg05073035	3	147127193			ZIC1;ZIC1	NM_003412;NM_003412	1stExon;5'UTR	chr3:147126988-147128999	Island	2.84717452856686e-05	0.0109903920741051	0.0000141821882960524	0.00572951448723704	0.0637776330280936	0.0318359729547891	0.208304010493052	0.0787370057961081	0.29444552382453	0.0129763708956358	0.259988918491939	0.0621303485983764	-0.230667890796436	-0.196211285463845	HYPO	HYPER
cg08502159	6	31631638			BAT4	NM_033177	Body	chr6:31632815-31634093	N_Shore	2.85548526778452e-05	0.0109948870411305	0.0000141693504063313	0.00572951448723704	0.0699383176120381	0.0340589740548584	0.304318239688152	0.132214195968606	0.274836054370991	0.0197894612417339	0.286628928497855	0.0694745965612463	-0.204897736758953	-0.216690610885817	HYPO				HYPO
cg13035219	7	1403804	rs77139642							2.85521414744698e-05	0.0109948870411305	0.0000141241507712193	0.00572951448723704	0.155335353026093	0.0475665359877777	0.330855480428152	0.0196151025593345	0.434478720815883	0.0487828208123133	0.39302942466079	0.0671371927462154	-0.27914336778979	-0.237694071634697	HYPO	HYPER
cg05844409	13	21256174			IFT88;IFT88	NM_175605;NM_006531	Body;Body			2.89463466943067e-05	0.0110828842558398	0.0000142072871816289	0.00572951448723704	0.330764200759861	0.10083326828424	0.643555434367468	0.0570629849752474	0.733264063702064	0.0274968005104978	0.697380611968226	0.0600530976374741	-0.402499862942203	-0.366616411208365	HYPO	HYPO			HYPO
cg10378667	12	122326303			PSMD9	NM_002813	TSS1500	chr12:122326482-122327044	N_Shore	2.89621100304877e-05	0.0110828842558398	0.0000145930780595513	0.00582118937447346	0.0846770767249083	0.0237896775338094	0.188864363815826	0.00252724484644963	0.285388928685461	0.00911357526823079	0.246779102737607	0.0532749740093324	-0.200711851960553	-0.162102026012699	HYPO
cg24969496	6	32606845	rs9272540		HLA-DQA1	NM_002122	Body			2.90290324100062e-05	0.0110988839123178	0.0000142054218587251	0.00572951448723704	0.214918977277398	0.122967185888686	0.617010354104121	0.0974137828024768	0.810427807737808	0.0531956800687269	0.733060826284333	0.122516712615059	-0.59550883046041	-0.518141849006935	HYPO
cg06489744	11	70557772			SHANK2	NM_012309	Body			2.91458775272417e-05	0.0111288299186037	0.0000145259774022027	0.00580117245532511	0.07217747626382	0.0417834760869887	0.224564213695879	0.0647792575826159	0.305575658765302	0.00898010469542402	0.273171080737533	0.0553015864427048	-0.233398182501482	-0.200993604473713	HYPO	HYPER
cg16000300	6	48033856	rs3846901		C6orf138	NM_001013732	Body	chr6:48036137-48036410	N_Shelf	2.91577146710569e-05	0.0111288299186037	0.0000145297724976241	0.00580117245532511	0.445589000180406	0.0471484852330165	0.641673971457407	0.093318020454257	0.651230749412976	0.0192557386808959	0.647408038230748	0.0488861388628349	-0.20564174923257	-0.201819038050342	HYPO
cg21870545	1	29213106			EPB41;EPB41;EPB41;EPB41;EPB41	NM_001166007;NM_203343;NM_203342;NM_001166005;NM_004437	TSS1500;TSS1500;TSS1500;TSS1500;TSS1500	chr1:29213438-29214300	N_Shore	2.91836260334942e-05	0.0111291090608592	0.0000146516672654129	0.00582877875904745	0.93719166110466	0.0480355333242116	0.793557530988871	0.00368036412900914	0.743829027868619	0.00688006139408991	0.76372042911672	0.0277296069066622	0.193362633236041	0.17347123198794	HYPER	HYPO		HYPER
cg06600401	14	71196280			MAP3K9	NM_033141	3'UTR			2.92536217442091e-05	0.0111365841909983	0.0000144851689256889	0.00579383161277268	0.164488474038523	0.0674288119686886	0.370237544668368	0.00224787462857361	0.43341816556797	0.0257442306955787	0.408145917208129	0.0391175561521653	-0.268929691529447	-0.243657443169606	HYPO
cg16345171	18	35066382			BRUNOL4;BRUNOL4;BRUNOL4;BRUNOL4	NM_001025088;NM_020180;NM_001025089;NM_001025087	Body;Body;Body;Body	chr18:35065039-35065548	S_Shore	2.92476179095423e-05	0.0111365841909983	0.0000146302374500662	0.00582877875904745	0.345420560875895	0.0475173084080589	0.500635952034557	0.0455230159590927	0.552654451423128	0.0185079702919071	0.5318470516677	0.0387444965286377	-0.207233890547232	-0.186426490791804	HYPO	HYPO
cg00923678	6	29581105	rs1805057	rs17854217	GABBR1;GABBR1;GABBR1	NM_021904;NM_021903;NM_001470	Body;Body;Body			2.94362015306015e-05	0.0111868196258799	0.0000155367098892916	0.00605550803376446	0.932086409185733	0.0129023578248677	0.791253793273061	0.0264611169789716	0.851982621291963	0.00280410931960755	0.827691090084402	0.0358521457969625	0.08010378789377	0.104395319101331	HYPER
cg12843033	21	45706043			AIRE	NM_000383	Body	chr21:45705428-45706044	Island	2.96391212245809e-05	0.0112349554691961	0.0000151514247837942	0.00596850002566035	0.112190311776751	0.0338779985405996	0.262734522101098	0.0543783263497667	0.240053546398221	0.00778692878348152	0.249125936679372	0.0303956694570177	-0.127863234621471	-0.136935624902621	HYPO	HYPO
cg04865220	15	73886532			NPTN;NPTN;NPTN;NPTN	NM_012428;NM_001161364;NM_001161363;NM_017455	Body;Body;Body;Body			2.98045582621204e-05	0.0112585193172413	0.0000146967518773526	0.00583620825539629	0.904707830577135	0.072785274716084	0.67340298167477	0.0434135625212498	0.542614905902432	0.00370204216846724	0.594930136211367	0.0748978847503347	0.362092924674703	0.309777694365768	HYPER				HYPO
cg22697516	10	132942225			TCERG1L	NM_174937	Body			2.98286494031194e-05	0.0112585193172413	0.0000150218811340228	0.00593700662351461	0.325675351424848	0.0439770209918324	0.463671797639327	0.0181507591772834	0.514730802159445	0.0224711663623761	0.494307200351398	0.0334207384163835	-0.189055450734597	-0.16863184892655	HYPO	HYPO
cg01364621	1	2389638						chr1:2387669-2388086	S_Shore	2.98604738874142e-05	0.0112609146499207	0.0000150311786717849	0.00593700662351461	0.789862743840777	0.0171655065613405	0.676562205775435	0.0576928099810876	0.581866536444642	0.0158612268228395	0.619744804176959	0.060399381421032	0.207996207396135	0.170117939663818	HYPER
cg05475440	17	26452975			NLK	NM_016231	Body			2.99232244160631e-05	0.0112657143594127	0.0000152915561011736	0.00598635301037103	0.893069565603902	0.0396219558767976	0.747386220570162	0.00759359877207894	0.759583186185227	0.0242143160412394	0.754704399939201	0.0187673127355748	0.133486379418675	0.138365165664701	HYPER
cg07755203	2	150177004						chr2:150176813-150177219	Island	3.00049717688084e-05	0.0112865169636779	0.0000148442840553262	0.00588950301197594	0.479657201549918	0.0761898238705606	0.728154896734673	0.0574704621095838	0.763907331134428	0.0280768438222458	0.749606357374526	0.0400417164084448	-0.28425012958451	-0.269949155824608	HYPO	HYPER
cg00830435	1	2918526	rs72855055					chr1:2918497-2918753	Island	3.01894867602433e-05	0.0113358065733282	0.0000150938076001738	0.00595642077744646	0.619161869381967	0.0547588951767243	0.790394668670715	0.0401431828095504	0.834085980128359	0.0100633262461968	0.816609455545301	0.0320340952448419	-0.214924110746391	-0.197447586163333	HYPO
cg15153700	1	2411403	rs41315666		PLCH2	NM_014638	Body	chr1:2411125-2411404	Island	3.02129501730402e-05	0.0113358065733282	0.0000152336833424123	0.00598490118315208	0.41282851402604	0.0348136845487102	0.531101726509436	0.00560420420157096	0.613370793084569	0.0158872046130753	0.580463166454515	0.0465243291830758	-0.200542279058529	-0.167634652428476	HYPO
cg26181583	17	38907470			KRT25	NM_181534	Body			3.0184120310558e-05	0.0113358065733282	0.0000160465175462097	0.00609311069774763	0.419316273416313	0.0294786888807726	0.527542761002324	0.0170016901054376	0.514855393485232	0.0045349163635784	0.519930340492069	0.0114384390620745	-0.0955391200689188	-0.100614067075756	HYPO
cg25216300	1	2722739								3.02495568470128e-05	0.0113399148722277	0.0000157393124590666	0.00606033074627923	0.312281985143549	0.026602756541097	0.410832298965075	0.041929694339466	0.441783071015186	0.0176682757343534	0.429402762195142	0.0297152130685985	-0.129501085871637	-0.117120777051593	HYPO
cg08123673	6	169092358	rs595935							3.04620368237876e-05	0.0114002302789596	0.0000157646982549952	0.00606033074627923	0.604333085684025	0.037096529684718	0.720342024128761	0.00310872036857727	0.732185025698872	0.00932744768905436	0.727447825070828	0.00938049474363804	-0.127851940014847	-0.123114739386803	HYPO
cg00397422	17	33885049			SLFN14	NM_001129820	1stExon			3.0616067423269e-05	0.0114117434484755	0.0000151446597714286	0.00596850002566035	0.13288786569337	0.084455751807496	0.398914187169887	0.0511228029723359	0.439131340354765	0.0161824950840622	0.423044479080814	0.0356307120697679	-0.306243474661395	-0.290156613387444	HYPO	HYPO
cg06661266	3	134027721						chr3:134031662-134032591	N_Shelf	3.05769453577636e-05	0.0114117434484755	0.0000158035375032314	0.00606853094070652	0.0783460881962818	0.0279926626152938	0.178884979931055	0.0463343934049743	0.219412039291027	0.0046102804510996	0.203201215547038	0.0322502574885945	-0.141065951094745	-0.124855127350756	HYPO				HYPO
cg07456081	14	104585948		rs7153055				chr14:104583036-104584574	S_Shore	3.06477174937902e-05	0.0114117434484755	0.0000152752953499725	0.00598528864305989	0.371352421437606	0.0587126191080815	0.553271810800113	0.0429408798974518	0.616044630319916	0.00920535462417514	0.590935502511995	0.0410545628354508	-0.24469220888231	-0.219583081074388	HYPO				HYPO
cg13334687	7	63384508						chr7:63386608-63386885	N_Shelf	3.05544618349982e-05	0.0114117434484755	0.0000152250983991684	0.00598490118315208	0.379445886687817	0.0530169137980449	0.544199586429372	0.0136341512930388	0.63592468788324	0.0124459904281109	0.599234647301693	0.0514584505232655	-0.256478801195423	-0.219788760613876	HYPO
cg15704155	2	11272399			C2orf50	NM_182500	TSS1500			3.06381365433693e-05	0.0114117434484755	0.0000152044992865378	0.00598407391243327	0.471263894824464	0.0722427414763783	0.69455509414	0.0122032824607986	0.74394847343198	0.0315679662573699	0.724191121715188	0.0356007029127537	-0.272684578607516	-0.252927226890724	HYPO	HYPER			HYPO
cg03653518	10	134692406						chr10:134692851-134693252	N_Shore	3.08751510250508e-05	0.0114705980476689	0.0000152720872901432	0.00598528864305989	0.129978374254165	0.0415984829544139	0.326633382043491	0.0200117289300715	0.498946832191329	0.0494019402284244	0.430021452132194	0.101133430197015	-0.368968457937164	-0.300043077878029	HYPO				HYPER
cg04704294	1	66257822	rs11208750		PDE4B;PDE4B	NM_002600;NM_001037341	TSS1500;TSS1500	chr1:66258440-66258918	N_Shore	3.08684943020936e-05	0.0114705980476689	0.0000153296755337314	0.00599596517853952	0.185832872378311	0.0485662676152462	0.359441090785997	0.0408023793747726	0.488782473754474	0.00563820509090918	0.437045920567083	0.0738299480119265	-0.302949601376164	-0.251213048188773	HYPO
cg02330818	20	62001057		rs55671530				chr20:62002749-62003033	N_Shore	3.09882717610995e-05	0.0114748104021877	0.0000159079046090213	0.00609055778059031	0.121584203947619	0.0401347253420692	0.262755278528533	0.0108619444192095	0.252070221062188	0.0147718425476584	0.256344244048726	0.0131472529900975	-0.130486017114569	-0.134760040101107	HYPO
cg03980268	15	26147082	rs28641696							3.09988271472869e-05	0.0114748104021877	0.0000158407369894065	0.00607753525698947	0.883405504748207	0.0219789587419537	0.766794089637125	0.0779071360229971	0.724416692635259	0.0138367079956253	0.741367651436006	0.0463881540686917	0.158988812112947	0.142037853312201	HYPER
cg15568074	6	32551949	rs17879599	rs16822805	HLA-DRB1	NM_002124	Body	chr6:32551851-32552331	Island	3.09789680430646e-05	0.0114748104021877	0.0000155574562540176	0.00605690230309813	0.44943528755258	0.050144783189638	0.258693394949865	0.0646322487393365	0.266249608589307	0.0148131734761202	0.26322712313353	0.0342224466960232	0.183185678963273	0.18620816441905	HYPER
cg00005166	16	3264442			OR1F2P	NR_002169	TSS1500			3.11589633415846e-05	0.0115076839666699	0.0000154664107530762	0.00603875897302661	0.201564528071323	0.0765865800326383	0.491717496059811	0.009384064083431	0.446075051417205	0.02867906922305	0.464332029274247	0.0325304395346382	-0.244510523345882	-0.262767501202925	HYPO
cg00207280	8	126441393		rs13256394	TRIB1	NM_025195	TSS1500	chr8:126441471-126443552	N_Shore	3.12241422485756e-05	0.0115076839666699	0.0000156519595942733	0.00606033074627923	0.450201529905835	0.0587077852049626	0.262180359267674	0.0305568168272555	0.248847564270901	0.00788906245169428	0.25418068226961	0.0178291178571676	0.201353965634934	0.196020847636225	HYPER
cg07008343	17	38956362			KRT28	NM_181535	TSS200	chr17:38953213-38953513	S_Shelf	3.12405544836559e-05	0.0115076839666699	0.000015746317303826	0.00606033074627923	0.308581484654314	0.035241713343726	0.43137348446353	0.0122053901669919	0.518934793567729	0.019523593839963	0.483910269926049	0.0502784556356732	-0.210353308913415	-0.175328785271736	HYPO
cg15732079	7	22898516						chr7:22893794-22894577	S_Shelf	3.12438532791017e-05	0.0115076839666699	0.0000157152356686003	0.00606033074627923	0.0934309892764851	0.0505465266102347	0.259239759319705	0.0522790132237532	0.286998522033366	0.00419571168119162	0.275895016947902	0.0303848724925114	-0.193567532756881	-0.182464027671417	HYPO	HYPO
cg22082046	9	19934447	rs4977360					chr9:19934351-19934827	Island	3.12339157538583e-05	0.0115076839666699	0.0000154426740981607	0.00603482226636008	0.0683515654474968	0.0189751183629971	0.260610689665488	0.00704489128824197	0.478204197827146	0.0159917689005873	0.391166794562482	0.119767927250287	-0.409852632379649	-0.322815229114986	HYPO
cg02260363	15	78632024			CRABP1	NM_004378	TSS1500	chr15:78632669-78633108	N_Shore	3.14486467894827e-05	0.0115369855604854	0.0000157385527077451	0.00606033074627923	0.354734015812756	0.0472711817697872	0.520356797810154	0.0575558920384327	0.588319848153979	0.0325243079575407	0.561134628016449	0.0523715413631736	-0.233585832341224	-0.206400612203693	HYPO				HYPO
cg02452944	5	140810109			PCDHGA4;PCDHGA11;PCDHGA11;PCDHGA9;PCDHGA1;PCDHGB1;PCDHGB6;PCDHGA12;PCDHGB3;PCDHGB7;PCDHGA6;PCDHGA8;PCDHGA10;PCDHGA5;PCDHGB4;PCDHGA3;PCDHGA2;PCDHGA12;PCDHGB2;PCDHGA7;PCDHGB5	NM_018917;NM_032092;NM_018914;NM_018921;NM_018912;NM_018922;NM_018926;NM_003735;NM_018924;NM_018927;NM_018919;NM_032088;NM_018913;NM_018918;NM_003736;NM_018916;NM_018915;NM_032094;NM_018923;NM_018920;NM_018925	Body;Body;Body;Body;Body;Body;Body;TSS200;Body;Body;Body;Body;Body;Body;Body;Body;Body;TSS200;Body;Body;Body	chr5:140810494-140812617	N_Shore	3.14966928176917e-05	0.0115369855604854	0.0000157337579889328	0.00606033074627923	0.0967454460797601	0.0504596954821334	0.305631864513832	0.105835670916562	0.319804863137754	0.0129234997552848	0.314135663688185	0.054259265564051	-0.223059417057994	-0.217390217608425	HYPO
cg02604503	5	134872315			NEUROG1	NM_006161	TSS1500	chr5:134870740-134872051	S_Shore	3.17149509617808e-05	0.0115369855604854	0.0000159397431024647	0.00609055778059031	0.137534765952711	0.0532748055812801	0.322878923347544	0.0325001295163596	0.329542070173231	0.0347662136625936	0.326876811442956	0.0296939163558428	-0.19200730422052	-0.189342045490245	HYPO
cg03526165	2	138264722			THSD7B	NM_001080427	Body			3.15808481760614e-05	0.0115369855604854	0.0000157009572366159	0.00606033074627923	0.168296568709477	0.0231941275383294	0.329101926927341	0.059232150900726	0.487756587094512	0.0172861498921622	0.424294723027644	0.092616995049272	-0.319460018385035	-0.255998154318167	HYPO
cg06437430	5	1033714			NKD2	NM_033120	Body			3.16994660876177e-05	0.0115369855604854	0.0000161305619669969	0.00609657549444038	0.647362892023329	0.0419633229327248	0.82178529791988	0.0342213901604855	0.785836454325362	0.00733804010188308	0.800215991763169	0.026596900367005	-0.138473562302033	-0.15285309973984	HYPO
cg08818207	6	32820355			TAP1	NM_000593	Body	chr6:32820849-32822370	N_Shore	3.16902280273094e-05	0.0115369855604854	0.0000156300384473524	0.00606033074627923	0.747615568652312	0.110687220084055	0.41029740439854	0.055207064251719	0.25768640288538	0.0217331345914063	0.318730803490644	0.0893596938796368	0.489929165766932	0.428884765161668	HYPER
cg13664588	17	74557494			SNORD1A	NR_004395	TSS1500	chr17:74553220-74553912	S_Shelf	3.17148343164517e-05	0.0115369855604854	0.000015768471019682	0.00606033074627923	0.373555384760985	0.0446998894116704	0.553188015865438	0.0707399049559081	0.684563566518002	0.0172978346651951	0.632013346256976	0.0811079630685188	-0.311008181757017	-0.258457961495992	HYPO				HYPER
cg13751548	9	37005935			PAX5	NM_016734	Body	chr9:37002489-37002957	S_Shelf	3.15505041973092e-05	0.0115369855604854	0.0000155676951014283	0.00605690230309813	0.345091476863459	0.109563981737033	0.679860153122721	0.0366606979815861	0.78473506719324	0.0447653535470693	0.742785101565033	0.0680998855623926	-0.439643590329782	-0.397693624701574	HYPO
cg16290006	14	101908561						chr14:101908781-101909022	N_Shore	3.17106757342714e-05	0.0115369855604854	0.0000163374943454537	0.00611439273271269	0.750172038824612	0.0382359010008025	0.876927056476727	0.0236501129088061	0.885091101381968	0.0162290946028602	0.881825483419872	0.0170739334872942	-0.134919062557356	-0.131653444595259	HYPO
cg19240213	7	27163095			HOXA3	NM_153631	5'UTR	chr7:27163819-27164098	N_Shore	3.13765848811347e-05	0.0115369855604854	0.0000155292727263665	0.00605550803376446	0.928210508440541	0.0297374874966652	0.689352383525103	0.17838480380986	0.571572812792474	0.0226047521130473	0.618684641085526	0.111231201338498	0.356637695648067	0.309525867355016	HYPER				HYPER
cg24419324	2	223172329						chr2:223170486-223171140	S_Shore	3.16010190101144e-05	0.0115369855604854	0.0000156588825842927	0.00606033074627923	0.0996635463524549	0.0505068601759266	0.2971258411357	0.0344443663722978	0.465134993749502	0.0173607611330969	0.397931332703981	0.0944215241132012	-0.365471447397047	-0.298267786351526	HYPO
cg26658897	5	77843030			LHFPL2	NM_005779	5'UTR			3.15519677904978e-05	0.0115369855604854	0.0000156159970216422	0.00606033074627923	0.865556454260856	0.0181234449923513	0.669592815869534	0.0739515876809552	0.467968794859041	0.0255380720433758	0.548618403263238	0.117851515249112	0.397587659401815	0.316938050997618	HYPER	HYPO			HYPER
cg05788725	17	40559758	rs75543647		PTRF	NM_012232	Body	chr17:40558005-40558274	S_Shore	3.18268259085817e-05	0.0115414321664547	0.0000167302846579368	0.00614670380189877	0.0790064543729353	0.0217436354624012	0.163953014059729	0.0443436699094333	0.206710447671593	0.0033843822030624	0.189607474226848	0.0323384712908526	-0.127703993298658	-0.110601019853912	HYPO
cg08041140	15	69383275			MIR548H4;TMEM84	NR_031680;NR_026949	Body;Body			3.1854021568673e-05	0.0115414321664547	0.0000165321838694326	0.00611709358439262	0.685430554520426	0.0285353251418595	0.783086870016889	0.0213284393866585	0.825127825027982	0.0245507635020188	0.808311443023545	0.0307461891200688	-0.139697270507556	-0.122880888503119	HYPO
cg17130788	11	11683865								3.17909732766086e-05	0.0115414321664547	0.0000157072939979378	0.00606033074627923	0.12844040058987	0.102326719212115	0.431908484408937	0.0239823530664464	0.544800458275724	0.0134045382193985	0.499643668729009	0.0636946502160924	-0.416360057685854	-0.371203268139139	HYPO
cg19764348	12	63352052								3.18442458209549e-05	0.0115414321664547	0.0000160469519113526	0.00609311069774763	0.539543289216497	0.048674263487686	0.73940950360548	0.0176762314076829	0.70697914539703	0.0380151788748823	0.71995128868041	0.0334096938282537	-0.167435856180533	-0.180407999463913	HYPO				HYPO
cg01575590	20	62084626			KCNQ2;KCNQ2;KCNQ2;KCNQ2;KCNQ2	NM_172108;NM_172106;NM_172107;NM_172109;NM_004518	Body;Body;Body;Body;Body	chr20:62084467-62084903	Island	3.20184873695371e-05	0.0115810810171069	0.0000159132710122739	0.00609055778059031	0.0673637625784195	0.0395143614090141	0.285026710486286	0.146876496016942	0.372570221039293	0.0301232873055029	0.33755281681809	0.0902554284327651	-0.305206458460873	-0.27018905423967	HYPO
cg16092829	2	2336971								3.2045789384911e-05	0.0115810810171069	0.0000159545126097486	0.00609055778059031	0.372564795763064	0.0733426433295084	0.622281189462889	0.0452002879484299	0.626634202942169	0.0335853477240354	0.624892997550457	0.0328700306728282	-0.254069407179105	-0.252328201787393	HYPO
cg24840228	9	131037543	rs963661		C9orf119;GOLGA2	NM_001040011;NM_004486	TSS1500;Body	chr9:131037591-131038695	N_Shore	3.20314511973154e-05	0.0115810810171069	0.0000164501563140594	0.00611709358439262	0.107865457478212	0.012568968396488	0.192042047053076	0.0193644429513028	0.280481607631404	0.00762415602942486	0.245105783400073	0.0496918107223957	-0.172616150153192	-0.137240325921861	HYPO
cg00404717	4	174912178								3.27269059172066e-05	0.0115936342144176	0.0000165101372965924	0.00611709358439262	0.919616522979553	0.0195318269853178	0.802973647278288	0.04431574299763	0.692338259252323	0.0142977134866474	0.736592414462709	0.0653088072156266	0.22727826372723	0.183024108516844	HYPER				HYPER
cg02634341	1	179711583	rs79632832		FAM163A	NM_173509	TSS1500	chr1:179711947-179713951	N_Shore	3.25643598750052e-05	0.0115936342144176	0.0000162628015052944	0.00611213055689883	0.0816506596136617	0.0308778726546435	0.374248883642337	0.116353277804067	0.278780844042076	0.0296102197540301	0.31696805988218	0.0809762177828387	-0.197130184428414	-0.235317400268518	HYPO
cg02980249	6	31760762			VARS	NM_006295	Body	chr6:31763240-31763905	N_Shelf	3.2437696738322e-05	0.0115936342144176	0.0000161627015424945	0.00610044675760444	0.337262494872216	0.05776264160933	0.620462966513516	0.104601043351987	0.569787049244759	0.0373853891385012	0.590057416152261	0.0648428315653213	-0.232524554372543	-0.252794921280046	HYPO				HYPO
cg04572258	2	224402829								3.22382120853403e-05	0.0115936342144176	0.000015936063314841	0.00609055778059031	0.314833696993944	0.0909158086638132	0.610149328631384	0.0442996523336946	0.765175052274561	0.0565914526371171	0.70316476281729	0.0964458581398824	-0.450341355280617	-0.388331065823347	HYPO				HYPO
cg05330921	4	13601206			BOD1L	NM_148894	Body			3.2634555775766e-05	0.0115936342144176	0.000017426943547906	0.00624555246168415	0.934172884647504	0.0124047607563197	0.870023550979027	0.0188123542961468	0.809676334525558	0.00912883501858666	0.833815221106946	0.0349668406214196	0.124496550121946	0.100357663540558	HYPER
cg06129617	2	110015249			SH3RF3	NM_001099289	Body			3.23995518928767e-05	0.0115936342144176	0.0000160334583225099	0.00609311069774763	0.469632978025486	0.0702362516643625	0.744632744036527	0.138975558407315	0.894168318428031	0.0213481255176589	0.83435408867143	0.108465151513259	-0.424535340402546	-0.364721110645944	HYPO
cg06557618	19	22809024						chr19:22805800-22806721	S_Shelf	3.25504292133023e-05	0.0115936342144176	0.0000161939208307851	0.00610546206736083	0.220737579007263	0.0788084273803629	0.481711203889792	0.043378457147673	0.500350955573925	0.0398019233944305	0.492895054900272	0.0369695995641017	-0.279613376566662	-0.272157475893008	HYPO
cg06768670	8	143182662								3.21120916859424e-05	0.0115936342144176	0.0000163224945171117	0.00611439273271269	0.330832302608959	0.0477737350922865	0.485811290739007	0.0217556745156452	0.489520216477463	0.00374384445139675	0.488036646182081	0.0113781531052195	-0.158687913868504	-0.157204343573121	HYPO
cg07237830	11	62474725			BSCL2;GNG3;BSCL2;BSCL2;BSCL2	NM_001122955;NM_012202;NM_001130702;NM_001122955;NM_032667	5'UTR;TSS1500;5'UTR;1stExon;TSS1500	chr11:62473453-62474156	S_Shore	3.23899563611791e-05	0.0115936342144176	0.0000160312606699978	0.00609311069774763	0.89329992900146	0.0387226476877041	0.671615815866843	0.0321813033551554	0.441796747290467	0.0233681098552138	0.533724374721017	0.127972593296009	0.451503181710992	0.359575554280442	HYPER
cg12073594	20	61903495			ARFGAP1;ARFGAP1	NM_018209;NM_175609	TSS1500;TSS1500	chr20:61903907-61904701	N_Shore	3.21786848570281e-05	0.0115936342144176	0.0000161324676258753	0.00609657549444038	0.0536797808748386	0.0127014384243208	0.182120246787223	0.0594323486213166	0.310356043194054	0.00423332780351878	0.259061724631321	0.0763238979077702	-0.256676262319215	-0.205381943756483	HYPO
cg13464337	9	130699468			DPM2	NM_003863	Body	chr9:130699759-130700266	N_Shore	3.2708466725576e-05	0.0115936342144176	0.0000164970084982919	0.00611709358439262	0.115516608703278	0.053907966270828	0.311946960159696	0.00433305646002609	0.290808259118772	0.0274691066971792	0.299263739535142	0.0227161431684875	-0.175291650415493	-0.183747130831863	HYPO
cg13765278	7	153641242		rs57100178	DPP6	NM_001039350	Body			3.24588517012257e-05	0.0115936342144176	0.000016060549893154	0.00609311069774763	0.0607517827666908	0.0387205161701388	0.288216458851109	0.000678242652828316	0.530662233764356	0.0180345136422132	0.433683923799058	0.133404358910851	-0.469910450997665	-0.372932141032367	HYPO
cg14037218	1	150522367			ADAMTSL4;ADAMTSL4	NM_019032;NM_025008	5'UTR;5'UTR	chr1:150521349-150522368	Island	3.25148328125728e-05	0.0115936342144176	0.0000165389695357485	0.00611709358439262	0.122611637234694	0.0364698290863622	0.248438391393736	0.0527925579383283	0.301120565843275	0.00994616362667828	0.28004769606346	0.0397347465108535	-0.178508928608581	-0.157436058828765	HYPO	HYPER			HYPO
cg15602329	5	132945441			FSTL4	NM_015082	5'UTR	chr5:132946744-132948467	N_Shore	3.22133431237854e-05	0.0115936342144176	0.0000160350057163195	0.00609311069774763	0.174210940499549	0.0638287999683379	0.390901322433016	0.0887041679892891	0.45942857524035	0.0122822567211633	0.432017674117416	0.0587480176937602	-0.285217634740801	-0.257806733617867	HYPO
cg15920906	12	111619414	rs11832104		CUX2	NM_015267	Body			3.22247279802639e-05	0.0115936342144176	0.0000162036169007205	0.00610546206736083	0.0552642055473301	0.0131521382698413	0.179716112365673	0.0700749423005879	0.29208658905133	0.0066398149706378	0.247138398377067	0.0709774975974663	-0.236822383504	-0.191874192829737	HYPO
cg16010911	17	72581014	rs7213068		C17orf77;CD300LD	NM_152460;NM_001115152	TSS200;Body			3.25963841947706e-05	0.0115936342144176	0.0000164716159112558	0.00611709358439262	0.158738621790529	0.0454712431080611	0.361473672515648	0.0547061426515054	0.317368314615692	0.00996736624121923	0.335010457775674	0.0371678555271886	-0.158629692825163	-0.176271835985145	HYPO
cg17537307	4	36284867			DTHD1;DTHD1	NM_001170700;NM_001136536	TSS1500;Body			3.22925270494543e-05	0.0115936342144176	0.0000160790194631797	0.00609488608951551	0.252424040956923	0.0656103529182622	0.469389497463321	0.0811027286681861	0.535542087471373	0.0117088153185527	0.509081051468152	0.0550073711139731	-0.28311804651445	-0.256657010511229	HYPO
cg18122215	14	101360015			MEG8	NR_024149	TSS1500			3.23253455887362e-05	0.0115936342144176	0.0000161386511860104	0.00609657549444038	0.543547381213954	0.066459697145651	0.757206122408485	0.0511868923932454	0.790473632468464	0.0221994977058606	0.777166628444472	0.0351205282576007	-0.24692625125451	-0.233619247230519	HYPO
cg18173770	17	74929912		rs56789328	MGAT5B;MGAT5B	NM_144677;NM_198955	Body;Body	chr17:74928710-74928922	S_Shore	3.2549748892396e-05	0.0115936342144176	0.0000163721273925052	0.00611709358439262	0.542043542768453	0.0551774731547568	0.715714486797471	0.0192787501373396	0.748726044045261	0.0287149011776628	0.735521421146145	0.0288464763899024	-0.206682501276808	-0.193477878377692	HYPO
cg18352935	11	4843021			OR51F2	NM_001004753	1stExon			3.25606466604714e-05	0.0115936342144176	0.0000163350050433782	0.00611439273271269	0.0602698679367785	0.022826784232276	0.199384169741216	0.0801255618522388	0.311008453491176	0.00177180816248818	0.266358739991192	0.073106704784336	-0.250738585554397	-0.206088872054413	HYPO	HYPO
cg18692507	13	36726031						chr13:36728962-36729267	N_Shelf	3.27287116314162e-05	0.0115936342144176	0.0000163183915588752	0.00611439273271269	0.161377647514588	0.0591274985598484	0.443772427287844	0.112501805858111	0.394033843665261	0.0110092681593072	0.413929277114294	0.0629836810870088	-0.232656196150673	-0.252551629599706	HYPO
cg21172319	8	18067770			NAT1;NAT1;NAT1;NAT1;NAT1;NAT1;NAT1;NAT1	NM_001160171;NM_001160173;NM_001160175;NM_001160170;NM_001160172;NM_001160179;NM_001160176;NM_000662	5'UTR;5'UTR;5'UTR;5'UTR;5'UTR;5'UTR;5'UTR;5'UTR			3.25128757414697e-05	0.0115936342144176	0.0000162259356460377	0.0061086639597164	0.066337998355646	0.0303944237989829	0.23758688048123	0.106784406105542	0.352127687496824	0.016191089708948	0.306311364690586	0.0831726035503578	-0.285789689141178	-0.23997336633494	HYPO				HYPO
cg00376316	19	7561739			C19orf45	NM_198534	TSS1500	chr19:7565704-7566313	N_Shelf	3.27641131607321e-05	0.0115941939655778	0.0000166796465516626	0.00613830436486008	0.649933169048246	0.0459870462644346	0.807959294439213	0.0162390946901499	0.805662151959343	0.0246933474110636	0.806581008951291	0.0192974301745725	-0.155728982911097	-0.156647839903045	HYPO	HYPO
cg01772192	15	81270102	rs3743040		MESDC2	NM_015154	3'UTR			3.29423420381178e-05	0.0116293308456002	0.0000168140134510662	0.00614680834832849	0.185039887599422	0.0413946211859398	0.352116849157496	0.0444928624088206	0.326413504416428	0.0112362894806543	0.336694842312855	0.0274996251109455	-0.141373616817006	-0.151654954713433	HYPO				HYPO
cg07134930	2	240176050			HDAC4	NM_006037	Body			3.29383574733393e-05	0.0116293308456002	0.0000164394017232954	0.00611709358439262	0.794622153067689	0.0601476707488113	0.610054169672692	0.0179799160876211	0.505431202998785	0.0106789623939492	0.547280389668348	0.058494692162879	0.289190950068904	0.247341763399341	HYPER				HYPER
cg13499318	9	138154185	rs55797093					chr9:138156710-138156983	N_Shelf	3.29257889345715e-05	0.0116293308456002	0.0000164645198038719	0.00611709358439262	0.137024357709798	0.0605642200379386	0.351002008621193	0.0779001903791278	0.379958076355666	0.0306521972155131	0.368375649261877	0.0473119928764206	-0.242933718645868	-0.231351291552079	HYPO
cg02541778	8	55382901						chr8:55382639-55383189	Island	3.30407411473304e-05	0.0116454647956773	0.0000167889695723338	0.00614680834832849	0.0982428413597852	0.0141260166623846	0.196236710666416	0.00308215200960366	0.30395359130184	0.00951117606149858	0.26086683904767	0.0594010442874264	-0.205710749942054	-0.162623997687885	HYPO
cg27313577	7	157260021						chr7:157260938-157261221	N_Shore	3.30225312728024e-05	0.0116454647956773	0.0000164507294860892	0.00611709358439262	0.14214065981485	0.0570913773975236	0.33641120717486	0.0288315490735555	0.460029275506506	0.0386557988062175	0.410582048173848	0.0744269977332345	-0.317888615691657	-0.268441388358998	HYPO
cg13781321	4	1559244						chr4:1557561-1557772	S_Shore	3.30966762975677e-05	0.0116558846082483	0.000016811563641709	0.00614680834832849	0.125092765030455	0.0354817135809249	0.262783633096982	0.0751059951017184	0.306353186007508	0.00605154227452516	0.288925364843298	0.0446993287337961	-0.181260420977053	-0.163832599812843	HYPO	HYPER
cg16649728	11	65685316			DRAP1;C11orf68;C11orf68	NM_006442;NM_001135635;NM_031450	TSS1500;Body;Body	chr11:65685100-65685364	Island	3.31330675722526e-05	0.0116594104074199	0.0000165020627219181	0.00611709358439262	0.109000634883999	0.0481123136412554	0.295913554950195	0.0469044833947819	0.441104994153856	0.032535564790955	0.383028418472392	0.0860433340484613	-0.332104359269857	-0.274027783588393	HYPO
cg01825355	6	168812152						chr6:168812524-168812738	N_Shore	3.3605533746267e-05	0.011680749031164	0.0000173195269028429	0.00624555246168415	0.66540387167496	0.0379694820157067	0.800304940475259	0.0415392408565328	0.802785221709062	0.0146593828935008	0.801793109215541	0.0232523423474501	-0.137381350034103	-0.136389237540581	HYPO
cg02424123	17	4938652			GPR172B;GPR172B;GPR172B;GPR172B	NM_001104577;NM_017986;NM_001104577;NM_017986	5'UTR;5'UTR;1stExon;1stExon			3.34334170578066e-05	0.011680749031164	0.0000170042458282791	0.00617969229095359	0.0528210522756963	0.0226899584867404	0.164050977967802	0.0550593385669318	0.249049853534538	0.0156394918109881	0.215050303307843	0.0552052732734186	-0.196228801258841	-0.162229251032147	HYPO
cg04158612	16	1157349						chr16:1152947-1153355	S_Shelf	3.33871909206103e-05	0.011680749031164	0.0000165152904809553	0.00611709358439262	0.243512099896084	0.128790102598304	0.642867414062431	0.0453528680471755	0.773419716132074	0.0721171302658679	0.721198795304216	0.0907073975573283	-0.529907616235989	-0.477686695408132	HYPO
cg04912297	8	17943293	rs4921571		ASAH1;ASAH1;ASAH1	NM_001127505;NM_004315;NM_177924	TSS1500;TSS1500;TSS1500	chr8:17941489-17942459	S_Shore	3.32310276284539e-05	0.011680749031164	0.0000165325426413165	0.00611709358439262	0.161773255379618	0.07554647901818	0.387276770022329	0.00574767145584598	0.4981856555571	0.0143063142468789	0.453822101343191	0.0616508597882123	-0.336412400177482	-0.292048845963574	HYPO				HYPO
cg06999043	1	246580717	rs77749019	rs6673291	SMYD3;SMYD3	NM_001167740;NM_022743	Body;TSS200			3.35823245492443e-05	0.011680749031164	0.0000168447304841451	0.00614940927561064	0.119195443243989	0.060143692929828	0.298449223699234	0.0199393991008351	0.365510396881532	0.0158252227645509	0.338685927608613	0.0396708209075045	-0.246314953637543	-0.219490484364624	HYPO				HYPO
cg07833342	20	5450926			LOC643406	NR_029405	TSS1500			3.3675609547968e-05	0.011680749031164	0.0000174745829907531	0.00624819712025191	0.422616437545152	0.0312399966493916	0.55718530123897	0.0511081941688378	0.544623381164649	0.0190728238727068	0.549648149194378	0.0297025038309171	-0.122006943619497	-0.127031711649226	HYPO
cg08633239	8	67591714			C8orf44	NM_019607	Body			3.36196051105971e-05	0.011680749031164	0.0000170980917772989	0.00619430229501156	0.0861910904085505	0.0299507104756543	0.197520725454649	0.0294237672837059	0.284168013961958	0.0111411157993698	0.249509098559034	0.0503073308039646	-0.197976923553407	-0.163318008150484	HYPO
cg09119757	16	49668262			ZNF423	NM_015069	Body	chr16:49669571-49670438	N_Shore	3.34908943490185e-05	0.011680749031164	0.00001684895455644	0.00614940927561064	0.453938551186396	0.0522984084434884	0.612874746149233	0.0270606570271488	0.683988926311293	0.0140465818259869	0.655543254246469	0.0424133352404509	-0.230050375124897	-0.201604703060073	HYPO
cg09278695	7	98438683								3.36958405879292e-05	0.011680749031164	0.0000167569314784746	0.00614680834832849	0.164784105875225	0.0959774302528569	0.47652916110442	0.0183650435960518	0.483386704958807	0.0343848587096253	0.480643687417052	0.0262599644540148	-0.318602599083582	-0.315859581541827	HYPO
cg18025275	8	22498768			BIN3;FLJ14107	NM_018688;NR_027715	Body;Body			3.34942043009724e-05	0.011680749031164	0.0000168840393654831	0.00615436334288365	0.394635284558461	0.0364665509239782	0.526287373393378	0.00498125078479501	0.627594072305599	0.0243840752642857	0.58707139274071	0.0581584813371178	-0.232958787747138	-0.192436108182249	HYPO
cg18707489	14	104690151		rs77505595				chr14:104690039-104690274	Island	3.33878616361048e-05	0.011680749031164	0.0000167216013541442	0.00614670380189877	0.126222714153044	0.0504365330344919	0.288367814782193	0.00187632300289971	0.396607821762513	0.0173798131708133	0.353311818970385	0.0605531075441954	-0.270385107609469	-0.227089104817341	HYPO	HYPER
cg24451800	18	7568829			PTPRM;PTPRM	NM_002845;NM_001105244	Body;Body	chr18:7566557-7568830	Island	3.35762675578692e-05	0.011680749031164	0.0000168903772889345	0.00615436334288365	0.0588288966168937	0.0159695473418187	0.197230504287533	0.0881581587895282	0.304791365196109	0.0193488336929342	0.261767020832678	0.0748395320852992	-0.245962468579215	-0.202938124215785	HYPO
cg24543255	11	69683359						chr11:69683358-69683620	Island	3.35384594981813e-05	0.011680749031164	0.0000169167802296706	0.0061589063916559	0.126428453519272	0.029235558434156	0.260590467347124	0.0733601014668934	0.353973043182479	0.00457403956985752	0.316620012848337	0.0630236358971399	-0.227544589663206	-0.190191559329064	HYPO
cg25831752	2	67299624		rs78461957						3.33613111364596e-05	0.011680749031164	0.0000166106821546168	0.00613830436486008	0.418515901272462	0.0815939530558574	0.665209262722747	0.0133257365159824	0.728168469605095	0.0322273006532843	0.702984786852156	0.0418670728197973	-0.309652568332632	-0.284468885579693	HYPO
cg27173819	10	134043635			STK32C	NM_173575	Body	chr10:134041499-134041784	S_Shore	3.33885387317312e-05	0.011680749031164	0.0000166751299912333	0.00613830436486008	0.392731250191469	0.0456134033316793	0.560609500686364	0.0170450667090778	0.697602404962659	0.0223693343630139	0.642805243252141	0.0771553230912658	-0.30487115477119	-0.250073993060672	HYPO	HYPO			HYPO
cg08062387	6	168684757						chr6:168684602-168684934	Island	3.37952264712681e-05	0.0116968533956335	0.0000170158185584266	0.00617969229095359	0.497781982783429	0.0581936891265288	0.707885578267649	0.0374442791079689	0.692162628422695	0.0266468722988279	0.698451808360677	0.0279232834151354	-0.194380645639266	-0.200669825577247	HYPO
cg00157179	1	2383687						chr1:2387669-2388086	N_Shelf	3.41163562536198e-05	0.0117711283135733	0.000017047315919168	0.0061857238129568	0.313606629070717	0.0567472570651644	0.49644020065726	0.00804593721949021	0.625540697626622	0.00826425736289386	0.573900498838878	0.0710662701049939	-0.311934068555906	-0.260293869768161	HYPO
cg27500856	3	48957559			C3orf71;ARIH2	NM_001123040;NM_006321	TSS1500;5'UTR	chr3:48955810-48956938	S_Shore	3.41147924445503e-05	0.0117711283135733	0.0000173820563895084	0.00624555246168415	0.141799784129213	0.0279304017697491	0.273962372695056	0.0821648127377212	0.322019406139327	0.0214125093277398	0.302796592761619	0.0510867441705829	-0.180219622010114	-0.160996808632406	HYPO	HYPER
cg07287724	3	138657429						chr3:138656627-138659107	Island	3.41663399320704e-05	0.011779178826721	0.0000170066215946143	0.00617969229095359	0.102256150855858	0.0362730440273882	0.311255984994279	0.107849916409852	0.491662299773299	0.00860933080130447	0.419499773861691	0.112733725785455	-0.389406148917441	-0.317243623005833	HYPO
cg08126875	6	125743207								3.42255412878367e-05	0.0117812096491282	0.0000178629419243954	0.00632113594686	0.0734255572418142	0.0324249719054395	0.174861880515273	0.0293760671591756	0.208074210958116	0.00720191082000977	0.194789278780979	0.0239288478242933	-0.134648653716302	-0.121363721539165	HYPO	HYPO			HYPO
cg12868052	15	87042642			AGBL1	NM_152336	Body			3.42107190027238e-05	0.0117812096491282	0.0000175924742817062	0.00627061045804601	0.13703556704437	0.0423177541835888	0.279861620151492	0.0277452684193294	0.278287891744208	0.010795603165996	0.278917383107121	0.0158576634503309	-0.141252324699838	-0.141881816062751	HYPO				HYPER
cg07146073	17	29852668			RAB11FIP4	NM_032932	Body			3.43187968133992e-05	0.0118041170841866	0.0000171792903452001	0.00621353281943716	0.0937257370262365	0.0735917724682933	0.322710462312102	0.0424106631173459	0.352112393846719	0.0100130342211814	0.340351621232872	0.0275524697089106	-0.258386656820483	-0.246625884206636	HYPO
cg26103179	12	119591664		rs77312752	SRRM4	NM_194286	Body	chr12:119591856-119592176	N_Shore	3.44012143068276e-05	0.0118140773129451	0.0000178919367916711	0.00632127418629605	0.153901719489834	0.0369440305465583	0.283420656061086	0.0292078982473875	0.277201838771774	0.00892824785636059	0.279689365687499	0.016270655839366	-0.12330011928194	-0.125787646197664	HYPO	HYPER
cg26469099	12	4144915						chr12:4140520-4141052	S_Shelf	3.44285244217304e-05	0.0118142764603767	0.0000171407682775039	0.00620467735039126	0.326901195777137	0.0832067497605474	0.678070190453902	0.0968537080126426	0.632814421469591	0.0632307141471663	0.650916729063316	0.0704176624337835	-0.305913225692454	-0.324015533286179	HYPO
cg04831011	15	92307847								3.46928092923161e-05	0.0118500470094772	0.0000174413637019337	0.00624555246168415	0.281964759966285	0.0481293183615396	0.55875827546201	0.0547866276035947	0.463087006434239	0.0123538974920478	0.501355514045347	0.0597712351209258	-0.181122246467954	-0.219390754079062	HYPO
cg14641333	7	157546794			PTPRN2;PTPRN2;PTPRN2	NM_002847;NM_130842;NM_130843	Body;Body;Body	chr7:157550547-157551025	N_Shelf	3.47171086131672e-05	0.0118500470094772	0.0000175630733533718	0.00626518344380142	0.147184485379354	0.0473576333283616	0.29559703868313	0.0394306728298662	0.361036679191032	0.0155173188866191	0.334860822987871	0.0423531822607174	-0.213852193811678	-0.187676337608517	HYPO
cg16872613	10	131260015								3.46548019015677e-05	0.0118500470094772	0.0000172818640845417	0.00624501625643129	0.366584095633255	0.092117002173415	0.668245137086877	0.0171741743874533	0.668842813238403	0.0331563355566334	0.668603742777792	0.0249703128790837	-0.302258717605148	-0.302019647144538	HYPO
cg25769315	4	53708502								3.46777637782787e-05	0.0118500470094772	0.0000173654256161417	0.00624555246168415	0.555297418949699	0.0641751086354821	0.363121629784571	0.0210893282506908	0.266724791406091	0.0121981865055355	0.305283526757483	0.0545279098566802	0.288572627543607	0.250013892192216	HYPER
cg26480584	13	62002615								3.47204430887978e-05	0.0118500470094772	0.0000174323916581389	0.00624555246168415	0.294883469423266	0.0566446343508058	0.536047246344907	0.0916169150260928	0.515452534721802	0.0354407795647285	0.523690419371044	0.0534198638322307	-0.220569065298536	-0.228806949947778	HYPO	HYPO
cg11841867	18	11153912						chr18:11148307-11149936	S_Shelf	3.48432521206085e-05	0.0118736239466236	0.000017451519044169	0.00624555246168415	0.37728496377752	0.0770088272658407	0.634701798113507	0.0368370119573621	0.624795252474224	0.00292439584591963	0.628757870729937	0.0193121542550148	-0.247510288696704	-0.251472906952417	HYPO
cg13551754	1	21619913			ECE1	NM_001113348	Body	chr1:21616380-21617101	S_Shelf	3.48235443237209e-05	0.0118736239466236	0.000017294595476449	0.00624501625643129	0.788408069621847	0.0634262112397452	0.517284934589937	0.0237731703745873	0.258025496001177	0.0260321796851576	0.361729271436681	0.143682862743623	0.53038257362067	0.426678798185166	HYPER	HYPER			HYPO
cg16332577	17	37886349			C17orf37	NM_032339	Body	chr17:37886455-37887010	N_Shore	3.51109733801607e-05	0.0119482747607327	0.0000182773590817136	0.00638020189395394	0.0517194229434734	0.00802064507632888	0.1806877935154	0.0943110453009324	0.176083032122954	0.00493392062004904	0.177924936679932	0.0473516235310418	-0.12436360917948	-0.126205513736459	HYPO
cg25268863	2	56116062			EFEMP1;EFEMP1;EFEMP1	NM_004105;NM_001039349;NM_001039348	Body;Body;Body			3.52120687806016e-05	0.0119532262548294	0.0000174871823688558	0.00624819712025191	0.184529241445882	0.144246773257359	0.636659598003703	0.017152739249292	0.670925361166501	0.0488408653747203	0.657219055901382	0.0402307337585711	-0.486396119720619	-0.4726898144555	HYPO				HYPO
cg25349373	12	5615527		rs79311878						3.51776174840104e-05	0.0119532262548294	0.0000175625007596911	0.00626518344380142	0.235837801386495	0.0780648589745967	0.469206010347304	0.00791725910177952	0.581878598145657	0.026113668109282	0.536809563026316	0.0645380987582943	-0.346040796759162	-0.300971761639821	HYPO	HYPER			HYPO
cg03683003	9	138874004						chr9:138873235-138874005	Island	3.53217631351969e-05	0.011966397975629	0.0000183916860405282	0.00639067619665099	0.541733467658884	0.0304433149942792	0.639388941426839	0.019852756746187	0.687202906723725	0.0185764765587646	0.66807732060497	0.0309342578947437	-0.145469439064841	-0.126343852946087	HYPO
cg12065616	12	94954828								3.54180642555295e-05	0.0119769207094604	0.0000178576480409971	0.00632113594686	0.155156453200391	0.0621959093429229	0.341137342034201	0.0262796873723145	0.381929384084798	0.00920708284694816	0.365612567264559	0.0267252294240712	-0.226772930884408	-0.210456114064169	HYPO	HYPER			HYPO
cg16468388	8	143055526						chr8:143054784-143055048	S_Shore	3.54331714856973e-05	0.0119769207094604	0.0000181041824915277	0.00636522783438221	0.436039012111565	0.0419288740411245	0.576960171415549	0.0570073310863184	0.609124475777135	0.00590660988897838	0.596258754032501	0.0337678206597049	-0.173085463665571	-0.160219741920936	HYPO
cg23668581	11	86332042			ME3;ME3;ME3	NM_006680;NM_001161586;NM_001014811	Body;Body;Body			3.54444576656383e-05	0.0119769207094604	0.0000177114998451762	0.00630794852906581	0.117283413246469	0.0188369534317584	0.30264590227274	0.0677891257117189	0.485814662144967	0.0465402111878257	0.412547158196076	0.110892179155396	-0.368531248898497	-0.295263744949607	HYPO				HYPO
cg04226366	20	61561020			DIDO1;DIDO1;DIDO1	NM_022105;NM_080797;NM_033081	5'UTR;5'UTR;5'UTR	chr20:61560433-61560954	S_Shore	3.54992338255398e-05	0.011985361901653	0.0000187573423133032	0.00643165839435097	0.0392681202425965	0.00742904441414171	0.10791004164333	0.0295886044515499	0.179194108337419	0.00155737564252279	0.150680481659783	0.0417673261907885	-0.139925988094823	-0.111412361417187	HYPO
cg21008894	15	67489038								3.55779077314657e-05	0.011985361901653	0.0000178178951287587	0.00632113594686	0.249270017290096	0.049973686266656	0.430516608436835	0.0365373019958041	0.575653071183143	0.0202798251562946	0.51759848608462	0.0828176135192343	-0.326383053893047	-0.268328468794524	HYPO				HYPO
cg21370455	12	132963070		rs34017126				chr12:132965817-132966082	N_Shelf	3.55386312084032e-05	0.011985361901653	0.0000179213869848839	0.00632662177504231	0.19761630508283	0.0599781080179289	0.396495130848547	0.0587980082016753	0.416464644122429	0.0182793778221281	0.408476838812876	0.0339264455406376	-0.218848339039599	-0.210860533730046	HYPO
cg27647370	22	42686055						chr22:42685894-42686095	Island	3.55693577350441e-05	0.011985361901653	0.0000178575922718211	0.00632113594686	0.0731197605045654	0.033288091654446	0.225513192040603	0.02715766227642	0.376344226416112	0.0059161825985789	0.316011812665909	0.0838265205205711	-0.303224465911547	-0.242892052161343	HYPO	HYPO			HYPO
cg00769988	7	100935712								3.57273140730111e-05	0.0119899997939389	0.0000182858072886848	0.00638020189395394	0.341794698332557	0.0360142695345607	0.484777034890211	0.0771611621686618	0.508650113932062	0.00930895163280171	0.499100882315321	0.041264593757083	-0.166855415599504	-0.157306183982764	HYPO
cg03655142	1	153950843			JTB	NM_006694	TSS1500	chr1:153949712-153950525	S_Shore	3.57031949475431e-05	0.0119899997939389	0.0000183669886398416	0.00639067619665099	0.124379160365812	0.0395844870843508	0.241444634320748	0.0106880599238702	0.289952686012249	0.0113742738700302	0.270549465335649	0.0282693302527824	-0.165573525646437	-0.146170304969836	HYPO
cg03687070	2	16210108								3.56664167505724e-05	0.0119899997939389	0.0000178058007416969	0.00632113594686	0.30626876437965	0.0865070355997629	0.619906637642042	0.0716630027888793	0.630371332887866	0.0712940720956002	0.626185454789537	0.0621141835987759	-0.324102568508216	-0.319916690409886	HYPO	HYPO			HYPER
cg13777668	14	69351311			ACTN1;ACTN1;ACTN1	NM_001130004;NM_001102;NM_001130005	Body;Body;Body			3.56931816656225e-05	0.0119899997939389	0.0000178308760277624	0.00632113594686	0.155274412326119	0.0523872671670193	0.359506515708434	0.0473305188796986	0.533113306978541	0.0245196833893605	0.463670590470498	0.0995110412649945	-0.377838894652422	-0.308396178144379	HYPO
cg25308508	5	3592638	rs34812884					chr5:3592391-3592644	Island	3.56990229162045e-05	0.0119899997939389	0.0000183227640823176	0.00638478328836414	0.933784490807926	0.0179773934357454	0.833657954325772	0.0382175562426674	0.749174820709514	0.0268967410114095	0.782968074156017	0.0535544834677225	0.184609670098413	0.150816416651909	HYPER	HYPER			HYPO
cg26817008	16	87253997	rs4290478					chr16:87250097-87250745	S_Shelf	3.57926087465535e-05	0.0120027987852953	0.00001848132718383	0.00639156021233454	0.691399898958483	0.0332090128213261	0.802115196017976	0.0137140129706429	0.850484505386362	0.0308856008349605	0.831136781639007	0.0350122226378216	-0.159084606427879	-0.139736882680524	HYPO
cg04920630	3	127772689	rs72974016		SEC61A1	NM_013336	Body	chr3:127770741-127771624	S_Shore	3.58756900059267e-05	0.0120033377897044	0.0000182681779362244	0.00638020189395394	0.103114909585113	0.0466437142559601	0.242038828872247	0.0215243561403896	0.29745234396912	0.0121861114325341	0.275286937930371	0.0333357530191694	-0.194337434384006	-0.172172028345257	HYPO
cg06721255	12	114878877						chr12:114878143-114879155	Island	3.58651191423824e-05	0.0120033377897044	0.0000178320460648458	0.00632113594686	0.706277199951069	0.14321747716136	0.188667604536985	0.0934227718626034	0.242085842187044	0.0444315335848332	0.22071854712702	0.0634435701869349	0.464191357764025	0.485558652824048	HYPER
cg16913789	7	27204005			HOXA9	NM_152739	Body	chr7:27203915-27206462	Island	3.58560048599768e-05	0.0120033377897044	0.0000180234948016746	0.00635252015903808	0.0847505759604176	0.0185905159264305	0.226723012922348	0.0218013201548255	0.385564619076672	0.0142332205912135	0.322027976614942	0.0882570871263489	-0.300814043116254	-0.237277400654525	HYPO
cg03078269	12	54354974						chr12:54354529-54355491	Island	3.6299250497516e-05	0.0120647290698385	0.0000180519018876162	0.00635746270923697	0.290462441353333	0.130723289099234	0.689544366894387	0.0354792904931549	0.924580615693598	0.0360622021935657	0.830566116173914	0.132429406484665	-0.634118174340265	-0.540103674820581	HYPO
cg05501996	5	50673730		rs78238469						3.61321106304349e-05	0.0120647290698385	0.0000179751979710481	0.00634055383051857	0.136594517844593	0.0606446588971187	0.45590752246686	0.162862616249834	0.728686648781024	0.00522966921759004	0.619574998255358	0.170197732619484	-0.592092130936431	-0.482980480410765	HYPO	HYPO			HYPO
cg14702231	8	11413234			BLK	NM_001715	Body			3.62975907916352e-05	0.0120647290698385	0.0000182896946021323	0.00638020189395394	0.250603509043425	0.0623470346188695	0.432035837013277	0.00337358571716994	0.505146495372061	0.0122218917645467	0.475902232028547	0.0410010133898712	-0.254542986328636	-0.225298722985122	HYPO
cg21761356	12	97892013	rs17027085		RMST	NR_024037	Body			3.62305196971008e-05	0.0120647290698385	0.0000182210278653261	0.00638020189395394	0.213929020750055	0.0649965287175654	0.448581153924419	0.0827904575251118	0.45601935111484	0.0279531257335006	0.453044072238671	0.046052704770446	-0.242090330364785	-0.239115051488617	HYPO
cg22286376	19	1990752	rs80054150		BTBD2	NM_017797	Body	chr19:1990657-1990897	Island	3.61608927406072e-05	0.0120647290698385	0.0000184473590797954	0.00639156021233454	0.904060241162028	0.0105144853672185	0.770882664204456	0.105091028389581	0.712601458983619	0.0216560089610546	0.735913941071954	0.0633603352946746	0.191458782178409	0.168146300090074	HYPER
cg22519160	13	59939001								3.63048487560244e-05	0.0120647290698385	0.0000183951664652932	0.00639067619665099	0.140233290969653	0.0525581003338538	0.35028144157302	0.0349190740536658	0.323500943071728	0.0425503925941502	0.334213142472245	0.0377526412075078	-0.183267652102075	-0.193979851502592	HYPO
cg25516633	8	101315846		rs79618493	RNF19A;RNF19A	NM_015435;NM_183419	TSS1500;5'UTR			3.61051281249066e-05	0.0120647290698385	0.0000184064753730621	0.00639067619665099	0.623973673328768	0.0395318330762091	0.746769630918261	0.00649176055591504	0.825219002821705	0.0112920226489444	0.793839254060327	0.043824443089952	-0.201245329492937	-0.16986558073156	HYPO
cg25611750	14	101755656								3.62227663636377e-05	0.0120647290698385	0.0000194222527818043	0.00652254014919126	0.66253732583759	0.0308111318496653	0.757692656900283	0.0123175093864633	0.767832663203775	0.00682432834491589	0.763776660682378	0.00959488959819077	-0.105295337366185	-0.101239334844788	HYPO
cg23696193	11	115628966						chr11:115630398-115631117	N_Shore	3.6340661205187e-05	0.0120675568150195	0.0000181450931174187	0.00636522783438221	0.305315738218716	0.0991917452975011	0.595927804210996	0.0212974782135938	0.69054597105996	0.0247308353772377	0.652698704320374	0.0557223653764818	-0.385230232841244	-0.347382966101659	HYPO	HYPER
cg13576859	9	97403129			FBP1;FBP1	NM_001127628;NM_000507	TSS1500;TSS1500	chr9:97401286-97402067	S_Shore	3.63835475584026e-05	0.0120727275652837	0.0000188926045353874	0.00645137485519772	0.662274837308261	0.0367656268747934	0.780061589777145	0.00580684789511006	0.804560296194714	0.0276756499097425	0.794760813627687	0.0239051595774389	-0.142285458886453	-0.132485976319426	HYPO
cg22828602	7	122338579			CADPS2;RNF133;CADPS2;CADPS2	NM_001009571;NM_139175;NM_001167940;NM_017954	Body;1stExon;Body;Body			3.64398381144126e-05	0.0120823349808585	0.0000184357623675009	0.00639156021233454	0.0953613392489218	0.0295179418743096	0.365662840067765	0.0494631163724252	0.252657339388369	0.0254664557506315	0.297859539660128	0.0690434146729995	-0.157296000139447	-0.202498200411206	HYPO	HYPO
cg10211193	10	44782092								3.658804857883e-05	0.0121108629869266	0.0000185054674955183	0.00639490503096495	0.409378891343255	0.0465949563984158	0.572097248937369	0.0463322513394489	0.643361745710208	0.043430235845208	0.614855947001073	0.0548028340637276	-0.233982854366954	-0.205477055657818	HYPO
cg18581950	2	219124271			GPBAR1;GPBAR1;GPBAR1	NM_001077191;NM_001077194;NM_170699	TSS1500;TSS1500;TSS1500			3.660808121266e-05	0.0121108629869266	0.000018468285066242	0.00639156021233454	0.187380426887585	0.0598692884512881	0.40695312240025	0.0859467797242026	0.409515509217522	0.00700335464615587	0.408490554490613	0.0432805438072405	-0.222135082329937	-0.221110127603028	HYPO	HYPER
cg22012477	6	168132177						chr6:168135847-168136065	N_Shelf	3.65726775632594e-05	0.0121108629869266	0.0000184741732436482	0.00639156021233454	0.477138744620378	0.0564322696476794	0.65512233758974	0.0548839884157789	0.712708988446888	0.0185450755291388	0.689674328104029	0.0438165455778919	-0.23557024382651	-0.212535583483651	HYPO	HYPO
cg26453012	12	74564856						chr12:74564752-74565178	Island	3.66558817103623e-05	0.0121176065146667	0.0000190709450307335	0.00647389740904275	0.586186610748119	0.0339914746616742	0.688212781174035	0.0177915312759126	0.735470984470646	0.0088629963223003	0.716567703152001	0.0280786810914817	-0.149284373722527	-0.130381092403882	HYPO
cg00289254	11	65197783								3.68122748391174e-05	0.0121321218265029	0.0000187139327926857	0.00642175577917454	0.0583618049844992	0.0217366513696546	0.185185744834908	0.0772797608399667	0.280605357763123	0.0139945167696727	0.242437512591837	0.0657452231579607	-0.222243552778623	-0.184075707607337	HYPO
cg06627151	18	65182656			DSEL	NM_032160	5'UTR	chr18:65183237-65184014	N_Shore	3.67331662855417e-05	0.0121321218265029	0.000018277989954465	0.00638020189395394	0.160817469971341	0.0903696503643647	0.536373347126665	0.11493844971898	0.865283829526371	0.0374767683899965	0.733719636566489	0.190943964345961	-0.70446635955503	-0.572902166595147	HYPO
cg09204145	6	170539453	rs79943615							3.68644868184529e-05	0.0121321218265029	0.000018860349781219	0.00645137485519772	0.552484847863533	0.0497389388216322	0.703589402004278	0.0193515800701515	0.724420817966549	0.00904172607591326	0.71608825158164	0.0162690407005681	-0.171935970103016	-0.163603403718108	HYPO	HYPO
cg17718036	6	27219983			PRSS16	NM_005865	Body	chr6:27218792-27219813	S_Shore	3.6817318355859e-05	0.0121321218265029	0.0000186667431807507	0.00641552448251519	0.133133085857512	0.0603949902063518	0.321293448754407	0.0217429560908931	0.33342933884573	0.00873384407596388	0.328574982809201	0.0141602612813764	-0.200296252988217	-0.195441896951689	HYPO
cg18236862	12	131651239			LOC116437	NR_026670	Body	chr12:131649194-131649608	S_Shore	3.68414673805126e-05	0.0121321218265029	0.0000188438637353025	0.00645131570988106	0.0961800283699998	0.0321270734012585	0.279265215888314	0.090315195795921	0.247752961501181	0.0153401947596184	0.260357863256034	0.0495456969727262	-0.151572933131181	-0.164177834886035	HYPO	HYPO
cg26277754	5	50673033								3.67843440485544e-05	0.0121321218265029	0.0000183317193753006	0.00638478328836414	0.21758065186296	0.0580943687206455	0.505792096561151	0.0654767195055333	0.783376280378309	0.0538843989801969	0.672342606851446	0.160123259265047	-0.565795628515349	-0.454761954988486	HYPO				HYPO
cg06201672	1	228610437						chr1:228612580-228613103	N_Shelf	3.6912059857966e-05	0.012138739613202	0.0000185935279910112	0.00640530373228614	0.543869169628325	0.0683203006351423	0.747638316646391	0.0162305936353372	0.802458974522136	0.0265590591781631	0.780530711371838	0.0363337475858503	-0.258589804893811	-0.236661541743513	HYPO
cg06890779	16	10449523								3.6954956988877e-05	0.0121438110036118	0.0000186248338490437	0.00640610219009184	0.330393767351561	0.0666371290761738	0.529682227307637	0.019521493485595	0.586056640726884	0.0270824365762179	0.563506875359185	0.0376221172841017	-0.255662873375323	-0.233113108007624	HYPO
cg25957300	11	129907095	rs73581339					chr11:129910305-129910950	N_Shelf	3.7023689815699e-05	0.0121573584488278	0.0000185832908411068	0.00640530373228614	0.195158796410819	0.0746794994956032	0.431079632804277	0.0732327959027849	0.497661457931912	0.0236317023059991	0.471028727880858	0.0543132682414941	-0.302502661521092	-0.275869931470039	HYPO
cg10453777	13	62245229								3.71800782930034e-05	0.0121907063053146	0.0000189994649941844	0.00646887545703889	0.101907780868661	0.0296079691413632	0.313597799649129	0.0605721125314091	0.241762111643524	0.0299943421101318	0.270496386845766	0.0539924559990639	-0.139854330774863	-0.168588605977105	HYPO	HYPO
cg24082368	14	28732361								3.71804102872154e-05	0.0121907063053146	0.0000199509766562776	0.00660346110523843	0.0922235880611186	0.0215837654525666	0.172252937648002	0.0178628437625784	0.208283045071752	0.027194116286879	0.193871002102252	0.0289651664836198	-0.116059457010633	-0.101647414041133	HYPO
cg06721096	7	157336864			PTPRN2;PTPRN2;PTPRN2	NM_002847;NM_130842;NM_130843	Body;Body;Body			3.7408107043815e-05	0.0122193893262238	0.0000196610529239594	0.00654354781132334	0.214690402331298	0.0272070116078146	0.304849401568411	0.0248590689392026	0.353670807144782	0.0171374377753311	0.334142244914233	0.0318809991471164	-0.138980404813483	-0.119451842582935	HYPO
cg12993916	6	15553155			DTNBP1;DTNBP1;DTNBP1	NM_183041;NM_183040;NM_032122	Body;Body;Body			3.74019198162084e-05	0.0122193893262238	0.000018690501754697	0.00641869879296387	0.298226539684811	0.0588594854422898	0.547014349790696	0.0529839435710553	0.774873978320154	0.0367463531545148	0.683730126908371	0.130203590189511	-0.476647438635343	-0.38550358722356	HYPO
cg15334096	7	157730196			PTPRN2;PTPRN2;PTPRN2	NM_002847;NM_130842;NM_130843	Body;Body;Body			3.74066575699163e-05	0.0122193893262238	0.0000194533841783231	0.00652275664810327	0.590165781406452	0.0380722426984733	0.702520203922435	0.0186112638303765	0.736539645944475	0.00619494069971103	0.722931869135659	0.0212833305928541	-0.146373864538023	-0.132766087729207	HYPO
cg17289378	6	168773658						chr6:168771137-168771640	S_Shelf	3.73818011126948e-05	0.0122193893262238	0.0000189789319016281	0.00646887545703889	0.401179732926679	0.0498584128006651	0.609939123342057	0.0786003929759521	0.585194296102758	0.0171227899192157	0.595092226998478	0.0432988724314288	-0.18401456317608	-0.193912494071799	HYPO
cg20597953	11	81983104								3.74337713927422e-05	0.0122193893262238	0.0000188878927795237	0.00645137485519772	0.217814803139001	0.0652040343569243	0.43996351007827	0.0563346571547687	0.454970356611403	0.0381279987671601	0.44896761799815	0.0398476119364927	-0.237155553472402	-0.231152814859149	HYPO
cg05545891	11	56113768		rs17614327	OR8K1	NM_001002907	1stExon			3.75455736624095e-05	0.0122468396593794	0.0000191815081150237	0.00649148646224688	0.32596475222915	0.0414686046758122	0.476338841579468	0.0708768433297259	0.511299856993472	0.0188672947161421	0.49731545082787	0.0424328989662852	-0.185335104764322	-0.17135069859872	HYPO
cg15819128	2	238604020			LRRFIP1;LRRFIP1;LRRFIP1;LRRFIP1;LRRFIP1	NM_001137553;NM_004735;NM_001137550;NM_001137552;NM_001137551	Body;Body;Body;Body;Body	chr2:238599857-238601430	S_Shelf	3.7637370496196e-05	0.0122600549523051	0.0000190920542508906	0.0064760892723846	0.125315894645857	0.0535362746266651	0.290422471765625	0.00485992901809276	0.349123388296653	0.0360907359375149	0.325643021684242	0.0411207322192315	-0.223807493650796	-0.200327127038385	HYPO	HYPO
cg21658347	6	9865260								3.76415658788773e-05	0.0122600549523051	0.0000189024223553924	0.00645137485519772	0.475732247213267	0.0520747669101963	0.669938199486425	0.00730197328838186	0.82221848851188	0.0476531504227383	0.761306372901698	0.0900307003404115	-0.346486241298613	-0.285574125688431	HYPO
cg02411275	1	4831200		rs418045	AJAP1;AJAP1	NM_018836;NM_001042478	Body;Body	chr1:4832351-4832553	N_Shore	3.79640814418162e-05	0.0122756519411547	0.0000193080983884211	0.0065139403181934	0.208684534099077	0.0578628561374423	0.386645102305019	0.0194662808066523	0.408127230017584	0.0196241456460503	0.399534378932558	0.0206332768022251	-0.199442695918506	-0.19084984483348	HYPO	HYPER
cg05678526	11	121973013			LOC399959	NR_024430	Body			3.80185464711469e-05	0.0122756519411547	0.0000190671998714569	0.00647389740904275	0.0816601706652699	0.0283982124252192	0.272337091481032	0.0059929422262026	0.488105557857974	0.0172594426730437	0.401798171307197	0.11884751720007	-0.406445387192704	-0.320138000641927	HYPO
cg06404832	6	29080040			OR2J3	NM_001005216	1stExon			3.79841411617291e-05	0.0122756519411547	0.0000199605957631726	0.00660346110523843	0.12918310915789	0.034673310932164	0.263543842194835	0.0276661566868589	0.240635017068841	0.00693935747834333	0.249798547119239	0.0193099890770963	-0.111451907910951	-0.120615437961349	HYPO
cg06589421	4	183723569		rs73869834	ODZ3	NM_001080477	3'UTR	chr4:183720658-183721739	S_Shore	3.79710715574758e-05	0.0122756519411547	0.0000191438481101221	0.00648370595816703	0.864940202343423	0.075668830272479	0.632351480717267	0.0360859836021251	0.609326974455165	0.0040637867563654	0.618536776960006	0.0222001148897452	0.255613227888259	0.246403425383418	HYPER
cg06954759	1	55271295			C1orf177;C1orf177	NM_152607;NM_001110533	TSS1500;TSS1500	chr1:55271665-55271972	N_Shore	3.80515935381693e-05	0.0122756519411547	0.0000193908257344982	0.00652254014919126	0.866298662870877	0.0415650831700861	0.716526886210911	0.0774348473972506	0.660537975967232	0.00123459194155055	0.682933540064704	0.0493986682773168	0.205760686903645	0.183365122806173	HYPER
cg15836317	5	2252878	rs73732649							3.80238210113251e-05	0.0122756519411547	0.0000201048997805098	0.00662428973386036	0.145403050666092	0.0353415995848523	0.260041315544494	0.00972143164398121	0.259552968551081	0.0108715317927161	0.259748307348446	0.0090990771454011	-0.114149917884989	-0.114345256682354	HYPO
cg18002339	10	116045562			VWA2	NM_198496	Body	chr10:116045754-116046112	N_Shore	3.77979155362975e-05	0.0122756519411547	0.0000189846920412816	0.00646887545703889	0.45659009729148	0.0834653085029892	0.698024969915871	0.0224503708260105	0.773989167120627	0.00169642308320073	0.743603488238725	0.0431116166512446	-0.317399069829147	-0.287013390947245	HYPO
cg18187035	20	62434097	rs4809346		ZBTB46	NM_025224	5'UTR	chr20:62433937-62434203	Island	3.78763510110775e-05	0.0122756519411547	0.0000197069534000925	0.00654896141178922	0.544524333674515	0.0366833801289143	0.66300518128444	0.0403343650202203	0.687552518289166	0.00965739748130376	0.677733583487276	0.0251817282897564	-0.143028184614651	-0.133209249812761	HYPO	HYPO
cg19034132	10	75692227								3.79625704544353e-05	0.0122756519411547	0.000019416660143715	0.00652254014919126	0.593042316122059	0.0494331370667601	0.737206054456293	0.0168755524465434	0.780408583820818	0.00778339011661565	0.763127572075008	0.0257181688985728	-0.187366267698759	-0.170085255952949	HYPO
cg21022776	17	2813462			RAP1GAP2;RAP1GAP2	NM_015085;NM_001100398	Body;Body			3.78410264472359e-05	0.0122756519411547	0.0000191280963697029	0.00648333917919789	0.628382278289315	0.0622264834668047	0.812060617878575	0.0276825406779971	0.878186148574324	0.0169876919999115	0.851735936296025	0.0405912225398237	-0.249803870285009	-0.223353658006709	HYPO
cg21996149	7	155792826								3.78416689767599e-05	0.0122756519411547	0.0000190122430748164	0.00646887545703889	0.532649637448106	0.0768625328963608	0.759707688198773	0.0325010736857935	0.854514422112105	0.0213186964965295	0.816591728546773	0.0564607686489648	-0.321864784664	-0.283942091098667	HYPO	HYPO
cg26074575	3	171764199			FNDC3B;FNDC3B	NM_022763;NM_001135095	5'UTR;5'UTR			3.80182072596186e-05	0.0122756519411547	0.0000195391505385697	0.00652609937714966	0.533124255954071	0.0442203306725377	0.682490919601165	0.0263460568382073	0.695344697323746	0.032724953446373	0.690203186234714	0.0275418925872318	-0.162220441369676	-0.157078930280643	HYPO
cg03239422	13	21101018		rs61955541	CRYL1	NM_015974	TSS1500	chr13:21099568-21100443	S_Shore	3.82411903643382e-05	0.0123191820696873	0.0000191983863669516	0.00649222739344913	0.194468736230611	0.0561803093378605	0.399758537651557	0.0314909972060013	0.571756875215752	0.0283260556523083	0.502957540190074	0.097591658855252	-0.37728813898514	-0.308488803959463	HYPO	HYPER			HYPO
cg00549758	20	31642282			C20orf185	NM_182658	TSS1500			3.84904311973966e-05	0.0123196538254005	0.0000197349240294169	0.00655332922041304	0.404537975169131	0.04179469350516	0.582347679550175	0.0682947531929014	0.561852819355819	0.0199274247863727	0.570050763433561	0.0386083701552392	-0.157314844186688	-0.165512788264431	HYPO
cg01766850	6	170580966	rs7761221					chr6:170580889-170581113	Island	3.85843562583909e-05	0.0123196538254005	0.0000201660128702661	0.00662428973386036	0.450428469736329	0.0200721897602098	0.540577842317445	0.0263378266531111	0.604373970887128	0.0309093667075687	0.578855519459255	0.0432677542689431	-0.153945501150798	-0.128427049722925	HYPO
cg02378063	4	22913868								3.85370431790326e-05	0.0123196538254005	0.0000194759721902176	0.00652275664810327	0.137697593713171	0.0466409339558722	0.423752741320443	0.0981219648573143	0.33779382984557	0.0270565385573926	0.372177394435519	0.0706377269934585	-0.200096236132399	-0.234479800722349	HYPO
cg02463137	10	125778039			CHST15	NM_015892	Body			3.86607596142615e-05	0.0123196538254005	0.0000194201401050618	0.00652254014919126	0.133612098100981	0.0927839846996167	0.430948070293483	0.033859789690656	0.456144667895987	0.0504953638122204	0.446066028854985	0.041856573939596	-0.322532569795006	-0.312453930754004	HYPO
cg04249642	10	8117354								3.86514780106782e-05	0.0123196538254005	0.0000195102913886084	0.00652318300336994	0.390682581729707	0.0415202671660707	0.570121287346155	0.0816436230607404	0.682532030856674	0.047166867299029	0.637567733452467	0.0810532513783345	-0.291849449126967	-0.24688515172276	HYPO	HYPER
cg06566087	2	234655709			UGT1A10;UGT1A6;UGT1A8;UGT1A4;UGT1A3;UGT1A6;UGT1A9;UGT1A7;UGT1A5	NM_019075;NM_205862;NM_019076;NM_007120;NM_019093;NM_001072;NM_021027;NM_019077;NM_019078	Body;Body;Body;Body;Body;Body;Body;Body;Body	chr2:234652246-234652720	S_Shelf	3.84117243205759e-05	0.0123196538254005	0.0000193215464818738	0.0065139403181934	0.23683948249318	0.0706613513806004	0.450688028493203	0.0392838402328982	0.564671404207493	0.0186931439084489	0.519078053921777	0.0667696399737142	-0.327831921714313	-0.282238571428597	HYPO
cg06780726	13	111978350			C13orf16	NM_152324	Body	chr13:111978588-111979099	N_Shore	3.86509387001848e-05	0.0123196538254005	0.0000194356000391077	0.00652254014919126	0.140885212946279	0.0862151944135624	0.392006269164979	0.0229460563435783	0.46305640507943	0.0182055318252099	0.43463635071365	0.0425650985431563	-0.322171192133151	-0.29375113776737	HYPO	HYPO
cg14089032	9	90140168			DAPK1	NM_004938	Body			3.85699279870477e-05	0.0123196538254005	0.0000193452749635394	0.00651696899309075	0.505137414306966	0.095421010553951	0.783700640884902	0.0417280745048443	0.889273836759045	0.0150889743003515	0.847044558409388	0.0623927602315592	-0.384136422452079	-0.341907144102422	HYPO
cg15395971	1	95010070						chr1:95006837-95008051	S_Shelf	3.83902792532034e-05	0.0123196538254005	0.000019294694023404	0.0065139403181934	0.0912375866032673	0.043529333665838	0.277974686693185	0.0433147094425687	0.457014030040431	0.00989231481812284	0.385398292701532	0.100670233433811	-0.365776443437164	-0.294160706098265	HYPO	HYPO			HYPO
cg18288119	1	154539523			CHRNB2	NM_000748	TSS1500	chr1:154540233-154540573	N_Shore	3.85004358551913e-05	0.0123196538254005	0.0000196183121981891	0.00654335690376468	0.2757999596288	0.0540995014145483	0.44081968326924	0.025271997043292	0.47710511947014	0.0241344231682414	0.46259094498978	0.0290842485472427	-0.20130515984134	-0.18679098536098	HYPO
[truncated: 10,457 more rows]
