# Supplementary material for: Epigenomic signature of accelerated ageing in progeroid Cockayne syndrome
Source: Aging Cell. 2023 Sep 8;22(10):e13959. doi: 10.1111/acel.13959 (PMC10577576; doi:10.1111/acel.13959)
Supplement: Supplementary file 1 — Data S1: [file ACEL-22-e13959-s001.zip › acel13959-sup-0001-Supinfo/acel13959-sup-0001-Supinfo/Table S3_Revision_Crochemore et al.xlsx]

## Sheet: DMRs_List
Table S3. Total list of hypo-methylated and hyper-methylated DMRs identified in the Progeroid versus Non-Progeroid comparison. Sheet 1 (DMRs_List) columns A to W: DNAm values are expressed as beta values, ranging from 0 to 1. DMRs are ranked according to the adjusted p-value. For each DMRs; mapping informations and symbol of the associated gene are provided. Sheet 2 (DMRs_comparison ...). The dir…
DMR	ID_REF	CHR	MAPINFO	Probe_SNPs	Probe_SNPs_10	UCSC_REFGENE_NAME	UCSC_REFGENE_ACCESSION	UCSC_REFGENE_GROUP	UCSC_CPG_ISLANDS_NAME	RELATION_TO_UCSC_CPG_ISLAND	Manova p-value	Anova p-value	Manova q-value	Anova q-value	Significant according to DMRcate	CS_mean	UVSS_mean	WT_mean	CS_sd	UVSS_sd	WT_sd	Delta CS - WT
chr4:57521621-57522703*Island	cg10800833	4	57521657			HOPX;HOPX;HOPX;HOPX;HOPX	NM_139212;NM_139211;NM_032495;NM_001145460;NM_001145459	Body;Body;Body;Body;Body	chr4:57521621-57522703	Island	8.73783e-09	0.0525358	0.000494949	0.344736	X	0.0745561	0.0808996	0.0929711	0.0104044	0.0110543	0.00913475	-0.018415
chr4:57521621-57522703*Island	cg12791492	4	57522094	rs11555052		HOPX;HOPX;HOPX;HOPX;HOPX	NM_139212;NM_139211;NM_032495;NM_001145460;NM_001145459	Body;Body;Body;Body;Body	chr4:57521621-57522703	Island	8.73783e-09	0.692709	0.000494949	0.871754	X	0.0574867	0.0552986	0.0548322	0.0119489	0.0129027	0.00499898	0.0026545
chr4:57521621-57522703*Island	cg09853371	4	57522145	rs11555052		HOPX;HOPX;HOPX;HOPX;HOPX	NM_139212;NM_139211;NM_032495;NM_001145460;NM_001145459	Body;Body;Body;Body;Body	chr4:57521621-57522703	Island	8.73783e-09	0.130161	0.000494949	0.496083	X	0.0541071	0.0554594	0.0840025	0.0206892	0.00231675	0.00745173	-0.0298954
chr4:57521621-57522703*Island	cg21899596	4	57522493			HOPX;HOPX;HOPX;HOPX;HOPX;HOPX	NM_001145459;NM_139212;NM_001145459;NM_032495;NM_001145460;NM_139211	1stExon;5'UTR;5'UTR;Body;Body;5'UTR	chr4:57521621-57522703	Island	8.73783e-09	0.731832	0.000494949	0.890608	X	0.139944	0.121103	0.132847	0.0734044	0.00866209	0.00691404	0.00709648
chr4:57521621-57522703*Island	cg24852548	4	57522632			HOPX;HOPX;HOPX;HOPX;HOPX;HOPX;HOPX	NM_001145459;NM_139212;NM_001145459;NM_032495;NM_001145460;NM_139211;NM_139211	1stExon;5'UTR;5'UTR;Body;Body;5'UTR;1stExon	chr4:57521621-57522703	Island	8.73783e-09	6.02381e-09	0.000494949	0.000511822	X	0.0626567	0.202851	0.196257	0.0133261	0.0193185	0.00952739	-0.1336
chr4:57521621-57522703*Island	cg01330221	4	57522689		rs4558922	HOPX;HOPX;HOPX;HOPX;HOPX	NM_139212;NM_032495;NM_001145460;NM_001145459;NM_139211	5'UTR;Body;Body;TSS200;TSS200	chr4:57521621-57522703	Island	8.73783e-09	0.0330538	0.000494949	0.278562	X	0.0926488	0.138244	0.108749	0.00931582	0.0437915	0.0108568	-0.0160999
chr7:25018999-25020255*N_Shore	cg25578967	7	25018440			OSBPL3;OSBPL3;OSBPL3;OSBPL3	NM_015550;NM_145322;NM_145320;NM_145321	5'UTR;5'UTR;5'UTR;5'UTR	chr7:25018999-25020255	N_Shore	6.72827e-08	0.0555102	0.00114336	0.352964	X	0.921577	0.852206	0.874485	0.0551046	0.023527	0.00786735	0.0470921
chr7:25018999-25020255*N_Shore	cg10661002	7	25018503			OSBPL3;OSBPL3;OSBPL3;OSBPL3	NM_015550;NM_145322;NM_145320;NM_145321	5'UTR;5'UTR;5'UTR;5'UTR	chr7:25018999-25020255	N_Shore	6.72827e-08	0.00468493	0.00114336	0.119055	X	0.91746	0.830576	0.877927	0.0277725	0.000148396	0.0120215	0.039533
chr7:25018999-25020255*N_Shore	cg23191354	7	25018565			OSBPL3;OSBPL3;OSBPL3;OSBPL3	NM_015550;NM_145322;NM_145320;NM_145321	5'UTR;5'UTR;5'UTR;5'UTR	chr7:25018999-25020255	N_Shore	6.72827e-08	1.02585e-05	0.00114336	0.0112019	X	0.913624	0.656902	0.547507	0.0723577	0.00439727	0.00701958	0.366117
chr7:25018999-25020255*N_Shore	cg01591025	7	25018595			OSBPL3;OSBPL3;OSBPL3;OSBPL3	NM_015550;NM_145322;NM_145320;NM_145321	5'UTR;5'UTR;5'UTR;5'UTR	chr7:25018999-25020255	N_Shore	6.72827e-08	0.0985334	0.00114336	0.446816	X	0.687587	0.540656	0.541474	0.171911	0.104707	0.0107083	0.146113
chr7:25018999-25020255*N_Shore	cg00697703	7	25018855	rs73276298		OSBPL3;OSBPL3;OSBPL3;OSBPL3	NM_015550;NM_145322;NM_145320;NM_145321	5'UTR;5'UTR;5'UTR;5'UTR	chr7:25018999-25020255	N_Shore	6.72827e-08	0.972427	0.00114336	0.989937	X	0.0980438	0.153431	0.0634161	0.0724803	0.0490979	0.0151132	0.0346277
chr6:40995802-40996241*Island	cg24419528	6	40996055			UNC5CL	NM_173561	3'UTR	chr6:40995802-40996241	Island	9.86626e-08	0.263135	0.00114336	0.625127	X	0.0406687	0.0421773	0.0345773	0.00388128	0.00552354	0.0012145	0.00609142
chr6:40995802-40996241*Island	cg00592058	6	40996075			UNC5CL	NM_173561	3'UTR	chr6:40995802-40996241	Island	9.86626e-08	0.58582	0.00114336	0.817695	X	0.0414749	0.0490783	0.0390661	0.0038017	0.0026704	0.003182	0.00240877
chr6:40995802-40996241*Island	cg14418226	6	40996092			UNC5CL	NM_173561	3'UTR	chr6:40995802-40996241	Island	9.86626e-08	1.46751e-07	0.00114336	0.00162035	X	0.0675943	0.191858	0.197136	0.00793528	0.0488484	0.00476187	-0.129541
chr6:40995802-40996241*Island	cg21128951	6	40996213			UNC5CL	NM_173561	Body	chr6:40995802-40996241	Island	9.86626e-08	0.00148061	0.00114336	0.0742341	X	0.122539	0.194063	0.217729	0.0198888	0.08837	0.0166845	-0.0951899
chr16:88949975-88950247*Island	cg03233548	16	88949985		rs79571857	CBFA2T3;CBFA2T3	NM_175931;NM_005187	Body;Body	chr16:88949975-88950247	Island	2.80371e-07	0.924391	0.00132345	0.971824	X	0.818368	0.821957	0.823239	0.0896277	0.0985573	0.016769	-0.00487081
chr16:88949975-88950247*Island	cg08351911	16	88950075			CBFA2T3;CBFA2T3	NM_175931;NM_005187	Body;Body	chr16:88949975-88950247	Island	2.80371e-07	0.0635523	0.00132345	0.373967	X	0.9801	0.984885	0.98398	0.00443613	2.35529e-05	0.000877924	-0.00387959
chr16:88949975-88950247*Island	cg01168962	16	88950197			CBFA2T3;CBFA2T3	NM_175931;NM_005187	Body;Body	chr16:88949975-88950247	Island	2.80371e-07	1.19887e-07	0.00132345	0.00156713	X	0.856097	0.939732	0.939887	0.0131542	0.00992694	0.0044331	-0.08379
chr6:30139718-30140263*N_Shore	cg01074325	6	30138178			TRIM15	NM_033229	Body	chr6:30139718-30140263	N_Shore	7.49167e-08	5.76357e-10	0.00153947	9.79421e-05	X	0.154206	0.475206	0.488848	0.0263851	0.00655829	0.0282775	-0.334642
chr6:30139718-30140263*N_Shore	cg01775921	6	30138213			TRIM15	NM_033229	Body	chr6:30139718-30140263	N_Shore	7.49167e-08	0.0907098	0.00153947	0.432617	X	0.381852	0.494197	0.724824	0.271504	0.129875	0.0102673	-0.342972
chr6:30139718-30140263*N_Shore	cg27201802	6	30138225			TRIM15	NM_033229	Body	chr6:30139718-30140263	N_Shore	7.49167e-08	0.201954	0.00153947	0.575875	X	0.634353	0.652312	0.811086	0.16546	0.0734048	0.0167463	-0.176734
chr6:30139718-30140263*N_Shore	cg24396154	6	30138762			TRIM15	NM_033229	Body	chr6:30139718-30140263	N_Shore	7.49167e-08	0.229316	0.00153947	0.599399	X	0.832166	0.88706	0.688049	0.0650737	0.0265223	0.0142824	0.144117
chr6:30139718-30140263*N_Shore	cg11565299	6	30139478			TRIM15	NM_033229	Body	chr6:30139718-30140263	N_Shore	7.49167e-08	0.581886	0.00153947	0.815398	X	0.08385	0.0811404	0.108535	0.0512425	0.0178004	0.000818104	-0.0246851
chr6:30139718-30140263*N_Shore	cg19115272	6	30139538			TRIM15	NM_033229	Body	chr6:30139718-30140263	N_Shore	7.49167e-08	0.56476	0.00153947	0.806078	X	0.0192499	0.020547	0.0203428	0.00394248	0.00417289	0.0011728	-0.00109282
chr6:30139718-30140263*N_Shore	cg00030508	6	30139542			TRIM15	NM_033229	Body	chr6:30139718-30140263	N_Shore	7.49167e-08	0.266498	0.00153947	0.627709	X	0.0744647	0.107301	0.0889468	0.0287803	0.0650154	0.0146376	-0.0144821
chr6:30139718-30140263*N_Shore	cg21643178	6	30139573			TRIM15	NM_033229	Body	chr6:30139718-30140263	N_Shore	7.49167e-08	0.827145	0.00153947	0.933099	X	0.08564	0.057619	0.0860084	0.107143	0.00979759	0.00810684	-0.000368471
chr6:30139718-30140263*N_Shore	cg10108296	6	30139592			TRIM15	NM_033229	Body	chr6:30139718-30140263	N_Shore	7.49167e-08	0.303611	0.00153947	0.652786	X	0.0874258	0.083867	0.100275	0.00871932	0.00250131	0.009862	-0.0128495
chr6:30139718-30140263*N_Shore	cg08977390	6	30139594			TRIM15	NM_033229	Body	chr6:30139718-30140263	N_Shore	7.49167e-08	0.566865	0.00153947	0.807372	X	0.0571683	0.0558703	0.0639369	0.0112467	0.00583046	0.00928391	-0.00676863
chr6:30139718-30140263*N_Shore	cg12676149	6	30139634			TRIM15	NM_033229	Body	chr6:30139718-30140263	N_Shore	7.49167e-08	0.0239283	0.00153947	0.239366	X	0.033726	0.0350634	0.0484501	0.00414295	0.00276294	0.00426597	-0.0147241
chr6:30139718-30140263*N_Shore	cg25540824	6	30139686	rs929156		TRIM15	NM_033229	Body	chr6:30139718-30140263	N_Shore	7.49167e-08	0.867607	0.00153947	0.94959	X	0.239504	0.271896	0.222392	0.0204434	0.0378177	0.0129225	0.017112
chr1:3195376-3196052*N_Shelf	cg00329272	1	3191481			PRDM16;PRDM16	NM_022114;NM_199454	Body;Body	chr1:3195376-3196052	N_Shelf	1.24242e-07	0.0434462	0.00153947	0.316281	X	0.695375	0.596098	0.515999	0.135823	0.00481079	0.008934	0.179377
chr1:3195376-3196052*N_Shelf	cg19263228	1	3191660			PRDM16;PRDM16	NM_022114;NM_199454	Body;Body	chr1:3195376-3196052	N_Shelf	1.24242e-07	0.883748	0.00153947	0.955932	X	0.768302	0.66319	0.858915	0.147517	0.142209	0.00679751	-0.0906129
chr1:3195376-3196052*N_Shelf	cg17601209	1	3191678		rs75375178	PRDM16;PRDM16	NM_022114;NM_199454	Body;Body	chr1:3195376-3196052	N_Shelf	1.24242e-07	0.557596	0.00153947	0.802511	X	0.817499	0.808469	0.905141	0.168799	0.0884968	0.00550632	-0.0876417
chr1:3195376-3196052*N_Shelf	cg20988960	1	3191815			PRDM16;PRDM16	NM_022114;NM_199454	Body;Body	chr1:3195376-3196052	N_Shelf	1.24242e-07	0.11727	0.00153947	0.477488	X	0.634813	0.660307	0.83369	0.134901	0.145354	0.00817395	-0.198877
chr1:3195376-3196052*N_Shelf	cg26520908	1	3191876			PRDM16;PRDM16	NM_022114;NM_199454	Body;Body	chr1:3195376-3196052	N_Shelf	1.24242e-07	0.809849	0.00153947	0.925518	X	0.801118	0.779961	0.848594	0.166075	0.142847	0.00326577	-0.0474767
chr1:3195376-3196052*N_Shelf	cg00894041	1	3191883	rs12760258	rs75423402	PRDM16;PRDM16	NM_022114;NM_199454	Body;Body	chr1:3195376-3196052	N_Shelf	1.24242e-07	0.157885	0.00153947	0.531765	X	0.712089	0.753453	0.827392	0.11541	0.0591644	0.0317509	-0.115302
chr1:3195376-3196052*N_Shelf	cg12660813	1	3192343			PRDM16;PRDM16	NM_022114;NM_199454	Body;Body	chr1:3195376-3196052	N_Shelf	1.24242e-07	0.638606	0.00153947	0.844763	X	0.312465	0.326543	0.363763	0.159556	0.101516	0.00810718	-0.0512973
chr1:3195376-3196052*N_Shelf	cg15357022	1	3192542			PRDM16;PRDM16	NM_022114;NM_199454	Body;Body	chr1:3195376-3196052	N_Shelf	1.24242e-07	1.11975e-05	0.00153947	0.011512	X	0.271194	0.609651	0.610857	0.0916288	0.0364182	0.00798761	-0.339663
chr1:3195376-3196052*N_Shelf	cg11337967	1	3193118			PRDM16;PRDM16	NM_022114;NM_199454	Body;Body	chr1:3195376-3196052	N_Shelf	1.24242e-07	0.429271	0.00153947	0.730588	X	0.621289	0.59861	0.721718	0.119121	0.0927516	0.0184002	-0.100429
chr12:114838312-114838889*N_Shore	cg06717565	12	114836487			TBX5;TBX5;TBX5;TBX5	NM_000192;NM_181486;NM_080717;NM_080718	Body;Body;Body;Body	chr12:114838312-114838889	N_Shore	1.49625e-07	3.39575e-06	0.00153947	0.00670988	X	0.869087	0.502002	0.281451	0.0495293	0.106741	0.0271156	0.587636
chr12:114838312-114838889*N_Shore	cg17554126	12	114836794			TBX5;TBX5;TBX5;TBX5	NM_000192;NM_181486;NM_080717;NM_080718	Body;Body;Body;Body	chr12:114838312-114838889	N_Shore	1.49625e-07	4.14251e-07	0.00153947	0.00234931	X	0.848559	0.410059	0.207425	0.0456394	0.0704574	0.029259	0.641134
chr12:114838312-114838889*N_Shore	cg08184159	12	114837108			TBX5;TBX5;TBX5;TBX5	NM_000192;NM_181486;NM_080717;NM_080718	Body;Body;Body;Body	chr12:114838312-114838889	N_Shore	1.49625e-07	0.00598612	0.00153947	0.130774	X	0.816353	0.76429	0.558764	0.0408023	0.0994534	0.0435088	0.257588
chr12:114838312-114838889*N_Shore	cg25399352	12	114837572			TBX5;TBX5;TBX5;TBX5	NM_000192;NM_181486;NM_080717;NM_080718	Body;Body;Body;Body	chr12:114838312-114838889	N_Shore	1.49625e-07	0.000614826	0.00153947	0.0522397	X	0.950737	0.694986	0.142702	0.00837255	0.222906	0.023254	0.808035
chr12:114838312-114838889*N_Shore	cg18689332	12	114837666			TBX5;TBX5;TBX5;TBX5	NM_000192;NM_181486;NM_080717;NM_080718	Body;Body;Body;Body	chr12:114838312-114838889	N_Shore	1.49625e-07	0.000508372	0.00153947	0.0486426	X	0.940249	0.691756	0.174921	0.0188187	0.184161	0.0318377	0.765328
chr12:114838312-114838889*N_Shore	cg11357746	12	114837887			TBX5;TBX5;TBX5;TBX5	NM_000192;NM_181486;NM_080717;NM_080718	Body;Body;Body;Body	chr12:114838312-114838889	N_Shore	1.49625e-07	9.29074e-05	0.00153947	0.026624	X	0.906897	0.530527	0.0897526	0.0635787	0.214881	0.0259877	0.817145
chr19:12707696-12708114*Island	cg01871581	19	12707946	rs1864081		ZNF490	NM_020714	Body	chr19:12707696-12708114	Island	7.39238e-07	0.754593	0.00153947	0.901165	X	0.866667	0.837214	0.867815	0.0654119	0.0879386	0.0107348	-0.00114863
chr19:12707696-12708114*Island	cg04388792	19	12707977		rs1864081	ZNF490	NM_020714	Body	chr19:12707696-12708114	Island	7.39238e-07	7.44429e-08	0.00153947	0.0010605	X	0.315143	0.843172	0.702692	0.0200469	0.0150546	0.0422394	-0.387549
chr19:12707696-12708114*Island	cg17284236	19	12708001			ZNF490	NM_020714	Body	chr19:12707696-12708114	Island	7.39238e-07	0.72896	0.00153947	0.889337	X	0.637763	0.732125	0.532572	0.125204	0.0713832	0.0208269	0.105191
chr3:147126988-147128999*N_Shore	cg13015925	3	147125114			ZIC4	NM_032153	TSS1500	chr3:147126988-147128999	N_Shore	7.75956e-08	0.00465465	0.0018303	0.118887	X	0.743759	0.33336	0.397181	0.224317	0.00901041	0.0163499	0.346578
chr3:147126988-147128999*N_Shore	cg13278496	3	147125287			ZIC4	NM_032153	TSS1500	chr3:147126988-147128999	N_Shore	7.75956e-08	0.0323493	0.0018303	0.275633	X	0.679448	0.406703	0.191232	0.339009	0.137745	0.00597504	0.488216
chr3:147126988-147128999*N_Shore	cg23189410	3	147125712			ZIC4;ZIC1	NM_032153;NM_003412	TSS1500;TSS1500	chr3:147126988-147128999	N_Shore	7.75956e-08	0.000422158	0.0018303	0.0451963	X	0.948578	0.791743	0.469104	0.0203101	0.0764355	0.0225817	0.479474
chr3:147126988-147128999*N_Shore	cg17546247	3	147125714			ZIC4;ZIC1	NM_032153;NM_003412	TSS1500;TSS1500	chr3:147126988-147128999	N_Shore	7.75956e-08	0.000111408	0.0018303	0.0279609	X	0.941144	0.733451	0.441996	0.0105413	0.102806	0.0154852	0.499149
chr3:147126988-147128999*N_Shore	cg08070771	3	147125758			ZIC4;ZIC1	NM_032153;NM_003412	TSS1500;TSS1500	chr3:147126988-147128999	N_Shore	7.75956e-08	0.00297841	0.0018303	0.0998876	X	0.744779	0.554298	0.29509	0.145931	0.143096	0.0236796	0.449689
chr3:147126988-147128999*N_Shore	cg11142389	3	147125765			ZIC4;ZIC1	NM_032153;NM_003412	TSS1500;TSS1500	chr3:147126988-147128999	N_Shore	7.75956e-08	0.000201577	0.0018303	0.034839	X	0.832342	0.527783	0.311484	0.135822	0.0536697	0.0132909	0.520858
chr3:147126988-147128999*N_Shore	cg24686610	3	147125782			ZIC4;ZIC1	NM_032153;NM_003412	TSS1500;TSS1500	chr3:147126988-147128999	N_Shore	7.75956e-08	0.00221326	0.0018303	0.0877032	X	0.652555	0.233878	0.251761	0.219932	0.0273792	0.00983298	0.400794
chr3:147126988-147128999*N_Shore	cg12965599	3	147125924			ZIC1	NM_003412	TSS1500	chr3:147126988-147128999	N_Shore	7.75956e-08	0.00431711	0.0018303	0.115275	X	0.637415	0.386439	0.200738	0.196225	0.107988	0.0127417	0.436676
chr3:147126988-147128999*N_Shore	cg07291439	3	147125926			ZIC1	NM_003412	TSS1500	chr3:147126988-147128999	N_Shore	7.75956e-08	0.0518851	0.0018303	0.342674	X	0.617978	0.458649	0.448785	0.164329	0.0121727	0.0257552	0.169192
chr3:147126988-147128999*N_Shore	cg23449696	3	147125942			ZIC1	NM_003412	TSS1500	chr3:147126988-147128999	N_Shore	7.75956e-08	0.000903039	0.0018303	0.0603024	X	0.868665	0.6302	0.690263	0.087339	0.0674228	0.0164964	0.178402
chr3:147126988-147128999*N_Shore	cg00475509	3	147125955			ZIC1	NM_003412	TSS1500	chr3:147126988-147128999	N_Shore	7.75956e-08	0.00302037	0.0018303	0.100593	X	0.806775	0.570842	0.51726	0.143711	0.106196	0.00449841	0.289515
chr3:147126988-147128999*N_Shore	cg08855449	3	147125962			ZIC1	NM_003412	TSS1500	chr3:147126988-147128999	N_Shore	7.75956e-08	6.61382e-08	0.0018303	0.0010605	X	0.930635	0.707861	0.634992	0.017479	0.0421692	0.0163244	0.295643
chr3:147126988-147128999*N_Shore	cg26400885	3	147126119			ZIC1	NM_003412	TSS1500	chr3:147126988-147128999	N_Shore	7.75956e-08	7.78031e-05	0.0018303	0.0250404	X	0.887785	0.681615	0.405725	0.0336631	0.00219257	0.00634057	0.48206
chr3:147126988-147128999*N_Shore	cg12419052	3	147126121			ZIC1	NM_003412	TSS1500	chr3:147126988-147128999	N_Shore	7.75956e-08	1.6653e-07	0.0018303	0.00166464	X	0.92618	0.667706	0.555283	0.0117811	0.0191161	0.0369803	0.370897
chr3:147126988-147128999*N_Shore	cg16181396	3	147126206			ZIC1	NM_003412	TSS1500	chr3:147126988-147128999	N_Shore	7.75956e-08	4.26107e-05	0.0018303	0.020043	X	0.797361	0.474294	0.333454	0.113987	0.0179208	0.00568848	0.463907
chr3:147126988-147128999*N_Shore	cg10107050	3	147126244			ZIC1	NM_003412	TSS1500	chr3:147126988-147128999	N_Shore	7.75956e-08	0.00136523	0.0018303	0.0717591	X	0.715212	0.434606	0.268436	0.17601	0.0120859	0.00906553	0.446776
chr3:147126988-147128999*N_Shore	cg16636671	3	147126403	rs1394042		ZIC1	NM_003412	TSS1500	chr3:147126988-147128999	N_Shore	7.75956e-08	0.114504	0.0018303	0.473315	X	0.181494	0.208564	0.334064	0.117624	0.0154761	0.00694745	-0.152571
chr3:147126988-147128999*N_Shore	cg23468878	3	147126425	rs1394042		ZIC1	NM_003412	TSS1500	chr3:147126988-147128999	N_Shore	7.75956e-08	0.232573	0.0018303	0.602221	X	0.265981	0.115911	0.158315	0.211469	0.0976055	0.0162329	0.107666
chr3:147126988-147128999*N_Shore	cg15002294	3	147126444			ZIC1	NM_003412	TSS1500	chr3:147126988-147128999	N_Shore	7.75956e-08	0.143003	0.0018303	0.512624	X	0.0759982	0.154479	0.0954288	0.018585	0.121978	0.0113316	-0.0194306
chr3:147126988-147128999*N_Shore	cg09241332	3	147126638	rs79800454		ZIC1	NM_003412	TSS1500	chr3:147126988-147128999	N_Shore	7.75956e-08	0.115422	0.0018303	0.474698	X	0.0323449	0.0608825	0.0360877	0.00407766	0.0315162	0.000491978	-0.0037428
chr3:147126988-147128999*N_Shore	cg17280346	3	147126703			ZIC1	NM_003412	TSS1500	chr3:147126988-147128999	N_Shore	7.75956e-08	0.00195058	0.0018303	0.0834019	X	0.0547361	0.120386	0.298105	0.0127541	0.103229	0.0158904	-0.243369
chr3:147126988-147128999*N_Shore	cg02519751	3	147126753			ZIC1	NM_003412	TSS1500	chr3:147126988-147128999	N_Shore	7.75956e-08	0.729804	0.0018303	0.889721	X	0.0685961	0.0732034	0.0700168	0.0165994	0.00247006	0.00197219	-0.00142071
chr3:147126988-147128999*N_Shore	cg26014538	3	147126763			ZIC1	NM_003412	TSS1500	chr3:147126988-147128999	N_Shore	7.75956e-08	0.716719	0.0018303	0.883335	X	0.143367	0.142958	0.132487	0.0378298	0.00169922	0.0180328	0.0108799
chr3:147126988-147128999*N_Shore	cg05700079	3	147126961			ZIC1	NM_003412	TSS1500	chr3:147126988-147128999	N_Shore	7.75956e-08	0.141785	0.0018303	0.511102	X	0.0648538	0.123309	0.0860766	0.0410351	0.0545969	0.0101365	-0.0212228
chr19:33622910-33623231*Island	cg19468962	19	33622911			WDR88	NM_173479	TSS200	chr19:33622910-33623231	Island	3.50697e-07	0.0970296	0.0018303	0.444148		0.716243	0.668367	0.615623	0.0925197	0.00144707	0.0126697	0.10062
chr19:33622910-33623231*Island	cg00366190	19	33622942		rs1270591	WDR88	NM_173479	TSS200	chr19:33622910-33623231	Island	3.50697e-07	0.0107553	0.0018303	0.165644		0.66677	0.951509	0.956371	0.202501	0.0268643	0.00764186	-0.289601
chr19:33622910-33623231*Island	cg17764715	19	33622953	rs1270591		WDR88	NM_173479	TSS200	chr19:33622910-33623231	Island	3.50697e-07	0.285731	0.0018303	0.640959		0.933005	0.949274	0.948977	0.0311972	0.0039038	0.0064118	-0.0159722
chr19:33622910-33623231*Island	cg07827796	19	33622959			WDR88	NM_173479	TSS200	chr19:33622910-33623231	Island	3.50697e-07	0.329393	0.0018303	0.670196		0.874246	0.94403	0.926107	0.126665	0.00442602	0.00245985	-0.0518601
chr19:33622910-33623231*Island	cg27124370	19	33622961			WDR88	NM_173479	TSS200	chr19:33622910-33623231	Island	3.50697e-07	0.14751	0.0018303	0.51878		0.833361	0.899644	0.929054	0.116313	0.0309642	0.00979685	-0.0956928
chr19:33622910-33623231*Island	cg18867912	19	33623072			WDR88;WDR88	NM_173479;NM_173479	1stExon;5'UTR	chr19:33622910-33623231	Island	3.50697e-07	0.0783709	0.0018303	0.407422		0.8797	0.804122	0.790264	0.0925179	0.0386569	0.0127546	0.0894358
chr19:33622910-33623231*Island	cg26687173	19	33623091			WDR88	NM_173479	1stExon	chr19:33622910-33623231	Island	3.50697e-07	0.684565	0.0018303	0.867903		0.470962	0.436407	0.441081	0.166794	0.0279201	0.0124871	0.0298814
chr19:33622910-33623231*Island	cg19369438	19	33623230			WDR88	NM_173479	1stExon	chr19:33622910-33623231	Island	3.50697e-07	0.255703	0.0018303	0.62003		0.901753	0.88837	0.886203	0.0243809	0.00471616	0.019125	0.0155499
chr12:130935712-130935963*S_Shore	cg04803676	12	130936310		rs58189768	RIMBP2	NM_015347	Body	chr12:130935712-130935963	S_Shore	3.80566e-07	0.162302	0.0018303	0.536245	X	0.540623	0.627068	0.597436	0.0934472	0.0824866	0.00909385	-0.0568131
chr12:130935712-130935963*S_Shore	cg23373401	12	130936355			RIMBP2	NM_015347	Body	chr12:130935712-130935963	S_Shore	3.80566e-07	0.198953	0.0018303	0.573404	X	0.083789	0.149931	0.0839898	0.0221699	0.0500368	0.0103847	-0.00020078
chr12:130935712-130935963*S_Shore	cg11294241	12	130936609			RIMBP2	NM_015347	Body	chr12:130935712-130935963	S_Shore	3.80566e-07	4.18505e-05	0.0018303	0.0200093	X	0.557486	0.627768	0.647845	0.0237139	0.0126904	0.00809761	-0.0903581
chr12:130935712-130935963*S_Shore	cg11011112	12	130936634			RIMBP2	NM_015347	Body	chr12:130935712-130935963	S_Shore	3.80566e-07	0.106146	0.0018303	0.460263	X	0.786589	0.836651	0.841533	0.0615561	0.055676	0.00735811	-0.0549441
chr12:130935712-130935963*S_Shore	cg22743483	12	130936671			RIMBP2	NM_015347	Body	chr12:130935712-130935963	S_Shore	3.80566e-07	0.0320348	0.0018303	0.274353	X	0.571315	0.68376	0.623319	0.043963	0.0875402	0.0428648	-0.0520036
chr12:130935712-130935963*S_Shore	cg25577497	12	130937299		rs75855107	RIMBP2	NM_015347	Body	chr12:130935712-130935963	S_Shore	3.80566e-07	0.0059684	0.0018303	0.130751	X	0.221527	0.402997	0.435981	0.0885269	0.212901	0.0456415	-0.214454
chr12:130935712-130935963*S_Shore	cg03508504	12	130937341			RIMBP2	NM_015347	Body	chr12:130935712-130935963	S_Shore	3.80566e-07	0.00392034	0.0018303	0.111314	X	0.513093	0.619489	0.646819	0.0685995	0.046415	0.0132294	-0.133725
chr12:130935712-130935963*S_Shore	cg18861551	12	130937365			RIMBP2	NM_015347	Body	chr12:130935712-130935963	S_Shore	3.80566e-07	0.00183428	0.0018303	0.0809425	X	0.646106	0.781703	0.805726	0.0717879	0.0734144	0.0109249	-0.15962
chr19:47290585-47291983*N_Shelf	cg22304262	19	47287778			SLC1A5;SLC1A5;SLC1A5	NM_005628;NM_001145144;NM_001145145	Body;5'UTR;Body	chr19:47290585-47291983	N_Shelf	4.49539e-07	0.514394	0.0018303	0.779309	X	0.739618	0.739998	0.808021	0.123813	0.100846	0.0175764	-0.0684028
chr19:47290585-47291983*N_Shelf	cg02711608	19	47287964	rs35964850	rs76693964	SLC1A5;SLC1A5;SLC1A5;SLC1A5	NM_001145145;NM_001145145;NM_005628;NM_001145144	1stExon;5'UTR;Body;5'UTR	chr19:47290585-47291983	N_Shelf	4.49539e-07	0.00109619	0.0018303	0.0653382	X	0.127025	0.24578	0.599287	0.0254872	0.0366033	0.0171199	-0.472262
chr19:47290585-47291983*N_Shelf	cg25607249	19	47288039			SLC1A5;SLC1A5;SLC1A5;SLC1A5	NM_001145145;NM_001145145;NM_005628;NM_001145144	1stExon;5'UTR;Body;5'UTR	chr19:47290585-47291983	N_Shelf	4.49539e-07	0.0027343	0.0018303	0.095843	X	0.0900649	0.177296	0.497324	0.0422557	0.108477	0.015104	-0.407259
chr19:47290585-47291983*N_Shelf	cg21766592	19	47288066			SLC1A5;SLC1A5;SLC1A5;SLC1A5	NM_001145145;NM_001145145;NM_005628;NM_001145144	1stExon;5'UTR;Body;5'UTR	chr19:47290585-47291983	N_Shelf	4.49539e-07	0.000627013	0.0018303	0.0524271	X	0.0506809	0.19796	0.52833	0.0187358	0.100537	0.0321697	-0.477649
chr19:47290585-47291983*N_Shelf	cg12165685	19	47288109			SLC1A5;SLC1A5;SLC1A5;SLC1A5	NM_001145145;NM_001145145;NM_005628;NM_001145144	1stExon;5'UTR;Body;5'UTR	chr19:47290585-47291983	N_Shelf	4.49539e-07	0.00677621	0.0018303	0.136864	X	0.0568441	0.0897409	0.373789	0.0130852	0.0752781	0.0202554	-0.316945
chr19:47290585-47291983*N_Shelf	cg11645155	19	47288114	rs8105903		SLC1A5;SLC1A5;SLC1A5;SLC1A5	NM_001145145;NM_001145145;NM_005628;NM_001145144	1stExon;5'UTR;Body;5'UTR	chr19:47290585-47291983	N_Shelf	4.49539e-07	0.00398509	0.0018303	0.11212	X	0.0526842	0.0947012	0.323317	0.00752924	0.0664538	0.0112334	-0.270633
chr19:47290585-47291983*N_Shelf	cg01406381	19	47288263			SLC1A5;SLC1A5;SLC1A5	NM_001145145;NM_005628;NM_001145144	TSS200;Body;5'UTR	chr19:47290585-47291983	N_Shelf	4.49539e-07	0.00326692	0.0018303	0.103799	X	0.0468465	0.126677	0.486135	0.0128562	0.128859	0.00731503	-0.439288
chr3:138153269-138154621*N_Shore	cg09373148	3	138152837			ESYT3	NM_031913	TSS1500	chr3:138153269-138154621	N_Shore	7.00337e-07	0.00812877	0.0018303	0.147401	X	0.228402	0.475318	0.545796	0.189078	0.0530507	0.0306758	-0.317394
chr3:138153269-138154621*N_Shore	cg11885357	3	138152902			ESYT3	NM_031913	TSS1500	chr3:138153269-138154621	N_Shore	7.00337e-07	2.92498e-08	0.0018303	0.000809722	X	0.159157	0.512023	0.597254	0.0330361	0.053779	0.033389	-0.438098
chr3:138153269-138154621*N_Shore	cg11209249	3	138153127			ESYT3	NM_031913	TSS1500	chr3:138153269-138154621	N_Shore	7.00337e-07	0.358964	0.0018303	0.688659	X	0.292099	0.305044	0.363848	0.105758	0.0388366	0.0174722	-0.0717488
chr3:138153269-138154621*N_Shore	cg22160121	3	138153168			ESYT3	NM_031913	TSS1500	chr3:138153269-138154621	N_Shore	7.00337e-07	0.021294	0.0018303	0.226257	X	0.246369	0.321802	0.535887	0.130252	0.0541101	0.0405333	-0.289518
chr3:138153269-138154621*N_Shore	cg21075829	3	138153170	rs1720830		ESYT3	NM_031913	TSS1500	chr3:138153269-138154621	N_Shore	7.00337e-07	0.00370085	0.0018303	0.109202	X	0.205003	0.249998	0.348529	0.0414716	0.0148568	0.00809866	-0.143526
chr7:150647991-150648918*N_Shore	cg07390478	7	150646082		rs72549418	KCNH2;KCNH2	NM_172057;NM_000238	Body;Body	chr7:150647991-150648918	N_Shore	1.46149e-06	0.20837	0.0018303	0.581658	X	0.49478	0.672724	0.486061	0.0631835	0.0625504	0.0150299	0.00871902
chr7:150647991-150648918*N_Shore	cg16107105	7	150646704	rs55684712		KCNH2;KCNH2;KCNH2	NM_172057;NM_000238;NM_172056	Body;Body;3'UTR	chr7:150647991-150648918	N_Shore	1.46149e-06	0.00381004	0.0018303	0.110297	X	0.78165	0.671931	0.405422	0.0571998	0.210333	0.031734	0.376228
chr7:150647991-150648918*N_Shore	cg00252814	7	150647757			KCNH2;KCNH2;KCNH2	NM_172056;NM_172057;NM_000238	Body;Body;Body	chr7:150647991-150648918	N_Shore	1.46149e-06	0.00229187	0.0018303	0.0888782	X	0.312431	0.460331	0.516136	0.0879159	0.0873881	0.0159198	-0.203706
chr16:675906-676139*Island	cg05782811	16	675980			RAB40C	NM_021168	Body	chr16:675906-676139	Island	1.90838e-06	0.722548	0.0018303	0.88621	X	0.982815	0.983614	0.98282	0.000915843	0.00108975	0.00281094	-5.08125e-06
chr16:675906-676139*Island	cg08624878	16	676042			RAB40C	NM_021168	Body	chr16:675906-676139	Island	1.90838e-06	0.0270842	0.0018303	0.253973	X	0.857636	0.725698	0.835449	0.0258718	0.000921897	0.0167529	0.0221872
chr16:675906-676139*Island	cg07896984	16	676138			RAB40C	NM_021168	Body	chr16:675906-676139	Island	1.90838e-06	0.000347896	0.0018303	0.041805	X	0.804207	0.738337	0.614398	0.0149276	0.0199972	0.0112836	0.189809
chr19:11307495-11308276*S_Shore	cg15499059	19	11308403			KANK2	NM_001136191	TSS200	chr19:11307495-11308276	S_Shore	4.97495e-07	0.0706651	0.00187037	0.390162	X	0.0491493	0.0405999	0.0422718	0.0074904	0.00610298	0.00379069	0.00687749
chr19:11307495-11308276*S_Shore	cg26905268	19	11308417			KANK2	NM_001136191	TSS200	chr19:11307495-11308276	S_Shore	4.97495e-07	0.0926336	0.00187037	0.43636	X	0.0474168	0.0427225	0.0372029	0.00817744	0.000834405	0.00715403	0.010214
chr19:11307495-11308276*S_Shore	cg13658893	19	11308585			KANK2	NM_001136191	TSS1500	chr19:11307495-11308276	S_Shore	4.97495e-07	0.193594	0.00187037	0.568991	X	0.0213849	0.0195407	0.0200813	0.00233161	0.000538906	0.000844221	0.00130364
chr19:11307495-11308276*S_Shore	cg26878688	19	11308876			KANK2	NM_001136191	TSS1500	chr19:11307495-11308276	S_Shore	4.97495e-07	0.0241147	0.00187037	0.24036	X	0.657214	0.353945	0.417762	0.20258	0.19116	0.0381549	0.239452
chr19:11307495-11308276*S_Shore	cg13516362	19	11308987			KANK2	NM_001136191	TSS1500	chr19:11307495-11308276	S_Shore	4.97495e-07	0.286533	0.00187037	0.641507	X	0.739653	0.782073	0.874551	0.178667	0.136775	0.0062373	-0.134897
chr19:11307495-11308276*S_Shore	cg01751802	19	11309639			KANK2	NM_001136191	TSS1500	chr19:11307495-11308276	S_Shore	4.97495e-07	0.291554	0.00187037	0.644462	X	0.591421	0.619605	0.377231	0.205028	0.0216569	0.00946023	0.214191
chr19:11307495-11308276*S_Shore	cg21640603	19	11310131			DOCK6	NM_020812	3'UTR	chr19:11307495-11308276	S_Shore	4.97495e-07	0.127228	0.00187037	0.491893	X	0.819673	0.792404	0.777765	0.0423317	0.0511007	0.0064451	0.0419086
chr4:55991402-55992171*Island	cg07098391	4	55991418	rs56233104		KDR	NM_002253	1stExon	chr4:55991402-55992171	Island	4.87745e-07	0.0302034	0.00189856	0.267246		0.0759029	0.0800873	0.117348	0.0140332	0.0119981	0.0108326	-0.0414455
chr4:55991402-55992171*Island	cg10740902	4	55991683			KDR;KDR	NM_002253;NM_002253	1stExon;5'UTR	chr4:55991402-55992171	Island	4.87745e-07	3.80078e-06	0.00189856	0.00702042		0.0137438	0.0160233	0.0153983	0.000312345	0.000160866	0.000317538	-0.00165448
chr4:55991402-55992171*Island	cg25722465	4	55991701	rs7667298		KDR;KDR	NM_002253;NM_002253	1stExon;5'UTR	chr4:55991402-55992171	Island	4.87745e-07	0.442297	0.00189856	0.738225		0.0219636	0.0203217	0.0266193	0.00450387	0.00105806	0.00433741	-0.00465567
chr4:55991402-55992171*Island	cg21161891	4	55991818			KDR	NM_002253	TSS200	chr4:55991402-55992171	Island	4.87745e-07	0.326126	0.00189856	0.668164		0.0505014	0.0522319	0.0546507	0.00546357	0.00311822	0.00636714	-0.00414923
chr4:55991402-55992171*Island	cg18177533	4	55991824			KDR	NM_002253	TSS200	chr4:55991402-55992171	Island	4.87745e-07	0.33442	0.00189856	0.673281		0.0354108	0.0332631	0.0451632	0.00373621	0.0125067	0.0121795	-0.00975237
chr4:55991402-55992171*Island	cg11505338	4	55991850	rs10027862		KDR	NM_002253	TSS200	chr4:55991402-55992171	Island	4.87745e-07	0.512977	0.00189856	0.778583		0.0260381	0.0288034	0.0266576	0.00441825	0.0018596	0.00248552	-0.000619562
chr4:55991402-55992171*Island	cg00989765	4	55991860	rs10027862		KDR	NM_002253	TSS200	chr4:55991402-55992171	Island	4.87745e-07	0.984893	0.00189856	0.994408		0.046189	0.0453587	0.0468358	0.00586135	0.000972258	0.00403421	-0.000646807
chr4:55991402-55992171*Island	cg14323109	4	55991943			KDR	NM_002253	TSS200	chr4:55991402-55992171	Island	4.87745e-07	0.267792	0.00189856	0.628651		0.0288831	0.0272794	0.0368391	0.0035133	0.00747922	0.00780936	-0.00795597
chr17:1799541-1799756*S_Shelf	cg18433109	17	1801772			RPA1	NM_002945	3'UTR	chr17:1799541-1799756	S_Shelf	9.60716e-07	0.706474	0.00189856	0.878327	X	0.949119	0.949152	0.951492	0.00661733	0.00262696	0.0079091	-0.00237363
chr17:1799541-1799756*S_Shelf	cg26507657	17	1801931			RPA1	NM_002945	3'UTR	chr17:1799541-1799756	S_Shelf	9.60716e-07	0.0197752	0.00189856	0.218459	X	0.829161	0.615842	0.692619	0.114744	0.136578	0.0281347	0.136542
chr17:1799541-1799756*S_Shelf	cg11182358	17	1802074			RPA1	NM_002945	3'UTR	chr17:1799541-1799756	S_Shelf	9.60716e-07	0.000189596	0.00189856	0.0340573	X	0.945791	0.841382	0.662606	0.0109799	0.00984338	0.0172033	0.283185
chr17:1799541-1799756*S_Shelf	cg22463793	17	1802332			RPA1	NM_002945	3'UTR	chr17:1799541-1799756	S_Shelf	9.60716e-07	0.0893347	0.00189856	0.429762	X	0.931911	0.8282	0.929925	0.00811707	0.0457548	0.00714951	0.00198581
chr17:1799541-1799756*S_Shelf	cg17875760	17	1802361			RPA1	NM_002945	3'UTR	chr17:1799541-1799756	S_Shelf	9.60716e-07	0.685141	0.00189856	0.868205	X	0.955051	0.955946	0.956763	0.00497585	0.00556882	0.00838674	-0.00171191
chr17:18128577-18128821*Island	cg20131685	17	18128578			LLGL1	NM_004140	TSS1500	chr17:18128577-18128821	Island	9.9807e-07	0.0213603	0.00189856	0.226526		0.0263884	0.0218886	0.0236115	0.00265513	0.00058038	0.000698157	0.00277687
chr17:18128577-18128821*Island	cg09666237	17	18128581			LLGL1	NM_004140	TSS1500	chr17:18128577-18128821	Island	9.9807e-07	0.150208	0.00189856	0.522147		0.0311503	0.0342528	0.0374021	0.00617223	0.00266304	0.00508595	-0.00625175
chr17:18128577-18128821*Island	cg12698834	17	18128735			LLGL1	NM_004140	TSS200	chr17:18128577-18128821	Island	9.9807e-07	0.00871371	0.00189856	0.151463		0.048189	0.055692	0.0587451	0.00441663	0.00599578	0.00617975	-0.010556
chr17:18128577-18128821*Island	cg26105062	17	18128745			LLGL1	NM_004140	TSS200	chr17:18128577-18128821	Island	9.9807e-07	0.532235	0.00189856	0.788371		0.0205957	0.0203047	0.0222495	0.00133821	0.00456484	0.00294501	-0.00165388
chr17:18128577-18128821*Island	cg06147733	17	18128806			LLGL1	NM_004140	TSS200	chr17:18128577-18128821	Island	9.9807e-07	0.70811	0.00189856	0.879009		0.0560409	0.0622586	0.0556327	0.00831849	0.0195804	0.00826531	0.000408186
chr13:96204691-96205496*N_Shore	cg18470456	13	96204493			CLDN10;CLDN10;CLDN10	NM_006984;NM_182848;NM_001160100	TSS1500;Body;Body	chr13:96204691-96205496	N_Shore	2.86541e-06	8.10398e-07	0.00189856	0.00342557	X	0.918213	0.712978	0.707999	0.0275671	0.0778535	0.0117396	0.210214
chr13:96204691-96205496*N_Shore	cg13452162	13	96204518			CLDN10;CLDN10;CLDN10	NM_006984;NM_182848;NM_001160100	TSS1500;Body;Body	chr13:96204691-96205496	N_Shore	2.86541e-06	0.883138	0.00189856	0.955638	X	0.64535	0.559915	0.676967	0.215961	0.00837455	0.00838341	-0.0316177
chr13:96204691-96205496*N_Shore	cg24426691	13	96204669			CLDN10;CLDN10;CLDN10	NM_006984;NM_182848;NM_001160100	TSS1500;Body;Body	chr13:96204691-96205496	N_Shore	2.86541e-06	0.00221537	0.00189856	0.0877032	X	0.118185	0.151695	0.176628	0.0223622	0.0176367	0.00544939	-0.0584428
chr2:71205563-71206529*N_Shore	cg27665449	2	71204401	rs12466197		ANKRD53;ANKRD53	NM_001115116;NM_024933	TSS1500;TSS1500	chr2:71205563-71206529	N_Shore	4.89351e-07	0.211628	0.0019952	0.584654	X	0.256879	0.260129	0.277314	0.0194027	0.0195804	0.00274333	-0.0204347
chr2:71205563-71206529*N_Shore	cg06783668	2	71204585			ANKRD53;ANKRD53	NM_001115116;NM_024933	TSS1500;TSS1500	chr2:71205563-71206529	N_Shore	4.89351e-07	0.151747	0.0019952	0.523941	X	0.121008	0.156642	0.128389	0.0206083	0.0231326	0.00964166	-0.0073809
chr2:71205563-71206529*N_Shore	cg19111030	2	71204600	rs72261513		ANKRD53;ANKRD53	NM_001115116;NM_024933	TSS1500;TSS1500	chr2:71205563-71206529	N_Shore	4.89351e-07	0.488712	0.0019952	0.765	X	0.176608	0.191007	0.17724	0.0162524	0.0111218	0.00977942	-0.000631966
chr2:71205563-71206529*N_Shore	cg19244342	2	71204701			ANKRD53;ANKRD53	NM_001115116;NM_024933	TSS1500;TSS1500	chr2:71205563-71206529	N_Shore	4.89351e-07	0.00724483	0.0019952	0.140318	X	0.431797	0.464795	0.473479	0.0233017	0.00182908	0.0144976	-0.0416815
chr2:71205563-71206529*N_Shore	cg04737087	2	71205052			ANKRD53;ANKRD53	NM_001115116;NM_024933	TSS1500;TSS1500	chr2:71205563-71206529	N_Shore	4.89351e-07	1.03405e-08	0.0019952	0.00052435	X	0.0809023	0.399318	0.354842	0.0309165	0.0174114	0.00893223	-0.27394
chr2:71205563-71206529*N_Shore	cg01154254	2	71205159			ANKRD53;ANKRD53	NM_001115116;NM_024933	TSS1500;TSS1500	chr2:71205563-71206529	N_Shore	4.89351e-07	0.792322	0.0019952	0.917974	X	0.0362341	0.0323005	0.0374781	0.00589524	0.00411349	0.00275291	-0.00124402
chr2:71205563-71206529*N_Shore	cg07903989	2	71205335	rs73937093		ANKRD53;ANKRD53	NM_001115116;NM_024933	TSS1500;TSS1500	chr2:71205563-71206529	N_Shore	4.89351e-07	0.0808655	0.0019952	0.412157	X	0.0384953	0.053756	0.046477	0.0069423	0.0222234	0.00597734	-0.00798173
chr2:71205563-71206529*N_Shore	cg05472974	2	71205399			ANKRD53;ANKRD53	NM_001115116;NM_024933	TSS200;TSS200	chr2:71205563-71206529	N_Shore	4.89351e-07	1.68275e-05	0.0019952	0.0136169	X	0.0344564	0.0833311	0.097588	0.00493511	0.0332597	0.00821992	-0.0631316
chr2:71205563-71206529*N_Shore	cg20814026	2	71205520			ANKRD53;ANKRD53	NM_001115116;NM_024933	TSS200;TSS200	chr2:71205563-71206529	N_Shore	4.89351e-07	0.304003	0.0019952	0.652999	X	0.10517	0.109394	0.0911627	0.00962038	0.00982071	0.0059037	0.0140078
chr8:28928996-28929718*Island	cg05196487	8	28929078			KIF13B	NM_015254	Body	chr8:28928996-28929718	Island	1.72594e-06	0.21544	0.0019952	0.5879	X	0.479694	0.478716	0.427066	0.0468987	0.0135922	0.0151473	0.0526283
chr8:28928996-28929718*Island	cg19888654	8	28929168			KIF13B	NM_015254	Body	chr8:28928996-28929718	Island	1.72594e-06	0.0245316	0.0019952	0.242452	X	0.896625	0.783939	0.792038	0.0720328	0.12143	0.0355155	0.104586
chr8:28928996-28929718*Island	cg07563765	8	28929242			KIF13B	NM_015254	Body	chr8:28928996-28929718	Island	1.72594e-06	0.0129146	0.0019952	0.179936	X	0.939954	0.824966	0.878693	0.05312	0.0166967	0.0248866	0.0612611
chr8:28928996-28929718*Island	cg10932125	8	28929689			KIF13B	NM_015254	Body	chr8:28928996-28929718	Island	1.72594e-06	0.000698848	0.0019952	0.0547095	X	0.806257	0.861928	0.897963	0.0307625	0.00104916	0.0112424	-0.0917061
chr8:126010436-126011194*S_Shore	cg22011731	8	126011549			SQLE;SQLE	NM_003129;NM_003129	1stExon;5'UTR	chr8:126010436-126011194	S_Shore	1.90973e-06	0.529056	0.00214918	0.786542		0.0600348	0.0630242	0.067845	0.0188541	0.00204421	0.0102036	-0.00781021
chr8:126010436-126011194*S_Shore	cg09984392	8	126011784			SQLE	NM_003129	1stExon	chr8:126010436-126011194	S_Shore	1.90973e-06	0.0349355	0.00214918	0.285652		0.0749113	0.167413	0.152455	0.0581905	0.112277	0.0226713	-0.0775434
chr8:126010436-126011194*S_Shore	cg00285394	8	126011954		rs73704507	SQLE	NM_003129	Body	chr8:126010436-126011194	S_Shore	1.90973e-06	0.0660012	0.00214918	0.379521		0.280348	0.466186	0.442309	0.180245	0.0763856	0.00496002	-0.16196
chr8:126010436-126011194*S_Shore	cg14660676	8	126012434			SQLE	NM_003129	Body	chr8:126010436-126011194	S_Shore	1.90973e-06	0.157495	0.00214918	0.531277		0.298924	0.213039	0.133827	0.187398	0.061318	0.0130447	0.165097
chr5:50683285-50683615*Island	cg20800086	5	50683286			ISL1	NM_002202	Body	chr5:50683285-50683615	Island	2.55242e-06	0.224202	0.00274519	0.595121	X	0.217385	0.356609	0.209975	0.0379949	0.097928	0.02802	0.00740974
chr5:50683285-50683615*Island	cg06875227	5	50683378			ISL1	NM_002202	Body	chr5:50683285-50683615	Island	2.55242e-06	0.000289913	0.00274519	0.0394192	X	0.0338023	0.217488	0.120354	0.014014	0.0541817	0.00821356	-0.0865515
chr5:50683285-50683615*Island	cg16151151	5	50683467			ISL1	NM_002202	Body	chr5:50683285-50683615	Island	2.55242e-06	1.58587e-06	0.00274519	0.00466208	X	0.0558053	0.380527	0.26633	0.0221525	0.0197158	0.00874999	-0.210525
chr5:50683285-50683615*Island	cg11536196	5	50683614	rs2288468		ISL1	NM_002202	Body	chr5:50683285-50683615	Island	2.55242e-06	7.15611e-05	0.00274519	0.0241761	X	0.087304	0.411885	0.339727	0.0873243	0.0525714	0.0132264	-0.252423
chr5:154317459-154317930*S_Shore	cg05207465	5	154318039			GEMIN5	NM_015465	TSS1500	chr5:154317459-154317930	S_Shore	5.07955e-06	0.0057574	0.00274519	0.12884		0.312021	0.502221	0.561743	0.13474	0.0914265	0.0100227	-0.249722
chr5:154317459-154317930*S_Shore	cg19560287	5	154318093			GEMIN5	NM_015465	TSS1500	chr5:154317459-154317930	S_Shore	5.07955e-06	0.000779205	0.00274519	0.0571985		0.121337	0.222773	0.218363	0.0446148	0.0213133	0.00977543	-0.0970266
chr5:154317459-154317930*S_Shore	cg25987408	5	154318104			GEMIN5	NM_015465	TSS1500	chr5:154317459-154317930	S_Shore	5.07955e-06	0.190173	0.00274519	0.565841		0.378988	0.442396	0.601209	0.236026	0.0793673	0.0226929	-0.222222
chr6:6002471-6005125*N_Shore	cg01493727	6	6000601		rs74889367	NRN1	NM_016588	Body	chr6:6002471-6005125	N_Shore	1.90745e-06	0.0796133	0.00291142	0.409894	X	0.814228	0.857603	0.478823	0.115597	0.0822071	0.0024514	0.335405
chr6:6002471-6005125*N_Shore	cg09986316	6	6001118			NRN1	NM_016588	Body	chr6:6002471-6005125	N_Shore	1.90745e-06	0.0868852	0.00291142	0.4244	X	0.909536	0.904982	0.88682	0.0146052	0.0080133	0.00981548	0.0227156
chr6:6002471-6005125*N_Shore	cg05419622	6	6001380			NRN1	NM_016588	Body	chr6:6002471-6005125	N_Shore	1.90745e-06	0.000284513	0.00291142	0.0391776	X	0.541719	0.130189	0.178087	0.150177	0.0644668	0.0327435	0.363632
chr6:6002471-6005125*N_Shore	cg13858611	6	6001842			NRN1	NM_016588	Body	chr6:6002471-6005125	N_Shore	1.90745e-06	0.335568	0.00291142	0.674076	X	0.875428	0.91674	0.751747	0.101622	0.00239164	0.00988765	0.123681
chr6:6002471-6005125*N_Shore	cg20904489	6	6002032			NRN1	NM_016588	Body	chr6:6002471-6005125	N_Shore	1.90745e-06	0.73938	0.00291142	0.893896	X	0.892736	0.933376	0.896254	0.116941	0.0176516	0.00606081	-0.00351829
chr3:138668635-138669323*Island	cg18414754	3	138668832			C3orf72	NM_001040061	Body	chr3:138668635-138669323	Island	2.81423e-06	0.0275289	0.00291142	0.255856	X	0.219871	0.299118	0.270374	0.0408123	0.0691165	0.0235848	-0.0505028
chr3:138668635-138669323*Island	cg27326452	3	138668931			C3orf72	NM_001040061	Body	chr3:138668635-138669323	Island	2.81423e-06	2.4702e-05	0.00291142	0.015678	X	0.0331144	0.167006	0.211361	0.0157532	0.100146	0.00507286	-0.178246
chr3:138668635-138669323*Island	cg19851029	3	138669137			C3orf72	NM_001040061	Body	chr3:138668635-138669323	Island	2.81423e-06	0.000457652	0.00291142	0.0468414	X	0.045871	0.0957705	0.196511	0.00961542	0.01861	0.0161771	-0.15064
chr3:138668635-138669323*Island	cg09222023	3	138669322			C3orf72	NM_001040061	Body	chr3:138668635-138669323	Island	2.81423e-06	1.23425e-08	0.00291142	0.00052435	X	0.084329	0.274391	0.273603	0.0224259	0.0142912	0.0163138	-0.189274
chr1:29213438-29214300*N_Shore	cg21870545	1	29213106			EPB41;EPB41;EPB41;EPB41;EPB41	NM_001166007;NM_203343;NM_203342;NM_001166005;NM_004437	TSS1500;TSS1500;TSS1500;TSS1500;TSS1500	chr1:29213438-29214300	N_Shore	3.03067e-06	2.91836e-05	0.00295481	0.016791		0.937192	0.793558	0.743829	0.0480355	0.00368036	0.00688006	0.193363
chr1:29213438-29214300*N_Shore	cg25727366	1	29213226			EPB41;EPB41;EPB41;EPB41;EPB41	NM_001166007;NM_203343;NM_203342;NM_001166005;NM_004437	TSS1500;TSS1500;TSS1500;TSS1500;TSS1500	chr1:29213438-29214300	N_Shore	3.03067e-06	0.363188	0.00295481	0.691444		0.784856	0.744596	0.704886	0.146211	0.0402769	0.00977955	0.0799707
chr1:29213438-29214300*N_Shore	cg25287272	1	29213233			EPB41;EPB41;EPB41;EPB41;EPB41	NM_001166007;NM_203343;NM_203342;NM_001166005;NM_004437	TSS1500;TSS1500;TSS1500;TSS1500;TSS1500	chr1:29213438-29214300	N_Shore	3.03067e-06	0.732009	0.00295481	0.890706		0.734378	0.757197	0.665156	0.193823	0.100622	0.0248971	0.069222
chr1:29213438-29214300*N_Shore	cg11226328	1	29213367			EPB41;EPB41;EPB41;EPB41;EPB41	NM_001166007;NM_203343;NM_203342;NM_001166005;NM_004437	TSS1500;TSS1500;TSS1500;TSS1500;TSS1500	chr1:29213438-29214300	N_Shore	3.03067e-06	0.478382	0.00295481	0.759243		0.23077	0.205088	0.143486	0.184137	0.0521156	0.0127915	0.0872836
chr12:49212162-49212642*N_Shore	cg15828524	12	49211029			CACNB3	NM_000725	TSS1500	chr12:49212162-49212642	N_Shore	3.04291e-06	0.285626	0.00295481	0.640874	X	0.643461	0.835094	0.751049	0.272071	0.0563249	0.0246135	-0.107587
chr12:49212162-49212642*N_Shore	cg23029183	12	49211271			CACNB3	NM_000725	TSS1500	chr12:49212162-49212642	N_Shore	3.04291e-06	0.0548501	0.00295481	0.351187	X	0.942681	0.946865	0.947889	0.00338124	0.00275533	0.00568857	-0.00520778
chr12:49212162-49212642*N_Shore	cg09432234	12	49211807			CACNB3	NM_000725	TSS1500	chr12:49212162-49212642	N_Shore	3.04291e-06	2.46389e-06	0.00295481	0.00558261	X	0.0856529	0.230373	0.245671	0.0316477	0.00287131	0.0255521	-0.160018
chr12:49212162-49212642*N_Shore	cg04152629	12	49211867			CACNB3	NM_000725	TSS1500	chr12:49212162-49212642	N_Shore	3.04291e-06	0.51798	0.00295481	0.781149	X	0.0328563	0.0211215	0.0289141	0.0228651	0.00362803	0.00265751	0.00394219
chr12:54408426-54408713*S_Shore	cg04105511	12	54409207			HOXC4;HOXC6;HOXC5	NM_014620;NM_153693;NR_003084	TSS1500;TSS1500;TSS1500	chr12:54408426-54408713	S_Shore	9.74534e-07	0.000853024	0.00303863	0.0593662	X	0.938315	0.635832	0.814689	0.00573788	0.0967575	0.0356216	0.123627
chr12:54408426-54408713*S_Shore	cg26019295	12	54409212			HOXC4;HOXC6;HOXC5	NM_014620;NM_153693;NR_003084	TSS1500;TSS1500;TSS1500	chr12:54408426-54408713	S_Shore	9.74534e-07	0.0610489	0.00303863	0.367333	X	0.86799	0.607315	0.807637	0.113567	0.0537925	0.020772	0.0603525
chr12:54408426-54408713*S_Shore	cg18040878	12	54409229			HOXC4;HOXC6;HOXC5	NM_014620;NM_153693;NR_003084	TSS1500;TSS1500;TSS1500	chr12:54408426-54408713	S_Shore	9.74534e-07	1.43987e-05	0.00303863	0.0127526	X	0.909604	0.570044	0.71594	0.0112743	0.051412	0.0260927	0.193664
chr12:54408426-54408713*S_Shore	cg15660418	12	54409257			HOXC4;HOXC6;HOXC5	NM_014620;NM_153693;NR_003084	TSS1500;TSS1500;TSS1500	chr12:54408426-54408713	S_Shore	9.74534e-07	0.00117602	0.00303863	0.0671913	X	0.926148	0.662753	0.834771	0.010933	0.0164821	0.0195417	0.0913774
chr12:54408426-54408713*S_Shore	cg22621272	12	54409336			HOXC4;HOXC6;HOXC5	NM_014620;NM_153693;NR_003084	TSS1500;TSS1500;TSS1500	chr12:54408426-54408713	S_Shore	9.74534e-07	0.0629425	0.00303863	0.372581	X	0.798202	0.413049	0.703697	0.172075	0.123586	0.0300592	0.0945046
chr12:54408426-54408713*S_Shore	cg16937769	12	54409485			HOXC4;HOXC6;HOXC5	NM_014620;NM_153693;NR_003084	TSS1500;TSS1500;TSS1500	chr12:54408426-54408713	S_Shore	9.74534e-07	0.00126115	0.00303863	0.0693999	X	0.916896	0.426484	0.732576	0.0112248	0.155729	0.0316056	0.18432
chr12:54408426-54408713*S_Shore	cg04704531	12	54409491			HOXC4;HOXC6;HOXC5	NM_014620;NM_153693;NR_003084	TSS1500;TSS1500;TSS1500	chr12:54408426-54408713	S_Shore	9.74534e-07	0.0219041	0.00303863	0.229425	X	0.940676	0.44842	0.846536	0.012894	0.24705	0.0361206	0.0941394
chr12:54408426-54408713*S_Shore	cg06714180	12	54409525			HOXC4;HOXC6;HOXC5	NM_014620;NM_153693;NR_003084	TSS1500;TSS1500;TSS1500	chr12:54408426-54408713	S_Shore	9.74534e-07	0.60863	0.00303863	0.829621	X	0.552333	0.285667	0.593408	0.304346	0.178211	0.0239457	-0.0410746
chr12:54408426-54408713*S_Shore	cg15817960	12	54409599			HOXC4;HOXC6;HOXC5	NM_014620;NM_153693;NR_003084	TSS1500;TSS1500;TSS1500	chr12:54408426-54408713	S_Shore	9.74534e-07	0.0018099	0.00303863	0.0806154	X	0.924871	0.574135	0.807047	0.00715204	0.0715268	0.0377944	0.117824
chr12:54408426-54408713*S_Shore	cg13726459	12	54409657			HOXC4;HOXC6;HOXC5	NM_014620;NM_153693;NR_003084	TSS1500;TSS1500;TSS1500	chr12:54408426-54408713	S_Shore	9.74534e-07	0.756817	0.00303863	0.902096	X	0.599825	0.396545	0.814625	0.270105	0.062895	0.00165726	-0.214799
chr1:1098043-1100584*S_Shelf	cg13362546	1	1102960			MIR200A;MIR429	NR_029834;NR_029957	TSS1500;TSS1500	chr1:1098043-1100584	S_Shelf	1.18622e-06	0.582465	0.00303863	0.815724	X	0.637489	0.67919	0.638527	0.0605404	0.038765	0.0280852	-0.00103871
chr1:1098043-1100584*S_Shelf	cg21810793	1	1103225			MIR200A;MIR429	NR_029834;NR_029957	TSS200;TSS1500	chr1:1098043-1100584	S_Shelf	1.18622e-06	0.0994406	0.00303863	0.448382	X	0.364551	0.510026	0.475941	0.14652	0.0874592	0.0142494	-0.11139
chr1:1098043-1100584*S_Shelf	cg25101291	1	1103235			MIR200A;MIR429	NR_029834;NR_029957	TSS200;TSS1500	chr1:1098043-1100584	S_Shelf	1.18622e-06	0.123356	0.00303863	0.486306	X	0.431754	0.508599	0.454079	0.0450225	0.0647189	0.00857011	-0.0223248
chr1:1098043-1100584*S_Shelf	cg16561256	1	1103266			MIR200A;MIR429	NR_029834;NR_029957	Body;TSS1500	chr1:1098043-1100584	S_Shelf	1.18622e-06	0.0839567	0.00303863	0.418363	X	0.520436	0.528117	0.681964	0.0828542	0.0976071	0.00601279	-0.161529
chr1:1098043-1100584*S_Shelf	cg26330479	1	1104257			MIR429	NR_029957	TSS200	chr1:1098043-1100584	S_Shelf	1.18622e-06	0.141787	0.00303863	0.511102	X	0.292451	0.392264	0.309168	0.0566595	0.0310165	0.00706248	-0.0167172
chr1:1098043-1100584*S_Shelf	cg06967105	1	1104265			MIR429	NR_029957	TSS200	chr1:1098043-1100584	S_Shelf	1.18622e-06	2.93797e-06	0.00303863	0.00631973	X	0.106332	0.239959	0.254795	0.0167096	0.069142	0.00548448	-0.148463
chr1:1098043-1100584*S_Shelf	cg23651812	1	1104366			MIR429	NR_029957	TSS200	chr1:1098043-1100584	S_Shelf	1.18622e-06	0.00302183	0.00303863	0.100593	X	0.553496	0.655159	0.761694	0.0748412	0.053023	0.0379264	-0.208197
chr1:1098043-1100584*S_Shelf	cg03528302	1	1104399			MIR429	NR_029957	Body	chr1:1098043-1100584	S_Shelf	1.18622e-06	0.445797	0.00303863	0.740305	X	0.439208	0.436739	0.38614	0.0871354	0.024001	0.0185929	0.0530672
chr1:34642382-34643024*Island	cg16384849	1	34642386		rs12036831	C1orf94;C1orf94	NM_032884;NM_001134734	5'UTR;TSS200	chr1:34642382-34643024	Island	1.25542e-06	0.673813	0.00303863	0.862449	X	0.528556	0.706843	0.481779	0.176443	0.202662	0.0281039	0.0467767
chr1:34642382-34643024*Island	cg24411961	1	34642396		rs34457758	C1orf94;C1orf94	NM_032884;NM_001134734	5'UTR;TSS200	chr1:34642382-34643024	Island	1.25542e-06	0.918205	0.00303863	0.969225	X	0.674148	0.790317	0.575097	0.249908	0.105477	0.0150521	0.0990515
chr1:34642382-34643024*Island	cg02656891	1	34642519			C1orf94;C1orf94	NM_032884;NM_001134734	5'UTR;TSS200	chr1:34642382-34643024	Island	1.25542e-06	5.83026e-07	0.00303863	0.00276981	X	0.049169	0.181902	0.147556	0.0125736	0.018576	0.0110081	-0.0983874
chr1:34642382-34643024*Island	cg22697574	1	34642605			C1orf94;C1orf94;C1orf94	NM_001134734;NM_001134734;NM_032884	5'UTR;1stExon;5'UTR	chr1:34642382-34643024	Island	1.25542e-06	9.17208e-05	0.00303863	0.0265979	X	0.0614784	0.0949596	0.113625	0.0086085	0.0179613	0.0120883	-0.0521468
chr1:34642382-34643024*Island	cg16348470	1	34642609			C1orf94;C1orf94;C1orf94	NM_001134734;NM_001134734;NM_032884	5'UTR;1stExon;5'UTR	chr1:34642382-34643024	Island	1.25542e-06	0.0175963	0.00303863	0.20722	X	0.0393339	0.0419222	0.0982448	0.00990626	0.010866	0.0117971	-0.0589109
chr1:34642382-34643024*Island	cg13329248	1	34642745			C1orf94;C1orf94;C1orf94	NM_001134734;NM_001134734;NM_032884	5'UTR;1stExon;5'UTR	chr1:34642382-34643024	Island	1.25542e-06	0.64746	0.00303863	0.849313	X	0.121234	0.1795	0.112729	0.0679394	0.101775	0.00663605	0.00850445
chr1:34642382-34643024*Island	cg04025150	1	34642862			C1orf94;C1orf94;C1orf94	NM_001134734;NM_001134734;NM_032884	5'UTR;1stExon;5'UTR	chr1:34642382-34643024	Island	1.25542e-06	0.302841	0.00303863	0.652267	X	0.0164454	0.0181638	0.0181395	0.00242251	0.00591982	0.000866342	-0.00169417
chr1:34642382-34643024*Island	cg04323427	1	34642899	rs61769843		C1orf94;C1orf94;C1orf94	NM_001134734;NM_001134734;NM_032884	5'UTR;1stExon;5'UTR	chr1:34642382-34643024	Island	1.25542e-06	0.00482744	0.00303863	0.120623	X	0.0538801	0.0771517	0.209332	0.00530128	0.0461939	0.0137718	-0.155452
chr6:100912071-100913337*N_Shore	cg12865837	6	100911526			SIM1;SIM1	NM_005068;NM_005068	1stExon;5'UTR	chr6:100912071-100913337	N_Shore	1.52771e-06	0.000115343	0.00303863	0.0279609	X	0.786452	0.374233	0.198232	0.159883	0.101915	0.0673927	0.58822
chr6:100912071-100913337*N_Shore	cg24592906	6	100911550			SIM1;SIM1	NM_005068;NM_005068	1stExon;5'UTR	chr6:100912071-100913337	N_Shore	1.52771e-06	2.11528e-05	0.00303863	0.0148983	X	0.771616	0.257038	0.171354	0.149917	0.0391407	0.104603	0.600262
chr6:100912071-100913337*N_Shore	cg11471772	6	100911687	rs80193484		SIM1	NM_005068	TSS200	chr6:100912071-100913337	N_Shore	1.52771e-06	0.000547293	0.00303863	0.0498675	X	0.694387	0.142778	0.0399433	0.265532	0.0718943	0.00811722	0.654444
chr6:100912071-100913337*N_Shore	cg21063722	6	100911709		rs80193484	SIM1	NM_005068	TSS200	chr6:100912071-100913337	N_Shore	1.52771e-06	0.0056536	0.00303863	0.128077	X	0.629424	0.107818	0.0746934	0.339889	0.010565	0.0153382	0.55473
chr6:100912071-100913337*N_Shore	cg11891393	6	100911727			SIM1	NM_005068	TSS200	chr6:100912071-100913337	N_Shore	1.52771e-06	0.0111166	0.00303863	0.167971	X	0.58325	0.100126	0.057911	0.360229	0.00281877	0.0131595	0.525339
chr6:100912071-100913337*N_Shore	cg08133486	6	100911746			SIM1	NM_005068	TSS200	chr6:100912071-100913337	N_Shore	1.52771e-06	8.67627e-06	0.00303863	0.0102388	X	0.76368	0.183003	0.0542216	0.163514	0.0509833	0.0237212	0.709458
chr6:100912071-100913337*N_Shore	cg01258751	6	100911949			SIM1	NM_005068	TSS1500	chr6:100912071-100913337	N_Shore	1.52771e-06	0.0553397	0.00303863	0.352541	X	0.282593	0.0487238	0.0480577	0.238044	0.0099135	0.0144258	0.234535
chr21:46129391-46129689*S_Shore	cg22991148	21	46131099			C21orf29	NM_144991	Body	chr21:46129391-46129689	S_Shore	3.28431e-06	0.251849	0.00303863	0.617308		0.0315558	0.0518661	0.0316008	0.0031617	0.0272715	0.00261218	-4.49761e-05
chr21:46129391-46129689*S_Shore	cg10110367	21	46131464			C21orf29;C21orf29	NM_144991;NM_144991	1stExon;5'UTR	chr21:46129391-46129689	S_Shore	3.28431e-06	0.0287406	0.00303863	0.261077		0.0820956	0.0746884	0.0664199	0.00938041	0.00598434	0.00441673	0.0156757
chr21:46129391-46129689*S_Shore	cg12061357	21	46131601			C21orf29	NM_144991	TSS200	chr21:46129391-46129689	S_Shore	3.28431e-06	0.000308943	0.00303863	0.0400444		0.0159716	0.0217761	0.0248165	0.000833748	0.00645809	0.000898945	-0.0088449
chr21:46129391-46129689*S_Shore	cg20576597	21	46131668			C21orf29	NM_144991	TSS200	chr21:46129391-46129689	S_Shore	3.28431e-06	0.417719	0.00303863	0.724173		0.03308	0.0591415	0.0295487	0.0049099	0.0401568	0.00200399	0.00353125
chr17:1465159-1466312*S_Shore	cg20426671	17	1466709			PITPNA	NM_006224	TSS1500	chr17:1465159-1466312	S_Shore	6.43572e-06	0.00906901	0.00303863	0.15398	X	0.584911	0.637868	0.686454	0.0493992	0.026512	0.0188064	-0.101543
chr17:1465159-1466312*S_Shore	cg12814335	17	1466713			PITPNA	NM_006224	TSS1500	chr17:1465159-1466312	S_Shore	6.43572e-06	7.70448e-05	0.00303863	0.0248434	X	0.573512	0.68349	0.706774	0.0398269	0.00387041	0.0188844	-0.133262
chr17:1465159-1466312*S_Shore	cg11719157	17	1466715			PITPNA	NM_006224	TSS1500	chr17:1465159-1466312	S_Shore	6.43572e-06	0.125614	0.00303863	0.489451	X	0.616924	0.658741	0.718	0.0975701	0.0281966	0.0138051	-0.101076
chr12:52994772-52995312*N_Shore	cg03802698	12	52993560			KRT72;KRT72;KRT72	NM_080747;NM_001146225;NM_001146226	Body;Body;Body	chr12:52994772-52995312	N_Shore	7.64456e-06	0.000198977	0.00303863	0.0346797		0.569435	0.766587	0.736108	0.0652772	0.0438522	0.00838038	-0.166673
chr12:52994772-52995312*N_Shore	cg11723055	12	52994426			KRT72;KRT72;KRT72	NM_080747;NM_001146225;NM_001146226	Body;Body;Body	chr12:52994772-52995312	N_Shore	7.64456e-06	0.0768769	0.00303863	0.403668		0.664811	0.704574	0.701561	0.0415226	0.0135868	0.0114768	-0.03675
chr12:52994772-52995312*N_Shore	cg17522550	12	52994457			KRT72;KRT72;KRT72	NM_080747;NM_001146225;NM_001146226	Body;Body;Body	chr12:52994772-52995312	N_Shore	7.64456e-06	0.645425	0.00303863	0.848155		0.436502	0.448836	0.415169	0.0310595	0.0263342	0.00943357	0.0213327
chr16:82044886-82045306*Island	cg04586579	16	82044957			SDR42E1	NM_145168	5'UTR	chr16:82044886-82045306	Island	1.61534e-06	7.45089e-06	0.00305	0.00963986	X	0.126467	0.307868	0.428257	0.032845	0.0462349	0.0145414	-0.30179
chr16:82044886-82045306*Island	cg21649442	16	82044960			SDR42E1	NM_145168	5'UTR	chr16:82044886-82045306	Island	1.61534e-06	0.000156663	0.00305	0.0316179	X	0.120314	0.241902	0.343282	0.0503359	0.0132235	0.014625	-0.222969
chr16:82044886-82045306*Island	cg10147797	16	82045078	rs13336862		SDR42E1;SDR42E1	NM_145168;NM_145168	1stExon;5'UTR	chr16:82044886-82045306	Island	1.61534e-06	0.000144971	0.00305	0.0305934	X	0.146318	0.37377	0.668445	0.0492607	0.123993	0.0263355	-0.522127
chr16:82044886-82045306*Island	cg02703870	16	82045140			SDR42E1	NM_145168	TSS200	chr16:82044886-82045306	Island	1.61534e-06	8.85164e-07	0.00305	0.00342557	X	0.113719	0.360357	0.496267	0.025079	0.0378576	0.0120744	-0.382547
chr16:82044886-82045306*Island	cg03629151	16	82045183	rs13334514	rs72487976	SDR42E1	NM_145168	TSS200	chr16:82044886-82045306	Island	1.61534e-06	0.000240794	0.00305	0.0367676	X	0.11324	0.248575	0.380469	0.0569706	0.0477178	0.019695	-0.267229
chr16:82044886-82045306*Island	cg04821708	16	82045203			SDR42E1	NM_145168	TSS200	chr16:82044886-82045306	Island	1.61534e-06	2.08542e-05	0.00305	0.01489	X	0.10688	0.334364	0.459883	0.0675336	0.0209126	0.0218242	-0.353003
chr16:82044886-82045306*Island	cg01645998	16	82045222			SDR42E1	NM_145168	TSS200	chr16:82044886-82045306	Island	1.61534e-06	2.3121e-06	0.00305	0.00555433	X	0.17981	0.435428	0.578249	0.0432665	0.0187095	0.020288	-0.39844
chr1:36771830-36773009*N_Shore	cg10622536	1	36771021			C1orf113	NM_001162530	TSS1500	chr1:36771830-36773009	N_Shore	3.22784e-06	0.207488	0.00351613	0.580808		0.768163	0.91233	0.863478	0.186582	0.00497488	0.0059264	-0.0953153
chr1:36771830-36773009*N_Shore	cg17131183	1	36771362			C1orf113;C1orf113	NM_024676;NM_001162530	TSS1500;TSS1500	chr1:36771830-36773009	N_Shore	3.22784e-06	0.0652655	0.00351613	0.37801		0.912948	0.859864	0.897106	0.0281283	0.00160052	0.00285769	0.0158417
chr1:36771830-36773009*N_Shore	cg02865595	1	36771714			C1orf113;C1orf113	NM_024676;NM_001162530	TSS1500;TSS1500	chr1:36771830-36773009	N_Shore	3.22784e-06	0.002722	0.00351613	0.0957498		0.667327	0.361369	0.203507	0.2091	0.0770983	0.0286142	0.46382
chr1:36771830-36773009*N_Shore	cg21418854	1	36771781			C1orf113;C1orf113	NM_024676;NM_001162530	TSS1500;TSS1500	chr1:36771830-36773009	N_Shore	3.22784e-06	0.00111282	0.00351613	0.0657138		0.887836	0.838361	0.820384	0.0208409	0.0461784	0.00565415	0.0674516
chr1:36771830-36773009*N_Shore	cg19373545	1	36771793			C1orf113;C1orf113	NM_024676;NM_001162530	TSS1500;TSS200	chr1:36771830-36773009	N_Shore	3.22784e-06	0.772876	0.00351613	0.909436		0.958016	0.959021	0.952176	0.0223617	0.00988522	0.00432858	0.00584003
chr17:45500780-45501707*Island	cg15596816	17	45501030			LOC100272146;C17orf57	NR_027416;NM_152347	Body;Body	chr17:45500780-45501707	Island	4.762e-06	0.000856779	0.00351613	0.0593662	X	0.0474327	0.267409	0.154872	0.0406724	0.0707706	0.018858	-0.107439
chr17:45500780-45501707*Island	cg19378624	17	45501242			LOC100272146;C17orf57	NR_027416;NM_152347	Body;Body	chr17:45500780-45501707	Island	4.762e-06	0.000221581	0.00351613	0.0358626	X	0.1149	0.321841	0.214243	0.0253759	0.0282599	0.00918244	-0.0993436
chr17:45500780-45501707*Island	cg15066416	17	45501628			LOC100272146;C17orf57	NR_027416;NM_152347	Body;Body	chr17:45500780-45501707	Island	4.762e-06	0.069032	0.00351613	0.386378	X	0.0805733	0.302	0.10833	0.0707903	0.0507814	0.0099891	-0.0277572
chr17:45500780-45501707*Island	cg12963237	17	45501697			LOC100272146;C17orf57	NR_027416;NM_152347	Body;Body	chr17:45500780-45501707	Island	4.762e-06	0.0530129	0.00351613	0.345941	X	0.439272	0.601974	0.562228	0.137836	0.00976948	0.0210233	-0.122956
chr2:220377743-220377946*Island	cg24586121	2	220377759			ACCN4;ACCN4	NM_182847;NM_018674	TSS1500;TSS1500	chr2:220377743-220377946	Island	1.01233e-05	0.91713	0.0036293	0.968865	X	0.34928	0.30198	0.392031	0.132838	0.0204885	0.00395185	-0.0427516
chr2:220377743-220377946*Island	cg04576568	2	220377822			ACCN4;ACCN4	NM_182847;NM_018674	TSS1500;TSS1500	chr2:220377743-220377946	Island	1.01233e-05	0.976791	0.0036293	0.991476	X	0.0950982	0.111696	0.0828452	0.0473899	0.0452662	0.00793462	0.012253
chr2:220377743-220377946*Island	cg02529035	2	220377885			ACCN4;ACCN4	NM_182847;NM_018674	TSS1500;TSS1500	chr2:220377743-220377946	Island	1.01233e-05	2.53049e-06	0.0036293	0.00565808	X	0.109593	0.215793	0.258725	0.0209703	0.0239533	0.00998783	-0.149132
chr1:220960016-220960603*Island	cg09767598	1	220960017			MOSC1	NM_022746	TSS200	chr1:220960016-220960603	Island	3.61564e-06	0.362611	0.00380836	0.690976	X	0.0532778	0.0486875	0.0487987	0.0101952	0.00513697	0.00170546	0.0044791
chr1:220960016-220960603*Island	cg26337985	1	220960199	rs72470571		MOSC1;MOSC1	NM_022746;NM_022746	1stExon;5'UTR	chr1:220960016-220960603	Island	3.61564e-06	0.334712	0.00380836	0.673499	X	0.0413131	0.0411128	0.0379657	0.00393038	0.000760399	0.00305898	0.00334744
chr1:220960016-220960603*Island	cg01892980	1	220960511			MOSC1	NM_022746	1stExon	chr1:220960016-220960603	Island	3.61564e-06	0.000113193	0.00380836	0.0279609	X	0.0690186	0.11561	0.166627	0.01174	0.0255276	0.00472647	-0.097608
chr1:220960016-220960603*Island	cg02265318	1	220960539			MOSC1	NM_022746	1stExon	chr1:220960016-220960603	Island	3.61564e-06	0.00203067	0.00380836	0.0847431	X	0.0939804	0.143423	0.149118	0.0164005	0.0547035	0.00784385	-0.0551378
chr1:220960016-220960603*Island	cg24374583	1	220960554			MOSC1	NM_022746	1stExon	chr1:220960016-220960603	Island	3.61564e-06	0.065758	0.00380836	0.378955	X	0.0599265	0.0615084	0.187825	0.0582562	0.0336062	0.0118315	-0.127899
chr14:105622122-105622573*N_Shelf	cg19664185	14	105619511			JAG2;JAG2	NM_002226;NM_145159	Body;Body	chr14:105622122-105622573	N_Shelf	1.13983e-05	0.389257	0.00395298	0.707549	X	0.791397	0.835534	0.891492	0.182683	0.113597	0.0163997	-0.100095
chr14:105622122-105622573*N_Shelf	cg19893664	14	105619634			JAG2;JAG2	NM_002226;NM_145159	Body;Body	chr14:105622122-105622573	N_Shelf	1.13983e-05	6.98899e-08	0.00395298	0.0010605	X	0.0880288	0.204551	0.237556	0.0121799	0.00538573	0.0166973	-0.149527
chr14:105622122-105622573*N_Shelf	cg13617301	14	105619701			JAG2;JAG2	NM_002226;NM_145159	Body;Body	chr14:105622122-105622573	N_Shelf	1.13983e-05	0.069148	0.00395298	0.386696	X	0.584922	0.636054	0.711224	0.0984489	0.00734607	0.00986691	-0.126302
chr1:18808873-18809667*N_Shelf	cg27451581	1	18806517	rs2992758		KLHDC7A	NM_152375	TSS1500	chr1:18808873-18809667	N_Shelf	1.189e-05	0.000510934	0.0040736	0.0487778	X	0.823492	0.889204	0.865931	0.0199739	0.00113171	0.00429397	-0.0424391
chr1:18808873-18809667*N_Shelf	cg11175836	1	18806700			KLHDC7A	NM_152375	TSS1500	chr1:18808873-18809667	N_Shelf	1.189e-05	0.565798	0.0040736	0.80673	X	0.302935	0.371059	0.329813	0.158094	0.059288	0.00661645	-0.0268781
chr1:18808873-18809667*N_Shelf	cg01827761	1	18806854		rs72645195	KLHDC7A	NM_152375	TSS1500	chr1:18808873-18809667	N_Shelf	1.189e-05	5.08786e-05	0.0040736	0.0214255	X	0.0761497	0.182916	0.23752	0.0231815	0.074925	0.00606432	-0.161371
chr7:27154999-27155426*Island	cg16748008	7	27155002			HOXA3;HOXA3;HOXA3	NM_153631;NM_153632;NM_030661	5'UTR;TSS1500;5'UTR	chr7:27154999-27155426	Island	3.13563e-06	2.12677e-06	0.00419564	0.00555433	X	0.939979	0.562289	0.298642	0.0277482	0.0334439	0.00761071	0.641337
chr7:27154999-27155426*Island	cg16406967	7	27155036			HOXA3;HOXA3;HOXA3	NM_153631;NM_153632;NM_030661	5'UTR;TSS1500;5'UTR	chr7:27154999-27155426	Island	3.13563e-06	2.66063e-05	0.00419564	0.0160635	X	0.963752	0.717214	0.450058	0.0140533	0.0534991	0.0262053	0.513694
chr7:27154999-27155426*Island	cg18680977	7	27155039			HOXA3;HOXA3;HOXA3	NM_153631;NM_153632;NM_030661	5'UTR;TSS1500;5'UTR	chr7:27154999-27155426	Island	3.13563e-06	4.05981e-06	0.00419564	0.00715377	X	0.967959	0.693142	0.502119	0.0124202	0.0961256	0.0145597	0.46584
chr7:27154999-27155426*Island	cg04351734	7	27155173			HOXA3;HOXA3	NM_153631;NM_030661	5'UTR;5'UTR	chr7:27154999-27155426	Island	3.13563e-06	7.87325e-06	0.00419564	0.00963986	X	0.865749	0.577998	0.385911	0.0184274	0.14566	0.00308655	0.479838
chr7:27154999-27155426*Island	cg22798849	7	27155234	rs17500591		HOXA3;HOXA3	NM_153631;NM_030661	5'UTR;5'UTR	chr7:27154999-27155426	Island	3.13563e-06	0.000232832	0.00419564	0.036238	X	0.880362	0.695841	0.539719	0.0380907	0.166978	0.0572646	0.340642
chr7:27154999-27155426*Island	cg19999161	7	27155358		rs2285721	HOXA3;HOXA3	NM_153631;NM_030661	5'UTR;5'UTR	chr7:27154999-27155426	Island	3.13563e-06	6.85148e-05	0.00419564	0.023588	X	0.914327	0.724832	0.518801	0.012637	0.123389	0.0150686	0.395526
chr19:14551998-14552255*N_Shore	cg16192293	19	14550460			PKN1;PKN1	NM_213560;NM_002741	TSS1500;Body	chr19:14551998-14552255	N_Shore	6.71964e-06	0.143031	0.00442592	0.512638	X	0.574176	0.596469	0.60088	0.0335803	0.0186221	0.00471202	-0.026704
chr19:14551998-14552255*N_Shore	cg03087897	19	14550846			PKN1;PKN1	NM_213560;NM_002741	TSS1500;Body	chr19:14551998-14552255	N_Shore	6.71964e-06	0.178991	0.00442592	0.555062	X	0.910459	0.930259	0.795289	0.070212	0.0202764	0.0145075	0.11517
chr19:14551998-14552255*N_Shore	cg20468939	19	14550855		rs35922010	PKN1;PKN1	NM_213560;NM_002741	TSS1500;Body	chr19:14551998-14552255	N_Shore	6.71964e-06	0.0245797	0.00442592	0.242648	X	0.875512	0.870091	0.808423	0.0185687	0.027764	0.00732251	0.0670896
chr19:14551998-14552255*N_Shore	cg00880290	19	14550999			PKN1;PKN1	NM_213560;NM_002741	TSS200;Body	chr19:14551998-14552255	N_Shore	6.71964e-06	4.46631e-05	0.00442592	0.0205128	X	0.930535	0.789606	0.647692	0.0317211	0.0266552	0.020836	0.282843
chr17:78165077-78165293*N_Shelf	cg24093028	17	78161110			CARD14;CARD14	NM_052819;NM_024110	TSS1500;Body	chr17:78165077-78165293	N_Shelf	2.00687e-06	0.205086	0.00447047	0.578571	X	0.753346	0.704429	0.714114	0.055054	0.101578	0.0209799	0.0392317
chr17:78165077-78165293*N_Shelf	cg14890343	17	78161178			CARD14;CARD14	NM_052819;NM_024110	TSS1500;Body	chr17:78165077-78165293	N_Shelf	2.00687e-06	0.928039	0.00447047	0.973063	X	0.524083	0.525022	0.51281	0.151224	0.0266544	0.0183982	0.0112736
chr17:78165077-78165293*N_Shelf	cg07107756	17	78161227	rs60676134		CARD14;CARD14	NM_052819;NM_024110	TSS1500;Body	chr17:78165077-78165293	N_Shelf	2.00687e-06	0.2811	0.00447047	0.638006	X	0.591194	0.598689	0.758376	0.186268	0.0274487	0.0111604	-0.167182
chr17:78165077-78165293*N_Shelf	cg24206431	17	78161467			CARD14;CARD14	NM_024110;NM_052819	Body;TSS200	chr17:78165077-78165293	N_Shelf	2.00687e-06	0.00257013	0.00447047	0.0936228	X	0.164597	0.288591	0.60232	0.0957805	0.0729019	0.0136159	-0.437724
chr17:78165077-78165293*N_Shelf	cg15910686	17	78161479	rs35280033		CARD14;CARD14	NM_024110;NM_052819	Body;TSS200	chr17:78165077-78165293	N_Shelf	2.00687e-06	0.000162231	0.00447047	0.032131	X	0.119087	0.357421	0.664442	0.0796099	0.00385336	0.024084	-0.545355
chr17:78165077-78165293*N_Shelf	cg03130276	17	78161482	rs35280033		CARD14;CARD14	NM_024110;NM_052819	Body;TSS200	chr17:78165077-78165293	N_Shelf	2.00687e-06	0.000176091	0.00447047	0.0331758	X	0.0608883	0.239922	0.53537	0.0263336	0.00125324	0.0288244	-0.474482
chr17:78165077-78165293*N_Shelf	cg20571913	17	78161495	rs35280033		CARD14;CARD14	NM_024110;NM_052819	Body;TSS200	chr17:78165077-78165293	N_Shelf	2.00687e-06	0.000675464	0.00447047	0.0540477	X	0.126875	0.296939	0.617762	0.0778605	0.0525988	0.0174478	-0.490887
chr17:78165077-78165293*N_Shelf	cg11447922	17	78161572			CARD14;CARD14	NM_024110;NM_052819	Body;TSS200	chr17:78165077-78165293	N_Shelf	2.00687e-06	0.0243381	0.00447047	0.241396	X	0.108875	0.135038	0.378819	0.0871146	0.0720398	0.0274518	-0.269945
chr17:78165077-78165293*N_Shelf	cg21336650	17	78161706			CARD14;CARD14;CARD14	NM_024110;NM_052819;NM_052819	Body;5'UTR;1stExon	chr17:78165077-78165293	N_Shelf	2.00687e-06	0.0329565	0.00447047	0.278136	X	0.540657	0.619993	0.862664	0.16781	0.04012	0.00835387	-0.322007
chr2:69614119-69614616*S_Shore	cg25195673	2	69614945			GFPT1	NM_002056	TSS1500	chr2:69614119-69614616	S_Shore	7.25242e-06	0.000924249	0.0045477	0.0609707	X	0.619055	0.445544	0.288054	0.103479	0.0515004	0.0188336	0.331002
chr2:69614119-69614616*S_Shore	cg07591442	2	69615105			GFPT1	NM_002056	TSS1500	chr2:69614119-69614616	S_Shore	7.25242e-06	1.88478e-07	0.0045477	0.00177936	X	0.949241	0.807932	0.773166	0.0203351	0.0299725	0.00345976	0.176075
chr2:69614119-69614616*S_Shore	cg14476487	2	69615118			GFPT1	NM_002056	TSS1500	chr2:69614119-69614616	S_Shore	7.25242e-06	0.00612486	0.0045477	0.131632	X	0.897118	0.838421	0.750841	0.0542574	0.0551199	0.0111407	0.146277
chr2:69614119-69614616*S_Shore	cg06845268	2	69615301			GFPT1	NM_002056	TSS1500	chr2:69614119-69614616	S_Shore	7.25242e-06	0.366296	0.0045477	0.693182	X	0.773292	0.687873	0.72343	0.148057	0.0224651	0.0103055	0.0498616
chr19:36365453-36365824*Island	cg07185165	19	36365514			APLP1;APLP1	NM_001024807;NM_005166	Body;Body	chr19:36365453-36365824	Island	7.71892e-06	0.687693	0.00476981	0.869456		0.800028	0.828101	0.80688	0.0787263	0.0483501	0.00141645	-0.0068524
chr19:36365453-36365824*Island	cg12285326	19	36365557			APLP1;APLP1	NM_001024807;NM_005166	Body;Body	chr19:36365453-36365824	Island	7.71892e-06	0.108295	0.00476981	0.463227		0.648524	0.743971	0.803465	0.155495	0.105387	0.0209832	-0.154941
chr19:36365453-36365824*Island	cg26982271	19	36365679	rs3907232	rs2228998	APLP1;APLP1	NM_001024807;NM_005166	Body;Body	chr19:36365453-36365824	Island	7.71892e-06	0.0182818	0.00476981	0.210394		0.963138	0.982289	0.983306	0.0154329	0.00192501	0.00105457	-0.0201681
chr19:36365453-36365824*Island	cg22251017	19	36365800			APLP1;APLP1	NM_001024807;NM_005166	Body;Body	chr19:36365453-36365824	Island	7.71892e-06	0.313301	0.00476981	0.659239		0.710749	0.762506	0.716312	0.0426168	0.0310714	0.0162695	-0.00556335
chr7:119915062-119915485*N_Shore	cg24899806	7	119914282			KCND2;KCND2	NM_012281;NM_012281	1stExon;5'UTR	chr7:119915062-119915485	N_Shore	1.64308e-05	3.38032e-07	0.00494293	0.00234931	X	0.881351	0.583895	0.482587	0.0481263	0.00684242	0.0166494	0.398765
chr7:119915062-119915485*N_Shore	cg13474918	7	119914578			KCND2;KCND2	NM_012281;NM_012281	1stExon;5'UTR	chr7:119915062-119915485	N_Shore	1.64308e-05	1.57253e-06	0.00494293	0.00466208	X	0.887264	0.582476	0.419104	0.0486343	0.024993	0.0135821	0.46816
chr7:119915062-119915485*N_Shore	cg01338148	7	119914778			KCND2	NM_012281	1stExon	chr7:119915062-119915485	N_Shore	1.64308e-05	7.35239e-05	0.00494293	0.0245136	X	0.918722	0.816449	0.705064	0.0258396	0.00461246	0.0238308	0.213659
chr3:44518838-44519368*S_Shore	cg16691944	3	44519652			ZNF445	NM_181489	TSS1500	chr3:44518838-44519368	S_Shore	1.65127e-05	0.0805627	0.00494293	0.411618	X	0.31048	0.309856	0.632483	0.157199	0.118312	0.01013	-0.322003
chr3:44518838-44519368*S_Shore	cg10919177	3	44519663			ZNF445	NM_181489	TSS1500	chr3:44518838-44519368	S_Shore	1.65127e-05	0.00018937	0.00494293	0.0340573	X	0.215174	0.349082	0.408226	0.0590735	0.0146988	0.0072951	-0.193051
chr3:44518838-44519368*S_Shore	cg18129786	3	44519983			ZNF445	NM_181489	TSS1500	chr3:44518838-44519368	S_Shore	1.65127e-05	0.00543024	0.00494293	0.126091	X	0.924086	0.870877	0.495532	0.0171078	0.101473	0.00826479	0.428554
chr17:8126224-8126486*Island	cg10663503	17	8126298			C17orf44	NR_026951	Body	chr17:8126224-8126486	Island	1.65216e-05	0.00509316	0.00494293	0.123045		0.0454118	0.0350672	0.0406238	0.00336809	0.00209571	0.00121488	0.00478802
chr17:8126224-8126486*Island	cg01878839	17	8126381			C17orf44	NR_026951	Body	chr17:8126224-8126486	Island	1.65216e-05	0.00156492	0.00494293	0.0760043		0.0669642	0.0587678	0.0534747	0.00458233	0.00407537	0.00373666	0.0134895
chr17:8126224-8126486*Island	cg16102016	17	8126456			C17orf44	NR_026951	Body	chr17:8126224-8126486	Island	1.65216e-05	0.53965	0.00494293	0.792628		0.0129187	0.0128713	0.0135454	0.00074829	2.15436e-05	0.00162972	-0.000626617
chr19:35633847-35634629*Island	cg25252585	19	35633972			FXYD7	NM_022006	TSS200	chr19:35633847-35634629	Island	5.73905e-06	0.440644	0.00499276	0.737152	X	0.292867	0.189279	0.270222	0.144668	0.050325	0.0220181	0.0226444
chr19:35633847-35634629*Island	cg08876826	19	35634102			FXYD7	NM_022006	TSS200	chr19:35633847-35634629	Island	5.73905e-06	0.10629	0.00499276	0.460513	X	0.0421599	0.0423086	0.0367862	0.0025597	0.00237435	0.00236377	0.00537371
chr19:35633847-35634629*Island	cg22392666	19	35634167	rs10424787		FXYD7;FXYD7	NM_022006;NM_022006	5'UTR;1stExon	chr19:35633847-35634629	Island	5.73905e-06	0.719249	0.00499276	0.884595	X	0.459367	0.331276	0.495944	0.15478	0.0724024	0.0270046	-0.0365777
chr19:35633847-35634629*Island	cg15605448	19	35634229			FXYD7;FXYD7	NM_022006;NM_022006	5'UTR;1stExon	chr19:35633847-35634629	Island	5.73905e-06	0.713019	0.00499276	0.88145	X	0.213763	0.198968	0.184406	0.13487	0.0528141	0.0172647	0.0293568
chr19:35633847-35634629*Island	cg10830496	19	35634556			FXYD7	NM_022006	Body	chr19:35633847-35634629	Island	5.73905e-06	4.98535e-06	0.00499276	0.00787763	X	0.872826	0.535957	0.430705	0.08109	0.077324	0.0258449	0.442121
chr15:92459266-92459678*S_Shore	cg19621065	15	92459857	rs12439297	rs73530621	SLCO3A1;SLCO3A1	NM_001145044;NM_013272	Body;Body	chr15:92459266-92459678	S_Shore	8.56061e-06	0.109194	0.00499276	0.464689		0.412457	0.557088	0.447357	0.085464	0.0098097	0.00987764	-0.0348995
chr15:92459266-92459678*S_Shore	cg01763947	15	92459894		rs12439297	SLCO3A1;SLCO3A1	NM_001145044;NM_013272	Body;Body	chr15:92459266-92459678	S_Shore	8.56061e-06	0.684508	0.00499276	0.867892		0.830621	0.868804	0.767573	0.108972	0.00934696	0.0237951	0.0630474
chr15:92459266-92459678*S_Shore	cg00929655	15	92459909			SLCO3A1;SLCO3A1	NM_001145044;NM_013272	Body;Body	chr15:92459266-92459678	S_Shore	8.56061e-06	0.842301	0.00499276	0.939178		0.849647	0.849945	0.854369	0.0306129	0.00569673	0.014511	-0.00472266
chr15:92459266-92459678*S_Shore	cg07277618	15	92460756	rs77440539		SLCO3A1;SLCO3A1	NM_001145044;NM_013272	Body;Body	chr15:92459266-92459678	S_Shore	8.56061e-06	0.119171	0.00499276	0.479816		0.814397	0.868112	0.86536	0.0664097	0.0147125	0.0163739	-0.0509631
chr6:31867691-31867957*N_Shore	cg03217966	6	31865728			EHMT2;EHMT2	NM_006709;NM_025256	TSS1500;TSS1500	chr6:31867691-31867957	N_Shore	9.67084e-07	0.108804	0.00534131	0.464115	X	0.0621198	0.0335687	0.0251006	0.0417838	0.00839483	0.0024211	0.0370192
chr6:31867691-31867957*N_Shore	cg04537374	6	31865753			EHMT2;EHMT2	NM_006709;NM_025256	TSS1500;TSS1500	chr6:31867691-31867957	N_Shore	9.67084e-07	0.138322	0.00534131	0.506594	X	0.040878	0.0366682	0.0336333	0.00635188	0.00803486	0.00675232	0.00724468
chr6:31867691-31867957*N_Shore	cg15269027	6	31865759			EHMT2;EHMT2	NM_006709;NM_025256	TSS1500;TSS1500	chr6:31867691-31867957	N_Shore	9.67084e-07	0.411797	0.00534131	0.720412	X	0.0455207	0.0458744	0.0397965	0.00639229	0.00912336	0.00540646	0.00572421
chr6:31867691-31867957*N_Shore	cg11299207	6	31865794			EHMT2;EHMT2	NM_006709;NM_025256	TSS1500;TSS1500	chr6:31867691-31867957	N_Shore	9.67084e-07	0.472864	0.00534131	0.756305	X	0.080869	0.0746136	0.0759222	0.0133049	2.03647e-05	0.0158789	0.00494681
chr6:31867691-31867957*N_Shore	cg16064612	6	31865866			EHMT2;EHMT2	NM_006709;NM_025256	TSS1500;TSS1500	chr6:31867691-31867957	N_Shore	9.67084e-07	0.389406	0.00534131	0.707589	X	0.0333111	0.0331109	0.0297006	0.00513228	0.000889613	0.00212164	0.00361041
chr6:31867691-31867957*N_Shore	cg24773542	6	31865886			EHMT2;EHMT2	NM_006709;NM_025256	TSS1500;TSS1500	chr6:31867691-31867957	N_Shore	9.67084e-07	0.426141	0.00534131	0.728898	X	0.0275777	0.0274424	0.0250248	0.00243633	0.00765501	0.00163729	0.00255294
chr6:31867691-31867957*N_Shore	cg25826973	6	31865892			EHMT2;EHMT2	NM_006709;NM_025256	TSS1500;TSS1500	chr6:31867691-31867957	N_Shore	9.67084e-07	0.469418	0.00534131	0.754321	X	0.0627017	0.060493	0.0581867	0.0101236	0.0043768	0.0035568	0.00451503
chr6:31867691-31867957*N_Shore	cg04029586	6	31865900			EHMT2;EHMT2	NM_006709;NM_025256	TSS1500;TSS1500	chr6:31867691-31867957	N_Shore	9.67084e-07	0.574858	0.00534131	0.811903	X	0.0309387	0.0298163	0.029921	0.00364305	0.00323438	0.0019107	0.00101773
chr6:31867691-31867957*N_Shore	cg05495984	6	31865909			EHMT2;EHMT2	NM_006709;NM_025256	TSS1500;TSS1500	chr6:31867691-31867957	N_Shore	9.67084e-07	0.233433	0.00534131	0.60284	X	0.0383237	0.0382015	0.0345411	0.00360131	0.00160932	0.00070176	0.00378265
chr6:31867691-31867957*N_Shore	cg25209609	6	31865911			EHMT2;EHMT2	NM_006709;NM_025256	TSS1500;TSS1500	chr6:31867691-31867957	N_Shore	9.67084e-07	0.946241	0.00534131	0.980085	X	0.057169	0.0613106	0.0540597	0.00532251	0.00362043	0.00318161	0.00310931
chr6:31867691-31867957*N_Shore	cg11127603	6	31865970			EHMT2;EHMT2	NM_006709;NM_025256	TSS1500;TSS1500	chr6:31867691-31867957	N_Shore	9.67084e-07	0.0113628	0.00534131	0.169652	X	0.0400477	0.0293884	0.0327749	0.00470244	0.00215596	0.00615092	0.00727282
chr6:31867691-31867957*N_Shore	cg00098063	6	31866020			EHMT2;EHMT2	NM_006709;NM_025256	TSS1500;TSS1500	chr6:31867691-31867957	N_Shore	9.67084e-07	0.799617	0.00534131	0.921248	X	0.0234891	0.0258101	0.0225858	0.00284906	0.00130507	0.0007719	0.000903335
chr6:31867691-31867957*N_Shore	cg18221850	6	31866037			EHMT2;EHMT2	NM_006709;NM_025256	TSS1500;TSS1500	chr6:31867691-31867957	N_Shore	9.67084e-07	0.269459	0.00534131	0.629793	X	0.0397301	0.0422716	0.0469042	0.00706857	0.0115057	0.00855057	-0.00717405
chr6:31867691-31867957*N_Shore	cg23965077	6	31866063			EHMT2;EHMT2	NM_006709;NM_025256	TSS1500;TSS1500	chr6:31867691-31867957	N_Shore	9.67084e-07	0.421117	0.00534131	0.725937	X	0.0336877	0.0385668	0.0338947	0.00324919	0.00869576	0.00259195	-0.000207074
chr6:31867691-31867957*N_Shore	cg11180771	6	31866068			EHMT2;EHMT2	NM_006709;NM_025256	TSS1500;TSS1500	chr6:31867691-31867957	N_Shore	9.67084e-07	0.301291	0.00534131	0.65136	X	0.0404909	0.0382791	0.037002	0.00576418	0.00340558	0.00155179	0.00348888
chr6:31867691-31867957*N_Shore	cg21786114	6	31866072			EHMT2;EHMT2	NM_006709;NM_025256	TSS1500;TSS1500	chr6:31867691-31867957	N_Shore	9.67084e-07	0.863746	0.00534131	0.948013	X	0.160433	0.161481	0.163027	0.0165137	0.0246239	0.0266934	-0.00259367
chr6:31867691-31867957*N_Shore	cg23658874	6	31866117			EHMT2;EHMT2	NM_006709;NM_025256	TSS1500;TSS1500	chr6:31867691-31867957	N_Shore	9.67084e-07	0.737862	0.00534131	0.893216	X	0.0372679	0.0518381	0.0315875	0.00586179	0.0272624	0.000465457	0.00568048
chr6:31867691-31867957*N_Shore	cg12675591	6	31866147			EHMT2;EHMT2	NM_006709;NM_025256	TSS1500;TSS1500	chr6:31867691-31867957	N_Shore	9.67084e-07	0.420028	0.00534131	0.725364	X	0.0350376	0.0415045	0.0362	0.00789137	0.000843627	0.00428519	-0.00116242
chr6:31867691-31867957*N_Shore	cg00210002	6	31866208			EHMT2;EHMT2	NM_006709;NM_025256	TSS1500;TSS1500	chr6:31867691-31867957	N_Shore	9.67084e-07	0.950154	0.00534131	0.98142	X	0.0578509	0.0610358	0.0552092	0.00942976	0.00295198	0.00720386	0.00264169
chr6:31867691-31867957*N_Shore	cg09277816	6	31866255			EHMT2;EHMT2	NM_006709;NM_025256	TSS1500;TSS1500	chr6:31867691-31867957	N_Shore	9.67084e-07	0.0212582	0.00534131	0.22609	X	0.0382914	0.0359179	0.0321075	0.00218981	0.00588146	0.00146604	0.00618391
chr6:31867691-31867957*N_Shore	cg02082252	6	31866286			EHMT2;EHMT2	NM_006709;NM_025256	TSS1500;TSS1500	chr6:31867691-31867957	N_Shore	9.67084e-07	0.186003	0.00534131	0.5618	X	0.0289465	0.0296869	0.0317997	0.00233037	0.00285305	0.00247375	-0.00285313
chr6:31867691-31867957*N_Shore	cg03671710	6	31866508			EHMT2;EHMT2	NM_006709;NM_025256	TSS1500;TSS1500	chr6:31867691-31867957	N_Shore	9.67084e-07	3.73591e-07	0.00534131	0.00234931	X	0.0353373	0.0894582	0.0856194	0.00293549	0.0213664	0.00485752	-0.0502821
chr6:31867691-31867957*N_Shore	cg02760218	6	31866586			EHMT2;EHMT2	NM_006709;NM_025256	TSS1500;TSS1500	chr6:31867691-31867957	N_Shore	9.67084e-07	0.131081	0.00534131	0.497297	X	0.407166	0.500412	0.650859	0.235928	0.0105391	0.0310395	-0.243693
chr6:31867691-31867957*N_Shore	cg09578086	6	31866778			EHMT2;EHMT2	NM_006709;NM_025256	TSS1500;TSS1500	chr6:31867691-31867957	N_Shore	9.67084e-07	0.845647	0.00534131	0.940514	X	0.842839	0.83495	0.852646	0.0220716	0.044493	0.00897038	-0.00980672
chr6:31867691-31867957*N_Shore	cg19577206	6	31866825			EHMT2;EHMT2	NM_006709;NM_025256	TSS1500;TSS1500	chr6:31867691-31867957	N_Shore	9.67084e-07	0.346745	0.00534131	0.681236	X	0.520883	0.448326	0.423778	0.193353	0.0451444	0.0207058	0.0971046
chr6:32975684-32975926*N_Shore	cg14671277	6	32973717	rs3129304		HLA-DOA	NM_002119	3'UTR	chr6:32975684-32975926	N_Shore	1.48778e-06	0.412089	0.00534131	0.72058	X	0.595016	0.653372	0.652766	0.149324	0.00237679	0.00727692	-0.0577496
chr6:32975684-32975926*N_Shore	cg09132634	6	32974122			HLA-DOA	NM_002119	3'UTR	chr6:32975684-32975926	N_Shore	1.48778e-06	0.843722	0.00534131	0.939666	X	0.0389936	0.0485832	0.0353283	0.0157668	0.0140522	0.00209743	0.00366528
chr6:32975684-32975926*N_Shore	cg07699648	6	32974479			HLA-DOA	NM_002119	3'UTR	chr6:32975684-32975926	N_Shore	1.48778e-06	4.26072e-06	0.00534131	0.00735752	X	0.192054	0.403716	0.415667	0.0510578	0.0326322	0.0154655	-0.223614
chr6:32975684-32975926*N_Shore	cg06788504	6	32974517	rs2582		HLA-DOA	NM_002119	3'UTR	chr6:32975684-32975926	N_Shore	1.48778e-06	0.00311097	0.00534131	0.101939	X	0.357659	0.554426	0.546478	0.107678	0.0437802	0.0110256	-0.188819
chr6:32975684-32975926*N_Shore	cg27451521	6	32974639			HLA-DOA	NM_002119	Body	chr6:32975684-32975926	N_Shore	1.48778e-06	0.000841605	0.00534131	0.0589825	X	0.693698	0.807141	0.878105	0.0624389	0.0511503	0.00672126	-0.184407
chr6:32975684-32975926*N_Shore	cg20842677	6	32974643			HLA-DOA	NM_002119	Body	chr6:32975684-32975926	N_Shore	1.48778e-06	0.00255829	0.00534131	0.09334	X	0.620494	0.807546	0.877272	0.120531	0.00475126	0.0383807	-0.256777
chr6:32975684-32975926*N_Shore	cg00540941	6	32974843		rs6913008	HLA-DOA	NM_002119	Body	chr6:32975684-32975926	N_Shore	1.48778e-06	0.0592934	0.00534131	0.363344	X	0.479434	0.467696	0.286416	0.0910069	0.0666858	0.00327172	0.193018
chr6:32975684-32975926*N_Shore	cg15737554	6	32974897		rs79996595	HLA-DOA	NM_002119	Body	chr6:32975684-32975926	N_Shore	1.48778e-06	0.00184476	0.00534131	0.0811718	X	0.301468	0.461909	0.468451	0.086226	0.00773931	0.00574755	-0.166983
chr6:32975684-32975926*N_Shore	cg18043773	6	32974906		rs79996595	HLA-DOA	NM_002119	Body	chr6:32975684-32975926	N_Shore	1.48778e-06	0.01061	0.00534131	0.164649	X	0.275008	0.390706	0.385337	0.0778079	0.0322645	0.0088696	-0.110329
chr6:32975684-32975926*N_Shore	cg26690103	6	32974924			HLA-DOA	NM_002119	Body	chr6:32975684-32975926	N_Shore	1.48778e-06	0.313401	0.00534131	0.659302	X	0.327651	0.414833	0.352857	0.0987245	0.0368057	0.0112156	-0.0252054
chr6:32975684-32975926*N_Shore	cg18516035	6	32975107			HLA-DOA	NM_002119	Body	chr6:32975684-32975926	N_Shore	1.48778e-06	0.0196313	0.00534131	0.217628	X	0.406108	0.55973	0.5564	0.119889	0.0249558	0.0105802	-0.150292
chr6:32975684-32975926*N_Shore	cg14490686	6	32975145			HLA-DOA	NM_002119	Body	chr6:32975684-32975926	N_Shore	1.48778e-06	0.374464	0.00534131	0.69878	X	0.424963	0.493054	0.432033	0.0611652	0.0789695	0.0120707	-0.00707032
chr6:32975684-32975926*N_Shore	cg02389091	6	32975186			HLA-DOA	NM_002119	Body	chr6:32975684-32975926	N_Shore	1.48778e-06	0.00317448	0.00534131	0.102772	X	0.73762	0.826224	0.841276	0.0537613	0.0208974	0.0178461	-0.103656
chr6:32975684-32975926*N_Shore	cg14686676	6	32975255			HLA-DOA	NM_002119	Body	chr6:32975684-32975926	N_Shore	1.48778e-06	0.0236609	0.00534131	0.238395	X	0.656192	0.785846	0.712716	0.059439	0.0388959	0.0231065	-0.0565243
chr6:32975684-32975926*N_Shore	cg06954660	6	32975336			HLA-DOA	NM_002119	Body	chr6:32975684-32975926	N_Shore	1.48778e-06	0.0242971	0.00534131	0.241173	X	0.570171	0.688485	0.632382	0.0587602	0.0422915	0.0416659	-0.0622114
chr6:32975684-32975926*N_Shore	cg23933164	6	32975352	rs10947368		HLA-DOA	NM_002119	Body	chr6:32975684-32975926	N_Shore	1.48778e-06	0.0661853	0.00534131	0.379868	X	0.695138	0.771149	0.767053	0.0779099	0.00232429	0.0183434	-0.0719147
chr6:32975684-32975926*N_Shore	cg07173283	6	32975590	rs9276980		HLA-DOA	NM_002119	Body	chr6:32975684-32975926	N_Shore	1.48778e-06	0.0850945	0.00534131	0.420579	X	0.322276	0.482851	0.43519	0.149364	0.0114615	0.0348647	-0.112914
chr6:24357719-24358309*Island	cg08126211	6	24357720			KAAG1;DCDC2;KAAG1	NM_181337;NM_016356;NM_181337	1stExon;1stExon;5'UTR	chr6:24357719-24358309	Island	3.77998e-06	0.157393	0.00534131	0.531157		0.126163	0.151408	0.201452	0.0756231	0.0268764	0.00706999	-0.0752894
chr6:24357719-24358309*Island	cg14069965	6	24357816			KAAG1;DCDC2;KAAG1	NM_181337;NM_016356;NM_181337	1stExon;1stExon;5'UTR	chr6:24357719-24358309	Island	3.77998e-06	0.95052	0.00534131	0.981532		0.12349	0.150152	0.10875	0.0589859	0.0195922	0.0167483	0.0147403
chr6:24357719-24358309*Island	cg03960072	6	24357985			KAAG1;DCDC2;DCDC2	NM_181337;NM_016356;NM_016356	1stExon;1stExon;5'UTR	chr6:24357719-24358309	Island	3.77998e-06	0.0316888	0.00534131	0.27296		0.127435	0.229483	0.140692	0.0161604	0.00516644	0.0065912	-0.0132571
chr6:24357719-24358309*Island	cg04515001	6	24358236			KAAG1;DCDC2;KAAG1;DCDC2	NM_181337;NM_016356;NM_181337;NM_016356	1stExon;1stExon;3'UTR;5'UTR	chr6:24357719-24358309	Island	3.77998e-06	0.000957054	0.00534131	0.0621218		0.071381	0.125342	0.263369	0.0196668	0.0177774	0.00756796	-0.191988
chr6:24357719-24358309*Island	cg05347898	6	24358304			KAAG1;KAAG1;DCDC2	NM_181337;NM_181337;NM_016356	1stExon;3'UTR;TSS200	chr6:24357719-24358309	Island	3.77998e-06	0.948425	0.00534131	0.980852		0.0436236	0.0539741	0.0359245	0.0114084	0.018451	0.00230856	0.00769909
chr6:24357719-24358309*Island	cg16306115	6	24358306			KAAG1;KAAG1;DCDC2	NM_181337;NM_181337;NM_016356	1stExon;3'UTR;TSS200	chr6:24357719-24358309	Island	3.77998e-06	0.46459	0.00534131	0.75136		0.0829183	0.086112	0.0678476	0.0158614	0.0333194	0.00330001	0.0150707
chr6:24357719-24358309*Island	cg07791578	6	24358308			KAAG1;KAAG1;DCDC2	NM_181337;NM_181337;NM_016356	1stExon;3'UTR;TSS200	chr6:24357719-24358309	Island	3.77998e-06	0.56689	0.00534131	0.80738		0.084618	0.0950574	0.0853903	0.0154373	0.0131135	0.00616908	-0.000772259
chr11:2949788-2951756*S_Shore	cg12781254	11	2951776	rs60277654		PHLDA2	NM_003311	TSS1500	chr11:2949788-2951756	S_Shore	4.25944e-06	0.669923	0.00534131	0.860498		0.0312389	0.0367334	0.0311724	0.00671495	0.0186606	0.00492384	6.65657e-05
chr11:2949788-2951756*S_Shore	cg09895049	11	2951835			PHLDA2	NM_003311	TSS1500	chr11:2949788-2951756	S_Shore	4.25944e-06	0.884692	0.00534131	0.956217		0.0543899	0.0514344	0.0535423	0.0246028	0.00062892	0.00804969	0.000847607
chr11:2949788-2951756*S_Shore	cg11961618	11	2951844			PHLDA2	NM_003311	TSS1500	chr11:2949788-2951756	S_Shore	4.25944e-06	0.0397466	0.00534131	0.30346		0.0590764	0.0738112	0.134002	0.0341882	0.0444419	0.00921765	-0.0749252
chr11:2949788-2951756*S_Shore	cg01946707	11	2951857			PHLDA2	NM_003311	TSS1500	chr11:2949788-2951756	S_Shore	4.25944e-06	0.00445243	0.00534131	0.116456		0.0275901	0.0526575	0.176051	0.00417741	0.0537622	0.0104884	-0.148461
chr11:2949788-2951756*S_Shore	cg07506510	11	2951911			PHLDA2	NM_003311	TSS1500	chr11:2949788-2951756	S_Shore	4.25944e-06	0.905721	0.00534131	0.964397		0.23648	0.2848	0.220447	0.171847	0.063105	0.00873755	0.0160329
chr11:2949788-2951756*S_Shore	cg16549085	11	2951981			PHLDA2	NM_003311	TSS1500	chr11:2949788-2951756	S_Shore	4.25944e-06	0.0267631	0.00534131	0.252761		0.139387	0.192448	0.468234	0.128428	0.122835	0.0289489	-0.328848
chr11:2949788-2951756*S_Shore	cg14589014	11	2952043			PHLDA2	NM_003311	TSS1500	chr11:2949788-2951756	S_Shore	4.25944e-06	0.000227186	0.00534131	0.0360416		0.0804466	0.120359	0.102157	0.00725586	0.00771959	0.00202638	-0.0217103
chr15:100346724-100347454*S_Shore	cg21594343	15	100347480			C15orf51	NR_003260	TSS1500	chr15:100346724-100347454	S_Shore	2.01025e-05	7.88676e-05	0.00534131	0.025231		0.0278858	0.0349873	0.0398104	0.00212802	0.000203111	0.00284039	-0.0119246
chr15:100346724-100347454*S_Shore	cg13870107	15	100347838	rs2863293		C15orf51	NR_003260	TSS1500	chr15:100346724-100347454	S_Shore	2.01025e-05	0.238382	0.00534131	0.607233		0.617238	0.748247	0.682574	0.158196	0.0170117	0.00429023	-0.0653364
chr15:100346724-100347454*S_Shore	cg12656374	15	100347872			C15orf51	NR_003260	TSS1500	chr15:100346724-100347454	S_Shore	2.01025e-05	0.0672604	0.00534131	0.382511		0.705466	0.650084	0.587425	0.0925651	0.0557697	0.0178491	0.118041
chr22:43505951-43506167*Island	cg01341487	22	43505954			BIK	NM_001197	TSS1500	chr22:43505951-43506167	Island	2.13707e-05	2.03871e-05	0.00534131	0.0146226	X	0.0982079	0.2355	0.340166	0.030339	0.0437156	0.00785796	-0.241958
chr22:43505951-43506167*Island	cg26453588	22	43506021			BIK	NM_001197	TSS1500	chr22:43505951-43506167	Island	2.13707e-05	0.00690815	0.00534131	0.137849	X	0.0691098	0.0935849	0.279648	0.0229684	0.0473471	0.00785459	-0.210539
chr22:43505951-43506167*Island	cg04042468	22	43506033			BIK	NM_001197	TSS1500	chr22:43505951-43506167	Island	2.13707e-05	0.616702	0.00534131	0.833603	X	0.0311248	0.0269751	0.0364032	0.00462592	0.00174354	0.00226074	-0.00527844
chr5:1799461-1801905*Island	cg01314143	5	1799486			MRPL36	NM_032479	5'UTR	chr5:1799461-1801905	Island	1.31335e-06	0.113156	0.00535632	0.471278	X	0.0208656	0.0220239	0.021751	0.00111081	0.000742167	0.00087369	-0.000885421
chr5:1799461-1801905*Island	cg24003306	5	1799717	rs2270826		MRPL36	NM_032479	5'UTR	chr5:1799461-1801905	Island	1.31335e-06	0.865683	0.00535632	0.9488	X	0.0235071	0.0220599	0.0241804	0.0016728	0.00269066	0.000312399	-0.000673279
chr5:1799461-1801905*Island	cg25632001	5	1799723	rs2270826		MRPL36	NM_032479	5'UTR	chr5:1799461-1801905	Island	1.31335e-06	0.573466	0.00535632	0.811177	X	0.045481	0.0429385	0.0400086	0.015415	0.0110483	0.00415418	0.00547247
chr5:1799461-1801905*Island	cg18705916	5	1800069			MRPL36;NDUFS6	NM_032479;NM_004553	TSS200;TSS1500	chr5:1799461-1801905	Island	1.31335e-06	0.0467652	0.00535632	0.327169	X	0.0314716	0.0277044	0.027042	0.00364385	0.00171637	0.00276112	0.00442962
chr5:1799461-1801905*Island	cg21638645	5	1800072			MRPL36;NDUFS6	NM_032479;NM_004553	TSS200;TSS1500	chr5:1799461-1801905	Island	1.31335e-06	0.808667	0.00535632	0.92501	X	0.0203614	0.0211855	0.0200507	0.000680042	0.00107165	0.0014512	0.000310708
chr5:1799461-1801905*Island	cg26060296	5	1800109	rs3776154		MRPL36;NDUFS6	NM_032479;NM_004553	TSS200;TSS1500	chr5:1799461-1801905	Island	1.31335e-06	0.55142	0.00535632	0.799323	X	0.0360291	0.0334617	0.0367566	0.00146048	0.000283066	0.00065504	-0.000727515
chr5:1799461-1801905*Island	cg03828947	5	1800132		rs10037336	MRPL36;NDUFS6	NM_032479;NM_004553	TSS200;TSS1500	chr5:1799461-1801905	Island	1.31335e-06	0.0544561	0.00535632	0.349943	X	0.0288053	0.0277687	0.0239465	0.00163493	0.00242878	0.00378997	0.00485884
chr5:1799461-1801905*Island	cg02110333	5	1800184			NDUFS6;MRPL36	NM_004553;NM_032479	TSS1500;TSS1500	chr5:1799461-1801905	Island	1.31335e-06	0.577394	0.00535632	0.813109	X	0.0238777	0.0250203	0.0242301	0.00189003	0.00043205	0.00290853	-0.000352335
chr5:1799461-1801905*Island	cg15095922	5	1800542			NDUFS6;MRPL36	NM_004553;NM_032479	TSS1500;TSS1500	chr5:1799461-1801905	Island	1.31335e-06	0.0250071	0.00535632	0.244444	X	0.0461948	0.156237	0.0994307	0.041096	0.0979943	0.0180844	-0.0532359
chr5:1799461-1801905*Island	cg12287936	5	1800606			NDUFS6;MRPL36	NM_004553;NM_032479	TSS1500;TSS1500	chr5:1799461-1801905	Island	1.31335e-06	5.24999e-05	0.00535632	0.0217294	X	0.0848004	0.217216	0.224294	0.0178751	0.100258	0.00465073	-0.139493
chr5:1799461-1801905*Island	cg20742562	5	1800684			NDUFS6;MRPL36	NM_004553;NM_032479	TSS1500;TSS1500	chr5:1799461-1801905	Island	1.31335e-06	0.969339	0.00535632	0.988618	X	0.0485588	0.0532128	0.0463618	0.0299818	0.00698237	0.00479515	0.00219702
chr5:1799461-1801905*Island	cg03243450	5	1800782	rs972891		NDUFS6;MRPL36	NM_004553;NM_032479	TSS1500;TSS1500	chr5:1799461-1801905	Island	1.31335e-06	0.0290701	0.00535632	0.262461	X	0.0487025	0.12828	0.0992164	0.0208882	0.115677	0.0134821	-0.0505139
chr5:1799461-1801905*Island	cg24827258	5	1800961		rs4975848	NDUFS6;MRPL36	NM_004553;NM_032479	TSS1500;TSS1500	chr5:1799461-1801905	Island	1.31335e-06	0.791171	0.00535632	0.917464	X	0.0950567	0.0908307	0.103041	0.0225461	0.0137678	0.0136141	-0.00798393
chr5:1799461-1801905*Island	cg04684012	5	1801000			NDUFS6;MRPL36	NM_004553;NM_032479	TSS1500;TSS1500	chr5:1799461-1801905	Island	1.31335e-06	0.580353	0.00535632	0.814538	X	0.0562895	0.0530551	0.0462891	0.0276798	0.00437551	0.00639574	0.0100004
chr5:1799461-1801905*Island	cg06609475	5	1801142			NDUFS6;MRPL36	NM_004553;NM_032479	TSS1500;TSS1500	chr5:1799461-1801905	Island	1.31335e-06	0.0384486	0.00535632	0.298358	X	0.0332963	0.0352884	0.0497902	0.00694891	0.00645324	0.00137894	-0.0164938
chr5:1799461-1801905*Island	cg01810955	5	1801309			NDUFS6;MRPL36	NM_004553;NM_032479	TSS200;TSS1500	chr5:1799461-1801905	Island	1.31335e-06	0.736346	0.00535632	0.89254	X	0.0359831	0.0333217	0.0360411	0.00459705	0.00142471	0.00775537	-5.80174e-05
chr5:1799461-1801905*Island	cg04312752	5	1801320			NDUFS6;MRPL36	NM_004553;NM_032479	TSS200;TSS1500	chr5:1799461-1801905	Island	1.31335e-06	0.119079	0.00535632	0.479697	X	0.0515381	0.0592303	0.0622093	0.00683451	0.00732446	0.0166947	-0.0106712
chr5:1799461-1801905*Island	cg05926253	5	1801364			NDUFS6;MRPL36	NM_004553;NM_032479	TSS200;TSS1500	chr5:1799461-1801905	Island	1.31335e-06	0.0457598	0.00535632	0.323815	X	0.0654262	0.0769579	0.114142	0.0168006	0.00937048	0.0386227	-0.0487155
chr5:1799461-1801905*Island	cg18601509	5	1801482			NDUFS6	NM_004553	TSS200	chr5:1799461-1801905	Island	1.31335e-06	0.311021	0.00535632	0.657722	X	0.0157956	0.0158139	0.0168169	0.000966121	0.00120155	0.000893893	-0.00102131
chr5:1799461-1801905*Island	cg17290868	5	1801904	rs974722		NDUFS6	NM_004553	Body	chr5:1799461-1801905	Island	1.31335e-06	0.521179	0.00535632	0.782689	X	0.0784545	0.0681356	0.0621357	0.0458938	0.00452718	0.00640254	0.0163188
chr1:24742671-24743039*Island	cg21685234	1	24742672			NIPAL3	NM_020448	5'UTR	chr1:24742671-24743039	Island	2.40657e-05	0.577315	0.00540951	0.813068	X	0.0385309	0.0652436	0.0300053	0.00795332	0.0289824	0.00291533	0.00852568
chr1:24742671-24743039*Island	cg20279402	1	24742879			NIPAL3	NM_020448	5'UTR	chr1:24742671-24743039	Island	2.40657e-05	0.0586285	0.00540951	0.361499	X	0.0391449	0.102655	0.0422793	0.0075557	0.00481257	0.00375415	-0.00313437
chr1:24742671-24743039*Island	cg18323236	1	24743029			NIPAL3	NM_020448	5'UTR	chr1:24742671-24743039	Island	2.40657e-05	3.1306e-06	0.00540951	0.00646023	X	0.118337	0.37714	0.471581	0.0582204	0.031959	0.0284893	-0.353244
chr13:30088558-30088772*Island	cg09750646	13	30088615			SLC7A1	NM_003045	3'UTR	chr13:30088558-30088772	Island	1.27322e-05	1.494e-07	0.00562787	0.00162035	X	0.856168	0.569846	0.480192	0.0288252	0.0711424	0.0178277	0.375976
chr13:30088558-30088772*Island	cg04769514	13	30088640			SLC7A1	NM_003045	Body	chr13:30088558-30088772	Island	1.27322e-05	2.70291e-07	0.00562787	0.00208779	X	0.900104	0.596123	0.49905	0.0467427	0.0331285	0.0176821	0.401054
chr13:30088558-30088772*Island	cg25493901	13	30088729			SLC7A1	NM_003045	Body	chr13:30088558-30088772	Island	1.27322e-05	2.54862e-05	0.00562787	0.0157636	X	0.725277	0.477889	0.352831	0.0781455	0.0334155	0.0071274	0.372446
chr13:30088558-30088772*Island	cg02381064	13	30088771			SLC7A1	NM_003045	Body	chr13:30088558-30088772	Island	1.27322e-05	0.000344763	0.00562787	0.0417284	X	0.710727	0.471765	0.340927	0.116055	0.0516375	0.0142166	0.3698
chr2:200335497-200336413*Island	cg10168149	2	200335558			FLJ32063	NR_026830	Body	chr2:200335497-200336413	Island	1.27836e-05	0.811577	0.00562787	0.926218		0.289188	0.540021	0.0634333	0.233647	0.00769482	0.0108917	0.225755
chr2:200335497-200336413*Island	cg22814961	2	200335683		rs11903878	FLJ32063	NR_026830	Body	chr2:200335497-200336413	Island	1.27836e-05	0.136016	0.00562787	0.503776		0.0858923	0.292893	0.0715472	0.0168519	0.00727621	0.0162406	0.0143451
chr2:200335497-200336413*Island	cg00768993	2	200335874			FLJ32063	NR_026830	Body	chr2:200335497-200336413	Island	1.27836e-05	0.608165	0.00562787	0.829447		0.121274	0.242301	0.0912988	0.0739303	0.189442	0.0130739	0.0299749
chr2:200335497-200336413*Island	cg06550057	2	200336200			FLJ32063	NR_026830	Body	chr2:200335497-200336413	Island	1.27836e-05	0.00488234	0.00562787	0.121137		0.0751156	0.0982067	0.229827	0.0160234	0.0321183	0.0083126	-0.154712
chr16:1227260-1227476*Island	cg08829195	16	1227293			CACNA1H;CACNA1H	NM_021098;NM_001005407	Body;Body	chr16:1227260-1227476	Island	2.68583e-05	0.640704	0.00586651	0.845888		0.521951	0.451914	0.505103	0.172679	0.0249094	0.00785763	0.0168486
chr16:1227260-1227476*Island	cg09809504	16	1227402			CACNA1H;CACNA1H	NM_021098;NM_001005407	Body;Body	chr16:1227260-1227476	Island	2.68583e-05	0.0333609	0.00586651	0.279846		0.642795	0.84563	0.87319	0.191749	0.094864	0.0139206	-0.230395
chr16:1227260-1227476*Island	cg26915870	16	1227475	rs77699538		CACNA1H;CACNA1H	NM_021098;NM_001005407	Body;Body	chr16:1227260-1227476	Island	2.68583e-05	0.104114	0.00586651	0.456719		0.431559	0.531048	0.508424	0.102792	0.0550311	0.0127176	-0.0768652
chr5:34915293-34916240*N_Shore	cg01059704	5	34914428			RAD1;RAD1;BRIX1	NM_002853;NR_026591;NM_018321	Body;Body;TSS1500	chr5:34915293-34916240	N_Shore	2.74262e-05	2.53051e-05	0.00594471	0.0157636		0.116207	0.347371	0.539381	0.056379	0.0251964	0.0254283	-0.423173
chr5:34915293-34916240*N_Shore	cg20784649	5	34915057			RAD1;BRIX1;RAD1	NR_026591;NM_018321;NM_002853	Body;TSS1500;5'UTR	chr5:34915293-34916240	N_Shore	2.74262e-05	0.550811	0.00594471	0.798973		0.0380751	0.0457196	0.0356521	0.00282757	0.00496661	0.0011462	0.00242306
chr5:34915293-34916240*N_Shore	cg18663874	5	34915112			RAD1;BRIX1;RAD1	NR_026591;NM_018321;NM_002853	Body;TSS1500;5'UTR	chr5:34915293-34916240	N_Shore	2.74262e-05	0.796537	0.00594471	0.919939		0.0275738	0.0309731	0.0261884	0.00346114	0.000738551	0.00285151	0.00138544
chr4:57521621-57522703*S_Shore	cg14196225	4	57522762			HOPX;HOPX;HOPX;HOPX;HOPX	NM_139212;NM_032495;NM_001145460;NM_001145459;NM_139211	5'UTR;Body;Body;TSS200;TSS200	chr4:57521621-57522703	S_Shore	5.81404e-06	0.180211	0.00609872	0.55633	X	0.188195	0.266566	0.309793	0.152849	0.079138	0.0457421	-0.121598
chr4:57521621-57522703*S_Shore	cg27305383	4	57522795			HOPX;HOPX;HOPX;HOPX;HOPX	NM_139212;NM_032495;NM_001145460;NM_001145459;NM_139211	5'UTR;Body;Body;TSS200;TSS200	chr4:57521621-57522703	S_Shore	5.81404e-06	1.74079e-06	0.00609872	0.00484947	X	0.13537	0.408807	0.470524	0.0556188	0.0710997	0.0156626	-0.335154
chr4:57521621-57522703*S_Shore	cg04754315	4	57522801			HOPX;HOPX;HOPX;HOPX;HOPX	NM_139212;NM_032495;NM_001145460;NM_001145459;NM_139211	5'UTR;Body;Body;TSS200;TSS200	chr4:57521621-57522703	S_Shore	5.81404e-06	0.000775706	0.00609872	0.0571631	X	0.13146	0.320236	0.394492	0.0987101	0.0695292	0.0132531	-0.263033
chr4:57521621-57522703*S_Shore	cg13939978	4	57522881			HOPX;HOPX;HOPX;HOPX;HOPX	NM_139212;NM_032495;NM_001145460;NM_001145459;NM_139211	5'UTR;Body;Body;TSS200;TSS200	chr4:57521621-57522703	S_Shore	5.81404e-06	0.000920989	0.00609872	0.0609067	X	0.160934	0.374713	0.43208	0.105901	0.0996861	0.033561	-0.271146
chr4:57521621-57522703*S_Shore	cg25948037	4	57522988			HOPX;HOPX;HOPX;HOPX;HOPX	NM_139212;NM_032495;NM_001145460;NM_001145459;NM_139211	5'UTR;Body;Body;TSS1500;TSS1500	chr4:57521621-57522703	S_Shore	5.81404e-06	0.00319183	0.00609872	0.102902	X	0.25546	0.59561	0.601252	0.194628	0.0589619	0.0219194	-0.345793
chr4:57521621-57522703*S_Shore	cg16936060	4	57523055			HOPX;HOPX;HOPX;HOPX;HOPX	NM_139212;NM_032495;NM_001145460;NM_001145459;NM_139211	5'UTR;Body;Body;TSS1500;TSS1500	chr4:57521621-57522703	S_Shore	5.81404e-06	0.282699	0.00609872	0.639017	X	0.633134	0.657311	0.709941	0.098128	0.0915766	0.0206153	-0.0768061
chr4:57521621-57522703*S_Shore	cg19978674	4	57523826			HOPX;HOPX;HOPX;HOPX;HOPX	NM_139212;NM_032495;NM_001145460;NM_001145459;NM_139211	5'UTR;Body;Body;TSS1500;TSS1500	chr4:57521621-57522703	S_Shore	5.81404e-06	0.827127	0.00609872	0.933091	X	0.496086	0.592376	0.456539	0.132095	0.00178511	0.00563747	0.0395472
chr15:41836145-41836612*S_Shore	cg21086870	15	41836937			RPAP1	NM_015540	TSS1500	chr15:41836145-41836612	S_Shore	2.87354e-05	0.263118	0.00609872	0.625127	X	0.37305	0.479456	0.0998543	0.148278	0.00109702	0.0179984	0.273195
chr15:41836145-41836612*S_Shore	cg03350493	15	41837400			RPAP1	NM_015540	TSS1500	chr15:41836145-41836612	S_Shore	2.87354e-05	0.215908	0.00609872	0.588262	X	0.781864	0.793948	0.700822	0.0571695	0.0378376	0.0173234	0.0810419
chr15:41836145-41836612*S_Shore	cg11594934	15	41837499			RPAP1	NM_015540	TSS1500	chr15:41836145-41836612	S_Shore	2.87354e-05	4.38563e-06	0.00609872	0.00735752	X	0.846826	0.762171	0.723195	0.0161992	0.0273332	0.00752829	0.123631
chr1:154300975-154301528*N_Shore	cg06811467	1	154299179			ATP8B2;ATP8B2	NM_020452;NM_001005855	TSS1500;5'UTR	chr1:154300975-154301528	N_Shore	2.90356e-05	0.00378387	0.00609872	0.109991	X	0.0235618	0.0284389	0.026317	0.00175136	0.000129436	0.00124796	-0.00275512
chr1:154300975-154301528*N_Shore	cg19760410	1	154300117			ATP8B2;ATP8B2	NM_020452;NM_001005855	TSS200;5'UTR	chr1:154300975-154301528	N_Shore	2.90356e-05	3.79074e-06	0.00609872	0.00702042	X	0.0937755	0.314651	0.461923	0.0274377	0.00298315	0.0401062	-0.368147
chr1:154300975-154301528*N_Shore	cg16013543	1	154300241			ATP8B2;ATP8B2	NM_020452;NM_001005855	TSS200;5'UTR	chr1:154300975-154301528	N_Shore	2.90356e-05	0.375282	0.00609872	0.699255	X	0.5419	0.651593	0.673793	0.288002	0.116593	0.0184194	-0.131893
chr17:62492882-62493323*S_Shore	cg20574153	17	62493555			POLG2	NM_007215	TSS1500	chr17:62492882-62493323	S_Shore	1.0122e-05	0.0428592	0.0062472	0.314405	X	0.0690678	0.0623427	0.0519648	0.0111732	0.000553126	0.00396033	0.017103
chr17:62492882-62493323*S_Shore	cg01261503	17	62493599			POLG2	NM_007215	TSS1500	chr17:62492882-62493323	S_Shore	1.0122e-05	7.4888e-08	0.0062472	0.0010605	X	0.0453353	0.141079	0.152482	0.00539227	0.0348162	0.00532543	-0.107147
chr17:62492882-62493323*S_Shore	cg20997028	17	62493664			POLG2	NM_007215	TSS1500	chr17:62492882-62493323	S_Shore	1.0122e-05	0.463938	0.0062472	0.751014	X	0.0946345	0.0990127	0.105646	0.0157167	0.0316336	0.0221135	-0.0110112
chr17:62492882-62493323*S_Shore	cg22507354	17	62493832		rs9904364	POLG2	NM_007215	TSS1500	chr17:62492882-62493323	S_Shore	1.0122e-05	0.318674	0.0062472	0.663193	X	0.229703	0.199044	0.168884	0.0958982	0.0801976	0.0111171	0.0608182
chr17:62492882-62493323*S_Shore	cg14548777	17	62495003			DDX5	NM_004396	3'UTR	chr17:62492882-62493323	S_Shore	1.0122e-05	0.835196	0.0062472	0.93635	X	0.416496	0.443268	0.43696	0.231019	0.118146	0.0433089	-0.020464
chr17:78444483-78444703*Island	cg05292986	17	78444511			NPTX1	NM_002522	3'UTR	chr17:78444483-78444703	Island	3.02302e-05	0.00503988	0.0062472	0.122702		0.431168	0.577948	0.486269	0.0308524	0.0528654	0.0174779	-0.0551013
chr17:78444483-78444703*Island	cg17075913	17	78444608			NPTX1	NM_002522	3'UTR	chr17:78444483-78444703	Island	3.02302e-05	0.0367511	0.0062472	0.292086		0.609539	0.607228	0.444085	0.0494623	0.0615713	0.00505189	0.165453
chr17:78444483-78444703*Island	cg08122114	17	78444702			NPTX1	NM_002522	Body	chr17:78444483-78444703	Island	3.02302e-05	0.240879	0.0062472	0.608874		0.928592	0.95644	0.950789	0.0414764	0.0278705	0.00655787	-0.0221969
chr5:50685453-50686148*N_Shore	cg27360685	5	50683847			ISL1	NM_002202	Body	chr5:50685453-50686148	N_Shore	1.04036e-05	2.20384e-07	0.00634415	0.00189278	X	0.0470815	0.300975	0.353168	0.018598	0.0965178	0.0207246	-0.306087
chr5:50685453-50686148*N_Shore	cg26682994	5	50683914			ISL1	NM_002202	Body	chr5:50685453-50686148	N_Shore	1.04036e-05	0.00369636	0.00634415	0.109146	X	0.119756	0.324075	0.243547	0.0811419	0.0328522	0.0294119	-0.123791
chr5:50685453-50686148*N_Shore	cg18739865	5	50684720			ISL1	NM_002202	Body	chr5:50685453-50686148	N_Shore	1.04036e-05	0.00409993	0.00634415	0.113427	X	0.050439	0.204937	0.117125	0.0143615	0.106574	0.0104852	-0.0666859
chr5:50685453-50686148*N_Shore	cg07362168	5	50684985			ISL1	NM_002202	Body	chr5:50685453-50686148	N_Shore	1.04036e-05	3.02816e-06	0.00634415	0.00635289	X	0.0540618	0.255226	0.401927	0.0178833	0.00569734	0.0126895	-0.347865
chr5:50685453-50686148*N_Shore	cg11486350	5	50685301			ISL1	NM_002202	Body	chr5:50685453-50686148	N_Shore	1.04036e-05	0.000591419	0.00634415	0.0515128	X	0.0303195	0.0495164	0.0802636	0.00447091	0.0140448	0.011078	-0.0499441
chr1:231003631-231004655*S_Shore	cg02943290	1	231005387			C1orf198;C1orf198	NM_001136494;NM_032800	TSS200;TSS1500	chr1:231003631-231004655	S_Shore	3.19353e-05	0.570778	0.00640026	0.809789		0.0664359	0.146367	0.0400547	0.0214353	0.0755349	0.00708733	0.0263812
chr1:231003631-231004655*S_Shore	cg17282145	1	231005552	rs3811500		C1orf198;C1orf198	NM_032800;NM_001136494	TSS1500;TSS1500	chr1:231003631-231004655	S_Shore	3.19353e-05	0.00452636	0.00640026	0.117338		0.738821	0.649974	0.307131	0.054545	0.17758	0.0143071	0.43169
chr1:231003631-231004655*S_Shore	cg04895895	1	231005895			C1orf198	NM_001136494	TSS1500	chr1:231003631-231004655	S_Shore	3.19353e-05	0.099676	0.00640026	0.44883		0.72276	0.777239	0.333248	0.161361	0.0572803	0.0299631	0.389512
chr9:140033235-140034176*Island	cg10538151	9	140033364			GRIN1;GRIN1;GRIN1	NM_007327;NM_000832;NM_021569	TSS1500;TSS1500;TSS1500	chr9:140033235-140034176	Island	3.19384e-05	0.759707	0.00640026	0.903411		0.0201903	0.0229832	0.0192362	0.00323608	0.00201283	0.00138682	0.000954067
chr9:140033235-140034176*Island	cg16850173	9	140033611			GRIN1;GRIN1;GRIN1;GRIN1;GRIN1;GRIN1	NM_007327;NM_021569;NM_007327;NM_000832;NM_021569;NM_000832	5'UTR;1stExon;1stExon;1stExon;5'UTR;5'UTR	chr9:140033235-140034176	Island	3.19384e-05	0.7413	0.00640026	0.894595		0.0182295	0.0201449	0.0176467	0.00222433	0.00174883	0.00135749	0.000582729
chr9:140033235-140034176*Island	cg00350942	9	140034073			GRIN1;GRIN1;GRIN1	NM_021569;NM_007327;NM_000832	1stExon;1stExon;1stExon	chr9:140033235-140034176	Island	3.19384e-05	0.00016894	0.00640026	0.0326903		0.211739	0.292654	0.332944	0.0341816	0.0204405	0.0084346	-0.121205
chr16:31225956-31228264*S_Shore	cg08346922	16	31228299			TRIM72;PYDC1	NM_001008274;NM_152901	Body;1stExon	chr16:31225956-31228264	S_Shore	6.58747e-06	0.315228	0.00649317	0.660823		0.24297	0.352317	0.230802	0.0521075	0.0236295	0.00588311	0.0121686
chr16:31225956-31228264*S_Shore	cg04784212	16	31228427			TRIM72;PYDC1	NM_001008274;NM_152901	Body;TSS200	chr16:31225956-31228264	S_Shore	6.58747e-06	0.862119	0.00649317	0.947365		0.090296	0.0807794	0.0916383	0.0358162	0.0100337	0.0129239	-0.00134223
chr16:31225956-31228264*S_Shore	cg13974531	16	31228444			TRIM72;PYDC1	NM_001008274;NM_152901	Body;TSS200	chr16:31225956-31228264	S_Shore	6.58747e-06	0.321874	0.00649317	0.665422		0.0911261	0.13147	0.109797	0.035466	0.10874	0.00830147	-0.0186711
chr16:31225956-31228264*S_Shore	cg16556397	16	31228515			TRIM72;PYDC1	NM_001008274;NM_152901	Body;TSS200	chr16:31225956-31228264	S_Shore	6.58747e-06	0.000320814	0.00649317	0.0405028		0.0679291	0.146087	0.166068	0.020854	0.0703781	0.0105032	-0.0981388
chr16:31225956-31228264*S_Shore	cg16422492	16	31228555			TRIM72;PYDC1	NM_001008274;NM_152901	Body;TSS200	chr16:31225956-31228264	S_Shore	6.58747e-06	0.00918038	0.00649317	0.154567		0.0923516	0.113565	0.350419	0.0171604	0.0531925	0.0396094	-0.258067
chr16:31225956-31228264*S_Shore	cg27612447	16	31229759			PYDC1;TRIM72	NM_152901;NM_001008274	TSS1500;Body	chr16:31225956-31228264	S_Shore	6.58747e-06	0.00677338	0.00649317	0.136863		0.495736	0.657721	0.633411	0.0937483	0.0059533	0.0259504	-0.137675
chr16:31225956-31228264*S_Shore	cg09383106	16	31229770			PYDC1;TRIM72	NM_152901;NM_001008274	TSS1500;Body	chr16:31225956-31228264	S_Shore	6.58747e-06	0.0526213	0.00649317	0.345015		0.505935	0.601136	0.609657	0.100109	0.0180212	0.0102426	-0.103722
chr1:55266277-55267058*Island	cg18972998	1	55266296			TTC22;TTC22	NM_001114108;NM_017904	1stExon;1stExon	chr1:55266277-55267058	Island	8.502e-06	0.0499347	0.00659122	0.337023	X	0.793748	0.692539	0.635415	0.1313	0.0182458	0.00623154	0.158333
chr1:55266277-55267058*Island	cg24697184	1	55266578			TTC22;TTC22	NM_001114108;NM_017904	1stExon;1stExon	chr1:55266277-55267058	Island	8.502e-06	0.00272135	0.00659122	0.0957498	X	0.124484	0.168957	0.347957	0.0217104	0.0420593	0.00370284	-0.223473
chr1:55266277-55267058*Island	cg26413174	1	55266737			TTC22;TTC22	NM_001114108;NM_017904	1stExon;1stExon	chr1:55266277-55267058	Island	8.502e-06	0.322822	0.00659122	0.66597	X	0.170905	0.153788	0.0531544	0.157068	0.0412812	0.00576965	0.11775
chr1:55266277-55267058*Island	cg07976644	1	55266932			TTC22;TTC22;TTC22;TTC22	NM_001114108;NM_001114108;NM_017904;NM_017904	1stExon;5'UTR;1stExon;5'UTR	chr1:55266277-55267058	Island	8.502e-06	0.0858249	0.00659122	0.422115	X	0.0224064	0.0244375	0.0253549	0.002351	0.000532233	0.00308811	-0.00294852
chr1:55266277-55267058*Island	cg19808825	1	55267006			TTC22;TTC22	NM_001114108;NM_017904	TSS200;TSS200	chr1:55266277-55267058	Island	8.502e-06	0.020435	0.00659122	0.221805	X	0.0427886	0.0532959	0.0488397	0.0041027	0.00656826	0.00585209	-0.00605109
chr1:55266277-55267058*Island	cg22130834	1	55267046			TTC22;TTC22	NM_001114108;NM_017904	TSS200;TSS200	chr1:55266277-55267058	Island	8.502e-06	5.12829e-08	0.00659122	0.0010605	X	0.0422253	0.199583	0.175033	0.00790901	0.0400967	0.008658	-0.132808
chr19:15306243-15307111*Island	cg15075267	19	15306332			NOTCH3	NM_000435	Body	chr19:15306243-15307111	Island	1.73379e-05	0.100179	0.00659122	0.449727		0.0247965	0.0228847	0.0218286	0.00233563	0.00183535	0.00317483	0.00296786
chr19:15306243-15307111*Island	cg13673837	19	15306670	rs12462407		NOTCH3	NM_000435	Body	chr19:15306243-15307111	Island	1.73379e-05	0.00638151	0.00659122	0.133946		0.027546	0.0348176	0.0328295	0.00238905	0.00105809	0.00506041	-0.00528349
chr19:15306243-15307111*Island	cg17075538	19	15306892			NOTCH3	NM_000435	Body	chr19:15306243-15307111	Island	1.73379e-05	0.814581	0.00659122	0.927422		0.130624	0.155502	0.0864423	0.139918	0.120571	0.00967666	0.0441817
chr19:15306243-15307111*Island	cg27320207	19	15307057			NOTCH3	NM_000435	Body	chr19:15306243-15307111	Island	1.73379e-05	0.000358295	0.00659122	0.0420273		0.24792	0.347401	0.341249	0.0382369	0.0249248	0.0090896	-0.0933289
chr18:24443200-24443458*S_Shelf	cg00042914	18	24446311		rs78124325	C18orf16;AQP4	NR_026908;NM_001650	Body;TSS1500	chr18:24443200-24443458	S_Shelf	3.4241e-05	0.047803	0.00659122	0.330397	X	0.172061	0.251574	0.202504	0.0370082	0.0232387	0.0369996	-0.0304431
chr18:24443200-24443458*S_Shelf	cg08594695	18	24446444	rs72878787		C18orf16;AQP4	NR_026908;NM_001650	Body;TSS1500	chr18:24443200-24443458	S_Shelf	3.4241e-05	2.29089e-05	0.00659122	0.0151389	X	0.295185	0.539739	0.548481	0.0715704	0.0457885	0.0107709	-0.253296
chr18:24443200-24443458*S_Shelf	cg22295573	18	24446948			C18orf16;AQP4	NR_026908;NM_001650	Body;TSS1500	chr18:24443200-24443458	S_Shelf	3.4241e-05	0.0539186	0.00659122	0.348274	X	0.45418	0.686168	0.567157	0.145654	0.102787	0.0379984	-0.112977
chr5:135265848-135266517*S_Shore	cg01305981	5	135266673			FBXL21	NM_012159	5'UTR	chr5:135265848-135266517	S_Shore	3.43975e-05	3.94018e-07	0.00659122	0.00234931	X	0.910924	0.734708	0.697512	0.023667	0.0587475	0.00427798	0.213412
chr5:135265848-135266517*S_Shore	cg10472919	5	135266805			FBXL21	NM_012159	5'UTR	chr5:135265848-135266517	S_Shore	3.43975e-05	0.767698	0.00659122	0.907245	X	0.828216	0.85634	0.786989	0.0873673	0.0706641	0.0225414	0.0412272
chr5:135265848-135266517*S_Shore	cg14827778	5	135266896	rs76753877		FBXL21	NM_012159	5'UTR	chr5:135265848-135266517	S_Shore	3.43975e-05	0.928031	0.00659122	0.973063	X	0.55516	0.503277	0.576583	0.184161	0.0363863	0.0211176	-0.0214227
chr7:27186927-27187692*Island	cg23129930	7	27186993	rs62454418		HOXA6	NM_024014	1stExon	chr7:27186927-27187692	Island	5.21358e-06	0.129672	0.00680008	0.495383	X	0.784775	0.78551	0.464386	0.2103	0.0671009	0.0144955	0.320389
chr7:27186927-27187692*Island	cg05928186	7	27187102			HOXA6	NM_024014	1stExon	chr7:27186927-27187692	Island	5.21358e-06	0.5357	0.00680008	0.790308	X	0.710814	0.798534	0.510587	0.262312	0.0115218	0.0136049	0.200227
chr7:27186927-27187692*Island	cg04265576	7	27187372			HOXA6	NM_024014	TSS200	chr7:27186927-27187692	Island	5.21358e-06	0.0599715	0.00680008	0.364673	X	0.222117	0.340717	0.369511	0.140276	0.00625862	0.0181076	-0.147394
chr7:27186927-27187692*Island	cg12810523	7	27187374			HOXA6	NM_024014	TSS200	chr7:27186927-27187692	Island	5.21358e-06	0.74137	0.00680008	0.894595	X	0.255746	0.349819	0.234923	0.152984	0.0609147	0.00486591	0.020823
chr7:27186927-27187692*Island	cg03529432	7	27187502			HOXA6	NM_024014	TSS200	chr7:27186927-27187692	Island	5.21358e-06	0.0210539	0.00680008	0.225173	X	0.185441	0.412567	0.435319	0.193472	0.0127042	0.0208472	-0.249878
chr7:27186927-27187692*Island	cg22469274	7	27187553			HOXA6	NM_024014	TSS200	chr7:27186927-27187692	Island	5.21358e-06	0.0012506	0.00680008	0.0690666	X	0.0777858	0.25764	0.30377	0.0898072	0.108524	0.0217042	-0.225985
chr7:27186927-27187692*Island	cg14044640	7	27187560			HOXA6	NM_024014	TSS200	chr7:27186927-27187692	Island	5.21358e-06	0.0130794	0.00680008	0.180879	X	0.141931	0.341077	0.468605	0.191536	0.0596484	0.0241068	-0.326674
chr7:27186927-27187692*Island	cg09936824	7	27187670			HOXA6	NM_024014	TSS1500	chr7:27186927-27187692	Island	5.21358e-06	0.00333888	0.00680008	0.10481	X	0.128735	0.362599	0.449006	0.158536	0.0420731	0.0233083	-0.320271
chr7:27186927-27187692*Island	cg12110087	7	27187691			HOXA6	NM_024014	TSS1500	chr7:27186927-27187692	Island	5.21358e-06	0.0127949	0.00680008	0.179195	X	0.184303	0.367551	0.341266	0.120038	0.0325092	0.0232958	-0.156963
chr14:23859356-23859620*N_Shore	cg10940251	14	23857507			MYH6	NM_002471	Body	chr14:23859356-23859620	N_Shore	1.25662e-05	0.0167863	0.00694816	0.202661	X	0.265379	0.348116	0.324157	0.051041	0.00278412	0.011567	-0.0587775
chr14:23859356-23859620*N_Shore	cg04573702	14	23857834			MYH6;MIR208A	NM_002471;NR_029595	Body;Body	chr14:23859356-23859620	N_Shore	1.25662e-05	0.000108209	0.00694816	0.0276462	X	0.270562	0.476657	0.555843	0.0821003	0.0302978	0.0186982	-0.285282
chr14:23859356-23859620*N_Shore	cg21828716	14	23857953			MYH6;MIR208A	NM_002471;NR_029595	Body;TSS200	chr14:23859356-23859620	N_Shore	1.25662e-05	0.381131	0.00694816	0.702551	X	0.237581	0.345365	0.233609	0.0838351	0.0184558	0.00854366	0.00397192
chr14:23859356-23859620*N_Shore	cg16803085	14	23858161			MYH6;MIR208A	NM_002471;NR_029595	Body;TSS1500	chr14:23859356-23859620	N_Shore	1.25662e-05	0.000734477	0.00694816	0.0559695	X	0.521568	0.673132	0.730156	0.0753862	0.0716867	0.0191357	-0.208588
chr14:23859356-23859620*N_Shore	cg05241732	14	23858666			MYH6;MIR208A	NM_002471;NR_029595	Body;TSS1500	chr14:23859356-23859620	N_Shore	1.25662e-05	0.166694	0.00694816	0.541329	X	0.342384	0.405729	0.379088	0.0687911	0.00123454	0.00903227	-0.0367043
chr7:27203915-27206462*N_Shore	cg01891966	7	27202344			HOXA9	NM_152739	3'UTR	chr7:27203915-27206462	N_Shore	3.87681e-05	0.000262297	0.00709918	0.0380115	X	0.0841652	0.31812	0.758114	0.0239555	0.0139041	0.0402841	-0.673949
chr7:27203915-27206462*N_Shore	cg03217995	7	27203430			HOXA9	NM_152739	Body	chr7:27203915-27206462	N_Shore	3.87681e-05	0.00477729	0.00709918	0.120056	X	0.0757326	0.146188	0.635196	0.033765	0.0262249	0.031741	-0.559463
chr7:27203915-27206462*N_Shore	cg21007852	7	27203546			HOXA9	NM_152739	Body	chr7:27203915-27206462	N_Shore	3.87681e-05	0.0009538	0.00709918	0.0620054	X	0.0697938	0.215036	0.635429	0.0243215	0.0114718	0.0129876	-0.565635
chr19:17728443-17728647*Island	cg22797450	19	17728459			UNC13A	NM_001080421	Body	chr19:17728443-17728647	Island	1.99391e-05	0.00596222	0.00723999	0.130685		0.61691	0.738177	0.80981	0.0945894	0.0647524	0.0233723	-0.1929
chr19:17728443-17728647*Island	cg07718631	19	17728572		rs56174023	UNC13A	NM_001080421	Body	chr19:17728443-17728647	Island	1.99391e-05	0.009695	0.00723999	0.158307		0.947861	0.969991	0.972766	0.016308	0.00197765	0.00287728	-0.0249051
chr19:17728443-17728647*Island	cg10269358	19	17728585			UNC13A	NM_001080421	Body	chr19:17728443-17728647	Island	1.99391e-05	0.115315	0.00723999	0.474516		0.932755	0.941855	0.938294	0.00762424	0.00662712	0.00580901	-0.00553809
chr19:17728443-17728647*Island	cg19095988	19	17728637			UNC13A	NM_001080421	Body	chr19:17728443-17728647	Island	1.99391e-05	0.0829272	0.00723999	0.416506		0.749205	0.79373	0.828612	0.0723749	0.0128284	0.0175896	-0.0794075
chr8:72755783-72756667*S_Shore	cg20675505	8	72756812			MSC	NM_005098	TSS200	chr8:72755783-72756667	S_Shore	4.63287e-06	0.648813	0.00739608	0.850055	X	0.0353907	0.0361283	0.0326858	0.00518108	0.000343544	0.0053828	0.00270484
chr8:72755783-72756667*S_Shore	cg25827490	8	72756839			MSC	NM_005098	TSS200	chr8:72755783-72756667	S_Shore	4.63287e-06	0.0285394	0.00739608	0.26007	X	0.0668459	0.0665762	0.118903	0.0120316	0.00588054	0.00820067	-0.0520571
chr8:72755783-72756667*S_Shore	cg14546394	8	72756863			MSC	NM_005098	TSS200	chr8:72755783-72756667	S_Shore	4.63287e-06	0.71119	0.00739608	0.880659	X	0.0587588	0.0505732	0.0742354	0.0322034	0.0183989	0.00386445	-0.0154766
chr8:72755783-72756667*S_Shore	cg03347018	8	72756882			MSC	NM_005098	TSS200	chr8:72755783-72756667	S_Shore	4.63287e-06	0.951378	0.00739608	0.98186	X	0.193691	0.102333	0.246494	0.158773	0.00543092	0.00944767	-0.052802
chr8:72755783-72756667*S_Shore	cg24258699	8	72756901			MSC	NM_005098	TSS200	chr8:72755783-72756667	S_Shore	4.63287e-06	0.167942	0.00739608	0.542628	X	0.122963	0.105314	0.237337	0.0695314	0.00297729	0.00658975	-0.114374
chr8:72755783-72756667*S_Shore	cg06102330	8	72756932			MSC	NM_005098	TSS1500	chr8:72755783-72756667	S_Shore	4.63287e-06	0.237226	0.00739608	0.606284	X	0.0542873	0.036693	0.0385416	0.0288712	0.00293189	0.000438235	0.0157457
chr8:72755783-72756667*S_Shore	cg13092523	8	72757004		rs6991425	MSC	NM_005098	TSS1500	chr8:72755783-72756667	S_Shore	4.63287e-06	0.902953	0.00739608	0.963435	X	0.123632	0.0849464	0.158245	0.0870524	0.0155381	0.00699027	-0.034613
chr8:72755783-72756667*S_Shore	cg11314617	8	72757456			MSC	NM_005098	TSS1500	chr8:72755783-72756667	S_Shore	4.63287e-06	0.949759	0.00739608	0.981285	X	0.679028	0.588639	0.727959	0.222547	0.0227634	0.0306196	-0.0489306
chr8:72755783-72756667*S_Shore	cg07861448	8	72757787	rs979449		MSC	NM_005098	TSS1500	chr8:72755783-72756667	S_Shore	4.63287e-06	6.13329e-07	0.00739608	0.00281689	X	0.927053	0.741182	0.767623	0.0208461	0.0370471	0.0319426	0.159429
chr8:72755783-72756667*S_Shore	cg01048107	8	72757924			MSC	NM_005098	TSS1500	chr8:72755783-72756667	S_Shore	4.63287e-06	3.33546e-08	0.00739608	0.000809722	X	0.890491	0.621417	0.580093	0.026438	0.0609074	0.0237981	0.310399
chr8:72755783-72756667*S_Shore	cg06700209	8	72758095			MSC	NM_005098	TSS1500	chr8:72755783-72756667	S_Shore	4.63287e-06	0.0144589	0.00739608	0.189169	X	0.695835	0.543042	0.459711	0.146165	0.0292222	0.00928274	0.236124
chr3:147126988-147128999*Island	cg14456683	3	147127010			ZIC1	NM_003412	TSS200	chr3:147126988-147128999	Island	4.33292e-06	2.41214e-08	0.00812531	0.000809722	X	0.0610562	0.19206	0.223299	0.0121887	0.0155249	0.0139215	-0.162242
chr3:147126988-147128999*Island	cg01227537	3	147127012			ZIC1	NM_003412	TSS200	chr3:147126988-147128999	Island	4.33292e-06	0.0246383	0.00812531	0.242833	X	0.0544841	0.0761932	0.070007	0.0113305	0.0228789	0.00259986	-0.0155229
chr3:147126988-147128999*Island	cg18424634	3	147127097			ZIC1	NM_003412	TSS200	chr3:147126988-147128999	Island	4.33292e-06	0.702867	0.00812531	0.876668	X	0.0215143	0.0230689	0.0210902	0.00167178	0.00161417	0.000855942	0.000424145
chr3:147126988-147128999*Island	cg14741939	3	147127137			ZIC1	NM_003412	TSS200	chr3:147126988-147128999	Island	4.33292e-06	0.019932	0.00812531	0.219202	X	0.0435174	0.0622132	0.0543053	0.00497282	0.0224121	0.00286385	-0.0107879
chr3:147126988-147128999*Island	cg02647941	3	147127143			ZIC1	NM_003412	TSS200	chr3:147126988-147128999	Island	4.33292e-06	0.236992	0.00812531	0.605943	X	0.0420423	0.0831038	0.0424801	0.0034085	0.0554732	0.00161878	-0.000437762
chr3:147126988-147128999*Island	cg05073035	3	147127193			ZIC1;ZIC1	NM_003412;NM_003412	1stExon;5'UTR	chr3:147126988-147128999	Island	4.33292e-06	2.84717e-05	0.00812531	0.0166178	X	0.0637776	0.208304	0.294446	0.031836	0.078737	0.0129764	-0.230668
chr3:147126988-147128999*Island	cg01610632	3	147127579			ZIC1;ZIC1	NM_003412;NM_003412	1stExon;5'UTR	chr3:147126988-147128999	Island	4.33292e-06	0.0160313	0.00812531	0.19825	X	0.0406597	0.0612924	0.0512622	0.00722857	0.00933185	0.0105622	-0.0106024
chr3:147126988-147128999*Island	cg04738965	3	147127662			ZIC1;ZIC1	NM_003412;NM_003412	1stExon;5'UTR	chr3:147126988-147128999	Island	4.33292e-06	0.000778206	0.00812531	0.0571985	X	0.0223408	0.0269157	0.0274132	0.00217056	0.000325696	0.00100206	-0.00507239
chr3:147126988-147128999*Island	cg26375057	3	147127898			ZIC1;ZIC1	NM_003412;NM_003412	1stExon;5'UTR	chr3:147126988-147128999	Island	4.33292e-06	0.148372	0.00812531	0.519906	X	0.10169	0.0990855	0.137432	0.0203613	0.0136816	0.0159773	-0.0357414
chr3:147126988-147128999*Island	cg12595013	3	147128123			ZIC1	NM_003412	1stExon	chr3:147126988-147128999	Island	4.33292e-06	0.00105599	0.00812531	0.0641289	X	0.0198297	0.0276083	0.0295401	0.00166413	0.000622423	0.00674507	-0.00971047
chr3:147126988-147128999*Island	cg05371578	3	147128157			ZIC1	NM_003412	1stExon	chr3:147126988-147128999	Island	4.33292e-06	0.00057192	0.00812531	0.0507775	X	0.044289	0.111363	0.250686	0.0210695	0.0291785	0.00804674	-0.206397
chr3:147126988-147128999*Island	cg01458605	3	147128679			ZIC1	NM_003412	1stExon	chr3:147126988-147128999	Island	4.33292e-06	0.0832411	0.00812531	0.417183	X	0.0494151	0.118819	0.0635648	0.0107279	0.0735333	0.0172037	-0.0141497
chr3:147126988-147128999*Island	cg06306198	3	147128998			ZIC1	NM_003412	Body	chr3:147126988-147128999	Island	4.33292e-06	0.00175549	0.00812531	0.0796121	X	0.0792991	0.205871	0.153234	0.0210735	0.0884539	0.0214962	-0.0739349
chr3:119812775-119814649*Island	cg01492989	3	119813301			GSK3B;GSK3B	NM_001146156;NM_002093	TSS200;TSS200	chr3:119812775-119814649	Island	6.07253e-06	0.508757	0.00812531	0.776282		0.0361764	0.0348579	0.0290574	0.0141911	0.0131323	0.00215036	0.00711903
chr3:119812775-119814649*Island	cg25319031	3	119813310			GSK3B;GSK3B	NM_001146156;NM_002093	TSS200;TSS200	chr3:119812775-119814649	Island	6.07253e-06	0.127755	0.00812531	0.492546		0.0180114	0.0172893	0.0165459	0.000719985	4.81444e-05	0.00230809	0.00146547
chr3:119812775-119814649*Island	cg12698784	3	119813316			GSK3B;GSK3B	NM_001146156;NM_002093	TSS200;TSS200	chr3:119812775-119814649	Island	6.07253e-06	0.2195	0.00812531	0.591335		0.0122435	0.0130139	0.0125256	0.000513508	0.00069258	0.000873563	-0.000282109
chr3:119812775-119814649*Island	cg14472315	3	119813523			GSK3B;GSK3B	NM_002093;NM_001146156	TSS1500;TSS1500	chr3:119812775-119814649	Island	6.07253e-06	0.601838	0.00812531	0.826267		0.0226471	0.0257975	0.0216114	0.00162882	0.00153926	0.000914962	0.00103573
chr3:119812775-119814649*Island	cg08227698	3	119813564			GSK3B;GSK3B	NM_002093;NM_001146156	TSS1500;TSS1500	chr3:119812775-119814649	Island	6.07253e-06	0.229397	0.00812531	0.599411		0.0251292	0.0243043	0.0238195	0.00169486	0.000572153	0.00146885	0.00130973
chr3:119812775-119814649*Island	cg05038804	3	119813689			GSK3B;GSK3B	NM_002093;NM_001146156	TSS1500;TSS1500	chr3:119812775-119814649	Island	6.07253e-06	0.287753	0.00812531	0.642277		0.0257461	0.0249104	0.023418	0.00283892	0.000744392	0.00297939	0.00232815
chr3:119812775-119814649*Island	cg14449845	3	119813927			GSK3B;GSK3B	NM_002093;NM_001146156	TSS1500;TSS1500	chr3:119812775-119814649	Island	6.07253e-06	0.779735	0.00812531	0.912317		0.0342246	0.0370807	0.0313548	0.00304718	0.00478814	0.000564538	0.00286979
chr3:119812775-119814649*Island	cg17582391	3	119814100			GSK3B;GSK3B	NM_002093;NM_001146156	TSS1500;TSS1500	chr3:119812775-119814649	Island	6.07253e-06	0.641106	0.00812531	0.846064		0.0629993	0.0670849	0.0560826	0.00967628	0.00543829	0.00558601	0.00691667
chr3:119812775-119814649*Island	cg12733004	3	119814122			GSK3B;GSK3B	NM_002093;NM_001146156	TSS1500;TSS1500	chr3:119812775-119814649	Island	6.07253e-06	0.0118244	0.00812531	0.17261		0.0292427	0.0343021	0.0341341	0.00247097	0.00445287	0.00312682	-0.0048914
chr3:119812775-119814649*Island	cg11789444	3	119814398			GSK3B;GSK3B	NM_002093;NM_001146156	TSS1500;TSS1500	chr3:119812775-119814649	Island	6.07253e-06	0.026939	0.00812531	0.253486		0.063853	0.0567257	0.0550985	0.00508148	0.00499115	0.00715735	0.00875449
chr22:45680644-45681016*Island	cg02922601	22	45680676			UPK3A;UPK3A	NM_006953;NM_001167574	TSS200;TSS200	chr22:45680644-45681016	Island	1.18484e-05	0.00219328	0.00812531	0.0873415	X	0.118897	0.166477	0.165823	0.014476	0.0503892	0.00682083	-0.0469256
chr22:45680644-45681016*Island	cg14944944	22	45680702			UPK3A;UPK3A	NM_006953;NM_001167574	TSS200;TSS200	chr22:45680644-45681016	Island	1.18484e-05	0.163209	0.00812531	0.537439	X	0.0497081	0.0549228	0.0847964	0.0296354	0.0152041	0.0126843	-0.0350884
chr22:45680644-45681016*Island	cg03947464	22	45680758			UPK3A;UPK3A	NM_006953;NM_001167574	TSS200;TSS200	chr22:45680644-45681016	Island	1.18484e-05	0.0845334	0.00812531	0.419492	X	0.0312467	0.035474	0.0348417	0.00181205	0.00906981	0.00276969	-0.00359496
chr22:45680644-45681016*Island	cg04446345	22	45680844			UPK3A;UPK3A	NM_006953;NM_001167574	TSS200;TSS200	chr22:45680644-45681016	Island	1.18484e-05	0.72363	0.00812531	0.88672	X	0.105973	0.0995287	0.118163	0.0252331	0.0147447	0.015676	-0.0121901
chr22:45680644-45681016*Island	cg07021644	22	45680879			UPK3A;UPK3A;UPK3A;UPK3A	NM_006953;NM_006953;NM_001167574;NM_001167574	1stExon;5'UTR;1stExon;5'UTR	chr22:45680644-45681016	Island	1.18484e-05	0.0140582	0.00812531	0.187038	X	0.0513703	0.0611489	0.122648	0.0196534	0.00541998	0.0126773	-0.0712773
chr22:45680644-45681016*Island	cg16891104	22	45681015			UPK3A;UPK3A	NM_001167574;NM_006953	Body;Body	chr22:45680644-45681016	Island	1.18484e-05	0.52419	0.00812531	0.784123	X	0.330612	0.312633	0.280126	0.121609	0.0622052	0.0104324	0.050486
chr17:76777510-76778390*S_Shore	cg13437726	17	76778441			CYTH1;CYTH1	NM_004762;NM_017456	TSS200;TSS200	chr17:76777510-76778390	S_Shore	1.0363e-05	0.231476	0.00845012	0.601129		0.0443755	0.0491414	0.0454145	0.00350617	0.00422296	0.00183664	-0.00103903
chr17:76777510-76778390*S_Shore	cg04818307	17	76778447			CYTH1;CYTH1	NM_004762;NM_017456	TSS200;TSS200	chr17:76777510-76778390	S_Shore	1.0363e-05	0.123733	0.00845012	0.486832		0.0367203	0.043204	0.0383248	0.00276642	0.00734559	0.00103147	-0.00160446
chr17:76777510-76778390*S_Shore	cg04878851	17	76778451			CYTH1;CYTH1	NM_004762;NM_017456	TSS200;TSS200	chr17:76777510-76778390	S_Shore	1.0363e-05	0.00373023	0.00845012	0.109556		0.0932142	0.124601	0.16302	0.011708	0.0571261	0.0114272	-0.069806
chr17:76777510-76778390*S_Shore	cg25174840	17	76778710	rs61444904		CYTH1;CYTH1	NM_004762;NM_017456	TSS1500;TSS1500	chr17:76777510-76778390	S_Shore	1.0363e-05	0.0197779	0.00845012	0.218468		0.0268886	0.0295637	0.0315595	0.00189198	0.00116049	0.00383356	-0.00467094
chr17:76777510-76778390*S_Shore	cg12784766	17	76778744			CYTH1;CYTH1	NM_004762;NM_017456	TSS1500;TSS1500	chr17:76777510-76778390	S_Shore	1.0363e-05	0.768975	0.00845012	0.907737		0.0231775	0.0222452	0.0244762	0.00238353	0.00274328	0.00162253	-0.00129868
chr17:76777510-76778390*S_Shore	cg04313349	17	76778764			CYTH1;CYTH1	NM_004762;NM_017456	TSS1500;TSS1500	chr17:76777510-76778390	S_Shore	1.0363e-05	0.83332	0.00845012	0.935581		0.053563	0.0572882	0.052308	0.00541589	0.0090104	0.00512839	0.00125505
chr17:76777510-76778390*S_Shore	cg03493069	17	76778892			CYTH1;CYTH1	NM_004762;NM_017456	TSS1500;TSS1500	chr17:76777510-76778390	S_Shore	1.0363e-05	0.996544	0.00845012	0.998592		0.0575994	0.0535897	0.0602439	0.00686782	0.00424462	0.00638104	-0.00264454
chr14:74959680-74960907*N_Shore	cg08050006	14	74958947	rs76722024		NPC2	NM_006432	Body	chr14:74959680-74960907	N_Shore	5.17307e-05	0.822727	0.00845012	0.931128		0.102384	0.108246	0.107822	0.0534115	0.0134389	0.00434932	-0.00543796
chr14:74959680-74960907*N_Shore	cg26195881	14	74959018			NPC2;ISCA2	NM_006432;NM_194279	Body;TSS1500	chr14:74959680-74960907	N_Shore	5.17307e-05	0.000433523	0.00845012	0.045701		0.506488	0.372354	0.237742	0.0664532	0.0476638	0.0130278	0.268746
chr14:74959680-74960907*N_Shore	cg16467105	14	74959227			NPC2;ISCA2	NM_006432;NM_194279	Body;TSS1500	chr14:74959680-74960907	N_Shore	5.17307e-05	0.624348	0.00845012	0.837447		0.0456765	0.0570142	0.0429411	0.0108946	0.000745044	0.00181073	0.00273533
chr11:77790478-77791101*N_Shore	cg22138216	11	77789247			NDUFC2	NM_004549	Body	chr11:77790478-77791101	N_Shore	5.17712e-05	0.348146	0.00845012	0.682258	X	0.416252	0.373238	0.362788	0.109806	0.023926	0.00548611	0.0534632
chr11:77790478-77791101*N_Shore	cg18402101	11	77789467			NDUFC2	NM_004549	Body	chr11:77790478-77791101	N_Shore	5.17712e-05	5.80622e-07	0.00845012	0.00276981	X	0.182885	0.507716	0.566335	0.0553343	0.0819754	0.0243382	-0.38345
chr11:77790478-77791101*N_Shore	cg08824692	11	77790360			NDUFC2	NM_004549	Body	chr11:77790478-77791101	N_Shore	5.17712e-05	0.872915	0.00845012	0.951602	X	0.0348858	0.0354627	0.0358602	0.00997844	0.0038086	0.00734287	-0.000974354
chr17:79650194-79651447*S_Shore	cg08543952	17	79651806			ARL16;HGS	NM_001040025;NM_004712	TSS1500;Body	chr17:79650194-79651447	S_Shore	1.07661e-05	0.00495196	0.00866242	0.121692	X	0.0616644	0.0911825	0.27314	0.00835053	0.0586129	0.00274971	-0.211476
chr17:79650194-79651447*S_Shore	cg16549644	17	79652024			ARL16;HGS	NM_001040025;NM_004712	TSS1500;Body	chr17:79650194-79651447	S_Shore	1.07661e-05	0.00258477	0.00866242	0.0938142	X	0.371807	0.640445	0.833779	0.190126	0.0977013	0.0172788	-0.461972
chr17:79650194-79651447*S_Shore	cg22209573	17	79652244			ARL16;HGS	NM_001040025;NM_004712	TSS1500;Body	chr17:79650194-79651447	S_Shore	1.07661e-05	0.00059809	0.00866242	0.0517228	X	0.337744	0.638865	0.716541	0.150686	0.0406685	0.00743241	-0.378797
chr17:79650194-79651447*S_Shore	cg08782899	17	79652389			ARL16;HGS	NM_001040025;NM_004712	TSS1500;Body	chr17:79650194-79651447	S_Shore	1.07661e-05	5.8678e-07	0.00866242	0.00276981	X	0.118383	0.368527	0.42001	0.0484581	0.00386825	0.0253261	-0.301627
chr17:79650194-79651447*S_Shore	cg02026024	17	79652703			HGS	NM_004712	Body	chr17:79650194-79651447	S_Shore	1.07661e-05	0.729683	0.00866242	0.889702	X	0.9347	0.9353	0.938007	0.013231	0.00791795	0.00325834	-0.0033076
chr17:79650194-79651447*S_Shore	cg24916224	17	79652748		rs73354116	HGS	NM_004712	Body	chr17:79650194-79651447	S_Shore	1.07661e-05	0.555646	0.00866242	0.801516	X	0.888111	0.877804	0.920711	0.0523677	0.0016145	0.0038328	-0.0325997
chr17:79650194-79651447*S_Shore	cg03092019	17	79652778			HGS	NM_004712	Body	chr17:79650194-79651447	S_Shore	1.07661e-05	0.368884	0.00866242	0.694751	X	0.927933	0.940941	0.940434	0.0295353	9.04694e-05	0.00639561	-0.0125015
chr8:22089367-22089668*S_Shore	cg05947740	8	22089778			PHYHIP;PHYHIP;PHYHIP;PHYHIP	NM_014759;NM_001099335;NM_014759;NM_001099335	1stExon;5'UTR;5'UTR;1stExon	chr8:22089367-22089668	S_Shore	1.81794e-05	0.0751947	0.00869402	0.399916		0.531793	0.469463	0.288789	0.168119	0.0775363	0.0214895	0.243003
chr8:22089367-22089668*S_Shore	cg14399988	8	22090372			PHYHIP;PHYHIP	NM_001099335;NM_014759	TSS1500;TSS1500	chr8:22089367-22089668	S_Shore	1.81794e-05	0.419275	0.00869402	0.725063		0.800536	0.669	0.803502	0.118462	0.0146392	0.00695854	-0.00296621
chr8:22089367-22089668*S_Shore	cg05844390	8	22090700			PHYHIP;PHYHIP	NM_001099335;NM_014759	TSS1500;TSS1500	chr8:22089367-22089668	S_Shore	1.81794e-05	0.10434	0.00869402	0.457096		0.730546	0.804014	0.792433	0.0814528	0.00523906	0.0149477	-0.0618874
chr8:22089367-22089668*S_Shore	cg14839085	8	22091132			PHYHIP;PHYHIP	NM_001099335;NM_014759	TSS1500;TSS1500	chr8:22089367-22089668	S_Shore	1.81794e-05	0.0291401	0.00869402	0.262723		0.828066	0.825908	0.649543	0.0468413	0.0396434	0.0152134	0.178523
chr8:22089367-22089668*S_Shore	cg00697642	8	22091294			PHYHIP;PHYHIP	NM_001099335;NM_014759	TSS1500;TSS1500	chr8:22089367-22089668	S_Shore	1.81794e-05	0.032033	0.00869402	0.274353		0.854315	0.871886	0.877577	0.0179056	0.00280662	0.00716057	-0.0232618
chr7:1269165-1282864*Island	cg18629009	7	1271236		rs10708757	UNCX	NM_001080461	TSS1500	chr7:1269165-1282864	Island	3.69328e-06	0.378665	0.00887071	0.701474	X	0.283969	0.30218	0.352057	0.107718	0.043287	0.0508675	-0.0680877
chr7:1269165-1282864*Island	cg07074316	7	1271604			UNCX	NM_001080461	TSS1500	chr7:1269165-1282864	Island	3.69328e-06	0.316093	0.00887071	0.661429	X	0.0307574	0.0589144	0.0288154	0.0034238	0.0384637	0.00407054	0.00194205
chr7:1269165-1282864*Island	cg07339662	7	1271925			UNCX	NM_001080461	TSS1500	chr7:1269165-1282864	Island	3.69328e-06	0.0743395	0.00887071	0.397792	X	0.106687	0.153765	0.178976	0.0673291	0.00287186	0.0152334	-0.0722894
chr7:1269165-1282864*Island	cg07765161	7	1272325			UNCX	NM_001080461	TSS1500	chr7:1269165-1282864	Island	3.69328e-06	0.107083	0.00887071	0.461813	X	0.0372611	0.070965	0.0464139	0.00510496	0.0496617	0.00139697	-0.00915275
chr7:1269165-1282864*Island	cg21543987	7	1272486			UNCX	NM_001080461	TSS200	chr7:1269165-1282864	Island	3.69328e-06	0.910109	0.00887071	0.966199	X	0.0843982	0.0810067	0.0870906	0.00303621	0.00460575	0.0035234	-0.00269244
chr7:1269165-1282864*Island	cg08507422	7	1272512			UNCX	NM_001080461	TSS200	chr7:1269165-1282864	Island	3.69328e-06	0.66587	0.00887071	0.858758	X	0.0153053	0.0155567	0.0155293	0.000981509	0.000285601	0.00106604	-0.000224016
chr7:1269165-1282864*Island	cg20870512	7	1272515			UNCX	NM_001080461	TSS200	chr7:1269165-1282864	Island	3.69328e-06	0.0546089	0.00887071	0.350421	X	0.0189498	0.0207419	0.0204682	0.00131593	0.000329085	0.00169334	-0.0015184
chr7:1269165-1282864*Island	cg05157140	7	1272545			UNCX	NM_001080461	TSS200	chr7:1269165-1282864	Island	3.69328e-06	0.0555493	0.00887071	0.353082	X	0.0202923	0.0207093	0.0248894	0.00152601	0.00172974	0.00276238	-0.00459706
chr7:1269165-1282864*Island	cg03092191	7	1272710			UNCX	NM_001080461	1stExon	chr7:1269165-1282864	Island	3.69328e-06	0.173868	0.00887071	0.549575	X	0.0256339	0.0355035	0.0269631	0.0020916	0.0138235	0.00087094	-0.00132925
chr7:1269165-1282864*Island	cg06636427	7	1273200			UNCX	NM_001080461	Body	chr7:1269165-1282864	Island	3.69328e-06	0.001443	0.00887071	0.0734862	X	0.0448058	0.109539	0.323221	0.0151613	0.0198015	0.0201278	-0.278415
chr7:1269165-1282864*Island	cg14658067	7	1273394			UNCX	NM_001080461	Body	chr7:1269165-1282864	Island	3.69328e-06	0.274421	0.00887071	0.633376	X	0.125078	0.0689709	0.0318163	0.147804	0.036612	0.00110971	0.0932616
chr7:1269165-1282864*Island	cg16000637	7	1274142			UNCX	NM_001080461	Body	chr7:1269165-1282864	Island	3.69328e-06	0.0147216	0.00887071	0.190823	X	0.448374	0.31125	0.229809	0.132701	0.0523968	0.00899412	0.218565
chr7:1269165-1282864*Island	cg11461298	7	1274166			UNCX	NM_001080461	Body	chr7:1269165-1282864	Island	3.69328e-06	0.00045954	0.00887071	0.0468453	X	0.475931	0.642129	0.654646	0.0740604	0.0194494	0.0116728	-0.178715
chr7:1269165-1282864*Island	cg03970319	7	1274752			UNCX	NM_001080461	Body	chr7:1269165-1282864	Island	3.69328e-06	0.00905123	0.00887071	0.153825	X	0.0239635	0.0282259	0.0306018	0.00354813	0.000876909	0.00193377	-0.00663829
chr7:1269165-1282864*Island	cg23528705	7	1275252			UNCX	NM_001080461	Body	chr7:1269165-1282864	Island	3.69328e-06	0.00648537	0.00887071	0.134712	X	0.108284	0.124081	0.179136	0.0106727	0.0244948	0.0224192	-0.0708521
chr7:1269165-1282864*Island	cg23358612	7	1275258			UNCX	NM_001080461	Body	chr7:1269165-1282864	Island	3.69328e-06	0.000573655	0.00887071	0.0508174	X	0.040967	0.0720399	0.0906813	0.00460233	0.0384712	0.00695011	-0.0497143
chr7:1269165-1282864*Island	cg01072217	7	1275483			UNCX	NM_001080461	Body	chr7:1269165-1282864	Island	3.69328e-06	0.366322	0.00887071	0.693182	X	0.0624937	0.058912	0.0532989	0.0159464	4.06837e-05	0.00219747	0.00919476
chr7:1269165-1282864*Island	cg09917979	7	1275630	rs80333419		UNCX	NM_001080461	Body	chr7:1269165-1282864	Island	3.69328e-06	0.814362	0.00887071	0.927357	X	0.167369	0.201353	0.112775	0.15902	0.151942	0.00426897	0.0545932
chr8:37822486-37824008*S_Shore	cg03103178	8	37824080	rs34444065		ADRB3;ADRB3	NM_000025;NM_000025	1stExon;5'UTR	chr8:37822486-37824008	S_Shore	1.16342e-05	8.70329e-05	0.00887071	0.0260536	X	0.0459566	0.145067	0.131923	0.0159964	0.0645903	0.00911078	-0.0859664
chr8:37822486-37824008*S_Shore	cg02174634	8	37824306			ADRB3	NM_000025	TSS200	chr8:37822486-37824008	S_Shore	1.16342e-05	4.63978e-05	0.00887071	0.0206943	X	0.0478011	0.100347	0.1041	0.00793699	0.0366837	0.0084792	-0.0562994
chr8:37822486-37824008*S_Shore	cg23460057	8	37824340			ADRB3	NM_000025	TSS200	chr8:37822486-37824008	S_Shore	1.16342e-05	0.193783	0.00887071	0.569133	X	0.0915336	0.1421	0.136752	0.055331	0.123004	0.00927324	-0.0452181
chr8:37822486-37824008*S_Shore	cg10357888	8	37824496			ADRB3	NM_000025	TSS1500	chr8:37822486-37824008	S_Shore	1.16342e-05	0.411529	0.00887071	0.720265	X	0.128629	0.043398	0.103408	0.123555	0.00798362	0.0113006	0.0252214
chr8:37822486-37824008*S_Shore	cg01386493	8	37824529			ADRB3	NM_000025	TSS1500	chr8:37822486-37824008	S_Shore	1.16342e-05	1.12455e-05	0.00887071	0.011512	X	0.0978165	0.251241	0.266354	0.0425796	0.0147601	0.0163897	-0.168538
chr8:37822486-37824008*S_Shore	cg19806221	8	37824765			ADRB3	NM_000025	TSS1500	chr8:37822486-37824008	S_Shore	1.16342e-05	0.25575	0.00887071	0.620051	X	0.101251	0.137462	0.121591	0.0380158	0.0720988	0.00785241	-0.0203402
chr8:37822486-37824008*S_Shore	cg00432461	8	37825156		rs13270656	ADRB3	NM_000025	TSS1500	chr8:37822486-37824008	S_Shore	1.16342e-05	0.714631	0.00887071	0.88222	X	0.798379	0.72577	0.896079	0.131995	0.201357	0.0141718	-0.0977004
chr17:72744428-72745952*N_Shelf	cg10187792	17	72740485			RAB37;RAB37;RAB37;RAB37	NM_001006638;NM_175738;NM_001163990;NM_001163989	Body;Body;Body;Body	chr17:72744428-72745952	N_Shelf	2.8044e-05	8.33003e-05	0.00887071	0.0255441	X	0.0644485	0.144808	0.233973	0.0148813	0.0375725	0.0183255	-0.169524
chr17:72744428-72745952*N_Shelf	cg02797539	17	72740524			RAB37;RAB37;RAB37;RAB37	NM_001006638;NM_175738;NM_001163990;NM_001163989	Body;Body;Body;Body	chr17:72744428-72745952	N_Shelf	2.8044e-05	0.0129187	0.00887071	0.179936	X	0.899571	0.756692	0.865485	0.0277467	0.0169604	0.00901172	0.0340861
chr17:72744428-72745952*N_Shelf	cg12167277	17	72740934			RAB37;RAB37;RAB37;RAB37	NM_001006638;NM_175738;NM_001163990;NM_001163989	Body;Body;Body;Body	chr17:72744428-72745952	N_Shelf	2.8044e-05	0.581208	0.00887071	0.814945	X	0.048535	0.0526971	0.0393803	0.0120175	2.66407e-05	0.0108585	0.00915473
chr17:72744428-72745952*N_Shelf	cg05991401	17	72741152			RAB37;RAB37;RAB37;RAB37	NM_001006638;NM_175738;NM_001163990;NM_001163989	Body;Body;Body;Body	chr17:72744428-72745952	N_Shelf	2.8044e-05	0.667917	0.00887071	0.859617	X	0.29506	0.335422	0.296236	0.0780536	0.0616471	0.00999098	-0.00117619
chr20:62178442-62179183*Island	cg24818238	20	62178498			SRMS	NM_080823	1stExon	chr20:62178442-62179183	Island	2.84046e-05	0.0404211	0.00887071	0.305909	X	0.154024	0.235923	0.240333	0.0772923	0.0391806	0.0110937	-0.0863093
chr20:62178442-62179183*Island	cg03330516	20	62178744			SRMS	NM_080823	1stExon	chr20:62178442-62179183	Island	2.84046e-05	2.22768e-07	0.00887071	0.00189278	X	0.408218	0.543919	0.58967	0.0163655	0.00914895	0.0210651	-0.181452
chr20:62178442-62179183*Island	cg00206407	20	62178943			SRMS	NM_080823	TSS200	chr20:62178442-62179183	Island	2.84046e-05	0.354856	0.00887071	0.686589	X	0.387648	0.378153	0.462186	0.0785658	0.0778352	0.0129402	-0.0745379
chr20:62178442-62179183*Island	cg17793372	20	62179030	rs66481003		SRMS	NM_080823	TSS200	chr20:62178442-62179183	Island	2.84046e-05	0.560943	0.00887071	0.804023	X	0.648499	0.670504	0.712653	0.171958	0.0278308	0.0043988	-0.0641539
chr17:42906810-42908061*S_Shore	cg14352477	17	42908137			GJC1;GJC1;GJC1	NM_001080383;NM_001080383;NM_005497	1stExon;5'UTR;TSS1500	chr17:42906810-42908061	S_Shore	1.99247e-05	0.00644144	0.00889451	0.134506	X	0.0413645	0.141881	0.0660282	0.00352389	0.0215254	0.00546086	-0.0246637
chr17:42906810-42908061*S_Shore	cg06649191	17	42908211			GJC1;GJC1	NM_005497;NM_001080383	TSS1500;TSS200	chr17:42906810-42908061	S_Shore	1.99247e-05	0.681041	0.00889451	0.866266	X	0.0387885	0.056337	0.0325136	0.0102163	0.0204114	0.000298097	0.00627492
chr17:42906810-42908061*S_Shore	cg04865929	17	42908410			GJC1;GJC1	NM_005497;NM_001080383	TSS1500;TSS1500	chr17:42906810-42908061	S_Shore	1.99247e-05	0.0201685	0.00889451	0.220164	X	0.827118	0.825528	0.673298	0.0257123	0.0148842	0.0233935	0.15382
chr17:42906810-42908061*S_Shore	cg02255892	17	42908915			GJC1;GJC1	NM_005497;NM_001080383	TSS1500;TSS1500	chr17:42906810-42908061	S_Shore	1.99247e-05	0.396125	0.00889451	0.711609	X	0.926138	0.930875	0.931105	0.0111777	0.0100779	0.00391115	-0.00496705
chr17:42906810-42908061*S_Shore	cg21930286	17	42909104			GJC1;GJC1	NM_005497;NM_001080383	TSS1500;TSS1500	chr17:42906810-42908061	S_Shore	1.99247e-05	0.69217	0.00889451	0.871534	X	0.492896	0.507058	0.502865	0.048101	0.0629802	0.0545209	-0.00996942
chr1:45189705-45190558*N_Shore	cg03320492	1	45187810			C1orf228	NM_001145636	Body	chr1:45189705-45190558	N_Shore	6.12593e-05	0.000335291	0.00903339	0.0410986	X	0.802913	0.539115	0.299479	0.104179	0.17775	0.0511894	0.503434
chr1:45189705-45190558*N_Shore	cg06884882	1	45187946			C1orf228	NM_001145636	Body	chr1:45189705-45190558	N_Shore	6.12593e-05	0.35981	0.00903339	0.689105	X	0.296716	0.280301	0.177226	0.172611	0.0411458	0.0190076	0.11949
chr1:45189705-45190558*N_Shore	cg14658964	1	45189026	rs56211301		C1orf228	NM_001145636	Body	chr1:45189705-45190558	N_Shore	6.12593e-05	0.143291	0.00903339	0.512969	X	0.91787	0.762159	0.916909	0.0407519	0.0802121	0.0165592	0.000961504
chr19:8554998-8555251*Island	cg24050414	19	8555061			PRAM1	NM_032152	3'UTR	chr19:8554998-8555251	Island	6.1344e-05	0.0423087	0.00903339	0.312435		0.860242	0.77751	0.810592	0.0546339	0.0444974	0.0073196	0.0496498
chr19:8554998-8555251*Island	cg24462260	19	8555123			PRAM1	NM_032152	Body	chr19:8554998-8555251	Island	6.1344e-05	0.334114	0.00903339	0.673124		0.826566	0.848599	0.883384	0.0905578	0.0358618	0.00972116	-0.0568177
chr19:8554998-8555251*Island	cg21726840	19	8555169			PRAM1	NM_032152	Body	chr19:8554998-8555251	Island	6.1344e-05	0.864834	0.00903339	0.948456		0.833316	0.828794	0.832037	0.0313046	0.00564794	0.0145051	0.00127886
chr12:114833911-114834210*Island	cg05065572	12	114833912			TBX5;TBX5;TBX5;TBX5	NM_000192;NM_181486;NM_080717;NM_080718	Body;Body;Body;Body	chr12:114833911-114834210	Island	6.16877e-05	0.00490395	0.00903702	0.121156	X	0.737291	0.432574	0.068312	0.271794	0.126696	0.00690074	0.668979
chr12:114833911-114834210*Island	cg12610207	12	114833950			TBX5;TBX5;TBX5;TBX5	NM_000192;NM_181486;NM_080717;NM_080718	Body;Body;Body;Body	chr12:114833911-114834210	Island	6.16877e-05	0.0215779	0.00903702	0.227621	X	0.727819	0.480147	0.0779127	0.344861	0.186469	0.016851	0.649907
chr12:114833911-114834210*Island	cg02712224	12	114834201			TBX5;TBX5;TBX5;TBX5	NM_000192;NM_181486;NM_080717;NM_080718	Body;Body;Body;Body	chr12:114833911-114834210	Island	6.16877e-05	0.00186871	0.00903702	0.081655	X	0.779291	0.485741	0.110875	0.213003	0.0766188	0.0179208	0.668416
chr1:1550453-1552015*Island	cg15652741	1	1550479			MIB2;MIB2;MIB2;MIB2;MIB2;MIB2	NM_001170689;NM_001170687;NM_001170688;NM_080875;NR_033183;NM_001170686	TSS1500;TSS1500;TSS1500;TSS1500;TSS1500;TSS1500	chr1:1550453-1552015	Island	8.0173e-06	0.305969	0.00923477	0.654281	X	0.0315774	0.0302496	0.0294121	0.00317211	0.000376907	0.00336034	0.00216533
chr1:1550453-1552015*Island	cg10705488	1	1550648			MIB2;MIB2;MIB2;MIB2;MIB2;MIB2	NM_001170689;NM_001170686;NM_001170688;NM_080875;NM_001170687;NR_033183	TSS1500;TSS200;TSS200;TSS200;TSS200;TSS200	chr1:1550453-1552015	Island	8.0173e-06	0.827886	0.00923477	0.933452	X	0.0168423	0.0181021	0.0163072	0.000814754	0.00292076	0.00126511	0.000535105
chr1:1550453-1552015*Island	cg11140595	1	1550660	rs4648611		MIB2;MIB2;MIB2;MIB2;MIB2;MIB2	NM_001170689;NM_001170686;NM_001170688;NM_080875;NM_001170687;NR_033183	TSS1500;TSS200;TSS200;TSS200;TSS200;TSS200	chr1:1550453-1552015	Island	8.0173e-06	0.0255447	0.00923477	0.246936	X	0.0211792	0.0217624	0.0241201	0.00100928	0.00196332	0.000391145	-0.00294092
chr1:1550453-1552015*Island	cg06761793	1	1550770			MIB2;MIB2;MIB2;MIB2;MIB2;MIB2	NM_001170689;NM_001170686;NM_001170688;NM_080875;NM_001170687;NR_033183	TSS1500;TSS200;TSS200;TSS200;TSS200;TSS200	chr1:1550453-1552015	Island	8.0173e-06	0.957149	0.00923477	0.984129	X	0.0120248	0.0117496	0.012173	0.000519297	0.000449205	0.00106623	-0.000148166
chr1:1550453-1552015*Island	cg18123911	1	1550773			MIB2;MIB2;MIB2;MIB2;MIB2;MIB2	NM_001170689;NM_001170686;NM_001170688;NM_080875;NM_001170687;NR_033183	TSS1500;TSS200;TSS200;TSS200;TSS200;TSS200	chr1:1550453-1552015	Island	8.0173e-06	0.189395	0.00923477	0.565074	X	0.0206645	0.0193234	0.0197917	0.00120236	0.000893084	0.00184296	0.000872715
chr1:1550453-1552015*Island	cg17271960	1	1550779			MIB2;MIB2;MIB2;MIB2;MIB2;MIB2	NM_001170689;NM_001170686;NM_001170688;NM_080875;NM_001170687;NR_033183	TSS1500;TSS200;TSS200;TSS200;TSS200;TSS200	chr1:1550453-1552015	Island	8.0173e-06	0.907148	0.00923477	0.965041	X	0.0303891	0.0297352	0.0305339	0.00267467	0.00200869	0.00269034	-0.000144765
chr1:1550453-1552015*Island	cg25004270	1	1550864	rs34424150		MIB2;MIB2;MIB2;MIB2;MIB2;MIB2	NM_001170689;NM_080875;NM_001170686;NM_001170687;NM_001170688;NR_033183	TSS1500;1stExon;1stExon;1stExon;1stExon;Body	chr1:1550453-1552015	Island	8.0173e-06	0.00309588	0.00923477	0.101641	X	0.0428506	0.0556009	0.0546081	0.00515621	0.00775917	0.00576227	-0.0117575
chr1:1550453-1552015*Island	cg25880288	1	1550879		rs34424150	MIB2;MIB2;MIB2;MIB2;MIB2;MIB2	NM_001170689;NM_080875;NM_001170686;NM_001170687;NM_001170688;NR_033183	TSS1500;1stExon;1stExon;1stExon;1stExon;Body	chr1:1550453-1552015	Island	8.0173e-06	0.928933	0.00923477	0.97341	X	0.0240825	0.0228711	0.0246254	0.00305631	0.000806203	0.00370845	-0.000542971
chr1:1550453-1552015*Island	cg05941212	1	1551902	rs7418389		MIB2;MIB2;MIB2;MIB2;MIB2;MIB2	NM_001170687;NM_001170688;NM_080875;NM_001170689;NM_001170686;NR_033183	Body;Body;Body;5'UTR;Body;Body	chr1:1550453-1552015	Island	8.0173e-06	0.205176	0.00923477	0.578632	X	0.0645977	0.0959044	0.0668693	0.0135465	0.030174	0.00440927	-0.00227151
chr1:1550453-1552015*Island	cg13947830	1	1551964			MIB2;MIB2;MIB2;MIB2;MIB2;MIB2	NM_001170687;NM_001170688;NM_080875;NM_001170689;NM_001170686;NR_033183	Body;Body;Body;5'UTR;Body;Body	chr1:1550453-1552015	Island	8.0173e-06	7.03676e-07	0.00923477	0.0030661	X	0.167995	0.307883	0.348355	0.0272771	0.000640245	0.00889602	-0.180359
chr3:183892455-183893184*S_Shore	cg16301768	3	183894727			AP2M1;AP2M1	NM_004068;NM_001025205	5'UTR;5'UTR	chr3:183892455-183893184	S_Shore	3.22801e-05	4.28572e-07	0.00923477	0.00234931	X	0.0901819	0.410712	0.526254	0.0320882	0.105847	0.00136461	-0.436072
chr3:183892455-183893184*S_Shore	cg00064020	3	183894761			AP2M1;AP2M1	NM_004068;NM_001025205	5'UTR;5'UTR	chr3:183892455-183893184	S_Shore	3.22801e-05	2.16537e-06	0.00923477	0.00555433	X	0.105575	0.339056	0.43192	0.0289833	0.0983524	0.0227953	-0.326346
chr3:183892455-183893184*S_Shore	cg05573306	3	183894763			AP2M1;AP2M1	NM_004068;NM_001025205	5'UTR;5'UTR	chr3:183892455-183893184	S_Shore	3.22801e-05	2.41195e-06	0.00923477	0.00555433	X	0.102303	0.350068	0.3467	0.0237338	0.124822	0.0127416	-0.244398
chr3:183892455-183893184*S_Shore	cg06192549	3	183894778			AP2M1;AP2M1	NM_004068;NM_001025205	5'UTR;5'UTR	chr3:183892455-183893184	S_Shore	3.22801e-05	8.54378e-07	0.00923477	0.00342557	X	0.0627397	0.302892	0.3348	0.0132917	0.121165	0.00936682	-0.27206
chr10:135083739-135083962*S_Shore	cg12891178	10	135085127			ADAM8;ADAM8;ADAM8	NM_001164490;NM_001109;NM_001164489	Body;Body;Body	chr10:135083739-135083962	S_Shore	3.28431e-05	0.000104385	0.00933299	0.0273345	X	0.954214	0.915365	0.90182	0.0110939	0.0264604	0.00370293	0.052394
chr10:135083739-135083962*S_Shore	cg18853287	10	135085147			ADAM8;ADAM8;ADAM8	NM_001164490;NM_001109;NM_001164489	Body;Body;Body	chr10:135083739-135083962	S_Shore	3.28431e-05	0.0112609	0.00933299	0.168852	X	0.902561	0.821868	0.879561	0.0145657	0.030527	0.0111107	0.023
chr10:135083739-135083962*S_Shore	cg08437789	10	135085344			ADAM8;ADAM8;ADAM8	NM_001164490;NM_001109;NM_001164489	Body;Body;Body	chr10:135083739-135083962	S_Shore	3.28431e-05	0.760304	0.00933299	0.903775	X	0.958849	0.947374	0.959035	0.0268657	0.0372332	0.00590586	-0.000185926
chr10:135083739-135083962*S_Shore	cg17214902	10	135085678			ADAM8;ADAM8;ADAM8	NM_001164490;NM_001109;NM_001164489	Body;Body;Body	chr10:135083739-135083962	S_Shore	3.28431e-05	0.0171775	0.00933299	0.204953	X	0.237421	0.251854	0.365289	0.037517	0.021109	0.00561814	-0.127868
chr17:80397431-80397642*S_Shore	cg11588288	17	80397962	rs74004105	rs76706865	HEXDC	NM_173620	Body	chr17:80397431-80397642	S_Shore	3.34048e-05	0.0255001	0.00942952	0.246645	X	0.89849	0.934426	0.929008	0.027129	0.00398034	0.00568612	-0.0305184
chr17:80397431-80397642*S_Shore	cg06085905	17	80398117			HEXDC	NM_173620	Body	chr17:80397431-80397642	S_Shore	3.34048e-05	4.13141e-05	0.00942952	0.0199755	X	0.911495	0.798912	0.81271	0.0236814	0.0535908	0.00937004	0.0987846
chr17:80397431-80397642*S_Shore	cg13984746	17	80398412			HEXDC	NM_173620	Body	chr17:80397431-80397642	S_Shore	3.34048e-05	0.147076	0.00942952	0.518203	X	0.79145	0.847867	0.886521	0.10925	0.0197457	0.0226508	-0.095071
chr17:80397431-80397642*S_Shore	cg11952344	17	80398854			HEXDC	NM_173620	Body	chr17:80397431-80397642	S_Shore	3.34048e-05	0.508168	0.00942952	0.776074	X	0.88295	0.857638	0.865238	0.063495	0.0452413	0.0135421	0.0177117
chr1:2409757-2410049*N_Shelf	cg10716120	1	2406721	rs58416950		PLCH2	NM_014638	TSS1500	chr1:2409757-2410049	N_Shelf	1.74806e-05	0.0635248	0.00959778	0.373954		0.40964	0.570256	0.572741	0.171206	0.00478377	0.00987616	-0.163101
chr1:2409757-2410049*N_Shelf	cg20066001	1	2406733	rs58416950		PLCH2	NM_014638	TSS1500	chr1:2409757-2410049	N_Shelf	1.74806e-05	0.0544265	0.00959778	0.349828		0.438851	0.595386	0.662544	0.193584	0.0877227	0.0110155	-0.223693
chr1:2409757-2410049*N_Shelf	cg04847649	1	2406795			PLCH2	NM_014638	TSS1500	chr1:2409757-2410049	N_Shelf	1.74806e-05	0.618631	0.00959778	0.834553		0.527843	0.533309	0.547856	0.0576233	0.0294611	0.024745	-0.0200129
chr1:2409757-2410049*N_Shelf	cg19694770	1	2407304			PLCH2	NM_014638	TSS1500	chr1:2409757-2410049	N_Shelf	1.74806e-05	0.00124842	0.00959778	0.0690666		0.798606	0.860114	0.863135	0.0312495	0.0026977	0.00481414	-0.0645287
chr1:2409757-2410049*N_Shelf	cg11229415	1	2407652			PLCH2	NM_014638	TSS200	chr1:2409757-2410049	N_Shelf	1.74806e-05	0.233792	0.00959778	0.602978		0.287006	0.349608	0.388735	0.147556	0.0417387	0.0134022	-0.101728
chr1:2409757-2410049*N_Shelf	cg21285056	1	2407718			PLCH2	NM_014638	TSS200	chr1:2409757-2410049	N_Shelf	1.74806e-05	0.485456	0.00959778	0.762928		0.392382	0.40229	0.43396	0.0864654	0.0104087	0.0120896	-0.0415784
chr7:27143181-27143479*N_Shelf	cg00188704	7	27140797			HOXA2	NM_006735	Body	chr7:27143181-27143479	N_Shelf	2.31307e-05	0.483544	0.00959778	0.761928	X	0.9236	0.860583	0.927548	0.0448377	0.103716	0.0163511	-0.00394801
chr7:27143181-27143479*N_Shelf	cg03763508	7	27140942			HOXA2	NM_006735	Body	chr7:27143181-27143479	N_Shelf	2.31307e-05	0.0272007	0.00959778	0.254502	X	0.892527	0.693059	0.781418	0.100355	0.153115	0.0142572	0.111108
chr7:27143181-27143479*N_Shelf	cg02803819	7	27141067			HOXA2	NM_006735	Body	chr7:27143181-27143479	N_Shelf	2.31307e-05	0.00137456	0.00959778	0.0720085	X	0.944458	0.679626	0.797127	0.0116767	0.198264	0.0185204	0.147332
chr7:27143181-27143479*N_Shelf	cg13661519	7	27141088			HOXA2	NM_006735	Body	chr7:27143181-27143479	N_Shelf	2.31307e-05	0.00605836	0.00959778	0.131255	X	0.955675	0.820035	0.859109	0.0141654	0.164439	0.015497	0.0965662
chr7:27143181-27143479*N_Shelf	cg21464565	7	27141139			HOXA2	NM_006735	Body	chr7:27143181-27143479	N_Shelf	2.31307e-05	0.107772	0.00959778	0.462672	X	0.859703	0.731591	0.814407	0.0467345	0.189655	0.00953743	0.0452956
chr13:53419897-53422872*N_Shore	cg18002116	13	53419596			PCDH8;PCDH8	NM_002590;NM_032949	Body;Body	chr13:53419897-53422872	N_Shore	6.87344e-05	0.0511626	0.00959778	0.340576	X	0.17068	0.313082	0.350093	0.162533	0.0156726	0.0194	-0.179413
chr13:53419897-53422872*N_Shore	cg14950829	13	53419617			PCDH8;PCDH8	NM_002590;NM_032949	Body;Body	chr13:53419897-53422872	N_Shore	6.87344e-05	5.60592e-05	0.00959778	0.0217294	X	0.171114	0.372925	0.44026	0.0713762	0.0499976	0.00275669	-0.269145
chr13:53419897-53422872*N_Shore	cg25600049	13	53419729			PCDH8;PCDH8	NM_002590;NM_032949	Body;Body	chr13:53419897-53422872	N_Shore	6.87344e-05	1.31377e-06	0.00959778	0.00420606	X	0.0449846	0.147195	0.201704	0.00868632	0.0303941	0.00869186	-0.156719
chr12:54366815-54369103*N_Shelf	cg20116805	12	54363054		rs56673894	HOTAIR	NR_003716	TSS1500	chr12:54366815-54369103	N_Shelf	6.92275e-05	0.838969	0.00959778	0.937826		0.596465	0.57915	0.567812	0.247474	0.14629	0.0221524	0.0286535
chr12:54366815-54369103*N_Shelf	cg02371798	12	54363657			HOTAIR	NR_003716	TSS1500	chr12:54366815-54369103	N_Shelf	6.92275e-05	0.0201502	0.00959778	0.220078		0.229172	0.431839	0.461181	0.166031	0.139353	0.00156299	-0.232009
chr12:54366815-54369103*N_Shelf	cg06850442	12	54363943			HOTAIR	NR_003716	TSS1500	chr12:54366815-54369103	N_Shelf	6.92275e-05	0.0767839	0.00959778	0.403514		0.67276	0.540217	0.548211	0.132119	0.132152	0.0033077	0.124549
chr9:92219771-92221411*Island	cg13881405	9	92220388			GADD45G	NM_006705	Body	chr9:92219771-92221411	Island	2.36844e-05	0.00818908	0.00967484	0.147784	X	0.153004	0.201846	0.362913	0.064061	0.0121443	0.0247816	-0.209908
chr9:92219771-92221411*Island	cg00102996	9	92220617			GADD45G	NM_006705	Body	chr9:92219771-92221411	Island	2.36844e-05	1.95885e-05	0.00967484	0.014348	X	0.122294	0.403006	0.477683	0.0879504	0.0306214	0.0111098	-0.355389
chr9:92219771-92221411*Island	cg02374996	9	92220771			GADD45G	NM_006705	Body	chr9:92219771-92221411	Island	2.36844e-05	0.00047451	0.00967484	0.0474663	X	0.12948	0.320918	0.375866	0.0926021	0.0213807	0.0252914	-0.246386
chr9:92219771-92221411*Island	cg14249922	9	92221133			GADD45G	NM_006705	3'UTR	chr9:92219771-92221411	Island	2.36844e-05	0.0324886	0.00967484	0.276066	X	0.269392	0.44116	0.495337	0.178245	0.0221867	0.0392819	-0.225945
chr9:92219771-92221411*Island	cg10245608	9	92221282			GADD45G	NM_006705	3'UTR	chr9:92219771-92221411	Island	2.36844e-05	0.0880656	0.00967484	0.427005	X	0.181377	0.268123	0.296832	0.120118	0.00982031	0.0175012	-0.115455
chr6:168956417-168957200*Island	cg02499409	6	168956418			SMOC2;SMOC2	NM_022138;NM_001166412	Body;Body	chr6:168956417-168957200	Island	7.24384e-05	8.86967e-07	0.00981651	0.00342557	X	0.539267	0.681835	0.680523	0.0226132	0.0419069	0.0130227	-0.141257
chr6:168956417-168957200*Island	cg11598427	6	168956891			SMOC2;SMOC2	NM_022138;NM_001166412	Body;Body	chr6:168956417-168957200	Island	7.24384e-05	0.0189096	0.00981651	0.213699	X	0.280033	0.422487	0.362623	0.0776953	0.0396295	0.0109884	-0.0825903
chr6:168956417-168957200*Island	cg11172857	6	168956903			SMOC2;SMOC2	NM_022138;NM_001166412	Body;Body	chr6:168956417-168957200	Island	7.24384e-05	0.0529976	0.00981651	0.345917	X	0.438309	0.65041	0.524059	0.119861	0.00572853	0.0599285	-0.0857498
chr11:858575-858932*N_Shore	cg09631059	11	856942			TSPAN4;TSPAN4;TSPAN4;TSPAN4;TSPAN4;TSPAN4;TSPAN4	NM_001025239;NM_001025237;NM_001025234;NM_001025235;NM_001025236;NM_001025238;NM_003271	5'UTR;Body;Body;Body;Body;Body;Body	chr11:858575-858932	N_Shore	7.74654e-05	0.4199	0.0104478	0.725283	X	0.640442	0.694542	0.759131	0.233999	0.146633	0.0129767	-0.118689
chr11:858575-858932*N_Shore	cg22749642	11	857033			TSPAN4;TSPAN4;TSPAN4;TSPAN4;TSPAN4;TSPAN4;TSPAN4	NM_001025239;NM_001025237;NM_001025234;NM_001025235;NM_001025236;NM_001025238;NM_003271	5'UTR;Body;Body;Body;Body;Body;Body	chr11:858575-858932	N_Shore	7.74654e-05	0.43745	0.0104478	0.735101	X	0.769146	0.792147	0.70189	0.0724524	0.00672804	0.0312624	0.0672561
chr11:858575-858932*N_Shore	cg20676047	11	857071			TSPAN4;TSPAN4;TSPAN4;TSPAN4;TSPAN4;TSPAN4;TSPAN4	NM_001025239;NM_001025237;NM_001025234;NM_001025235;NM_001025236;NM_001025238;NM_003271	5'UTR;Body;Body;Body;Body;Body;Body	chr11:858575-858932	N_Shore	7.74654e-05	6.43453e-07	0.0104478	0.00287747	X	0.901931	0.735974	0.736505	0.0242122	0.0441374	0.023592	0.165426
chr5:175792355-175793505*N_Shore	cg05974455	5	175791672		rs13357812	ARL10	NM_173664	TSS1500	chr5:175792355-175793505	N_Shore	7.98681e-05	0.00203084	0.0107208	0.0847431		0.935689	0.913251	0.924688	0.00447407	0.00642008	0.00691912	0.0110012
chr5:175792355-175793505*N_Shore	cg26929261	5	175792123			ARL10	NM_173664	TSS1500	chr5:175792355-175793505	N_Shore	7.98681e-05	0.0162544	0.0107208	0.199687		0.116267	0.139417	0.13619	0.0113151	0.0212474	0.013137	-0.0199227
chr5:175792355-175793505*N_Shore	cg18779601	5	175792176			ARL10	NM_173664	TSS1500	chr5:175792355-175793505	N_Shore	7.98681e-05	0.000419544	0.0107208	0.0449806		0.03871	0.0698633	0.0977466	0.0130261	0.0224037	0.00498206	-0.0590366
chr17:7227416-7227698*Island	cg12219789	17	7227499			NEURL4;NEURL4	NM_032442;NM_001005408	Body;Body	chr17:7227416-7227698	Island	8.06979e-05	0.00439317	0.0107811	0.115887		0.2588	0.393022	0.515062	0.1102	0.0514828	0.0130487	-0.256262
chr17:7227416-7227698*Island	cg24517323	17	7227564		rs35492146	NEURL4;NEURL4	NM_032442;NM_001005408	Body;Body	chr17:7227416-7227698	Island	8.06979e-05	0.127351	0.0107811	0.49213		0.417031	0.554535	0.46449	0.0968839	0.0816826	0.0199555	-0.0474588
chr17:7227416-7227698*Island	cg04821375	17	7227662			NEURL4;NEURL4	NM_032442;NM_001005408	Body;Body	chr17:7227416-7227698	Island	8.06979e-05	0.245092	0.0107811	0.612462		0.0879785	0.179517	0.139283	0.0961323	0.168442	0.0235949	-0.051304
chr12:120702976-120703541*S_Shore	cg24932394	12	120703729			PXN;PXN	NM_002859;NM_001080855	TSS200;TSS200	chr12:120702976-120703541	S_Shore	4.14173e-05	0.637196	0.0109458	0.844109	X	0.0632623	0.0688565	0.0629201	0.00768138	0.00567601	0.00635454	0.000342243
chr12:120702976-120703541*S_Shore	cg16785344	12	120703817	rs7300273		PXN;PXN	NM_001080855;NM_002859	TSS1500;TSS1500	chr12:120702976-120703541	S_Shore	4.14173e-05	0.039922	0.0109458	0.304041	X	0.0670432	0.0841267	0.0886338	0.0176029	0.00873676	0.0067011	-0.0215906
chr12:120702976-120703541*S_Shore	cg20153322	12	120703977			PXN;PXN	NM_001080855;NM_002859	TSS1500;TSS1500	chr12:120702976-120703541	S_Shore	4.14173e-05	0.961372	0.0109458	0.985689	X	0.302104	0.303631	0.296833	0.112401	0.0223229	0.018067	0.00527104
chr12:120702976-120703541*S_Shore	cg11826475	12	120704006			PXN;PXN	NM_001080855;NM_002859	TSS1500;TSS1500	chr12:120702976-120703541	S_Shore	4.14173e-05	3.69708e-07	0.0109458	0.00234931	X	0.0881612	0.203059	0.225006	0.0197356	0.0211724	0.00804979	-0.136845
chr20:23969149-23969433*S_Shore	cg01790269	20	23969832			GGTLC1	NM_178311	TSS1500	chr20:23969149-23969433	S_Shore	8.2457e-05	0.00954406	0.0109458	0.157113	X	0.524465	0.614512	0.615704	0.0600641	0.00364853	0.0304156	-0.091239
chr20:23969149-23969433*S_Shore	cg06326690	20	23970065			GGTLC1	NM_178311	TSS1500	chr20:23969149-23969433	S_Shore	8.2457e-05	0.0297825	0.0109458	0.265517	X	0.535812	0.597657	0.578342	0.0424902	0.0118294	0.00604039	-0.0425306
chr20:23969149-23969433*S_Shore	cg01116134	20	23970162			GGTLC1	NM_178311	TSS1500	chr20:23969149-23969433	S_Shore	8.2457e-05	5.08096e-05	0.0109458	0.0214255	X	0.668173	0.739772	0.731541	0.016428	0.0334218	0.00401066	-0.0633676
chr5:140723548-140723900*N_Shore	cg01418385	5	140722587			PCDHGA2;PCDHGA3;PCDHGA1;PCDHGA3	NM_018915;NM_032011;NM_018912;NM_018916	Body;TSS1500;Body;TSS1500	chr5:140723548-140723900	N_Shore	4.19974e-05	0.000256399	0.0110305	0.0375609		0.0650876	0.132588	0.16835	0.0206731	0.0586905	0.0047676	-0.103263
chr5:140723548-140723900*N_Shore	cg18839750	5	140723331			PCDHGA2;PCDHGA3;PCDHGA1;PCDHGA3	NM_018915;NM_032011;NM_018912;NM_018916	Body;TSS1500;Body;TSS1500	chr5:140723548-140723900	N_Shore	4.19974e-05	0.0638018	0.0110305	0.374548		0.0808678	0.201417	0.0876915	0.0175662	0.0156681	0.0195901	-0.00682363
chr5:140723548-140723900*N_Shore	cg06742719	5	140723455			PCDHGA2;PCDHGA3;PCDHGA1;PCDHGA3	NM_018915;NM_018916;NM_018912;NM_032011	Body;TSS200;Body;TSS200	chr5:140723548-140723900	N_Shore	4.19974e-05	0.54191	0.0110305	0.793996		0.100098	0.169786	0.0979218	0.0649114	0.136241	0.0282571	0.00217647
chr5:140723548-140723900*N_Shore	cg14468658	5	140723509			PCDHGA2;PCDHGA3;PCDHGA1;PCDHGA3	NM_018915;NM_018916;NM_018912;NM_032011	Body;TSS200;Body;TSS200	chr5:140723548-140723900	N_Shore	4.19974e-05	0.00208053	0.0110305	0.0855805		0.13868	0.277882	0.216193	0.0444685	0.0314615	0.0162895	-0.0775122
chr16:6068914-6070401*N_Shore	cg06447474	16	6067747			A2BP1;A2BP1	NM_018723;NM_001142333	TSS1500;TSS1500	chr16:6068914-6070401	N_Shore	4.26065e-05	0.000180536	0.0110814	0.033375	X	0.559649	0.680762	0.745702	0.0503937	0.0163758	0.0307743	-0.186053
chr16:6068914-6070401*N_Shore	cg08255211	16	6067801	rs74406130		A2BP1;A2BP1	NM_018723;NM_001142333	TSS1500;TSS1500	chr16:6068914-6070401	N_Shore	4.26065e-05	0.000566942	0.0110814	0.0505817	X	0.196273	0.36033	0.354785	0.0647291	0.0123802	0.051251	-0.158512
chr16:6068914-6070401*N_Shore	cg03586879	16	6068831			A2BP1;A2BP1	NM_018723;NM_001142333	TSS1500;TSS1500	chr16:6068914-6070401	N_Shore	4.26065e-05	0.949053	0.0110814	0.981085	X	0.0996356	0.0868706	0.110963	0.0557564	0.0045405	0.00496525	-0.0113276
chr16:6068914-6070401*N_Shore	cg19378133	16	6068835			A2BP1;A2BP1	NM_018723;NM_001142333	TSS1500;TSS1500	chr16:6068914-6070401	N_Shore	4.26065e-05	0.55464	0.0110814	0.800974	X	0.083693	0.0553235	0.0690834	0.0720971	0.0119531	0.00297924	0.0146097
chr20:62283516-62284835*S_Shore	cg08291098	20	62285239			STMN3	NM_015894	TSS1500	chr20:62283516-62284835	S_Shore	8.52932e-05	0.117802	0.0110814	0.478239		0.347429	0.269241	0.187443	0.159738	0.00538275	0.00859101	0.159986
chr20:62283516-62284835*S_Shore	cg04013159	20	62285926			STMN3	NM_015894	TSS1500	chr20:62283516-62284835	S_Shore	8.52932e-05	0.450129	0.0110814	0.742699		0.672354	0.695031	0.763998	0.172003	0.102219	0.00659999	-0.0916438
chr20:62283516-62284835*S_Shore	cg14862171	20	62286033			STMN3	NM_015894	TSS1500	chr20:62283516-62284835	S_Shore	8.52932e-05	0.000902616	0.0110814	0.0603024		0.669328	0.780176	0.782243	0.0526349	0.0107485	0.00936449	-0.112915
chr19:30015781-30021367*Island	cg18802754	19	30016136		rs55968111	VSTM2B	NM_001146339	TSS1500	chr19:30015781-30021367	Island	6.30478e-06	0.172129	0.0113663	0.547613	X	0.0274494	0.0243205	0.0263333	0.00261891	0.000433974	0.00133687	0.00111615
chr19:30015781-30021367*Island	cg01464835	19	30016147			VSTM2B	NM_001146339	TSS1500	chr19:30015781-30021367	Island	6.30478e-06	0.756394	0.0113663	0.902008	X	0.0211547	0.0211366	0.0187475	0.00981821	0.00395891	0.00133241	0.00240718
chr19:30015781-30021367*Island	cg02012703	19	30016478	rs76640401		VSTM2B	NM_001146339	TSS1500	chr19:30015781-30021367	Island	6.30478e-06	0.0959013	0.0113663	0.441858	X	0.0966091	0.123764	0.107548	0.019069	0.0109997	0.00121241	-0.0109385
chr19:30015781-30021367*Island	cg05395302	19	30016511		rs76640401	VSTM2B	NM_001146339	TSS1500	chr19:30015781-30021367	Island	6.30478e-06	0.552176	0.0113663	0.799568	X	0.0501108	0.0475839	0.0466037	0.0105291	0.00801503	0.0029353	0.00350705
chr19:30015781-30021367*Island	cg04711162	19	30017511			VSTM2B	NM_001146339	1stExon	chr19:30015781-30021367	Island	6.30478e-06	0.980854	0.0113663	0.992765	X	0.0847041	0.0956595	0.0770757	0.0142688	0.0130581	0.00342479	0.00762841
chr19:30015781-30021367*Island	cg18777119	19	30017829			VSTM2B	NM_001146339	Body	chr19:30015781-30021367	Island	6.30478e-06	0.0469297	0.0113663	0.327731	X	0.0258582	0.0271394	0.0296905	0.00162633	0.0022636	0.00283982	-0.00383235
chr19:30015781-30021367*Island	cg07955752	19	30018436			VSTM2B	NM_001146339	Body	chr19:30015781-30021367	Island	6.30478e-06	0.226771	0.0113663	0.597324	X	0.0661101	0.0799686	0.0782903	0.021629	0.00489167	0.00591142	-0.0121802
chr19:30015781-30021367*Island	cg09064682	19	30018733	rs35728148	rs73923869	VSTM2B	NM_001146339	Body	chr19:30015781-30021367	Island	6.30478e-06	0.135014	0.0113663	0.502502	X	0.107265	0.240107	0.115443	0.0535401	0.0309944	0.0133791	-0.00817758
chr19:30015781-30021367*Island	cg20695433	19	30019102			VSTM2B	NM_001146339	Body	chr19:30015781-30021367	Island	6.30478e-06	0.466731	0.0113663	0.752622	X	0.170651	0.212035	0.232371	0.155103	0.033527	0.0129003	-0.0617199
chr19:30015781-30021367*Island	cg05984554	19	30019369			VSTM2B	NM_001146339	Body	chr19:30015781-30021367	Island	6.30478e-06	0.973753	0.0113663	0.990413	X	0.052735	0.0599213	0.0468015	0.0443703	0.0024488	0.00312764	0.00593345
chr19:30015781-30021367*Island	cg27058257	19	30019529			VSTM2B	NM_001146339	Body	chr19:30015781-30021367	Island	6.30478e-06	0.157163	0.0113663	0.530908	X	0.020793	0.0198004	0.0200792	0.000753336	0.00141458	0.00122342	0.000713749
chr19:30015781-30021367*Island	cg18716164	19	30019647	rs35738634		VSTM2B	NM_001146339	Body	chr19:30015781-30021367	Island	6.30478e-06	0.00351088	0.0113663	0.106696	X	0.0254989	0.0356579	0.0475367	0.00266304	0.0133059	0.0103931	-0.0220378
chr19:30015781-30021367*Island	cg22143289	19	30019898			VSTM2B	NM_001146339	Body	chr19:30015781-30021367	Island	6.30478e-06	0.0100318	0.0113663	0.1605	X	0.0595801	0.123667	0.0983235	0.00577502	0.0770981	0.0039585	-0.0387434
chr19:30015781-30021367*Island	cg04756279	19	30020162			VSTM2B	NM_001146339	Body	chr19:30015781-30021367	Island	6.30478e-06	0.406076	0.0113663	0.717189	X	0.107008	0.089302	0.0857741	0.0485843	0.0260581	0.0137474	0.0212342
chr19:30015781-30021367*Island	cg10743390	19	30020728			VSTM2B	NM_001146339	Body	chr19:30015781-30021367	Island	6.30478e-06	0.168823	0.0113663	0.543645	X	0.361239	0.484881	0.481525	0.171443	0.13382	0.0303726	-0.120287
chr19:30015781-30021367*Island	cg10836101	19	30020886			VSTM2B	NM_001146339	Body	chr19:30015781-30021367	Island	6.30478e-06	0.0014773	0.0113663	0.0742288	X	0.0297574	0.238057	0.329631	0.0184041	0.308027	0.0167955	-0.299874
chr19:30015781-30021367*Island	cg12776966	19	30021276	rs77889817		VSTM2B	NM_001146339	Body	chr19:30015781-30021367	Island	6.30478e-06	0.100164	0.0113663	0.44969	X	0.0740249	0.187124	0.110984	0.0409262	0.15081	0.0179844	-0.0369596
chr7:27227520-27229043*N_Shore	cg07116997	7	27225733			HOXA11AS;HOXA11	NR_002795;NM_005523	Body;TSS1500	chr7:27227520-27229043	N_Shore	1.0104e-05	0.000707299	0.0113663	0.0549833	X	0.617946	0.358343	0.267962	0.129341	0.116269	0.00994621	0.349984
chr7:27227520-27229043*N_Shore	cg01729491	7	27225772			HOXA11AS;HOXA11	NR_002795;NM_005523	Body;TSS1500	chr7:27227520-27229043	N_Shore	1.0104e-05	0.00295137	0.0113663	0.0993728	X	0.727791	0.446155	0.254834	0.174923	0.271131	0.00366389	0.472956
chr7:27227520-27229043*N_Shore	cg04340874	7	27225811			HOXA11AS;HOXA11	NR_002795;NM_005523	Body;TSS1500	chr7:27227520-27229043	N_Shore	1.0104e-05	0.00745394	0.0113663	0.141991	X	0.570837	0.341547	0.242338	0.179834	0.108828	0.00272521	0.328498
chr7:27227520-27229043*N_Shore	cg18978493	7	27225855			HOXA11AS;HOXA11	NR_002795;NM_005523	Body;TSS1500	chr7:27227520-27229043	N_Shore	1.0104e-05	0.00229735	0.0113663	0.0889582	X	0.753804	0.35866	0.253777	0.231468	0.192295	0.00944748	0.500027
chr7:27227520-27229043*N_Shore	cg16608407	7	27225865			HOXA11AS;HOXA11	NR_002795;NM_005523	Body;TSS1500	chr7:27227520-27229043	N_Shore	1.0104e-05	0.000810593	0.0113663	0.0580474	X	0.530866	0.312007	0.228482	0.10964	0.115742	0.0177794	0.302384
chr7:27227520-27229043*N_Shore	cg04822748	7	27225897			HOXA11AS;HOXA11	NR_002795;NM_005523	Body;TSS1500	chr7:27227520-27229043	N_Shore	1.0104e-05	0.0240488	0.0113663	0.240139	X	0.62492	0.30356	0.255433	0.284298	0.1384	0.00844782	0.369487
chr7:27227520-27229043*N_Shore	cg16038003	7	27226148			HOXA11AS;HOXA11	NR_002795;NM_005523	Body;TSS1500	chr7:27227520-27229043	N_Shore	1.0104e-05	0.00229345	0.0113663	0.0888943	X	0.727679	0.330423	0.223635	0.235048	0.177359	0.0122682	0.504044
chr7:27227520-27229043*N_Shore	cg00705992	7	27226329			HOXA11AS;HOXA11	NR_002795;NM_005523	Body;TSS1500	chr7:27227520-27229043	N_Shore	1.0104e-05	0.00441489	0.0113663	0.116061	X	0.829192	0.550462	0.377372	0.185248	0.277758	0.0125183	0.45182
chr7:27227520-27229043*N_Shore	cg20994254	7	27227340	rs2285724		HOXA11AS	NR_002795	Body	chr7:27227520-27229043	N_Shore	1.0104e-05	0.00117457	0.0113663	0.0671609	X	0.883053	0.597654	0.274401	0.0626853	0.429566	0.00540352	0.608652
chr7:27227520-27229043*N_Shore	cg22772418	7	27227358			HOXA11AS	NR_002795	Body	chr7:27227520-27229043	N_Shore	1.0104e-05	0.0954692	0.0113663	0.441097	X	0.319511	0.248927	0.0477479	0.182277	0.258454	0.0110102	0.271763
chr7:27227520-27229043*N_Shore	cg12147489	7	27227472			HOXA11AS	NR_002795	Body	chr7:27227520-27229043	N_Shore	1.0104e-05	0.000687844	0.0113663	0.0544675	X	0.841503	0.558748	0.314515	0.109049	0.294059	0.0179896	0.526987
chr15:57025347-57026150*Island	cg08109516	15	57025528			ZNF280D;ZNF280D;ZNF280D	NM_001002844;NM_001002843;NM_017661	5'UTR;5'UTR;5'UTR	chr15:57025347-57026150	Island	2.22307e-05	0.412006	0.0113663	0.720525	X	0.0163077	0.0161456	0.0153723	0.00120028	0.000457301	0.0017368	0.000935482
chr15:57025347-57026150*Island	cg00655071	15	57025816			ZNF280D;ZNF280D;ZNF280D	NM_017661;NM_001002843;NM_001002844	TSS200;TSS200;TSS200	chr15:57025347-57026150	Island	2.22307e-05	0.13061	0.0113663	0.496672	X	0.0191638	0.0159336	0.0169865	0.00328691	0.00225626	0.000827399	0.00217731
chr15:57025347-57026150*Island	cg10195203	15	57025818			ZNF280D;ZNF280D;ZNF280D	NM_017661;NM_001002843;NM_001002844	TSS200;TSS200;TSS200	chr15:57025347-57026150	Island	2.22307e-05	0.0707397	0.0113663	0.390368	X	0.0742646	0.0822313	0.075719	0.00291372	0.0016773	0.00253996	-0.00145437
chr15:57025347-57026150*Island	cg12957265	15	57026014			ZNF280D;ZNF280D;ZNF280D	NM_001002844;NM_017661;NM_001002843	TSS1500;TSS1500;TSS1500	chr15:57025347-57026150	Island	2.22307e-05	0.002315	0.0113663	0.0892919	X	0.0681185	0.0956384	0.182991	0.0130996	0.0124493	0.0224368	-0.114872
chr15:57025347-57026150*Island	cg09190051	15	57026056			ZNF280D;ZNF280D;ZNF280D	NM_001002844;NM_017661;NM_001002843	TSS1500;TSS1500;TSS1500	chr15:57025347-57026150	Island	2.22307e-05	1.52563e-07	0.0113663	0.00162035	X	0.114947	0.354842	0.364953	0.0366911	0.00133921	0.0351864	-0.250006
chr15:57025347-57026150*Island	cg27086690	15	57026064			ZNF280D;ZNF280D;ZNF280D	NM_001002844;NM_017661;NM_001002843	TSS1500;TSS1500;TSS1500	chr15:57025347-57026150	Island	2.22307e-05	0.0522675	0.0113663	0.343796	X	0.172194	0.249649	0.303667	0.102303	0.0740084	0.0204349	-0.131473
chr20:6032675-6033517*S_Shore	cg12453539	20	6033866			LRRN4	NM_152611	5'UTR	chr20:6032675-6033517	S_Shore	2.37786e-05	0.392982	0.0113663	0.709874	X	0.357004	0.339802	0.239296	0.185303	0.0329352	0.0175653	0.117708
chr20:6032675-6033517*S_Shore	cg23629496	20	6034446		rs45579842	LRRN4	NM_152611	5'UTR	chr20:6032675-6033517	S_Shore	2.37786e-05	0.00014175	0.0113663	0.0303596	X	0.445387	0.655115	0.729473	0.0849331	0.0128513	0.0403851	-0.284086
chr20:6032675-6033517*S_Shore	cg20918682	20	6034694			LRRN4	NM_152611	TSS200	chr20:6032675-6033517	S_Shore	2.37786e-05	0.124171	0.0113663	0.487324	X	0.317535	0.279374	0.129889	0.152977	0.0404592	0.0132957	0.187645
chr20:6032675-6033517*S_Shore	cg26175343	20	6034888			LRRN4	NM_152611	TSS200	chr20:6032675-6033517	S_Shore	2.37786e-05	0.143056	0.0113663	0.512668	X	0.128828	0.255548	0.215626	0.141132	0.012191	0.013513	-0.0867978
chr20:6032675-6033517*S_Shore	cg27313674	20	6035120			LRRN4	NM_152611	TSS1500	chr20:6032675-6033517	S_Shore	2.37786e-05	0.00651526	0.0113663	0.134888	X	0.551776	0.641766	0.731062	0.0495497	0.163217	0.0136174	-0.179287
chr20:6032675-6033517*S_Shore	cg01869233	20	6035139			LRRN4	NM_152611	TSS1500	chr20:6032675-6033517	S_Shore	2.37786e-05	0.0462456	0.0113663	0.325367	X	0.122268	0.251488	0.172411	0.0627854	0.0799146	0.00922491	-0.0501425
chr1:26672445-26672650*N_Shore	cg08332163	1	26670609		rs11578533	AIM1L	NM_001039775	TSS200	chr1:26672445-26672650	N_Shore	4.51578e-05	0.0484535	0.0113663	0.332681		0.552176	0.755448	0.775642	0.210802	0.0177406	0.0179496	-0.223465
chr1:26672445-26672650*N_Shore	cg24004139	1	26670703	rs11247923		AIM1L	NM_001039775	TSS1500	chr1:26672445-26672650	N_Shore	4.51578e-05	0.0276446	0.0113663	0.256412		0.493396	0.593485	0.597085	0.0845646	0.0412441	0.0260667	-0.103689
chr1:26672445-26672650*N_Shore	cg14517454	1	26671918			AIM1L	NM_001039775	TSS1500	chr1:26672445-26672650	N_Shore	4.51578e-05	0.00557546	0.0113663	0.127346		0.461137	0.680524	0.688112	0.137756	0.0214388	0.0443221	-0.226975
chr1:26672445-26672650*N_Shore	cg09279616	1	26671939			AIM1L	NM_001039775	TSS1500	chr1:26672445-26672650	N_Shore	4.51578e-05	0.00396906	0.0113663	0.112002		0.353123	0.489458	0.524022	0.0900706	0.0323661	0.0202063	-0.170899
chr20:3063005-3064146*Island	cg14065127	20	3063238		rs13041122	AVP	NM_000490	3'UTR	chr20:3063005-3064146	Island	4.73285e-05	0.0115667	0.0113663	0.170857		0.0278635	0.0312527	0.0432023	0.00447237	0.00315145	0.00450892	-0.0153388
chr20:3063005-3064146*Island	cg25673357	20	3063586			AVP	NM_000490	Body	chr20:3063005-3064146	Island	4.73285e-05	0.00260967	0.0113663	0.0942149		0.0236081	0.026282	0.0292277	0.00196395	0.000312408	0.00116282	-0.00561957
chr20:3063005-3064146*Island	cg03279206	20	3064001			AVP	NM_000490	Body	chr20:3063005-3064146	Island	4.73285e-05	0.126644	0.0113663	0.490953		0.238907	0.327321	0.284093	0.0797826	0.0235435	0.00321474	-0.0451857
chr20:3063005-3064146*Island	cg04360210	20	3064015			AVP	NM_000490	Body	chr20:3063005-3064146	Island	4.73285e-05	0.605179	0.0113663	0.827925		0.250068	0.205415	0.225793	0.133484	0.0136064	0.00532383	0.024275
chr12:122326482-122327044*N_Shore	cg01641930	12	122325929	rs4522209		PSMD9	NM_002813	TSS1500	chr12:122326482-122327044	N_Shore	9.062e-05	0.0726334	0.0113663	0.394654	X	0.645198	0.869812	0.9196	0.278744	0.0119911	0.00259487	-0.274402
chr12:122326482-122327044*N_Shore	cg10378667	12	122326303			PSMD9	NM_002813	TSS1500	chr12:122326482-122327044	N_Shore	9.062e-05	2.89621e-05	0.0113663	0.0167402	X	0.0846771	0.188864	0.285389	0.0237897	0.00252724	0.00911358	-0.200712
chr12:122326482-122327044*N_Shore	cg05708074	12	122326393			PSMD9	NM_002813	TSS1500	chr12:122326482-122327044	N_Shore	9.062e-05	0.205561	0.0113663	0.579047	X	0.048788	0.101686	0.0505594	0.00991554	0.0638387	0.00524136	-0.0017714
chr15:37172473-37173018*N_Shelf	cg00213301	15	37170017			LOC145845	NR_024264	Body	chr15:37172473-37173018	N_Shelf	9.1437e-05	2.41648e-05	0.0113663	0.0155224		0.911879	0.866626	0.847641	0.0124203	0.0179361	0.00481322	0.0642381
chr15:37172473-37173018*N_Shelf	cg14891209	15	37170381		rs71468827	LOC145845	NR_024264	Body	chr15:37172473-37173018	N_Shelf	9.1437e-05	0.576645	0.0113663	0.81271		0.722182	0.738267	0.607187	0.228033	0.0986707	0.0150347	0.114994
chr15:37172473-37173018*N_Shelf	cg12309653	15	37170454			LOC145845	NR_024264	Body	chr15:37172473-37173018	N_Shelf	9.1437e-05	0.674339	0.0113663	0.862724		0.783454	0.79465	0.7063	0.205297	0.0968018	0.0173796	0.0771533
chr7:27283408-27283614*Island	cg04681554	7	27283409			EVX1	NM_001989	Body	chr7:27283408-27283614	Island	9.5042e-05	0.000296871	0.0113663	0.039772	X	0.10237	0.240117	0.342363	0.0666779	0.0147123	0.0051511	-0.239993
chr7:27283408-27283614*Island	cg16355271	7	27283528			EVX1	NM_001989	Body	chr7:27283408-27283614	Island	9.5042e-05	0.00226139	0.0113663	0.0884552	X	0.125048	0.146823	0.14726	0.009191	0.0156287	0.00724843	-0.0222123
chr7:27283408-27283614*Island	cg01790002	7	27283545	rs35861391		EVX1	NM_001989	Body	chr7:27283408-27283614	Island	9.5042e-05	8.44502e-07	0.0113663	0.00342557	X	0.0753739	0.199353	0.244623	0.0124582	0.00514717	0.0345777	-0.169249
chr21:42878751-42880674*Island	cg16084872	21	42879074			TMPRSS2;TMPRSS2	NM_001135099;NM_005656	Body;5'UTR	chr21:42878751-42880674	Island	1.1371e-05	0.0289057	0.0115166	0.261797	X	0.051294	0.0637156	0.0833468	0.0185442	0.00912013	0.00313832	-0.0320528
chr21:42878751-42880674*Island	cg02613803	21	42879131			TMPRSS2;TMPRSS2	NM_001135099;NM_005656	Body;5'UTR	chr21:42878751-42880674	Island	1.1371e-05	0.250637	0.0115166	0.616794	X	0.0394003	0.0881582	0.0415061	0.00894496	0.0726869	0.00642773	-0.00210585
chr21:42878751-42880674*Island	cg00739644	21	42879658			TMPRSS2;TMPRSS2	NM_001135099;NM_005656	Body;5'UTR	chr21:42878751-42880674	Island	1.1371e-05	0.000260242	0.0115166	0.0379745	X	0.25957	0.295574	0.305115	0.0113766	0.0278987	0.00247597	-0.0455452
chr21:42878751-42880674*Island	cg26337277	21	42879998			TMPRSS2;TMPRSS2	NM_001135099;NM_005656	TSS200;5'UTR	chr21:42878751-42880674	Island	1.1371e-05	0.214157	0.0115166	0.586726	X	0.0224184	0.0228963	0.0244512	0.00192732	0.00137966	0.00171723	-0.00203276
chr21:42878751-42880674*Island	cg05563672	21	42880077			TMPRSS2;TMPRSS2;TMPRSS2	NM_005656;NM_001135099;NM_005656	1stExon;TSS200;5'UTR	chr21:42878751-42880674	Island	1.1371e-05	0.775305	0.0115166	0.910417	X	0.0371003	0.0284732	0.0390034	0.0159728	0.0116962	0.00188554	-0.00190315
chr21:42878751-42880674*Island	cg19315202	21	42880095			TMPRSS2;TMPRSS2	NM_005656;NM_001135099	TSS200;TSS200	chr21:42878751-42880674	Island	1.1371e-05	0.0358121	0.0115166	0.288794	X	0.0398548	0.0455208	0.0658364	0.00952725	0.0225225	0.0042029	-0.0259816
chr21:42878751-42880674*Island	cg00689211	21	42880107			TMPRSS2;TMPRSS2	NM_005656;NM_001135099	TSS200;TSS200	chr21:42878751-42880674	Island	1.1371e-05	0.00382254	0.0115166	0.110416	X	0.0491938	0.0798884	0.245882	0.00490403	0.0459047	0.00215201	-0.196688
chr21:42878751-42880674*Island	cg16371860	21	42880448	rs4303795		TMPRSS2;TMPRSS2	NM_001135099;NM_005656	TSS1500;TSS1500	chr21:42878751-42880674	Island	1.1371e-05	0.000445114	0.0115166	0.0463614	X	0.248408	0.303147	0.348288	0.0182058	0.0368115	0.0285935	-0.0998796
chr21:42878751-42880674*Island	cg24901042	21	42880554			TMPRSS2;TMPRSS2	NM_001135099;NM_005656	TSS1500;TSS1500	chr21:42878751-42880674	Island	1.1371e-05	0.0315603	0.0115166	0.272545	X	0.0655634	0.0964449	0.107114	0.0294773	0.0313804	0.00902285	-0.0415503
chr21:42878751-42880674*Island	cg26309194	21	42880557			TMPRSS2;TMPRSS2	NM_001135099;NM_005656	TSS1500;TSS1500	chr21:42878751-42880674	Island	1.1371e-05	0.0974406	0.0115166	0.444938	X	0.0556209	0.0538658	0.107762	0.0275962	0.00349406	0.00683088	-0.0521408
chr21:42878751-42880674*Island	cg14982276	21	42880582	rs76833541		TMPRSS2;TMPRSS2	NM_001135099;NM_005656	TSS1500;TSS1500	chr21:42878751-42880674	Island	1.1371e-05	0.171494	0.0115166	0.546845	X	0.0415323	0.0642085	0.0474566	0.00703587	0.037772	0.00639926	-0.00592429
chr17:37764092-37764304*Island	cg18482164	17	37764118			NEUROD2;NEUROD2	NM_006160;NM_006160	5'UTR;1stExon	chr17:37764092-37764304	Island	2.47842e-05	0.00860841	0.0115166	0.150763	X	0.040201	0.0509294	0.127842	0.00740311	0.0308531	0.0159894	-0.0876414
chr17:37764092-37764304*Island	cg03679521	17	37764153			NEUROD2;NEUROD2	NM_006160;NM_006160	5'UTR;1stExon	chr17:37764092-37764304	Island	2.47842e-05	0.511222	0.0115166	0.777707	X	0.0468806	0.0786753	0.0450083	0.0339141	0.00721705	0.00827366	0.00187232
chr17:37764092-37764304*Island	cg11634198	17	37764158			NEUROD2;NEUROD2	NM_006160;NM_006160	5'UTR;1stExon	chr17:37764092-37764304	Island	2.47842e-05	0.02762	0.0115166	0.25631	X	0.0944096	0.227122	0.123607	0.0251854	0.0678798	0.0179386	-0.0291973
chr17:37764092-37764304*Island	cg03569748	17	37764220			NEUROD2	NM_006160	TSS200	chr17:37764092-37764304	Island	2.47842e-05	0.0054165	0.0115166	0.125933	X	0.0539489	0.0756205	0.221787	0.00335373	0.0467993	0.00504757	-0.167838
chr17:37764092-37764304*Island	cg09393675	17	37764250			NEUROD2	NM_006160	TSS200	chr17:37764092-37764304	Island	2.47842e-05	0.0263003	0.0115166	0.250534	X	0.0220406	0.0256587	0.0252506	0.00260876	0.00256655	0.000810762	-0.00321
chr17:37764092-37764304*Island	cg01293647	17	37764264			NEUROD2	NM_006160	TSS200	chr17:37764092-37764304	Island	2.47842e-05	0.0299127	0.0115166	0.265945	X	0.040383	0.0462835	0.0474665	0.00487181	0.00121421	0.00518044	-0.00708349
chr8:102504478-102504841*Island	cg11397370	8	102504479			GRHL2	NM_024915	TSS200	chr8:102504478-102504841	Island	2.5195e-05	0.0250062	0.0115166	0.244444	X	0.153574	0.164559	0.292318	0.0394623	0.0564288	0.00960178	-0.138744
chr8:102504478-102504841*Island	cg25330243	8	102504501	rs541226		GRHL2	NM_024915	TSS200	chr8:102504478-102504841	Island	2.5195e-05	0.28318	0.0115166	0.639249	X	0.093438	0.0411442	0.0704182	0.065997	0.00922609	0.00710734	0.0230199
chr8:102504478-102504841*Island	cg03780851	8	102504564			GRHL2	NM_024915	TSS200	chr8:102504478-102504841	Island	2.5195e-05	0.990062	0.0115166	0.996283	X	0.152739	0.1139	0.179482	0.0821176	0.0107836	0.0204504	-0.026743
chr8:102504478-102504841*Island	cg25639415	8	102504621			GRHL2	NM_024915	TSS200	chr8:102504478-102504841	Island	2.5195e-05	5.49958e-05	0.0115166	0.0217294	X	0.0647415	0.148382	0.18917	0.0269369	0.0305637	0.013338	-0.124429
chr8:102504478-102504841*Island	cg20574490	8	102504666			GRHL2	NM_024915	TSS200	chr8:102504478-102504841	Island	2.5195e-05	0.367774	0.0115166	0.694025	X	0.241381	0.254498	0.341716	0.145746	0.0601178	0.0104905	-0.100335
chr8:102504478-102504841*Island	cg23973429	8	102504746			GRHL2;GRHL2	NM_024915;NM_024915	1stExon;5'UTR	chr8:102504478-102504841	Island	2.5195e-05	0.878521	0.0115166	0.953904	X	0.23842	0.265059	0.202279	0.152299	0.00954461	0.0121851	0.0361409
chr3:147108511-147111703*N_Shore	cg04556126	3	147106561			ZIC4;ZIC4;ZIC4;ZIC4;ZIC4	NM_032153;NR_033119;NM_001168379;NR_033118;NM_001168378	3'UTR;Body;3'UTR;Body;3'UTR	chr3:147108511-147111703	N_Shore	2.57668e-05	0.000851029	0.0115166	0.0593426	X	0.844566	0.610016	0.346408	0.140181	0.0529395	0.00940195	0.498157
chr3:147108511-147111703*N_Shore	cg04079301	3	147106635			ZIC4;ZIC4;ZIC4;ZIC4;ZIC4	NM_032153;NR_033119;NM_001168379;NR_033118;NM_001168378	3'UTR;Body;3'UTR;Body;3'UTR	chr3:147108511-147111703	N_Shore	2.57668e-05	0.0677104	0.0115166	0.383419	X	0.412889	0.260272	0.192786	0.205406	0.00277164	0.0178661	0.220102
chr3:147108511-147111703*N_Shore	cg16240162	3	147106890			ZIC4;ZIC4;ZIC4;ZIC4;ZIC4	NM_001168378;NR_033119;NM_032153;NR_033118;NM_001168379	Body;Body;Body;Body;Body	chr3:147108511-147111703	N_Shore	2.57668e-05	4.72611e-07	0.0115166	0.0024337	X	0.940873	0.657688	0.528542	0.0106364	0.0894044	0.0159592	0.412331
chr3:147108511-147111703*N_Shore	cg11139044	3	147107109			ZIC4;ZIC4;ZIC4;ZIC4;ZIC4	NM_001168378;NR_033119;NM_032153;NR_033118;NM_001168379	Body;Body;Body;Body;Body	chr3:147108511-147111703	N_Shore	2.57668e-05	0.00450218	0.0115166	0.117087	X	0.804293	0.664952	0.429198	0.125176	0.111377	0.00206291	0.375095
chr3:147108511-147111703*N_Shore	cg01137401	3	147107349			ZIC4;ZIC4;ZIC4;ZIC4;ZIC4	NM_001168378;NR_033119;NM_032153;NR_033118;NM_001168379	Body;Body;Body;Body;Body	chr3:147108511-147111703	N_Shore	2.57668e-05	0.121876	0.0115166	0.483891	X	0.853808	0.789108	0.825628	0.0504061	0.0280299	0.0230434	0.0281801
chr3:147108511-147111703*N_Shore	cg23980740	3	147107900			ZIC4;ZIC4;ZIC4;ZIC4;ZIC4	NM_001168378;NR_033119;NM_032153;NR_033118;NM_001168379	Body;Body;Body;Body;Body	chr3:147108511-147111703	N_Shore	2.57668e-05	0.00414624	0.0115166	0.113808	X	0.75107	0.530562	0.239323	0.192578	0.0963353	0.0112709	0.511747
chr10:134218268-134219615*S_Shelf	cg13506288	10	134221633			PWWP2B;PWWP2B	NM_138499;NM_001098637	3'UTR;Body	chr10:134218268-134219615	S_Shelf	3.33466e-05	0.568947	0.0115166	0.808662	X	0.678474	0.58629	0.679237	0.129607	0.0108911	0.0106735	-0.000763263
chr10:134218268-134219615*S_Shelf	cg06547490	10	134222053			PWWP2B;PWWP2B	NM_138499;NM_001098637	3'UTR;Body	chr10:134218268-134219615	S_Shelf	3.33466e-05	0.0564902	0.0115166	0.355657	X	0.737231	0.613801	0.560286	0.155722	0.0391568	0.0258151	0.176944
chr10:134218268-134219615*S_Shelf	cg00045902	10	134222218			PWWP2B;PWWP2B	NM_138499;NM_001098637	3'UTR;Body	chr10:134218268-134219615	S_Shelf	3.33466e-05	0.000196375	0.0115166	0.0344738	X	0.905405	0.788218	0.724276	0.026762	0.109433	0.0156265	0.18113
chr10:134218268-134219615*S_Shelf	cg15995714	10	134222445			PWWP2B;PWWP2B	NM_138499;NM_001098637	3'UTR;Body	chr10:134218268-134219615	S_Shelf	3.33466e-05	0.646911	0.0115166	0.848943	X	0.809973	0.82845	0.806433	0.0184405	0.0162583	0.0192619	0.00353986
chr10:134218268-134219615*S_Shelf	cg07733247	10	134222507			PWWP2B;PWWP2B	NM_138499;NM_001098637	3'UTR;Body	chr10:134218268-134219615	S_Shelf	3.33466e-05	0.0384684	0.0115166	0.2984	X	0.89605	0.923014	0.911231	0.0148271	0.0191761	0.00950754	-0.015181
chr22:38082302-38082796*N_Shore	cg14370507	22	38081176			NOL12	NM_024313	TSS1500	chr22:38082302-38082796	N_Shore	3.34324e-05	0.308468	0.0115166	0.656002		0.825436	0.849913	0.731204	0.0775402	0.0196506	0.0315398	0.0942321
chr22:38082302-38082796*N_Shore	cg22123728	22	38081493			NOL12	NM_024313	TSS1500	chr22:38082302-38082796	N_Shore	3.34324e-05	0.207331	0.0115166	0.580588		0.789202	0.886981	0.871242	0.144122	0.0116667	0.00864521	-0.0820401
chr22:38082302-38082796*N_Shore	cg14398464	22	38082108		rs77309600	NOL12	NM_024313	TSS1500	chr22:38082302-38082796	N_Shore	3.34324e-05	0.000494502	0.0115166	0.0482389		0.104633	0.185288	0.272201	0.0414504	0.0172223	0.0149795	-0.167568
chr22:38082302-38082796*N_Shore	cg15473335	22	38082170			NOL12	NM_024313	TSS200	chr22:38082302-38082796	N_Shore	3.34324e-05	0.7969	0.0115166	0.920087		0.0312211	0.0330786	0.0314095	0.00704159	0.000225637	0.00157912	-0.000188324
chr22:38082302-38082796*N_Shore	cg19884546	22	38082237			NOL12	NM_024313	TSS200	chr22:38082302-38082796	N_Shore	3.34324e-05	0.320212	0.0115166	0.664155		0.0620215	0.060928	0.0568162	0.00576347	0.00380656	0.00720814	0.00520527
chr4:982814-984189*Island	cg11629380	4	982823			SLC26A1;IDUA;SLC26A1;SLC26A1	NM_022042;NM_000203;NM_213613;NM_134425	Body;Body;Body;Body	chr4:982814-984189	Island	5.13748e-05	0.0739985	0.0115166	0.397264		0.633235	0.624349	0.365088	0.13602	0.0786336	0.0124404	0.268147
chr4:982814-984189*Island	cg02776128	4	982826			SLC26A1;IDUA;SLC26A1;SLC26A1	NM_022042;NM_000203;NM_213613;NM_134425	Body;Body;Body;Body	chr4:982814-984189	Island	5.13748e-05	0.0452308	0.0115166	0.322003		0.882934	0.890357	0.525087	0.112929	0.112606	0.0182831	0.357847
chr4:982814-984189*Island	cg27620356	4	983612		rs73219719	SLC26A1;IDUA;SLC26A1;SLC26A1	NM_022042;NM_000203;NM_213613;NM_134425	Body;Body;Body;Body	chr4:982814-984189	Island	5.13748e-05	0.361179	0.0115166	0.689976		0.853214	0.867522	0.813265	0.0330224	0.00170243	0.0162315	0.0399492
chr4:982814-984189*Island	cg03402994	4	984131			SLC26A1;IDUA;SLC26A1;SLC26A1	NM_022042;NM_000203;NM_213613;NM_134425	Body;Body;Body;Body	chr4:982814-984189	Island	5.13748e-05	0.00013328	0.0115166	0.029529		0.933237	0.912377	0.905805	0.00781552	0.00113758	0.00632008	0.0274318
chr20:44640288-44641210*Island	cg26132320	20	44640353	rs3918254	rs36040399	MMP9	NM_004994	Body	chr20:44640288-44641210	Island	5.15742e-05	0.382082	0.0115166	0.703238		0.20683	0.194938	0.102321	0.156136	0.0413176	0.0162338	0.104509
chr20:44640288-44641210*Island	cg00182727	20	44640501		rs6130993	MMP9	NM_004994	Body	chr20:44640288-44641210	Island	5.15742e-05	0.734082	0.0115166	0.891664		0.176998	0.181641	0.143423	0.113826	0.016872	0.00900707	0.0335756
chr20:44640288-44641210*Island	cg20674635	20	44640803			MMP9	NM_004994	Body	chr20:44640288-44641210	Island	5.15742e-05	0.106966	0.0115166	0.461622		0.0789917	0.113417	0.0891556	0.0189673	0.0271847	0.00577485	-0.0101638
chr20:44640288-44641210*Island	cg23303369	20	44641161			MMP9	NM_004994	Body	chr20:44640288-44641210	Island	5.15742e-05	0.0126168	0.0115166	0.178083		0.263548	0.433408	0.505936	0.140695	0.137835	0.0121354	-0.242388
chr10:134016043-134016344*N_Shore	cg02503633	10	134014536			DPYSL4	NM_006426	Body	chr10:134016043-134016344	N_Shore	9.83719e-05	0.00922952	0.0115166	0.154904		0.702627	0.858265	0.836588	0.0958939	0.0204149	0.0244676	-0.133961
chr10:134016043-134016344*N_Shore	cg05591004	10	134015393			DPYSL4	NM_006426	Body	chr10:134016043-134016344	N_Shore	9.83719e-05	0.0016743	0.0115166	0.0783667		0.63358	0.70661	0.738834	0.0419232	0.0253601	0.025535	-0.105254
chr10:134016043-134016344*N_Shore	cg06024796	10	134015484			DPYSL4	NM_006426	Body	chr10:134016043-134016344	N_Shore	9.83719e-05	0.569637	0.0115166	0.80908		0.969651	0.967907	0.973358	0.00443352	0.00337681	0.00398565	-0.00370715
chr1:55271665-55271972*N_Shore	cg10700643	1	55270680			C1orf177;C1orf177	NM_152607;NM_001110533	TSS1500;TSS1500	chr1:55271665-55271972	N_Shore	0.000104682	0.94371	0.0116423	0.979119	X	0.883116	0.83865	0.909048	0.0482046	0.0876755	0.00386082	-0.0259319
chr1:55271665-55271972*N_Shore	cg03198116	1	55270945			C1orf177;C1orf177	NM_152607;NM_001110533	TSS1500;TSS1500	chr1:55271665-55271972	N_Shore	0.000104682	0.686244	0.0116423	0.868773	X	0.855466	0.865498	0.859093	0.0325321	0.00358074	0.00474578	-0.00362684
chr1:55271665-55271972*N_Shore	cg06954759	1	55271295			C1orf177;C1orf177	NM_152607;NM_001110533	TSS1500;TSS1500	chr1:55271665-55271972	N_Shore	0.000104682	3.80516e-05	0.0116423	0.0194181	X	0.866299	0.716527	0.660538	0.0415651	0.0774348	0.00123459	0.205761
chr1:27481345-27481742*N_Shore	cg09725874	1	27480106			SLC9A1	NM_003047	Body	chr1:27481345-27481742	N_Shore	3.58768e-05	3.05504e-07	0.0118457	0.00225718	X	0.0364947	0.0559519	0.0555273	0.00341288	0.00108736	0.00143434	-0.0190326
chr1:27481345-27481742*N_Shore	cg18594482	1	27480543			SLC9A1	NM_003047	1stExon	chr1:27481345-27481742	N_Shore	3.58768e-05	0.00988935	0.0118457	0.159579	X	0.936194	0.921453	0.815873	0.0248651	0.0211511	0.00710008	0.120321
chr1:27481345-27481742*N_Shore	cg26515162	1	27480594			SLC9A1	NM_003047	1stExon	chr1:27481345-27481742	N_Shore	3.58768e-05	0.310749	0.0118457	0.657612	X	0.88803	0.943262	0.743981	0.0962789	0.0285819	0.0300754	0.144048
chr1:27481345-27481742*N_Shore	cg22481448	1	27480668			SLC9A1	NM_003047	1stExon	chr1:27481345-27481742	N_Shore	3.58768e-05	0.869756	0.0118457	0.95038	X	0.644663	0.779744	0.577794	0.156233	0.0571962	0.0198451	0.0668684
chr1:27481345-27481742*N_Shore	cg03769927	1	27480849			SLC9A1;SLC9A1	NM_003047;NM_003047	1stExon;5'UTR	chr1:27481345-27481742	N_Shore	3.58768e-05	0.308168	0.0118457	0.655789	X	0.512773	0.53119	0.274365	0.250484	0.100473	0.00179984	0.238407
chr13:114849000-114852746*S_Shelf	cg14696311	13	114855198			RASA3	NM_007368	Body	chr13:114849000-114852746	S_Shelf	0.000107316	0.441049	0.0118457	0.737474	X	0.906597	0.92225	0.906044	0.014138	0.00129018	0.00621598	0.000552612
chr13:114849000-114852746*S_Shelf	cg18532273	13	114855429			RASA3	NM_007368	Body	chr13:114849000-114852746	S_Shelf	0.000107316	0.374847	0.0118457	0.69907	X	0.924939	0.93411	0.931592	0.0173609	0.010544	0.00530523	-0.00665227
chr13:114849000-114852746*S_Shelf	cg01215169	13	114855572			RASA3	NM_007368	Body	chr13:114849000-114852746	S_Shelf	0.000107316	9.04937e-06	0.0118457	0.0104611	X	0.880697	0.817404	0.785625	0.010542	0.0308396	0.00639742	0.0950727
chr11:1247830-1248140*S_Shore	cg04862885	11	1248653			MUC5B	NM_002458	Body	chr11:1247830-1248140	S_Shore	2.74305e-05	0.157328	0.0119062	0.531051	X	0.550756	0.598957	0.602476	0.0682923	0.0493725	0.024049	-0.0517198
chr11:1247830-1248140*S_Shore	cg09906991	11	1248676			MUC5B	NM_002458	Body	chr11:1247830-1248140	S_Shore	2.74305e-05	0.0555713	0.0119062	0.353196	X	0.687703	0.791941	0.835275	0.129616	0.0457392	0.0128549	-0.147572
chr11:1247830-1248140*S_Shore	cg26676440	11	1248959			MUC5B	NM_002458	Body	chr11:1247830-1248140	S_Shore	2.74305e-05	0.000115128	0.0119062	0.0279609	X	0.492796	0.671908	0.71535	0.0574884	0.0868543	0.0407423	-0.222554
chr11:1247830-1248140*S_Shore	cg01133890	11	1248971	rs2075855		MUC5B	NM_002458	Body	chr11:1247830-1248140	S_Shore	2.74305e-05	0.00213191	0.0119062	0.086278	X	0.585661	0.731888	0.867075	0.105889	0.00906483	0.0106142	-0.281414
chr11:1247830-1248140*S_Shore	cg02522041	11	1249008			MUC5B	NM_002458	Body	chr11:1247830-1248140	S_Shore	2.74305e-05	0.0123799	0.0119062	0.176593	X	0.540091	0.634474	0.659451	0.0777	0.0161013	0.0145338	-0.119359
chr11:1247830-1248140*S_Shore	cg19488922	11	1249444			MUC5B	NM_002458	Body	chr11:1247830-1248140	S_Shore	2.74305e-05	0.417909	0.0119062	0.724356	X	0.464924	0.631835	0.44903	0.122929	0.0341293	0.0305762	0.0158934
chr22:42095414-42096189*N_Shore	cg00501356	22	42093980			C22orf46	NM_001142964	3'UTR	chr22:42095414-42096189	N_Shore	3.62936e-05	0.00337329	0.0119062	0.105181	X	0.341708	0.565351	0.576757	0.122554	0.108462	0.0455041	-0.235048
chr22:42095414-42096189*N_Shore	cg17471677	22	42094896			MEI1	NM_152513	TSS1500	chr22:42095414-42096189	N_Shore	3.62936e-05	0.232917	0.0119062	0.602538	X	0.909689	0.933176	0.935134	0.0425416	0.00791834	0.00618751	-0.0254455
chr22:42095414-42096189*N_Shore	cg23592953	22	42095154			MEI1	NM_152513	TSS1500	chr22:42095414-42096189	N_Shore	3.62936e-05	0.567455	0.0119062	0.80769	X	0.680544	0.721111	0.704594	0.111417	0.0306144	0.0364473	-0.0240496
chr22:42095414-42096189*N_Shore	cg20522370	22	42095347			MEI1	NM_152513	TSS200	chr22:42095414-42096189	N_Shore	3.62936e-05	0.310063	0.0119062	0.657146	X	0.2576	0.360592	0.31387	0.151814	0.0368963	0.023053	-0.0562703
chr22:42095414-42096189*N_Shore	cg10296410	22	42095368			MEI1	NM_152513	TSS200	chr22:42095414-42096189	N_Shore	3.62936e-05	0.988018	0.0119062	0.995621	X	0.0876035	0.113193	0.0717531	0.1021	0.00514075	0.00847753	0.0158504
chr1:1850098-1851391*S_Shore	cg10219957	1	1851416			TMEM52	NM_178545	TSS1500	chr1:1850098-1851391	S_Shore	2.83848e-05	0.0026676	0.0119915	0.0950939		0.859542	0.752118	0.790104	0.0438533	0.00229103	0.00295521	0.0694385
chr1:1850098-1851391*S_Shore	cg22536775	1	1851439			TMEM52	NM_178545	TSS1500	chr1:1850098-1851391	S_Shore	2.83848e-05	0.957886	0.0119915	0.984379		0.570636	0.512401	0.618037	0.203585	0.0367924	0.00528536	-0.0474009
chr1:1850098-1851391*S_Shore	cg09859491	1	1851542			TMEM52	NM_178545	TSS1500	chr1:1850098-1851391	S_Shore	2.83848e-05	0.381786	0.0119915	0.703069		0.889357	0.905426	0.920099	0.0586888	0.022724	0.00764951	-0.0307419
chr1:1850098-1851391*S_Shore	cg06174563	1	1851910			TMEM52	NM_178545	TSS1500	chr1:1850098-1851391	S_Shore	2.83848e-05	0.0366211	0.0119915	0.291649		0.812504	0.783194	0.755359	0.0397143	0.00270503	0.0105359	0.0571453
chr1:1850098-1851391*S_Shore	cg01428437	1	1852164			TMEM52	NM_178545	TSS1500	chr1:1850098-1851391	S_Shore	2.83848e-05	0.358287	0.0119915	0.688254		0.690757	0.611937	0.595315	0.201395	0.0646709	0.00805855	0.0954423
chr1:1850098-1851391*S_Shore	cg04886783	1	1852216			TMEM52	NM_178545	TSS1500	chr1:1850098-1851391	S_Shore	2.83848e-05	0.363443	0.0119915	0.691628		0.560565	0.518884	0.469923	0.162076	0.0335861	0.0201177	0.0906422
chr20:35374110-35374654*Island	cg02844985	20	35374156			NDRG3;NDRG3	NM_022477;NM_032013	5'UTR;5'UTR	chr20:35374110-35374654	Island	3.78177e-05	0.199541	0.0119915	0.573867		0.0620664	0.0605998	0.0577187	0.00429795	0.00517315	0.00226357	0.00434773
chr20:35374110-35374654*Island	cg01427976	20	35374581			NDRG3;NDRG3	NM_022477;NM_032013	TSS200;TSS200	chr20:35374110-35374654	Island	3.78177e-05	0.873338	0.0119915	0.951813		0.02342	0.023422	0.0230258	0.00287702	5.46256e-05	0.00231349	0.000394175
chr20:35374110-35374654*Island	cg15432180	20	35374647			NDRG3;NDRG3	NM_022477;NM_032013	TSS200;TSS200	chr20:35374110-35374654	Island	3.78177e-05	0.866883	0.0119915	0.949316		0.021939	0.0221326	0.0220543	0.00150887	0.000145485	0.00193784	-0.000115277
chr20:35374110-35374654*Island	cg24125063	20	35374650			NDRG3;NDRG3	NM_022477;NM_032013	TSS200;TSS200	chr20:35374110-35374654	Island	3.78177e-05	0.170554	0.0119915	0.545749		0.062602	0.0593354	0.0560755	0.00458691	0.0146563	0.00234976	0.00652651
chr20:35374110-35374654*Island	cg19975209	20	35374653			NDRG3;NDRG3	NM_022477;NM_032013	TSS200;TSS200	chr20:35374110-35374654	Island	3.78177e-05	0.000908759	0.0119915	0.0604498		0.0393094	0.0335339	0.0334314	0.00199938	0.00367026	0.00206147	0.00587799
chr2:1493652-1494239*S_Shelf	cg13414059	2	1497815	rs1126797		TPO;TPO;TPO;TPO	NM_175719;NM_000547;NM_175721;NM_175722	Body;Body;Body;Body	chr2:1493652-1494239	S_Shelf	5.5714e-05	0.0375785	0.0119915	0.295053	X	0.457729	0.581089	0.630928	0.137819	0.0396941	0.0203817	-0.173199
chr2:1493652-1494239*S_Shelf	cg26541429	2	1497868	rs10198697		TPO;TPO;TPO;TPO	NM_175719;NM_000547;NM_175721;NM_175722	Body;Body;Body;Body	chr2:1493652-1494239	S_Shelf	5.5714e-05	0.0081168	0.0119915	0.147365	X	0.304434	0.475755	0.51256	0.126793	0.0467876	0.013605	-0.208126
chr2:1493652-1494239*S_Shelf	cg18019372	2	1498065			TPO;TPO;TPO;TPO	NM_175719;NM_000547;NM_175721;NM_175722	Body;Body;Body;Body	chr2:1493652-1494239	S_Shelf	5.5714e-05	1.90388e-06	0.0119915	0.00513542	X	0.0704752	0.178425	0.156703	0.0165487	0.0227541	0.00177055	-0.086228
chr2:1493652-1494239*S_Shelf	cg03545077	2	1498138		rs10208730	TPO;TPO;TPO;TPO	NM_175719;NM_000547;NM_175721;NM_175722	Body;Body;Body;Body	chr2:1493652-1494239	S_Shelf	5.5714e-05	0.00895497	0.0119915	0.153278	X	0.264236	0.641843	0.418944	0.132369	0.0199689	0.0182606	-0.154708
chr11:71159014-71159831*S_Shore	cg16151558	11	71159853			DHCR7;DHCR7	NM_001360;NM_001163817	TSS1500;TSS1500	chr11:71159014-71159831	S_Shore	0.000111859	0.118112	0.0119915	0.478477	X	0.0878913	0.0843	0.0758193	0.00824161	0.014188	0.0053183	0.012072
chr11:71159014-71159831*S_Shore	cg07487535	11	71159905			DHCR7;DHCR7	NM_001360;NM_001163817	TSS1500;TSS1500	chr11:71159014-71159831	S_Shore	0.000111859	7.14252e-06	0.0119915	0.00963986	X	0.0905499	0.166782	0.183117	0.0204389	0.00992554	0.00657275	-0.0925668
chr11:71159014-71159831*S_Shore	cg04460185	11	71160219			DHCR7;DHCR7	NM_001360;NM_001163817	TSS1500;TSS1500	chr11:71159014-71159831	S_Shore	0.000111859	0.548132	0.0119915	0.79769	X	0.123115	0.224002	0.120689	0.129367	0.00104078	0.0224074	0.00242658
chr5:178003623-178004247*Island	cg20194689	5	178003633			COL23A1	NM_173465	Body	chr5:178003623-178004247	Island	0.000112564	0.0101953	0.0119915	0.161858	X	0.470908	0.616703	0.587087	0.0870855	0.021055	0.02167	-0.116178
chr5:178003623-178004247*Island	cg20764887	5	178004012	rs10064288		COL23A1	NM_173465	Body	chr5:178003623-178004247	Island	0.000112564	4.02805e-06	0.0119915	0.00715377	X	0.0623864	0.212575	0.32844	0.00979095	0.0102079	0.0156327	-0.266053
chr5:178003623-178004247*Island	cg06183338	5	178004204			COL23A1	NM_173465	Body	chr5:178003623-178004247	Island	0.000112564	0.000146288	0.0119915	0.0306533	X	0.367324	0.643189	0.775128	0.101812	0.118538	0.0617578	-0.407804
chr16:770620-772158*S_Shore	cg09385972	16	772568			FAM173A	NM_023933	3'UTR	chr16:770620-772158	S_Shore	0.00011389	0.518084	0.0119915	0.781188		0.460062	0.478024	0.361676	0.159254	0.0792423	0.00223179	0.0983866
chr16:770620-772158*S_Shore	cg27399753	16	772689			CCDC78	NM_001031737	3'UTR	chr16:770620-772158	S_Shore	0.00011389	0.754178	0.0119915	0.901		0.832929	0.877193	0.830817	0.109466	0.0332033	0.0156649	0.00211248
chr16:770620-772158*S_Shore	cg06060703	16	773998		rs73489336	CCDC78	NM_001031737	Body	chr16:770620-772158	S_Shore	0.00011389	2.47492e-05	0.0119915	0.015678		0.516331	0.676223	0.782899	0.0467974	0.0010613	0.012702	-0.266568
chr12:130823502-130824083*Island	cg02382037	12	130823570			PIWIL1	NM_004764	5'UTR	chr12:130823502-130824083	Island	5.72413e-05	0.00019503	0.0119941	0.0343085	X	0.102703	0.152143	0.17811	0.0177511	0.0323165	0.00417973	-0.0754072
chr12:130823502-130824083*Island	cg23548151	12	130823838			PIWIL1	NM_004764	5'UTR	chr12:130823502-130824083	Island	5.72413e-05	0.000389028	0.0119941	0.0434069	X	0.047942	0.11345	0.0879101	0.0128609	0.0298469	0.00375394	-0.0399681
chr12:130823502-130824083*Island	cg13900773	12	130824015			PIWIL1	NM_004764	5'UTR	chr12:130823502-130824083	Island	5.72413e-05	0.0237506	0.0119941	0.238774	X	0.0297815	0.0596631	0.0401683	0.00215327	0.0293943	0.00239936	-0.0103868
chr12:130823502-130824083*Island	cg12122741	12	130824082		rs10773767	PIWIL1	NM_004764	5'UTR	chr12:130823502-130824083	Island	5.72413e-05	0.000217891	0.0119941	0.0358626	X	0.209226	0.343364	0.446066	0.0539257	0.0682911	0.0153617	-0.23684
chr19:45908140-45908466*Island	cg03554552	19	45908146			CD3EAP;PPP1R13L;PPP1R13L	NM_012099;NM_001142502;NM_006663	TSS1500;5'UTR;5'UTR	chr19:45908140-45908466	Island	2.94816e-05	0.93209	0.0120864	0.97458		0.144222	0.172918	0.119721	0.0773831	0.0168368	0.00516265	0.0245013
chr19:45908140-45908466*Island	cg23661204	19	45908262			CD3EAP;PPP1R13L;PPP1R13L;PPP1R13L	NM_012099;NM_006663;NM_001142502;NM_006663	TSS1500;1stExon;5'UTR;5'UTR	chr19:45908140-45908466	Island	2.94816e-05	0.309898	0.0120864	0.657058		0.0661653	0.0951992	0.0662218	0.016487	0.0284472	0.00226433	-5.64994e-05
chr19:45908140-45908466*Island	cg23953174	19	45908324			CD3EAP;PPP1R13L;PPP1R13L	NM_012099;NM_001142502;NM_006663	TSS1500;5'UTR;TSS200	chr19:45908140-45908466	Island	2.94816e-05	0.000987747	0.0120864	0.0625444		0.0383834	0.0581459	0.0959017	0.00569407	0.0168692	0.0121582	-0.0575184
chr19:45908140-45908466*Island	cg24415941	19	45908329			CD3EAP;PPP1R13L;PPP1R13L	NM_012099;NM_001142502;NM_006663	TSS1500;5'UTR;TSS200	chr19:45908140-45908466	Island	2.94816e-05	0.24125	0.0120864	0.609176		0.0500976	0.0614082	0.0538297	0.00735151	0.0213144	0.0024737	-0.0037321
chr19:45908140-45908466*Island	cg17427418	19	45908440	rs10412761		CD3EAP;PPP1R13L;PPP1R13L	NM_012099;NM_001142502;NM_006663	TSS1500;5'UTR;TSS200	chr19:45908140-45908466	Island	2.94816e-05	0.261544	0.0120864	0.623964		0.0614839	0.0829941	0.0590118	0.0031015	0.0165844	0.00327618	0.00247218
chr19:45908140-45908466*Island	cg04540976	19	45908453			CD3EAP;PPP1R13L;PPP1R13L	NM_012099;NM_001142502;NM_006663	TSS1500;5'UTR;TSS200	chr19:45908140-45908466	Island	2.94816e-05	0.557274	0.0120864	0.802346		0.0437006	0.0476463	0.044106	0.00631302	0.0028797	0.000130523	-0.000405325
chr8:1616521-1616876*N_Shelf	cg24035595	8	1613877			DLGAP2	NM_004745	Body	chr8:1616521-1616876	N_Shelf	3.88047e-05	0.0025946	0.0120864	0.0940102	X	0.709327	0.789786	0.824493	0.0416319	0.0766145	0.0240768	-0.115166
chr8:1616521-1616876*N_Shelf	cg17407455	8	1613919	rs58853139		DLGAP2	NM_004745	Body	chr8:1616521-1616876	N_Shelf	3.88047e-05	0.465578	0.0120864	0.752032	X	0.900352	0.86203	0.904783	0.0120483	0.067692	0.0156364	-0.00443109
chr8:1616521-1616876*N_Shelf	cg21620107	8	1614053			DLGAP2	NM_004745	Body	chr8:1616521-1616876	N_Shelf	3.88047e-05	0.513055	0.0120864	0.778611	X	0.535005	0.572417	0.563818	0.0809727	0.159634	0.0229913	-0.0288122
chr8:1616521-1616876*N_Shelf	cg20812772	8	1614107			DLGAP2	NM_004745	Body	chr8:1616521-1616876	N_Shelf	3.88047e-05	0.00216404	0.0120864	0.0868135	X	0.835219	0.867554	0.90251	0.0146698	0.0446973	0.00971823	-0.067291
chr8:1616521-1616876*N_Shelf	cg03613433	8	1614182			DLGAP2	NM_004745	Body	chr8:1616521-1616876	N_Shelf	3.88047e-05	0.0028721	0.0120864	0.0983064	X	0.116235	0.276887	0.230765	0.0576047	0.0817649	0.0471024	-0.11453
chr2:3683029-3683290*Island	cg01745480	2	3683030			COLEC11;COLEC11	NM_024027;NM_199235	Body;Body	chr2:3683029-3683290	Island	5.87799e-05	0.0250869	0.0120864	0.244793	X	0.160522	0.34186	0.18699	0.0238934	0.0212799	0.0114158	-0.0264686
chr2:3683029-3683290*Island	cg27472937	2	3683119			COLEC11;COLEC11	NM_024027;NM_199235	Body;Body	chr2:3683029-3683290	Island	5.87799e-05	0.13182	0.0120864	0.49851	X	0.0948268	0.29856	0.110385	0.0843942	0.0427819	0.0338429	-0.015558
chr2:3683029-3683290*Island	cg24048627	2	3683186	rs11679965	rs35620600	COLEC11;COLEC11	NM_024027;NM_199235	Body;Body	chr2:3683029-3683290	Island	5.87799e-05	0.000177652	0.0120864	0.0331758	X	0.169633	0.467152	0.329689	0.0533542	0.0238516	0.00461043	-0.160056
chr2:3683029-3683290*Island	cg09256862	2	3683283			COLEC11;COLEC11	NM_024027;NM_199235	Body;Body	chr2:3683029-3683290	Island	5.87799e-05	0.000357474	0.0120864	0.0420273	X	0.10349	0.30026	0.225514	0.0326007	0.103984	0.0111824	-0.122024
chr18:35065039-35065548*S_Shore	cg16345171	18	35066382			BRUNOL4;BRUNOL4;BRUNOL4;BRUNOL4	NM_001025088;NM_020180;NM_001025089;NM_001025087	Body;Body;Body;Body	chr18:35065039-35065548	S_Shore	0.000117765	2.92476e-05	0.0120864	0.016791	X	0.345421	0.500636	0.552654	0.0475173	0.045523	0.018508	-0.207234
chr18:35065039-35065548*S_Shore	cg26079666	18	35067009			BRUNOL4;BRUNOL4;BRUNOL4;BRUNOL4	NM_001025088;NM_020180;NM_001025089;NM_001025087	Body;Body;Body;Body	chr18:35065039-35065548	S_Shore	0.000117765	0.0296558	0.0120864	0.264916	X	0.214557	0.251755	0.267891	0.0370957	0.0352384	0.00922455	-0.0533341
chr18:35065039-35065548*S_Shore	cg16705205	18	35067529	rs1557416	rs7238538	BRUNOL4;BRUNOL4;BRUNOL4;BRUNOL4	NM_001025088;NM_020180;NM_001025089;NM_001025087	Body;Body;Body;Body	chr18:35065039-35065548	S_Shore	0.000117765	0.00644001	0.0120864	0.134497	X	0.0317234	0.0576963	0.254009	0.0106068	0.0604625	0.018211	-0.222286
chr12:21590469-21590785*N_Shore	cg08551027	12	21589206	rs17681644		PYROXD1	NM_024854	TSS1500	chr12:21590469-21590785	N_Shore	5.94658e-05	0.0278801	0.0121311	0.257407		0.550675	0.737953	0.759563	0.17035	0.0429678	0.0160379	-0.208887
chr12:21590469-21590785*N_Shore	cg01055462	12	21590246		rs12297936	PYROXD1	NM_024854	TSS1500	chr12:21590469-21590785	N_Shore	5.94658e-05	0.443437	0.0121311	0.738883		0.631329	0.655795	0.824057	0.334302	0.125302	0.01379	-0.192728
chr12:21590469-21590785*N_Shore	cg21962791	12	21590305			PYROXD1	NM_024854	TSS1500	chr12:21590469-21590785	N_Shore	5.94658e-05	0.000314552	0.0121311	0.0401175		0.102327	0.266096	0.202272	0.0418687	0.00785112	0.0151085	-0.0999452
chr12:21590469-21590785*N_Shore	cg09738429	12	21590451	rs17619980		PYROXD1	NM_024854	TSS200	chr12:21590469-21590785	N_Shore	5.94658e-05	0.0693102	0.0121311	0.387081		0.0870655	0.0673405	0.0614527	0.0246008	0.011038	0.00298949	0.0256128
chr19:35760457-35760865*Island	cg19279529	19	35760554	rs71707204		USF2;USF2	NM_003367;NM_207291	Body;Body	chr19:35760457-35760865	Island	0.000119389	0.379206	0.0121344	0.701562	X	0.0383446	0.0397737	0.0302243	0.00851198	0.00803252	0.00377948	0.00812029
chr19:35760457-35760865*Island	cg14558639	19	35760677			USF2;USF2	NM_003367;NM_207291	Body;Body	chr19:35760457-35760865	Island	0.000119389	3.98219e-05	0.0121344	0.0197206	X	0.0734316	0.106761	0.108142	0.00926693	0.0126152	0.0038293	-0.0347101
chr19:35760457-35760865*Island	cg27563174	19	35760861			USF2;USF2	NM_003367;NM_207291	Body;Body	chr19:35760457-35760865	Island	0.000119389	0.85416	0.0121344	0.944212	X	0.151665	0.191007	0.0990197	0.163552	0.187782	0.00462294	0.0526454
chr1:231003631-231004655*Island	cg15745921	1	231003632			C1orf198;C1orf198	NM_032800;NM_001136494	Body;Body	chr1:231003631-231004655	Island	1.03559e-05	0.678032	0.012169	0.864723		0.025426	0.0270373	0.0226828	0.0043246	0.00210788	0.0032081	0.0027432
chr1:231003631-231004655*Island	cg08005943	1	231004157			C1orf198;C1orf198	NM_032800;NM_001136494	1stExon;5'UTR	chr1:231003631-231004655	Island	1.03559e-05	0.687977	0.012169	0.869591		0.0568486	0.0608018	0.0503855	0.00400671	0.0231418	0.00829826	0.00646315
chr1:231003631-231004655*Island	cg19082003	1	231004179			C1orf198;C1orf198	NM_032800;NM_001136494	1stExon;5'UTR	chr1:231003631-231004655	Island	1.03559e-05	0.182832	0.012169	0.558921		0.0234438	0.0243872	0.0267593	0.00259128	0.000498941	0.00402795	-0.00331547
chr1:231003631-231004655*Island	cg06837355	1	231004185			C1orf198;C1orf198	NM_032800;NM_001136494	1stExon;5'UTR	chr1:231003631-231004655	Island	1.03559e-05	0.886497	0.012169	0.956906		0.0177826	0.0174185	0.0177362	0.00198974	0.0023784	0.00238732	4.63405e-05
chr1:231003631-231004655*Island	cg19085699	1	231004314			C1orf198;C1orf198	NM_001136494;NM_032800	5'UTR;TSS200	chr1:231003631-231004655	Island	1.03559e-05	0.0022167	0.012169	0.0877247		0.213968	0.304555	0.254838	0.0183779	0.0354278	0.0105411	-0.0408706
chr1:231003631-231004655*Island	cg10333268	1	231004326			C1orf198;C1orf198	NM_001136494;NM_032800	5'UTR;TSS200	chr1:231003631-231004655	Island	1.03559e-05	0.625379	0.012169	0.83788		0.0185247	0.0203041	0.0180358	0.00104899	0.000964984	0.00179216	0.00048886
chr1:231003631-231004655*Island	cg05938705	1	231004359	rs1202586		C1orf198;C1orf198	NM_001136494;NM_032800	5'UTR;TSS200	chr1:231003631-231004655	Island	1.03559e-05	0.112002	0.012169	0.469343		0.0400132	0.040463	0.045855	0.00324325	0.00503615	0.00187804	-0.00584183
chr1:231003631-231004655*Island	cg19729672	1	231004369	rs1202586		C1orf198;C1orf198	NM_001136494;NM_032800	5'UTR;TSS200	chr1:231003631-231004655	Island	1.03559e-05	0.787704	0.012169	0.916019		0.0343013	0.0387169	0.0300488	0.00374321	0.00705386	0.00235009	0.00425247
chr1:231003631-231004655*Island	cg10348643	1	231004374	rs1202586		C1orf198;C1orf198	NM_001136494;NM_032800	5'UTR;TSS200	chr1:231003631-231004655	Island	1.03559e-05	0.689223	0.012169	0.870042		0.0348274	0.0340122	0.0341357	0.00331643	0.00200249	0.00349767	0.000691691
chr1:231003631-231004655*Island	cg03324123	1	231004380	rs1202586		C1orf198;C1orf198	NM_001136494;NM_032800	5'UTR;TSS200	chr1:231003631-231004655	Island	1.03559e-05	0.313693	0.012169	0.659534		0.0818521	0.0883368	0.0648132	0.00973542	0.01366	0.00667748	0.0170389
chr1:231003631-231004655*Island	cg07152177	1	231004507			C1orf198;C1orf198	NM_001136494;NM_032800	5'UTR;TSS1500	chr1:231003631-231004655	Island	1.03559e-05	0.541024	0.012169	0.793376		0.0253296	0.0259563	0.0259334	0.00191409	0.00099423	0.00148185	-0.000603832
chr1:231003631-231004655*Island	cg20272604	1	231004631			C1orf198;C1orf198	NM_001136494;NM_032800	5'UTR;TSS1500	chr1:231003631-231004655	Island	1.03559e-05	0.970393	0.012169	0.988977		0.0759837	0.082822	0.071659	0.00596383	0.001447	0.00402541	0.00432475
chr1:231003631-231004655*Island	cg09740319	1	231004641			C1orf198;C1orf198	NM_001136494;NM_032800	5'UTR;TSS1500	chr1:231003631-231004655	Island	1.03559e-05	0.951968	0.012169	0.982056		0.0345405	0.0380966	0.0319126	0.00391812	0.00364105	0.00391671	0.00262785
chr1:231003631-231004655*Island	cg16252637	1	231004649			C1orf198;C1orf198	NM_001136494;NM_032800	5'UTR;TSS1500	chr1:231003631-231004655	Island	1.03559e-05	0.569379	0.012169	0.80896		0.014188	0.0141577	0.013646	0.00113771	0.000192114	0.000858232	0.000541999
chr12:56325774-56326223*N_Shore	cg21587469	12	56323816			DGKA	NM_001345	TSS1500	chr12:56325774-56326223	N_Shore	2.08152e-05	0.261862	0.012169	0.624102	X	0.738109	0.773213	0.919677	0.213797	0.109125	0.00612584	-0.181569
chr12:56325774-56326223*N_Shore	cg15829663	12	56324837			DGKA;DGKA;DGKA;DGKA	NM_201445;NM_201554;NM_201444;NM_001345	TSS1500;TSS1500;TSS1500;TSS200	chr12:56325774-56326223	N_Shore	2.08152e-05	0.66762	0.012169	0.859553	X	0.0398508	0.0415674	0.0360509	0.00696002	0.00392213	0.00422849	0.00379989
chr12:56325774-56326223*N_Shore	cg26477856	12	56324915			DGKA;DGKA;DGKA;DGKA	NM_201445;NM_201554;NM_201444;NM_001345	TSS1500;TSS1500;TSS1500;TSS200	chr12:56325774-56326223	N_Shore	2.08152e-05	0.453969	0.012169	0.745011	X	0.577402	0.527411	0.511684	0.166693	0.0498559	0.0099711	0.0657183
chr12:56325774-56326223*N_Shore	cg20051772	12	56325015			DGKA;DGKA;DGKA;DGKA;DGKA	NM_201445;NM_201554;NM_201444;NM_001345;NM_001345	TSS1500;TSS1500;TSS1500;5'UTR;1stExon	chr12:56325774-56326223	N_Shore	2.08152e-05	2.574e-07	0.012169	0.0020829	X	0.102927	0.40227	0.452774	0.0509836	0.0283205	0.0313591	-0.349846
chr12:56325774-56326223*N_Shore	cg22876908	12	56325149			DGKA;DGKA;DGKA;DGKA	NM_201445;NM_201554;NM_201444;NM_001345	TSS1500;TSS1500;TSS1500;5'UTR	chr12:56325774-56326223	N_Shore	2.08152e-05	0.0803698	0.012169	0.41142	X	0.310731	0.400911	0.536656	0.168631	0.184256	0.01314	-0.225925
chr12:56325774-56326223*N_Shore	cg23796818	12	56325715			DGKA;DGKA;DGKA;DGKA	NM_001345;NM_201445;NM_201554;NM_201444	5'UTR;TSS200;TSS200;TSS200	chr12:56325774-56326223	N_Shore	2.08152e-05	0.140451	0.012169	0.509303	X	0.0305013	0.0264941	0.027182	0.00412288	0.0005533	0.00469844	0.00331933
chr12:56325774-56326223*N_Shore	cg17536086	12	56325730			DGKA;DGKA;DGKA;DGKA	NM_001345;NM_201445;NM_201554;NM_201444	5'UTR;TSS200;TSS200;TSS200	chr12:56325774-56326223	N_Shore	2.08152e-05	0.673481	0.012169	0.862263	X	0.0264164	0.0275565	0.026986	0.00302426	0.00424113	0.00355636	-0.000569601
chr12:56325774-56326223*N_Shore	cg02002664	12	56325736			DGKA;DGKA;DGKA;DGKA	NM_001345;NM_201445;NM_201554;NM_201444	5'UTR;TSS200;TSS200;TSS200	chr12:56325774-56326223	N_Shore	2.08152e-05	0.00795012	0.012169	0.146147	X	0.0210893	0.0222916	0.0240639	0.00121696	0.000265222	0.00070121	-0.00297456
chr7:89840813-89841491*S_Shore	cg27367526	7	89841692			STEAP2;STEAP2;STEAP2	NM_001040665;NM_001040666;NM_152999	5'UTR;TSS1500;5'UTR	chr7:89840813-89841491	S_Shore	6.04118e-05	0.280629	0.012169	0.637653		0.0759472	0.132181	0.0943325	0.0617837	0.0118419	0.0147625	-0.0183853
chr7:89840813-89841491*S_Shore	cg02206373	7	89841767	rs17865465		STEAP2;STEAP2;STEAP2	NM_001040665;NM_001040666;NM_152999	5'UTR;TSS1500;5'UTR	chr7:89840813-89841491	S_Shore	6.04118e-05	0.000616394	0.012169	0.0522875		0.140222	0.337976	0.321637	0.0836714	0.0190499	0.00693576	-0.181415
chr7:89840813-89841491*S_Shore	cg26521402	7	89842741			STEAP2;STEAP2;STEAP2	NM_001040665;NM_001040666;NM_152999	5'UTR;TSS1500;5'UTR	chr7:89840813-89841491	S_Shore	6.04118e-05	0.0313539	0.012169	0.271793		0.711259	0.799815	0.878812	0.112847	0.0377108	0.0202506	-0.167553
chr7:89840813-89841491*S_Shore	cg20474924	7	89843258			STEAP2;STEAP2;STEAP2	NM_001040666;NM_001040665;NM_152999	5'UTR;5'UTR;5'UTR	chr7:89840813-89841491	S_Shore	6.04118e-05	0.335992	0.012169	0.674448		0.866549	0.900371	0.936464	0.118689	0.0389258	0.0118321	-0.0699155
chr9:4662252-4662951*Island	cg04630810	9	4662735			C9orf68;PPAPDC2	NM_001039395;NM_203453	Body;1stExon	chr9:4662252-4662951	Island	6.21605e-05	0.0901163	0.012169	0.431312	X	0.0551446	0.0674168	0.0591859	0.0068914	0.00644758	0.00435329	-0.00404125
chr9:4662252-4662951*Island	cg14519950	9	4662766	rs17857157		C9orf68;PPAPDC2	NM_001039395;NM_203453	Body;1stExon	chr9:4662252-4662951	Island	6.21605e-05	0.288261	0.012169	0.642751	X	0.0456421	0.0511842	0.0529371	0.0121633	0.00075487	0.00762247	-0.00729496
chr9:4662252-4662951*Island	cg13696752	9	4662858			C9orf68;PPAPDC2	NM_001039395;NM_203453	Body;1stExon	chr9:4662252-4662951	Island	6.21605e-05	0.000176827	0.012169	0.0331758	X	0.104642	0.172021	0.239343	0.0257917	0.0255637	0.0046671	-0.134701
chr9:4662252-4662951*Island	cg27204993	9	4662937			C9orf68;PPAPDC2	NM_001039395;NM_203453	Body;1stExon	chr9:4662252-4662951	Island	6.21605e-05	0.000105028	0.012169	0.0273737	X	0.168581	0.342471	0.360646	0.0652127	0.0147739	0.00111325	-0.192064
chr19:3398628-3398935*Island	cg14389547	19	3398778			NFIC;NFIC	NM_005597;NM_205843	Body;Body	chr19:3398628-3398935	Island	0.00012195	0.000102502	0.012169	0.0273345		0.148429	0.192352	0.201494	0.0142248	0.0212488	0.00674722	-0.0530648
chr19:3398628-3398935*Island	cg15658793	19	3398810			NFIC;NFIC	NM_005597;NM_205843	Body;Body	chr19:3398628-3398935	Island	0.00012195	0.242661	0.012169	0.61039		0.0865099	0.0942136	0.140727	0.057876	0.0320848	0.011503	-0.0542168
chr19:3398628-3398935*Island	cg24863815	19	3398907		rs7246450	NFIC;NFIC	NM_005597;NM_205843	Body;Body	chr19:3398628-3398935	Island	0.00012195	0.460624	0.012169	0.748979		0.344409	0.275739	0.269192	0.207235	0.0386945	0.0304929	0.0752168
chr7:101961741-101962226*Island	cg24707573	7	101961796			SH2B2	NM_020979	Body	chr7:101961741-101962226	Island	0.000122828	0.0013377	0.012169	0.0712602	X	0.155458	0.334809	0.591374	0.120027	0.0234408	0.0270958	-0.435917
chr7:101961741-101962226*Island	cg17190891	7	101962112			SH2B2	NM_020979	3'UTR	chr7:101961741-101962226	Island	0.000122828	0.000151654	0.012169	0.0312168	X	0.139495	0.296995	0.378369	0.0547797	0.0966138	0.0144663	-0.238874
chr7:101961741-101962226*Island	cg08952306	7	101962123			SH2B2	NM_020979	3'UTR	chr7:101961741-101962226	Island	0.000122828	4.29581e-06	0.012169	0.00735752	X	0.122525	0.442324	0.502899	0.0741799	0.0924059	0.00693708	-0.380374
chr13:24152899-24154140*N_Shore	cg10594075	13	24152135			TNFRSF19	NM_148957	5'UTR	chr13:24152899-24154140	N_Shore	6.3153e-05	0.000999343	0.0122189	0.0627342		0.519853	0.405275	0.395219	0.0577184	0.00400776	0.0042786	0.124634
chr13:24152899-24154140*N_Shore	cg07040435	13	24152248			TNFRSF19;TNFRSF19	NM_018647;NM_148957	TSS1500;5'UTR	chr13:24152899-24154140	N_Shore	6.3153e-05	0.949755	0.0122189	0.981285		0.861681	0.776994	0.912414	0.0983298	0.0456153	0.012697	-0.0507333
chr13:24152899-24154140*N_Shore	cg03960313	13	24152357	rs3814787		TNFRSF19;TNFRSF19	NM_018647;NM_148957	TSS1500;5'UTR	chr13:24152899-24154140	N_Shore	6.3153e-05	0.214096	0.0122189	0.586618		0.606957	0.384559	0.559522	0.175591	0.0783082	0.017259	0.0474346
chr13:24152899-24154140*N_Shore	cg10656742	13	24152779			TNFRSF19;TNFRSF19	NM_018647;NM_148957	TSS1500;5'UTR	chr13:24152899-24154140	N_Shore	6.3153e-05	0.106396	0.0122189	0.460692		0.114683	0.128634	0.185863	0.0514451	0.0381442	0.0129789	-0.07118
chr12:133102168-133102604*Island	cg12967384	12	133102272			FBRSL1	NM_001142641	Body	chr12:133102168-133102604	Island	0.000126404	0.190039	0.0122189	0.565795	X	0.959365	0.971053	0.969378	0.0162306	0.0064255	0.0054155	-0.0100132
chr12:133102168-133102604*Island	cg09663836	12	133102331			FBRSL1	NM_001142641	Body	chr12:133102168-133102604	Island	0.000126404	2.23697e-06	0.0122189	0.00555433	X	0.906448	0.772138	0.784865	0.0260834	8.82156e-05	0.0195852	0.121583
chr12:133102168-133102604*Island	cg16869622	12	133102529		rs35341115	FBRSL1	NM_001142641	Body	chr12:133102168-133102604	Island	0.000126404	0.0435556	0.0122189	0.316651	X	0.87553	0.890831	0.912952	0.0239007	0.0205625	0.00371396	-0.0374219
chr12:110156267-110156496*Island	cg15785868	12	110156356			C12orf34	NM_032829	5'UTR	chr12:110156267-110156496	Island	6.40557e-05	1.05978e-06	0.0123275	0.00383175	X	0.139751	0.432783	0.441084	0.0535258	0.0706741	0.0269281	-0.301333
chr12:110156267-110156496*Island	cg11190248	12	110156389			C12orf34	NM_032829	5'UTR	chr12:110156267-110156496	Island	6.40557e-05	0.059897	0.0123275	0.364607	X	0.181229	0.336862	0.305253	0.140539	0.0340354	0.0101032	-0.124024
chr12:110156267-110156496*Island	cg02742775	12	110156442			C12orf34	NM_032829	5'UTR	chr12:110156267-110156496	Island	6.40557e-05	0.526693	0.0123275	0.785447	X	0.623547	0.699125	0.670706	0.196077	0.0240395	0.00199318	-0.047159
chr12:110156267-110156496*Island	cg15639592	12	110156459			C12orf34	NM_032829	5'UTR	chr12:110156267-110156496	Island	6.40557e-05	0.433331	0.0123275	0.732943	X	0.450179	0.557276	0.455369	0.113593	0.0492301	0.00770892	-0.00519003
chr1:228503556-228504762*N_Shore	cg26362105	1	228501816			OBSCN;OBSCN	NM_052843;NM_001098623	Body;Body	chr1:228503556-228504762	N_Shore	0.000130173	0.000771906	0.0124839	0.0570511	X	0.337794	0.479969	0.464995	0.0569497	0.0493478	0.0187068	-0.127201
chr1:228503556-228504762*N_Shore	cg05048523	1	228502681			OBSCN;OBSCN	NM_052843;NM_001098623	Body;Body	chr1:228503556-228504762	N_Shore	0.000130173	0.0125692	0.0124839	0.177834	X	0.273262	0.371394	0.426293	0.087336	0.0591346	0.0275573	-0.153031
chr1:228503556-228504762*N_Shore	cg00270521	1	228503273			OBSCN;OBSCN	NM_052843;NM_001098623	Body;Body	chr1:228503556-228504762	N_Shore	0.000130173	7.61046e-06	0.0124839	0.00963986	X	0.401258	0.523978	0.545405	0.0244126	0.0569052	0.0105289	-0.144147
chr10:88022640-88023279*S_Shore	cg02632490	10	88024529	rs10887569		MIR346;GRID1	NR_029907;NM_017551	Body;Body	chr10:88022640-88023279	S_Shore	2.63377e-05	0.000891054	0.0125295	0.0600009	X	0.143347	0.310094	0.561168	0.0951975	0.0566562	0.0310782	-0.417821
chr10:88022640-88023279*S_Shore	cg25972714	10	88024569			MIR346;GRID1	NR_029907;NM_017551	TSS200;Body	chr10:88022640-88023279	S_Shore	2.63377e-05	0.00386199	0.0125295	0.11074	X	0.30986	0.44961	0.600897	0.110798	0.0579796	0.0568672	-0.291036
chr10:88022640-88023279*S_Shore	cg16692757	10	88024572			MIR346;GRID1	NR_029907;NM_017551	TSS200;Body	chr10:88022640-88023279	S_Shore	2.63377e-05	0.00574722	0.0125295	0.128821	X	0.230174	0.337389	0.408772	0.0873622	0.0348272	0.0165746	-0.178598
chr10:88022640-88023279*S_Shore	cg16570507	10	88024598			MIR346;GRID1	NR_029907;NM_017551	TSS200;Body	chr10:88022640-88023279	S_Shore	2.63377e-05	0.000742908	0.0125295	0.0562086	X	0.0536514	0.10047	0.175173	0.0184128	0.0417674	0.0108089	-0.121522
chr10:88022640-88023279*S_Shore	cg23322812	10	88024673			MIR346;GRID1	NR_029907;NM_017551	TSS200;Body	chr10:88022640-88023279	S_Shore	2.63377e-05	0.000272243	0.0125295	0.0382657	X	0.253603	0.45786	0.394508	0.058698	0.0202182	0.0226108	-0.140905
chr10:88022640-88023279*S_Shore	cg12757181	10	88025053			GRID1;MIR346	NM_017551;NR_029907	Body;TSS1500	chr10:88022640-88023279	S_Shore	2.63377e-05	0.39701	0.0125295	0.712214	X	0.826717	0.912465	0.824694	0.0717093	0.0255032	0.00380396	0.00202287
chr10:88022640-88023279*S_Shore	cg01856509	10	88025255			GRID1;MIR346	NM_017551;NR_029907	Body;TSS1500	chr10:88022640-88023279	S_Shore	2.63377e-05	0.184545	0.0125295	0.560526	X	0.344462	0.463256	0.340222	0.0419045	0.0114634	0.0102349	0.00424028
chr3:194406440-194409045*N_Shore	cg21106136	3	194405973	rs1675919		FAM43A	NM_153690	TSS1500	chr3:194406440-194409045	N_Shore	6.85473e-05	0.153208	0.0128261	0.525974	X	0.69125	0.775998	0.746395	0.0883958	0.0767108	0.0218729	-0.055144
chr3:194406440-194409045*N_Shore	cg02072170	3	194406190			FAM43A	NM_153690	TSS1500	chr3:194406440-194409045	N_Shore	6.85473e-05	1.19058e-06	0.0128261	0.00401719	X	0.101866	0.362757	0.467245	0.0492118	0.00656528	0.0223864	-0.365379
chr3:194406440-194409045*N_Shore	cg04226276	3	194406284			FAM43A	NM_153690	TSS1500	chr3:194406440-194409045	N_Shore	6.85473e-05	0.944899	0.0128261	0.979488	X	0.310207	0.322086	0.289946	0.224541	0.119058	0.0165098	0.0202616
chr3:194406440-194409045*N_Shore	cg01658265	3	194406362			FAM43A	NM_153690	TSS1500	chr3:194406440-194409045	N_Shore	6.85473e-05	0.00419669	0.0128261	0.114295	X	0.0673815	0.0871782	0.112676	0.0133023	0.0096091	0.0188182	-0.0452943
chr6:43196811-43197340*S_Shore	cg13260333	6	43197365			C6orf108;C6orf108	NM_199184;NM_006443	TSS200;TSS200	chr6:43196811-43197340	S_Shore	6.85876e-05	0.00329161	0.0128261	0.104182	X	0.0343948	0.0405933	0.0492681	0.00386604	0.00464635	0.00530603	-0.0148733
chr6:43196811-43197340*S_Shore	cg09606840	6	43197544			C6orf108;C6orf108	NM_006443;NM_199184	TSS1500;TSS1500	chr6:43196811-43197340	S_Shore	6.85876e-05	2.27208e-06	0.0128261	0.00555433	X	0.108864	0.199985	0.224984	0.021564	0.00176109	0.00208919	-0.116119
chr6:43196811-43197340*S_Shore	cg22812442	6	43197574			C6orf108;C6orf108	NM_006443;NM_199184	TSS1500;TSS1500	chr6:43196811-43197340	S_Shore	6.85876e-05	0.000531188	0.0128261	0.0493259	X	0.0395933	0.103824	0.242775	0.0139446	0.0160784	0.0192849	-0.203182
chr6:43196811-43197340*S_Shore	cg00741333	6	43197675			C6orf108;C6orf108	NM_006443;NM_199184	TSS1500;TSS1500	chr6:43196811-43197340	S_Shore	6.85876e-05	0.00888526	0.0128261	0.152652	X	0.609174	0.525684	0.362267	0.0929372	0.0865676	0.0114882	0.246908
chr22:16288314-16288570*S_Shore	cg23531285	22	16288696	rs79916377		POTEH	NM_001136213	TSS1500	chr22:16288314-16288570	S_Shore	0.000136913	0.00018993	0.0128261	0.0340573	X	0.580148	0.720262	0.725476	0.0512078	0.0470679	0.0108778	-0.145328
chr22:16288314-16288570*S_Shore	cg26076619	22	16288724	rs78888200		POTEH	NM_001136213	TSS1500	chr22:16288314-16288570	S_Shore	0.000136913	0.0450635	0.0128261	0.321579	X	0.370122	0.397711	0.407328	0.0288501	0.030036	0.00963454	-0.0372055
chr22:16288314-16288570*S_Shore	cg15044932	22	16288741	rs67775324	rs76462367	POTEH	NM_001136213	TSS1500	chr22:16288314-16288570	S_Shore	0.000136913	0.842935	0.0128261	0.939361	X	0.751981	0.768273	0.771478	0.184874	0.158941	0.042737	-0.0194966
chr12:75601081-75601752*Island	cg06563089	12	75601157			KCNC2;KCNC2;KCNC2	NM_139137;NM_153748;NM_139136	Body;Body;Body	chr12:75601081-75601752	Island	0.000137015	0.00074203	0.0128261	0.0562086	X	0.084607	0.195501	0.140744	0.0212768	0.0341249	0.0119361	-0.0561373
chr12:75601081-75601752*Island	cg00986824	12	75601465			KCNC2;KCNC2;KCNC2	NM_139137;NM_153748;NM_139136	Body;Body;Body	chr12:75601081-75601752	Island	0.000137015	0.027622	0.0128261	0.256315	X	0.022552	0.0242064	0.0268961	0.00220459	0.00296339	0.00041005	-0.00434408
chr12:75601081-75601752*Island	cg17203063	12	75601711			KCNC2;KCNC2;KCNC2	NM_139137;NM_153748;NM_139136	Body;Body;Body	chr12:75601081-75601752	Island	0.000137015	0.00423607	0.0128261	0.114543	X	0.0498972	0.0595784	0.0985134	0.00920355	0.000591747	0.0033036	-0.0486161
chr6:35453776-35454435*Island	cg01487910	6	35453938			TEAD3	NM_003214	Body	chr6:35453776-35454435	Island	0.000137364	0.00227381	0.0128261	0.0886839	X	0.853983	0.76585	0.666615	0.0600161	0.0508542	0.0354005	0.187368
chr6:35453776-35454435*Island	cg14909614	6	35454069			TEAD3	NM_003214	Body	chr6:35453776-35454435	Island	0.000137364	0.738819	0.0128261	0.893639	X	0.634932	0.643751	0.681135	0.200166	0.0108	0.00825431	-0.0462034
chr6:35453776-35454435*Island	cg22424903	6	35454434			TEAD3	NM_003214	Body	chr6:35453776-35454435	Island	0.000137364	2.21279e-06	0.0128261	0.00555433	X	0.827119	0.64449	0.5542	0.034459	0.010831	0.0167161	0.272919
chr20:35060057-35060262*Island	cg05972934	20	35060058			DLGAP4	NM_014902	5'UTR	chr20:35060057-35060262	Island	0.000138417	0.105508	0.0128748	0.459086	X	0.539572	0.560169	0.686429	0.104306	0.0122581	0.0217981	-0.146857
chr20:35060057-35060262*Island	cg14108492	20	35060132	rs35694596		DLGAP4	NM_014902	Body	chr20:35060057-35060262	Island	0.000138417	0.00011318	0.0128748	0.0279609	X	0.47234	0.771528	0.837258	0.11541	0.0519733	0.0281927	-0.364918
chr20:35060057-35060262*Island	cg01559561	20	35060230	rs41283434		DLGAP4	NM_014902	Body	chr20:35060057-35060262	Island	0.000138417	0.230427	0.0128748	0.600295	X	0.896759	0.937178	0.928902	0.0609239	0.00259843	0.00772039	-0.0321431
chr1:24969027-24970196*N_Shore	cg09895325	1	24968182			SRRM1	NM_005839	TSS1500	chr1:24969027-24970196	N_Shore	0.000138794	0.0724867	0.0128748	0.394286	X	0.696116	0.82635	0.892267	0.181549	0.0629179	0.0292597	-0.196151
chr1:24969027-24970196*N_Shore	cg09874213	1	24968352			SRRM1	NM_005839	TSS1500	chr1:24969027-24970196	N_Shore	0.000138794	2.78913e-06	0.0128748	0.0061554	X	0.0519015	0.134185	0.182396	0.0139794	0.00768673	0.00547985	-0.130494
chr1:24969027-24970196*N_Shore	cg12657664	1	24969003			SRRM1	NM_005839	TSS1500	chr1:24969027-24970196	N_Shore	0.000138794	0.366493	0.0128748	0.693247	X	0.0609186	0.0494618	0.0568707	0.0156958	0.00159005	0.00529118	0.00404787
chr8:140744199-140744498*Island	cg07551054	8	140744200	rs79877357		TRAPPC9;TRAPPC9	NM_001160372;NM_031466	Body;Body	chr8:140744199-140744498	Island	4.70499e-05	0.284321	0.0130085	0.640042	X	0.947172	0.968701	0.95255	0.0213203	0.00419614	0.00823802	-0.00537805
chr8:140744199-140744498*Island	cg18909596	8	140744326			TRAPPC9;TRAPPC9	NM_001160372;NM_031466	Body;Body	chr8:140744199-140744498	Island	4.70499e-05	0.0135329	0.0130085	0.183814	X	0.827287	0.903318	0.936008	0.0685048	0.00896344	0.0120307	-0.108721
chr8:140744199-140744498*Island	cg02159094	8	140744338		rs35578974	TRAPPC9;TRAPPC9	NM_001160372;NM_031466	Body;Body	chr8:140744199-140744498	Island	4.70499e-05	0.276636	0.0130085	0.634873	X	0.718994	0.727762	0.76632	0.0409986	0.0942618	0.0288538	-0.0473259
chr8:140744199-140744498*Island	cg07999738	8	140744386			TRAPPC9;TRAPPC9	NM_001160372;NM_031466	Body;Body	chr8:140744199-140744498	Island	4.70499e-05	0.000701786	0.0130085	0.0547868	X	0.939392	0.969893	0.967392	0.0129092	0.0057034	0.002805	-0.0280001
chr8:140744199-140744498*Island	cg12985065	8	140744488			TRAPPC9;TRAPPC9	NM_001160372;NM_031466	Body;Body	chr8:140744199-140744498	Island	4.70499e-05	0.582362	0.0130085	0.815709	X	0.305592	0.332913	0.311669	0.051507	0.0519766	0.00323634	-0.00607641
chr8:1501407-1501671*N_Shore	cg18540249	8	1500367		rs73671203	DLGAP2	NM_004745	Body	chr8:1501407-1501671	N_Shore	4.7258e-05	0.0359394	0.0130085	0.289188	X	0.343692	0.51091	0.520688	0.156781	0.0323196	0.0125766	-0.176996
chr8:1501407-1501671*N_Shore	cg20257821	8	1500400			DLGAP2	NM_004745	Body	chr8:1501407-1501671	N_Shore	4.7258e-05	0.0353543	0.0130085	0.287241	X	0.557031	0.65986	0.753752	0.136413	0.0491257	0.0127411	-0.196721
chr8:1501407-1501671*N_Shore	cg10868194	8	1500501	rs75065116	rs79517728	DLGAP2	NM_004745	Body	chr8:1501407-1501671	N_Shore	4.7258e-05	0.00371057	0.0130085	0.109281	X	0.154777	0.300801	0.309164	0.0871812	0.0340811	0.0092069	-0.154387
chr8:1501407-1501671*N_Shore	cg02641770	8	1500789			DLGAP2	NM_004745	Body	chr8:1501407-1501671	N_Shore	4.7258e-05	0.0412188	0.0130085	0.308348	X	0.307762	0.455786	0.386167	0.093538	0.0139879	0.0277507	-0.0784053
chr8:1501407-1501671*N_Shore	cg03185622	8	1501226			DLGAP2	NM_004745	Body	chr8:1501407-1501671	N_Shore	4.7258e-05	0.0221431	0.0130085	0.230629	X	0.394143	0.332596	0.254601	0.0795788	0.0239881	0.021648	0.139541
chr10:134944511-134944792*N_Shore	cg07867367	10	134943246			GPR123	NM_001083909	3'UTR	chr10:134944511-134944792	N_Shore	7.16366e-05	0.00330617	0.0130897	0.104429	X	0.644341	0.745791	0.801977	0.0720171	0.0282229	0.0169796	-0.157636
chr10:134944511-134944792*N_Shore	cg25020570	10	134943284	rs73399159		GPR123	NM_001083909	3'UTR	chr10:134944511-134944792	N_Shore	7.16366e-05	0.762521	0.0130897	0.904801	X	0.455062	0.552423	0.421235	0.116099	0.0599418	0.00547404	0.0338266
chr10:134944511-134944792*N_Shore	cg25142028	10	134943309	rs73399159		GPR123	NM_001083909	3'UTR	chr10:134944511-134944792	N_Shore	7.16366e-05	1.36031e-05	0.0130897	0.0127012	X	0.368534	0.537158	0.569145	0.0469385	0.0464387	0.00244419	-0.200611
chr10:134944511-134944792*N_Shore	cg15595525	10	134944446			GPR123	NM_001083909	3'UTR	chr10:134944511-134944792	N_Shore	7.16366e-05	0.172214	0.0130897	0.547655	X	0.095317	0.157506	0.0978216	0.0250607	0.0332299	0.010956	-0.00250461
chr17:27181979-27182319*N_Shore	cg01065960	17	27181503	rs77924683		ERAL1	NM_005702	TSS1500	chr17:27181979-27182319	N_Shore	7.21683e-05	9.59548e-07	0.0131304	0.00362353	X	0.0959307	0.316365	0.367104	0.0416766	0.0429332	0.0234156	-0.271173
chr17:27181979-27182319*N_Shore	cg06234624	17	27181559			ERAL1	NM_005702	TSS1500	chr17:27181979-27182319	N_Shore	7.21683e-05	0.834443	0.0131304	0.936062	X	0.107222	0.136149	0.0948802	0.0356228	0.0364607	0.00249274	0.0123414
chr17:27181979-27182319*N_Shore	cg06248182	17	27181818	rs79586497		ERAL1	NM_005702	TSS1500	chr17:27181979-27182319	N_Shore	7.21683e-05	0.65965	0.0131304	0.855527	X	0.0398523	0.0410534	0.037128	0.00456639	0.000687693	0.00471958	0.00272425
chr17:27181979-27182319*N_Shore	cg07175110	17	27181923			ERAL1	NM_005702	TSS200	chr17:27181979-27182319	N_Shore	7.21683e-05	0.797931	0.0131304	0.920455	X	0.0287728	0.0282966	0.0299759	0.00384527	0.000614702	0.00364807	-0.00120308
chr18:7566557-7568830*Island	cg07194093	18	7566558			PTPRM;PTPRM	NM_002845;NM_001105244	TSS1500;TSS1500	chr18:7566557-7568830	Island	1.35218e-05	0.475234	0.013205	0.75764	X	0.0612913	0.0578132	0.0568026	0.0113402	0.00199101	0.00732541	0.00448869
chr18:7566557-7568830*Island	cg22141456	18	7566656			PTPRM;PTPRM	NM_002845;NM_001105244	TSS1500;TSS1500	chr18:7566557-7568830	Island	1.35218e-05	0.113576	0.013205	0.472103	X	0.0158729	0.0173212	0.0161974	0.000744021	0.000310408	0.000662507	-0.000324484
chr18:7566557-7568830*Island	cg16474170	18	7566781			PTPRM;PTPRM	NM_002845;NM_001105244	TSS1500;TSS1500	chr18:7566557-7568830	Island	1.35218e-05	0.32017	0.013205	0.664138	X	0.0132129	0.0130431	0.0123519	0.00117087	0.000187203	0.000370417	0.000861017
chr18:7566557-7568830*Island	cg05870479	18	7567426			PTPRM;PTPRM;PTPRM;PTPRM	NM_001105244;NM_002845;NM_002845;NM_001105244	1stExon;1stExon;5'UTR;5'UTR	chr18:7566557-7568830	Island	1.35218e-05	0.170131	0.013205	0.545291	X	0.0391824	0.0408756	0.0456984	0.00124683	0.0124168	0.0066855	-0.00651592
chr18:7566557-7568830*Island	cg11814464	18	7567548			PTPRM;PTPRM;PTPRM;PTPRM	NM_001105244;NM_002845;NM_002845;NM_001105244	1stExon;1stExon;5'UTR;5'UTR	chr18:7566557-7568830	Island	1.35218e-05	0.453099	0.013205	0.744481	X	0.0196015	0.0204928	0.0199144	0.0014045	0.00059003	0.000892086	-0.000312897
chr18:7566557-7568830*Island	cg03693430	18	7567638		rs79074627	PTPRM;PTPRM;PTPRM;PTPRM	NM_001105244;NM_002845;NM_002845;NM_001105244	1stExon;1stExon;5'UTR;5'UTR	chr18:7566557-7568830	Island	1.35218e-05	0.213948	0.013205	0.5866	X	0.0329581	0.0288801	0.0308823	0.00199468	0.00554297	0.00622981	0.00207584
chr18:7566557-7568830*Island	cg07075930	18	7567717			PTPRM;PTPRM;PTPRM;PTPRM	NM_001105244;NM_002845;NM_002845;NM_001105244	1stExon;1stExon;5'UTR;5'UTR	chr18:7566557-7568830	Island	1.35218e-05	0.0495984	0.013205	0.336085	X	0.0800159	0.0706687	0.0714431	0.00864151	0.00184153	0.00216711	0.0085728
chr18:7566557-7568830*Island	cg19029422	18	7567799		rs67536179	PTPRM;PTPRM;PTPRM;PTPRM	NM_001105244;NM_002845;NM_002845;NM_001105244	1stExon;1stExon;5'UTR;5'UTR	chr18:7566557-7568830	Island	1.35218e-05	0.190354	0.013205	0.566023	X	0.0397594	0.0401143	0.0445797	0.00360812	0.000209959	0.00412118	-0.00482035
chr18:7566557-7568830*Island	cg23316787	18	7568159			PTPRM;PTPRM	NM_002845;NM_001105244	Body;Body	chr18:7566557-7568830	Island	1.35218e-05	0.420167	0.013205	0.725447	X	0.0350213	0.0344825	0.0314307	0.00482469	0.00362692	0.00582193	0.00359068
chr18:7566557-7568830*Island	cg01946574	18	7568186			PTPRM;PTPRM	NM_002845;NM_001105244	Body;Body	chr18:7566557-7568830	Island	1.35218e-05	0.115071	0.013205	0.474198	X	0.0496124	0.0419081	0.0409068	0.0102834	0.00245829	0.00410099	0.00870563
chr18:7566557-7568830*Island	cg03004273	18	7568265			PTPRM;PTPRM	NM_002845;NM_001105244	Body;Body	chr18:7566557-7568830	Island	1.35218e-05	0.10282	0.013205	0.454568	X	0.070494	0.0682829	0.0600396	0.00553369	0.0122978	0.00484695	0.0104544
chr18:7566557-7568830*Island	cg24973298	18	7568539			PTPRM;PTPRM	NM_002845;NM_001105244	Body;Body	chr18:7566557-7568830	Island	1.35218e-05	0.0455986	0.013205	0.323321	X	0.0222034	0.0260783	0.0233354	0.00168698	0.000132561	0.000921894	-0.00113197
chr18:7566557-7568830*Island	cg24451800	18	7568829			PTPRM;PTPRM	NM_002845;NM_001105244	Body;Body	chr18:7566557-7568830	Island	1.35218e-05	3.35763e-05	0.013205	0.0178304	X	0.0588289	0.197231	0.304791	0.0159695	0.0881582	0.0193488	-0.245962
chr17:78880030-78880278*S_Shore	cg06908052	17	78880396			RPTOR;RPTOR	NM_001163034;NM_020761	Body;Body	chr17:78880030-78880278	S_Shore	4.87398e-05	4.2856e-07	0.013205	0.00234931	X	0.915063	0.799439	0.812315	0.0159008	0.0086867	0.0195874	0.102747
chr17:78880030-78880278*S_Shore	cg10462529	17	78880748			RPTOR;RPTOR	NM_001163034;NM_020761	Body;Body	chr17:78880030-78880278	S_Shore	4.87398e-05	0.536749	0.013205	0.790839	X	0.951547	0.954013	0.954762	0.00541738	0.0141977	0.0106694	-0.00321566
chr17:78880030-78880278*S_Shore	cg06485000	17	78881721			RPTOR;RPTOR	NM_001163034;NM_020761	Body;Body	chr17:78880030-78880278	S_Shore	4.87398e-05	0.616691	0.013205	0.833603	X	0.883781	0.881004	0.908377	0.0541667	0.0424348	0.00503233	-0.0245953
chr17:78880030-78880278*S_Shore	cg10508138	17	78882013			RPTOR;RPTOR	NM_001163034;NM_020761	Body;Body	chr17:78880030-78880278	S_Shore	4.87398e-05	0.639307	0.013205	0.845205	X	0.861413	0.851935	0.87784	0.0190551	0.0398946	0.00304599	-0.0164271
chr17:78880030-78880278*S_Shore	cg02671711	17	78882200			RPTOR;RPTOR	NM_001163034;NM_020761	Body;Body	chr17:78880030-78880278	S_Shore	4.87398e-05	0.336564	0.013205	0.674768	X	0.84276	0.861577	0.71313	0.138169	0.0115989	0.00844032	0.12963
chr2:220117937-220119334*N_Shelf	cg13315450	2	220114289			STK16;STK16	NR_026909;NM_001008910	Body;3'UTR	chr2:220117937-220119334	N_Shelf	4.9371e-05	0.936273	0.013205	0.976144		0.0781576	0.0680721	0.0855878	0.00766953	0.00435317	0.00445116	-0.00743019
chr2:220117937-220119334*N_Shelf	cg02961280	2	220115026		rs11556349	STK16;STK16;TUBA4A	NR_026909;NM_001008910;NM_006000	Body;3'UTR;3'UTR	chr2:220117937-220119334	N_Shelf	4.9371e-05	9.75746e-05	0.013205	0.0268812		0.528733	0.715542	0.885901	0.067042	0.0105967	0.0208537	-0.357169
chr2:220117937-220119334*N_Shelf	cg20354859	2	220115252			TUBA4A	NM_006000	Body	chr2:220117937-220119334	N_Shelf	4.9371e-05	0.858753	0.013205	0.946006		0.645233	0.646507	0.636174	0.058554	0.00686912	0.0154163	0.00905897
chr2:220117937-220119334*N_Shelf	cg17920653	2	220115278			TUBA4A	NM_006000	Body	chr2:220117937-220119334	N_Shelf	4.9371e-05	0.36359	0.013205	0.69164		0.764985	0.795852	0.863118	0.154785	0.116275	0.0173228	-0.0981324
chr2:220117937-220119334*N_Shelf	cg22541905	2	220115303			TUBA4A	NM_006000	Body	chr2:220117937-220119334	N_Shelf	4.9371e-05	0.788641	0.013205	0.916375		0.652049	0.66938	0.632905	0.0318849	0.0143101	0.00624465	0.0191448
chr21:46706691-46707049*N_Shore	cg01566393	21	46704721			POFUT2;POFUT2;POFUT2	NR_004858;NM_015227;NM_133635	Body;Body;Body	chr21:46706691-46707049	N_Shore	0.000149192	0.678805	0.013205	0.865059		0.900597	0.908181	0.89982	0.0125282	0.000613661	0.00393593	0.000777099
chr21:46706691-46707049*N_Shore	cg03515060	21	46705827			POFUT2;POFUT2;POFUT2	NR_004858;NM_015227;NM_133635	Body;Body;Body	chr21:46706691-46707049	N_Shore	0.000149192	0.26804	0.013205	0.628805		0.827178	0.879089	0.909788	0.130756	0.0339583	0.00253829	-0.08261
chr21:46706691-46707049*N_Shore	cg05091734	21	46706579			POFUT2;POFUT2;LOC642852;POFUT2	NR_004858;NM_015227;NR_026943;NM_133635	Body;Body;TSS1500;Body	chr21:46706691-46707049	N_Shore	0.000149192	0.00441386	0.013205	0.116061		0.292414	0.612419	0.816067	0.249653	0.0361195	0.0274471	-0.523653
chr1:36184248-36184774*Island	cg07093915	1	36184400			C1orf216;C1orf216	NM_152374;NM_152374	1stExon;5'UTR	chr1:36184248-36184774	Island	0.000149827	0.0277776	0.0132199	0.257015		0.0398733	0.0344321	0.0343899	0.00313438	0.00569413	0.00449146	0.00548339
chr1:36184248-36184774*Island	cg26235710	1	36184717	rs76896107		C1orf216;C1orf216	NM_152374;NM_152374	1stExon;5'UTR	chr1:36184248-36184774	Island	0.000149827	0.476237	0.0132199	0.758075		0.0361679	0.0384241	0.0370674	0.00339516	0.00543697	0.00221356	-0.000899472
chr1:36184248-36184774*Island	cg16144447	1	36184773			C1orf216;C1orf216	NM_152374;NM_152374	1stExon;5'UTR	chr1:36184248-36184774	Island	0.000149827	0.00589826	0.0132199	0.130293		0.071224	0.0849901	0.0822307	0.00488924	0.00552453	0.00921049	-0.0110067
chr1:21835548-21836344*Island	cg17015803	1	21835620			ALPL	NM_000478	TSS1500	chr1:21835548-21836344	Island	3.09347e-05	0.39678	0.013509	0.712045		0.0589199	0.0760673	0.0584038	0.0121088	0.0180633	0.00281071	0.000516062
chr1:21835548-21836344*Island	cg13554489	1	21835685			ALPL	NM_000478	TSS200	chr1:21835548-21836344	Island	3.09347e-05	0.901187	0.013509	0.962809		0.0174936	0.0180243	0.0168534	0.00284134	0.00158223	0.000507996	0.000640223
chr1:21835548-21836344*Island	cg07162257	1	21835692			ALPL	NM_000478	TSS200	chr1:21835548-21836344	Island	3.09347e-05	0.814394	0.013509	0.927366		0.0211456	0.0201701	0.0213994	0.00106174	0.000741308	0.00310475	-0.000253843
chr1:21835548-21836344*Island	cg22154616	1	21835703			ALPL	NM_000478	TSS200	chr1:21835548-21836344	Island	3.09347e-05	0.914825	0.013509	0.967959		0.0245319	0.0252467	0.0243719	0.00359942	0.00229385	0.00133422	0.000159949
chr1:21835548-21836344*Island	cg05364759	1	21835945			ALPL;ALPL	NM_000478;NM_000478	5'UTR;1stExon	chr1:21835548-21836344	Island	3.09347e-05	0.00734094	0.013509	0.14118		0.0318314	0.0359618	0.0662173	0.00465676	0.00169712	0.00536498	-0.034386
chr1:21835548-21836344*Island	cg18236421	1	21836133			ALPL	NM_000478	5'UTR	chr1:21835548-21836344	Island	3.09347e-05	0.109723	0.013509	0.465665		0.0249236	0.0307787	0.0478137	0.0178401	0.00116066	0.00967242	-0.0228901
chr1:21835548-21836344*Island	cg20645065	1	21836138			ALPL	NM_000478	5'UTR	chr1:21835548-21836344	Island	3.09347e-05	0.0290742	0.013509	0.262461		0.0561653	0.221218	0.0776818	0.0171499	0.0370553	0.00940267	-0.0215165
chr19:440535-440918*Island	cg15549877	19	440655		rs78168814	SHC2	NM_012435	Body	chr19:440535-440918	Island	0.000154693	0.215093	0.013509	0.587593	X	0.767267	0.872792	0.822935	0.117924	0.0839924	0.0291978	-0.0556684
chr19:440535-440918*Island	cg12193249	19	440701			SHC2	NM_012435	Body	chr19:440535-440918	Island	0.000154693	0.283825	0.013509	0.639731	X	0.969298	0.978669	0.979525	0.019101	0.00167769	0.00379274	-0.010227
chr19:440535-440918*Island	cg26447747	19	440907	rs61754498	rs72970210	SHC2	NM_012435	Body	chr19:440535-440918	Island	0.000154693	2.551e-05	0.013509	0.0157636	X	0.63345	0.771382	0.802009	0.036396	0.0438811	0.0340008	-0.168559
chr8:86566584-86568411*Island	cg20141434	8	86568078			REXO1L2P	NR_003594	TSS200	chr8:86566584-86568411	Island	0.000155313	0.00502476	0.0135214	0.12256	X	0.641614	0.721856	0.729065	0.0440402	0.0559144	0.0270497	-0.0874508
chr8:86566584-86568411*Island	cg27030541	8	86568090			REXO1L2P	NR_003594	TSS200	chr8:86566584-86568411	Island	0.000155313	0.00034714	0.0135214	0.041805	X	0.654193	0.749668	0.754559	0.034422	0.0403836	0.025335	-0.100366
chr8:86566584-86568411*Island	cg23328109	8	86568163			REXO1L2P	NR_003594	TSS1500	chr8:86566584-86568411	Island	0.000155313	0.000516124	0.0135214	0.0489706	X	0.464417	0.52524	0.513065	0.0193213	0.0281896	0.00681591	-0.0486483
chr15:77906410-77908136*Island	cg09522251	15	77906469			LINGO1	NM_032808	Body	chr15:77906410-77908136	Island	0.000159418	0.000756032	0.0138363	0.0566806	X	0.707902	0.781102	0.803103	0.0344244	0.0279	0.0234118	-0.095201
chr15:77906410-77908136*Island	cg12129249	15	77907530			LINGO1	NM_032808	Body	chr15:77906410-77908136	Island	0.000159418	0.00828103	0.0138363	0.148441	X	0.778071	0.893051	0.891892	0.0753834	0.0284516	0.0156516	-0.113821
chr15:77906410-77908136*Island	cg06071334	15	77908135			LINGO1	NM_032808	Body	chr15:77906410-77908136	Island	0.000159418	0.362891	0.0138363	0.691204	X	0.489517	0.497445	0.524233	0.0529996	0.0105518	0.0181453	-0.0347151
chr5:40679502-40682081*Island	cg06013215	5	40679636		rs4635971	PTGER4	NM_000958	TSS1500	chr5:40679502-40682081	Island	1.1771e-05	0.276183	0.0138846	0.634545	X	0.0612406	0.0631483	0.051141	0.0058359	0.00997512	0.00836348	0.0100996
chr5:40679502-40682081*Island	cg03337243	5	40679733			PTGER4	NM_000958	TSS1500	chr5:40679502-40682081	Island	1.1771e-05	0.881396	0.0138846	0.954948	X	0.0255423	0.0270375	0.02417	0.00209987	0.00371711	0.002556	0.00137234
chr5:40679502-40682081*Island	cg17421097	5	40679745			PTGER4	NM_000958	TSS1500	chr5:40679502-40682081	Island	1.1771e-05	0.509385	0.0138846	0.776604	X	0.0196684	0.0200718	0.0203541	0.00177068	0.000899514	0.00060254	-0.000685746
chr5:40679502-40682081*Island	cg02026948	5	40679760			PTGER4	NM_000958	TSS1500	chr5:40679502-40682081	Island	1.1771e-05	0.916019	0.0138846	0.968423	X	0.0166503	0.0157408	0.0174912	0.00267219	0.00115379	0.000873551	-0.000840894
chr5:40679502-40682081*Island	cg04727116	5	40679832	rs45613037		PTGER4	NM_000958	TSS200	chr5:40679502-40682081	Island	1.1771e-05	0.136045	0.0138846	0.503805	X	0.0221265	0.0206818	0.0197975	0.0023384	0.00267077	0.00109985	0.00232904
chr5:40679502-40682081*Island	cg21149775	5	40679849			PTGER4	NM_000958	TSS200	chr5:40679502-40682081	Island	1.1771e-05	0.831757	0.0138846	0.934977	X	0.024551	0.0250669	0.0244415	0.00122358	0.000951698	0.00094062	0.000109557
chr5:40679502-40682081*Island	cg01952088	5	40679966			PTGER4	NM_000958	TSS200	chr5:40679502-40682081	Island	1.1771e-05	0.248933	0.0138846	0.615237	X	0.0409412	0.0435129	0.0418378	0.00180792	0.00482089	0.000879271	-0.000896596
chr5:40679502-40682081*Island	cg01897756	5	40680033			PTGER4;PTGER4	NM_000958;NM_000958	1stExon;5'UTR	chr5:40679502-40682081	Island	1.1771e-05	0.106995	0.0138846	0.461672	X	0.0169255	0.0179582	0.0182079	0.0013487	0.00130035	0.000403012	-0.00128237
chr5:40679502-40682081*Island	cg04126707	5	40680039			PTGER4;PTGER4	NM_000958;NM_000958	1stExon;5'UTR	chr5:40679502-40682081	Island	1.1771e-05	0.737127	0.0138846	0.892859	X	0.0516372	0.0525464	0.0493461	0.00449959	0.00655064	0.00606378	0.00229108
chr5:40679502-40682081*Island	cg04790357	5	40680416			PTGER4;PTGER4	NM_000958;NM_000958	1stExon;5'UTR	chr5:40679502-40682081	Island	1.1771e-05	0.0300372	0.0138846	0.266412	X	0.0544799	0.0401498	0.0420118	0.0110359	0.0021963	0.00537655	0.0124681
chr5:40679502-40682081*Island	cg04824304	5	40680550	rs35407478		PTGER4;PTGER4	NM_000958;NM_000958	1stExon;5'UTR	chr5:40679502-40682081	Island	1.1771e-05	0.909594	0.0138846	0.965996	X	0.0274499	0.030802	0.0245229	0.00721568	0.00331596	0.000336486	0.00292693
chr5:40679502-40682081*Island	cg26597539	5	40680670			PTGER4	NM_000958	5'UTR	chr5:40679502-40682081	Island	1.1771e-05	0.414204	0.0138846	0.721976	X	0.0254637	0.023958	0.0286219	0.00200318	0.00203668	0.00253204	-0.00315818
chr5:40679502-40682081*Island	cg05971966	5	40681137			PTGER4	NM_000958	Body	chr5:40679502-40682081	Island	1.1771e-05	0.348157	0.0138846	0.682258	X	0.0534235	0.0500355	0.0885313	0.0405725	0.00427642	0.00314317	-0.0351078
chr5:40679502-40682081*Island	cg04092800	5	40681444			PTGER4	NM_000958	Body	chr5:40679502-40682081	Island	1.1771e-05	0.000113329	0.0138846	0.0279609	X	0.150135	0.446762	0.386839	0.0879005	0.0404595	0.0185072	-0.236704
chr5:40679502-40682081*Island	cg27071460	5	40681893			PTGER4	NM_000958	Body	chr5:40679502-40682081	Island	1.1771e-05	1.55215e-05	0.0138846	0.0129751	X	0.0608415	0.219355	0.350581	0.017524	0.0658121	0.0156591	-0.28974
chr5:40679502-40682081*Island	cg16104076	5	40682069			PTGER4	NM_000958	Body	chr5:40679502-40682081	Island	1.1771e-05	0.00355472	0.0138846	0.107218	X	0.230103	0.397729	0.75021	0.152863	0.0340904	0.0290367	-0.520106
chr5:112043079-112043917*N_Shore	cg19115695	5	112041847			APC	NM_001127511	TSS1500	chr5:112043079-112043917	N_Shore	3.31152e-05	0.0814918	0.0138846	0.413637	X	0.832293	0.857751	0.875886	0.0395801	0.0195903	0.00663312	-0.0435928
chr5:112043079-112043917*N_Shore	cg07661636	5	112042128			APC	NM_001127511	TSS1500	chr5:112043079-112043917	N_Shore	3.31152e-05	0.13368	0.0138846	0.501263	X	0.851143	0.873149	0.895251	0.0460288	0.0140541	0.00777222	-0.044108
chr5:112043079-112043917*N_Shore	cg00190738	5	112042650	rs78417564		APC	NM_001127511	TSS1500	chr5:112043079-112043917	N_Shore	3.31152e-05	0.094163	0.0138846	0.439044	X	0.891555	0.907831	0.906672	0.0176369	0.0129304	0.00420437	-0.0151172
chr5:112043079-112043917*N_Shore	cg16110711	5	112042851			APC	NM_001127511	TSS1500	chr5:112043079-112043917	N_Shore	3.31152e-05	0.325599	0.0138846	0.667852	X	0.323051	0.354238	0.439854	0.165043	0.109772	0.0294477	-0.116803
chr5:112043079-112043917*N_Shore	cg16451027	5	112042859			APC	NM_001127511	TSS1500	chr5:112043079-112043917	N_Shore	3.31152e-05	0.562829	0.0138846	0.80491	X	0.762876	0.748911	0.84086	0.145704	0.013351	0.0166089	-0.0779842
chr5:112043079-112043917*N_Shore	cg27379240	5	112042919	rs73216228		APC	NM_001127511	TSS1500	chr5:112043079-112043917	N_Shore	3.31152e-05	0.00014625	0.0138846	0.0306533	X	0.0936673	0.197638	0.332911	0.0316352	0.0198701	0.00798002	-0.239244
chr5:112043079-112043917*N_Shore	cg11057897	5	112042966			APC	NM_001127511	TSS1500	chr5:112043079-112043917	N_Shore	3.31152e-05	9.05675e-05	0.0138846	0.0264557	X	0.0721564	0.211649	0.153009	0.00896631	0.0584628	0.000831688	-0.0808529
chr17:7486285-7487431*N_Shelf	cg18900669	17	7482456			CD68;CD68	NM_001040059;NM_001251	TSS1500;TSS1500	chr17:7486285-7487431	N_Shelf	5.45927e-05	0.384817	0.0138846	0.70483		0.0953878	0.191771	0.099821	0.0850213	0.0787753	0.0112786	-0.00443316
chr17:7486285-7487431*N_Shelf	cg21808406	17	7482475			CD68;CD68	NM_001040059;NM_001251	TSS1500;TSS1500	chr17:7486285-7487431	N_Shelf	5.45927e-05	0.000309548	0.0138846	0.0400444		0.0861754	0.314509	0.259372	0.0666631	0.0836699	0.0232974	-0.173196
chr17:7486285-7487431*N_Shelf	cg15095917	17	7482694	rs36005070		CD68;CD68	NM_001040059;NM_001251	TSS200;TSS200	chr17:7486285-7487431	N_Shelf	5.45927e-05	0.970537	0.0138846	0.989016		0.0389093	0.0395297	0.0382225	0.0090939	0.00284622	0.00450438	0.000686863
chr17:7486285-7487431*N_Shelf	cg05209483	17	7482986			CD68;CD68;CD68;CD68	NM_001251;NM_001251;NM_001040059;NM_001040059	1stExon;5'UTR;1stExon;5'UTR	chr17:7486285-7487431	N_Shelf	5.45927e-05	0.00273801	0.0138846	0.0958511		0.0321367	0.0536894	0.108247	0.00439306	0.039089	0.0122167	-0.0761108
chr17:7486285-7487431*N_Shelf	cg05270696	17	7483518			CD68;CD68	NM_001251;NM_001040059	Body;Body	chr17:7486285-7487431	N_Shelf	5.45927e-05	0.152223	0.0138846	0.524683		0.773135	0.820229	0.905226	0.132316	0.0486688	0.0193987	-0.13209
chr13:113536815-113537308*S_Shore	cg20617344	13	113537534			ATP11A;ATP11A	NM_015205;NM_032189	3'UTR;3'UTR	chr13:113536815-113537308	S_Shore	8.18394e-05	0.702438	0.0138846	0.876454	X	0.902665	0.912889	0.901173	0.0115421	0.0177876	0.0179584	0.001492
chr13:113536815-113537308*S_Shore	cg13394990	13	113537737			ATP11A;ATP11A	NM_015205;NM_032189	3'UTR;3'UTR	chr13:113536815-113537308	S_Shore	8.18394e-05	0.0689719	0.0138846	0.386217	X	0.835325	0.864896	0.854506	0.0185303	0.0176974	0.0257338	-0.0191806
chr13:113536815-113537308*S_Shore	cg11504718	13	113537807			ATP11A;ATP11A	NM_015205;NM_032189	3'UTR;3'UTR	chr13:113536815-113537308	S_Shore	8.18394e-05	3.94683e-05	0.0138846	0.0197179	X	0.856866	0.733382	0.665316	0.039185	0.0300112	0.0177708	0.19155
chr13:113536815-113537308*S_Shore	cg14555604	13	113538109			ATP11A;ATP11A	NM_015205;NM_032189	3'UTR;3'UTR	chr13:113536815-113537308	S_Shore	8.18394e-05	0.0819599	0.0138846	0.414502	X	0.910929	0.915541	0.925612	0.0100743	0.00956364	0.00564007	-0.0146835
chr6:168841818-168843100*S_Shore	cg07576632	6	168844079			SMOC2;SMOC2	NM_022138;NM_001166412	Body;Body	chr6:168841818-168843100	S_Shore	0.000165694	0.00539075	0.0138846	0.12575	X	0.56842	0.7869	0.753122	0.119036	0.0209148	0.0490571	-0.184701
chr6:168841818-168843100*S_Shore	cg03674660	6	168844698			SMOC2;SMOC2	NM_022138;NM_001166412	Body;Body	chr6:168841818-168843100	S_Shore	0.000165694	0.000126391	0.0138846	0.028907	X	0.589807	0.755076	0.754688	0.0583072	0.0145243	0.0246473	-0.164881
chr6:168841818-168843100*S_Shore	cg22911934	6	168844755			SMOC2;SMOC2	NM_022138;NM_001166412	Body;Body	chr6:168841818-168843100	S_Shore	0.000165694	0.00081946	0.0138846	0.0584375	X	0.543327	0.684014	0.663927	0.0587608	0.0134157	0.0123357	-0.1206
chr16:85783862-85785131*Island	cg01250960	16	85783863			C16orf74	NM_206967	5'UTR	chr16:85783862-85785131	Island	4.23149e-05	0.681267	0.0140991	0.866394		0.0919299	0.0914108	0.078964	0.0404542	0.0182463	0.00557407	0.0129659
chr16:85783862-85785131*Island	cg25714826	16	85784062	rs13331523		C16orf74	NM_206967	5'UTR	chr16:85783862-85785131	Island	4.23149e-05	0.255536	0.0140991	0.619891		0.180709	0.149422	0.0422622	0.167338	0.0320662	0.0134061	0.138447
chr16:85783862-85785131*Island	cg00598730	16	85784303			C16orf74	NM_206967	5'UTR	chr16:85783862-85785131	Island	4.23149e-05	0.838019	0.0140991	0.937407		0.0123174	0.0117261	0.0129031	0.000866674	0.000398772	0.00110158	-0.000585768
chr16:85783862-85785131*Island	cg22438525	16	85784374			C16orf74	NM_206967	5'UTR	chr16:85783862-85785131	Island	4.23149e-05	0.206053	0.0140991	0.579405		0.0456722	0.0416739	0.0623415	0.00794332	0.0122286	0.00652738	-0.0166693
chr16:85783862-85785131*Island	cg04468198	16	85784951			C16orf74	NM_206967	TSS1500	chr16:85783862-85785131	Island	4.23149e-05	0.266553	0.0140991	0.627727		0.129198	0.095121	0.29597	0.132625	0.0487831	0.0226998	-0.166771
chr16:85783862-85785131*Island	cg08021797	16	85785130			C16orf74	NM_206967	TSS1500	chr16:85783862-85785131	Island	4.23149e-05	0.002593	0.0140991	0.0939724		0.258916	0.402626	0.597299	0.110984	0.0699719	0.0168396	-0.338383
chr10:100993820-100994188*N_Shore	cg24591300	10	100993025			HPSE2;HPSE2;HPSE2;HPSE2	NM_001166244;NM_001166245;NM_021828;NM_001166246	Body;Body;Body;Body	chr10:100993820-100994188	N_Shore	2.85167e-05	0.00458982	0.0141002	0.118069		0.585577	0.476257	0.116859	0.113378	0.0345585	0.00407138	0.468719
chr10:100993820-100994188*N_Shore	cg22823644	10	100993108			HPSE2;HPSE2;HPSE2;HPSE2	NM_001166244;NM_001166245;NM_021828;NM_001166246	Body;Body;Body;Body	chr10:100993820-100994188	N_Shore	2.85167e-05	0.176253	0.0141002	0.552156		0.208673	0.190528	0.060264	0.132692	0.0413068	0.00245307	0.148409
chr10:100993820-100994188*N_Shore	cg18499443	10	100993553			HPSE2;HPSE2;HPSE2;HPSE2	NM_001166244;NM_001166245;NM_021828;NM_001166246	Body;Body;Body;Body	chr10:100993820-100994188	N_Shore	2.85167e-05	0.714278	0.0141002	0.882163		0.11365	0.250527	0.052231	0.0551569	0.0132396	0.0111056	0.0614186
chr10:100993820-100994188*N_Shore	cg08927006	10	100993556			HPSE2;HPSE2;HPSE2;HPSE2	NM_001166244;NM_001166245;NM_021828;NM_001166246	Body;Body;Body;Body	chr10:100993820-100994188	N_Shore	2.85167e-05	0.281172	0.0141002	0.638041		0.0513596	0.183896	0.0257198	0.013661	0.0237062	0.00773153	0.0256399
chr10:100993820-100994188*N_Shore	cg13737332	10	100993583			HPSE2;HPSE2;HPSE2;HPSE2	NM_001166244;NM_001166245;NM_021828;NM_001166246	Body;Body;Body;Body	chr10:100993820-100994188	N_Shore	2.85167e-05	0.553226	0.0141002	0.800186		0.0704101	0.153411	0.0469293	0.0301905	0.0956383	0.00634401	0.0234808
chr10:100993820-100994188*N_Shore	cg17863743	10	100993587			HPSE2;HPSE2;HPSE2;HPSE2	NM_001166244;NM_001166245;NM_021828;NM_001166246	Body;Body;Body;Body	chr10:100993820-100994188	N_Shore	2.85167e-05	0.354451	0.0141002	0.686298		0.028554	0.091136	0.0218122	0.00590142	0.0872654	0.00419833	0.00674186
chr10:100993820-100994188*N_Shore	cg09511126	10	100993597			HPSE2;HPSE2;HPSE2;HPSE2	NM_001166244;NM_001166245;NM_021828;NM_001166246	Body;Body;Body;Body	chr10:100993820-100994188	N_Shore	2.85167e-05	0.903776	0.0141002	0.963769		0.0462828	0.0715411	0.0266559	0.0122691	0.0445469	0.00130609	0.0196269
chr10:100993820-100994188*N_Shore	cg24926711	10	100993662			HPSE2;HPSE2;HPSE2;HPSE2	NM_001166244;NM_001166245;NM_021828;NM_001166246	Body;Body;Body;Body	chr10:100993820-100994188	N_Shore	2.85167e-05	0.49161	0.0141002	0.766543		0.109452	0.216551	0.0806863	0.0299188	0.0993898	0.00477352	0.0287659
chr17:77133927-77134175*Island	cg12792180	17	77133977	rs35937160		HRNBP3	NM_001082575	5'UTR	chr17:77133927-77134175	Island	0.00016979	0.962523	0.0141002	0.986144	X	0.114437	0.0868672	0.128428	0.117748	0.0313822	0.0206423	-0.0139917
chr17:77133927-77134175*Island	cg13777759	17	77134081	rs71385999	rs62062264	HRNBP3	NM_001082575	5'UTR	chr17:77133927-77134175	Island	0.00016979	0.0072169	0.0141002	0.140238	X	0.142755	0.209802	0.467179	0.0690381	0.134916	0.011684	-0.324424
chr17:77133927-77134175*Island	cg18995143	17	77134159			HRNBP3	NM_001082575	5'UTR	chr17:77133927-77134175	Island	0.00016979	0.00206583	0.0141002	0.0852858	X	0.110114	0.22639	0.357315	0.0830082	0.0353926	0.0312391	-0.247201
chr11:82443435-82444976*Island	cg13806741	11	82443436			FAM181B;FAM181B	NM_175885;NM_175885	1stExon;3'UTR	chr11:82443435-82444976	Island	3.48253e-05	2.14796e-05	0.014251	0.0148983	X	0.212088	0.368462	0.419844	0.0500964	0.004898	0.00682486	-0.207756
chr11:82443435-82444976*Island	cg19320476	11	82443592			FAM181B	NM_175885	1stExon	chr11:82443435-82444976	Island	3.48253e-05	0.331046	0.014251	0.671204	X	0.0474598	0.0349856	0.03764	0.0233718	0.00338686	0.00241554	0.00981983
chr11:82443435-82444976*Island	cg02973171	11	82443614			FAM181B	NM_175885	1stExon	chr11:82443435-82444976	Island	3.48253e-05	0.00522444	0.014251	0.124344	X	0.0538166	0.0724693	0.0908237	0.014942	0.00756824	0.0107202	-0.0370071
chr11:82443435-82444976*Island	cg19589811	11	82443961	rs76427896		FAM181B	NM_175885	1stExon	chr11:82443435-82444976	Island	3.48253e-05	0.761535	0.014251	0.904275	X	0.0926467	0.0821292	0.0921251	0.0314957	0.00542809	0.00352003	0.000521623
chr11:82443435-82444976*Island	cg14484649	11	82444456			FAM181B	NM_175885	1stExon	chr11:82443435-82444976	Island	3.48253e-05	0.268575	0.014251	0.629306	X	0.139051	0.170604	0.165791	0.0536499	0.0108046	0.00499459	-0.02674
chr11:82443435-82444976*Island	cg09617579	11	82444798			FAM181B;FAM181B	NM_175885;NM_175885	1stExon;5'UTR	chr11:82443435-82444976	Island	3.48253e-05	0.048101	0.014251	0.331479	X	0.047893	0.0476975	0.101614	0.017023	0.023244	0.00959791	-0.0537214
chr11:82443435-82444976*Island	cg14372701	11	82444946			FAM181B	NM_175885	TSS200	chr11:82443435-82444976	Island	3.48253e-05	0.756277	0.014251	0.901939	X	0.0705086	0.0700618	0.0679158	0.0114838	0.000797886	0.00568572	0.0025928
chr12:108168986-108169570*N_Shore	cg20318358	12	108167448			ASCL4	NM_203436	TSS1500	chr12:108168986-108169570	N_Shore	3.52704e-05	0.00313344	0.014251	0.102115	X	0.365118	0.597841	0.521464	0.0966862	0.0499086	0.0361471	-0.156347
chr12:108168986-108169570*N_Shore	cg20173428	12	108167502			ASCL4	NM_203436	TSS1500	chr12:108168986-108169570	N_Shore	3.52704e-05	0.183614	0.014251	0.559612	X	0.450396	0.65006	0.533166	0.188813	0.0960337	0.0114484	-0.0827695
chr12:108168986-108169570*N_Shore	cg16207673	12	108167730			ASCL4	NM_203436	TSS1500	chr12:108168986-108169570	N_Shore	3.52704e-05	0.988146	0.014251	0.995658	X	0.379363	0.507095	0.292094	0.138046	0.178954	0.0164795	0.087269
chr12:108168986-108169570*N_Shore	cg08823894	12	108167969			ASCL4	NM_203436	TSS200	chr12:108168986-108169570	N_Shore	3.52704e-05	0.358907	0.014251	0.688637	X	0.527818	0.534031	0.286511	0.283901	0.273953	0.05697	0.241307
chr12:108168986-108169570*N_Shore	cg16273009	12	108168071			ASCL4	NM_203436	TSS200	chr12:108168986-108169570	N_Shore	3.52704e-05	0.000330226	0.014251	0.0408708	X	0.630676	0.315342	0.168222	0.151626	0.0527417	0.00957737	0.462454
chr12:108168986-108169570*N_Shore	cg01952953	12	108168562	rs11113472		ASCL4;ASCL4	NM_203436;NM_203436	1stExon;5'UTR	chr12:108168986-108169570	N_Shore	3.52704e-05	0.319909	0.014251	0.664027	X	0.102421	0.0996591	0.0481793	0.063149	0.0544346	0.00627683	0.0542419
chr12:108168986-108169570*N_Shore	cg13721169	12	108168824	rs75704747		ASCL4;ASCL4	NM_203436;NM_203436	1stExon;5'UTR	chr12:108168986-108169570	N_Shore	3.52704e-05	0.079867	0.014251	0.410452	X	0.495796	0.490659	0.13384	0.136742	0.321539	0.0176755	0.361956
chr5:133449320-133451260*S_Shore	cg19844653	5	133451294			TCF7;TCF7;TCF7;TCF7;TCF7;TCF7;TCF7	NM_201632;NM_001134852;NM_001134851;NM_201633;NM_003202;NM_213648;NM_201634	TSS200;TSS1500;TSS1500;TSS200;Body;TSS200;TSS200	chr5:133449320-133451260	S_Shore	5.88723e-05	8.10759e-05	0.014251	0.0253044	X	0.0523341	0.1449	0.128097	0.024994	0.0181938	0.0152926	-0.0757631
chr5:133449320-133451260*S_Shore	cg25947408	5	133451383			TCF7;TCF7;TCF7;TCF7;TCF7;TCF7;TCF7	NM_201634;NM_001134852;NM_001134851;NM_003202;NM_213648;NM_201632;NM_201633	5'UTR;TSS1500;TSS1500;Body;TSS200;5'UTR;5'UTR	chr5:133449320-133451260	S_Shore	5.88723e-05	0.489335	0.014251	0.765319	X	0.473877	0.55882	0.476794	0.102371	0.0355527	0.00496914	-0.00291694
chr5:133449320-133451260*S_Shore	cg08063911	5	133451474	rs737114		TCF7;TCF7;TCF7;TCF7;TCF7;TCF7;TCF7;TCF7	NM_213648;NM_001134851;NM_201632;NM_201633;NM_201634;NM_003202;NM_001134852;NM_213648	5'UTR;TSS200;5'UTR;5'UTR;5'UTR;Body;TSS200;1stExon	chr5:133449320-133451260	S_Shore	5.88723e-05	2.20078e-05	0.014251	0.0149594	X	0.50638	0.689053	0.77811	0.024329	0.126372	0.012355	-0.271731
chr5:133449320-133451260*S_Shore	cg15413523	5	133451625			TCF7;TCF7;TCF7;TCF7;TCF7;TCF7;TCF7;TCF7;TCF7;TCF7	NM_213648;NM_001134852;NM_201632;NM_201633;NM_001134851;NM_201634;NM_001134851;NM_003202;NM_213648;NM_001134852	5'UTR;1stExon;5'UTR;5'UTR;1stExon;5'UTR;5'UTR;Body;1stExon;5'UTR	chr5:133449320-133451260	S_Shore	5.88723e-05	0.173842	0.014251	0.549548	X	0.655653	0.713934	0.785907	0.149086	0.0065646	0.0146937	-0.130254
chr5:133449320-133451260*S_Shore	cg18338046	5	133452188			TCF7;TCF7;TCF7;TCF7;TCF7;TCF7;TCF7	NM_213648;NM_201634;NM_201632;NM_003202;NM_201633;NM_001134852;NM_001134851	Body;Body;Body;Body;Body;Body;Body	chr5:133449320-133451260	S_Shore	5.88723e-05	1.05135e-06	0.014251	0.00383175	X	0.933415	0.900894	0.88716	0.00551798	0.00121031	0.00402903	0.0462551
chr2:98703354-98703889*N_Shore	cg09741917	2	98702260			VWA3B	NM_144992	TSS1500	chr2:98703354-98703889	N_Shore	0.000175316	0.190607	0.014251	0.566225		0.421024	0.512424	0.524283	0.152626	0.0545387	0.0185895	-0.103258
chr2:98703354-98703889*N_Shore	cg24275730	2	98703108			VWA3B	NM_144992	TSS1500	chr2:98703354-98703889	N_Shore	0.000175316	0.406163	0.014251	0.717243		0.144554	0.128522	0.0344649	0.179192	0.00567002	0.0134149	0.110089
chr2:98703354-98703889*N_Shore	cg16002963	2	98703324			VWA3B	NM_144992	TSS1500	chr2:98703354-98703889	N_Shore	0.000175316	0.121258	0.014251	0.482968		0.133397	0.189439	0.162496	0.0423137	0.0656947	0.0110686	-0.0290995
chr4:74486044-74486258*S_Shore	cg08647446	4	74486298			RASSF6;RASSF6;RASSF6	NM_201431;NM_201431;NM_177532	1stExon;5'UTR;TSS200	chr4:74486044-74486258	S_Shore	8.91818e-05	0.38528	0.0143074	0.705204	X	0.116528	0.168841	0.126972	0.0537734	0.0817525	0.00353547	-0.010444
chr4:74486044-74486258*S_Shore	cg10539274	4	74486446			RASSF6;RASSF6	NM_201431;NM_177532	TSS200;TSS1500	chr4:74486044-74486258	S_Shore	8.91818e-05	0.00122481	0.0143074	0.0683081	X	0.127877	0.281916	0.333495	0.0866419	0.0322483	0.0224297	-0.205618
chr4:74486044-74486258*S_Shore	cg03996822	4	74486558			RASSF6;RASSF6	NM_177532;NM_201431	TSS1500;TSS1500	chr4:74486044-74486258	S_Shore	8.91818e-05	7.28732e-06	0.0143074	0.00963986	X	0.812275	0.457937	0.448194	0.0899654	0.0159335	0.0452475	0.364081
chr4:74486044-74486258*S_Shore	cg05516499	4	74487609			RASSF6;RASSF6	NM_177532;NM_201431	TSS1500;TSS1500	chr4:74486044-74486258	S_Shore	8.91818e-05	0.13372	0.0143074	0.501263	X	0.820504	0.862625	0.64619	0.0650633	0.0302746	0.0297362	0.174314
chr21:38352856-38353274*Island	cg11638347	21	38352880			HLCS	NM_000411	5'UTR	chr21:38352856-38353274	Island	8.93304e-05	0.340166	0.0143074	0.676847	X	0.199243	0.275028	0.321868	0.219301	0.146446	0.0241483	-0.122625
chr21:38352856-38353274*Island	cg22777062	21	38353114	rs12481773		HLCS	NM_000411	5'UTR	chr21:38352856-38353274	Island	8.93304e-05	0.000454642	0.0143074	0.0467384	X	0.0277139	0.0475135	0.0882031	0.00275925	0.00964376	0.00522607	-0.0604892
chr21:38352856-38353274*Island	cg22644012	21	38353183			HLCS	NM_000411	5'UTR	chr21:38352856-38353274	Island	8.93304e-05	0.00323658	0.0143074	0.103693	X	0.101535	0.15579	0.311792	0.0478014	0.000524735	0.0101754	-0.210257
chr21:38352856-38353274*Island	cg25297255	21	38353273		rs71959033	HLCS	NM_000411	5'UTR	chr21:38352856-38353274	Island	8.93304e-05	0.73272	0.0143074	0.891025	X	0.0989382	0.0854277	0.12614	0.0643314	0.0327444	0.0120343	-0.0272021
chr7:27219309-27219750*S_Shore	cg05092861	7	27220034			HOXA10	NM_153715	TSS200	chr7:27219309-27219750	S_Shore	4.56187e-05	0.00186458	0.0145303	0.0815584	X	0.252709	0.148778	0.134215	0.0584002	0.0129487	0.0106429	0.118494
chr7:27219309-27219750*S_Shore	cg01078824	7	27220047			HOXA10	NM_153715	TSS200	chr7:27219309-27219750	S_Shore	4.56187e-05	0.000621637	0.0145303	0.0524144	X	0.474258	0.286764	0.228175	0.0963309	0.00280144	0.013679	0.246083
chr7:27219309-27219750*S_Shore	cg05517976	7	27220049			HOXA10	NM_153715	TSS200	chr7:27219309-27219750	S_Shore	4.56187e-05	8.38005e-05	0.0145303	0.0255664	X	0.687477	0.302647	0.16088	0.148523	0.0426181	0.0278773	0.526597
chr7:27219309-27219750*S_Shore	cg14188840	7	27220398			HOXA10	NM_153715	TSS1500	chr7:27219309-27219750	S_Shore	4.56187e-05	1.03218e-05	0.0145303	0.0112019	X	0.779892	0.465286	0.383166	0.0814806	0.102686	0.00655614	0.396726
chr7:27219309-27219750*S_Shore	cg26464446	7	27221557			HOXA11	NM_005523	3'UTR	chr7:27219309-27219750	S_Shore	4.56187e-05	0.101014	0.0145303	0.451181	X	0.272034	0.161354	0.167176	0.13005	0.0303114	0.0116039	0.104857
chr7:27219309-27219750*S_Shore	cg05516617	7	27221689	rs79451821		HOXA11	NM_005523	3'UTR	chr7:27219309-27219750	S_Shore	4.56187e-05	0.000526515	0.0145303	0.0492337	X	0.572933	0.344022	0.21351	0.11591	0.0866644	0.0217507	0.359423
chr2:242211289-242212308*N_Shore	cg11908453	2	242209506			HDLBP;HDLBP	NM_203346;NM_005336	5'UTR;5'UTR	chr2:242211289-242212308	N_Shore	0.000183106	7.43045e-06	0.0145324	0.00963986		0.116953	0.25235	0.253046	0.034525	0.0192122	0.0050398	-0.136093
chr2:242211289-242212308*N_Shore	cg13145289	2	242210216			HDLBP;HDLBP	NM_203346;NM_005336	5'UTR;5'UTR	chr2:242211289-242212308	N_Shore	0.000183106	0.369698	0.0145324	0.695245		0.175906	0.180266	0.249801	0.101557	0.0498176	0.00359854	-0.073895
chr2:242211289-242212308*N_Shore	cg09564509	2	242210639			HDLBP;HDLBP	NM_203346;NM_005336	5'UTR;5'UTR	chr2:242211289-242212308	N_Shore	0.000183106	0.167705	0.0145324	0.542413		0.0511672	0.0586519	0.108983	0.050582	0.0125224	0.00919894	-0.0578161
chr20:13619285-13619770*S_Shore	cg01042174	20	13619794			TASP1	NM_017714	TSS1500	chr20:13619285-13619770	S_Shore	0.000183515	0.436177	0.0145324	0.734377		0.0219643	0.0219865	0.0196551	0.00289654	0.00512065	0.000684032	0.00230923
chr20:13619285-13619770*S_Shore	cg24027320	20	13620031			TASP1	NM_017714	TSS1500	chr20:13619285-13619770	S_Shore	0.000183515	0.0591346	0.0145324	0.362864		0.341125	0.421826	0.606186	0.17931	0.0421311	0.00653001	-0.265061
chr20:13619285-13619770*S_Shore	cg13806095	20	13620048			TASP1	NM_017714	TSS1500	chr20:13619285-13619770	S_Shore	0.000183515	0.437128	0.0145324	0.734982		0.370524	0.333745	0.617286	0.340167	0.0186175	0.0165561	-0.246762
chr6:30852102-30852676*S_Shelf	cg09822812	6	30855729			DDR1;DDR1;DDR1	NM_013994;NM_013993;NM_001954	TSS1500;5'UTR;5'UTR	chr6:30852102-30852676	S_Shelf	6.19318e-05	0.310479	0.0146439	0.65743	X	0.233546	0.20745	0.12379	0.151733	0.0317443	0.0244314	0.109755
chr6:30852102-30852676*S_Shelf	cg11530564	6	30856121	rs2855542		DDR1;DDR1;DDR1	NM_013994;NM_013993;NM_001954	TSS1500;5'UTR;5'UTR	chr6:30852102-30852676	S_Shelf	6.19318e-05	0.400628	0.0146439	0.714141	X	0.423744	0.551309	0.212255	0.114976	0.012622	0.0146181	0.211488
chr6:30852102-30852676*S_Shelf	cg13351860	6	30856386			DDR1;DDR1;DDR1	NM_013994;NM_013993;NM_001954	TSS200;5'UTR;5'UTR	chr6:30852102-30852676	S_Shelf	6.19318e-05	0.00101164	0.0146439	0.0630187	X	0.0469146	0.105468	0.0787956	0.0143347	0.0144939	0.0105227	-0.031881
chr6:30852102-30852676*S_Shelf	cg07908039	6	30856439			DDR1;DDR1;DDR1	NM_013994;NM_013993;NM_001954	TSS200;5'UTR;5'UTR	chr6:30852102-30852676	S_Shelf	6.19318e-05	0.000800541	0.0146439	0.0577903	X	0.10948	0.201499	0.144648	0.00764462	0.00920699	0.00511678	-0.0351684
chr6:30852102-30852676*S_Shelf	cg00466425	6	30856491			DDR1;DDR1;DDR1;DDR1	NM_013994;NM_013994;NM_013993;NM_001954	5'UTR;1stExon;5'UTR;5'UTR	chr6:30852102-30852676	S_Shelf	6.19318e-05	0.170849	0.0146439	0.546107	X	0.148886	0.238086	0.164706	0.058452	0.00127208	0.013656	-0.0158203
chr6:43149736-43150009*N_Shore	cg19146067	6	43148016	rs55848540		SRF	NM_003131	3'UTR	chr6:43149736-43150009	N_Shore	0.000186484	0.954969	0.0146583	0.98322	X	0.765234	0.679517	0.816612	0.0999451	0.146119	0.0135687	-0.0513772
chr6:43149736-43150009*N_Shore	cg23271099	6	43149472			CUL9	NM_015089	TSS1500	chr6:43149736-43150009	N_Shore	0.000186484	0.856839	0.0146583	0.945301	X	0.649404	0.641363	0.633994	0.146417	0.0519754	0.0201407	0.0154108
chr6:43149736-43150009*N_Shore	cg16549027	6	43149629			CUL9	NM_015089	TSS1500	chr6:43149736-43150009	N_Shore	0.000186484	9.50806e-05	0.0146583	0.026773	X	0.496042	0.262459	0.122295	0.092305	0.0229761	0.00823988	0.373747
chr9:129386112-129389231*Island	cg01159576	9	129386206			LMX1B	NM_002316	Body	chr9:129386112-129389231	Island	2.38348e-05	2.9985e-06	0.0148054	0.00635289	X	0.647674	0.452273	0.356899	0.0375601	0.0420012	0.011238	0.290775
chr9:129386112-129389231*Island	cg14642696	9	129386671			LMX1B	NM_002316	Body	chr9:129386112-129389231	Island	2.38348e-05	0.088707	0.0148054	0.428456	X	0.350239	0.170203	0.208576	0.181612	0.0499413	0.00636976	0.141663
chr9:129386112-129389231*Island	cg24382823	9	129387040			LMX1B	NM_002316	Body	chr9:129386112-129389231	Island	2.38348e-05	0.000665447	0.0148054	0.0536725	X	0.749667	0.568508	0.273592	0.0687255	0.156217	0.0274905	0.476075
chr9:129386112-129389231*Island	cg14204784	9	129387231			LMX1B	NM_002316	Body	chr9:129386112-129389231	Island	2.38348e-05	4.61808e-05	0.0148054	0.0206943	X	0.863644	0.435685	0.0769983	0.131293	0.0360143	0.00974377	0.786646
chr9:129386112-129389231*Island	cg12777520	9	129387303			LMX1B	NM_002316	Body	chr9:129386112-129389231	Island	2.38348e-05	0.000142978	0.0148054	0.0305119	X	0.576893	0.29324	0.184911	0.109486	0.116226	0.0216747	0.391982
chr9:129386112-129389231*Island	cg15689835	9	129387721	rs11333243		LMX1B	NM_002316	Body	chr9:129386112-129389231	Island	2.38348e-05	0.000942649	0.0148054	0.0617843	X	0.445938	0.225004	0.14382	0.121053	0.048108	0.022043	0.302118
chr9:129386112-129389231*Island	cg14225031	9	129387848			LMX1B	NM_002316	Body	chr9:129386112-129389231	Island	2.38348e-05	0.110956	0.0148054	0.467942	X	0.721753	0.411474	0.42988	0.376519	0.0528505	0.0155181	0.291874
chr9:129386112-129389231*Island	cg13979277	9	129388281			LMX1B	NM_002316	Body	chr9:129386112-129389231	Island	2.38348e-05	0.0278146	0.0148054	0.257144	X	0.327577	0.192555	0.163812	0.128256	0.0503714	0.00397588	0.163765
chr9:129386112-129389231*Island	cg04693928	9	129388668			LMX1B	NM_002316	Body	chr9:129386112-129389231	Island	2.38348e-05	0.154242	0.0148054	0.527359	X	0.443674	0.13993	0.329932	0.257473	0.0288007	0.00513288	0.113742
chr9:129386112-129389231*Island	cg02609692	9	129389125			LMX1B	NM_002316	Body	chr9:129386112-129389231	Island	2.38348e-05	0.476627	0.0148054	0.75821	X	0.670725	0.571985	0.835285	0.131157	0.000556104	0.0197897	-0.16456
chr11:117747102-117747717*Island	cg13828839	11	117747166			FXYD6;FXYD6;FXYD6;FXYD6;FXYD6	NM_001164831;NM_022003;NM_001164837;NM_001164836;NM_001164832	5'UTR;5'UTR;5'UTR;5'UTR;5'UTR	chr11:117747102-117747717	Island	9.5705e-05	0.4839	0.0148054	0.762153	X	0.0388415	0.0371284	0.0382414	0.0029586	0.00105122	0.00161106	0.000600164
chr11:117747102-117747717*Island	cg04968900	11	117747390			FXYD6;FXYD6;FXYD6;FXYD6;FXYD6;FXYD6;FXYD6;FXYD6;FXYD6	NM_001164832;NM_001164831;NM_001164837;NM_022003;NM_001164836;NM_022003;NM_001164837;NM_001164836;NM_001164832	1stExon;5'UTR;5'UTR;1stExon;1stExon;5'UTR;1stExon;5'UTR;5'UTR	chr11:117747102-117747717	Island	9.5705e-05	0.250248	0.0148054	0.616439	X	0.0326723	0.0373699	0.0348998	0.00531755	0.00311061	0.00280831	-0.0022275
chr11:117747102-117747717*Island	cg05327447	11	117747417			FXYD6;FXYD6;FXYD6;FXYD6;FXYD6;FXYD6;FXYD6;FXYD6;FXYD6	NM_001164832;NM_001164831;NM_001164837;NM_022003;NM_001164836;NM_022003;NM_001164837;NM_001164836;NM_001164832	1stExon;5'UTR;5'UTR;1stExon;1stExon;5'UTR;1stExon;5'UTR;5'UTR	chr11:117747102-117747717	Island	9.5705e-05	0.0114571	0.0148054	0.170186	X	0.0272364	0.0293672	0.0306211	0.00176681	0.000290021	0.00153334	-0.00338466
chr11:117747102-117747717*Island	cg20207029	11	117747689			FXYD6;FXYD6;FXYD6;FXYD6;FXYD6;FXYD6;FXYD6;FXYD6;FXYD6	NM_001164832;NM_001164831;NM_001164837;NM_022003;NM_001164836;NM_022003;NM_001164837;NM_001164836;NM_001164832	1stExon;5'UTR;5'UTR;1stExon;1stExon;5'UTR;1stExon;5'UTR;5'UTR	chr11:117747102-117747717	Island	9.5705e-05	0.00234894	0.0148054	0.0899622	X	0.0565558	0.0428691	0.0460459	0.00552535	0.00440478	0.00405692	0.0105099
chr19:7985065-7985390*N_Shore	cg02405517	19	7984832			SNAPC2;SNAPC2	NR_030717;NM_003083	TSS1500;TSS1500	chr19:7985065-7985390	N_Shore	0.000190022	0.285811	0.0148054	0.641021		0.418298	0.28285	0.234001	0.320547	0.0456393	0.0246619	0.184297
chr19:7985065-7985390*N_Shore	cg24132694	19	7984945			SNAPC2;SNAPC2	NR_030717;NM_003083	TSS1500;TSS1500	chr19:7985065-7985390	N_Shore	0.000190022	0.000113642	0.0148054	0.0279609		0.124448	0.276321	0.280879	0.05425	0.0233169	0.0146039	-0.156431
chr19:7985065-7985390*N_Shore	cg10152810	19	7985019			SNAPC2;SNAPC2	NR_030717;NM_003083	TSS1500;TSS200	chr19:7985065-7985390	N_Shore	0.000190022	0.052721	0.0148054	0.345288		0.0390058	0.0839027	0.0518569	0.00663317	0.0441157	0.0164261	-0.0128511
chr19:10405924-10406398*Island	cg15194935	19	10405955			ICAM5	NM_003259	Body	chr19:10405924-10406398	Island	0.000191839	0.462642	0.0148054	0.750247	X	0.234215	0.288666	0.281876	0.142556	0.0668512	0.0146667	-0.0476607
chr19:10405924-10406398*Island	cg23936587	19	10406145		rs2569706	ICAM5	NM_003259	Body	chr19:10405924-10406398	Island	0.000191839	2.24654e-05	0.0148054	0.0150566	X	0.0602346	0.110687	0.137664	0.00966112	0.00856928	0.0205182	-0.0774294
chr19:10405924-10406398*Island	cg25470077	19	10406364			ICAM5	NM_003259	Body	chr19:10405924-10406398	Island	0.000191839	7.47961e-06	0.0148054	0.00963986	X	0.0262177	0.0366537	0.0371071	0.00153561	0.00350866	0.00319652	-0.0108894
chr19:17858371-17858891*S_Shelf	cg26307105	19	17861017			FCHO1;FCHO1;FCHO1;FCHO1	NM_001161357;NM_015122;NM_001161358;NM_001161359	5'UTR;TSS1500;5'UTR;TSS1500	chr19:17858371-17858891	S_Shelf	3.24214e-05	0.374802	0.0149034	0.69906		0.66266	0.587505	0.611919	0.138909	0.0799339	0.0207739	0.0507404
chr19:17858371-17858891*S_Shelf	cg22225307	19	17861850	rs12978286		FCHO1;FCHO1;FCHO1;FCHO1	NM_001161357;NM_015122;NM_001161358;NM_001161359	5'UTR;TSS1500;5'UTR;TSS1500	chr19:17858371-17858891	S_Shelf	3.24214e-05	0.00226384	0.0149034	0.0885185		0.543244	0.619902	0.613587	0.0384381	0.00398814	0.0148009	-0.070343
chr19:17858371-17858891*S_Shelf	cg02639359	19	17862017			FCHO1;FCHO1;FCHO1;FCHO1	NM_001161357;NM_015122;NM_001161358;NM_001161359	5'UTR;TSS1500;5'UTR;TSS1500	chr19:17858371-17858891	S_Shelf	3.24214e-05	0.118995	0.0149034	0.479537		0.840616	0.904313	0.912478	0.0874162	0.0137662	0.0232997	-0.0718615
chr19:17858371-17858891*S_Shelf	cg08206267	19	17862104			FCHO1;FCHO1;FCHO1;FCHO1	NM_001161357;NM_001161359;NM_015122;NM_001161358	5'UTR;TSS200;TSS200;5'UTR	chr19:17858371-17858891	S_Shelf	3.24214e-05	0.367227	0.0149034	0.69366		0.712624	0.767393	0.802134	0.175106	0.00218476	0.02784	-0.0895102
chr19:17858371-17858891*S_Shelf	cg02380521	19	17862130			FCHO1;FCHO1;FCHO1;FCHO1	NM_001161357;NM_001161359;NM_015122;NM_001161358	5'UTR;TSS200;TSS200;5'UTR	chr19:17858371-17858891	S_Shelf	3.24214e-05	0.114154	0.0149034	0.472998		0.508888	0.753281	0.848816	0.380178	0.0896598	0.00362058	-0.339928
chr19:17858371-17858891*S_Shelf	cg24783510	19	17862150			FCHO1;FCHO1;FCHO1;FCHO1	NM_001161357;NM_001161359;NM_015122;NM_001161358	5'UTR;TSS200;TSS200;5'UTR	chr19:17858371-17858891	S_Shelf	3.24214e-05	0.0709584	0.0149034	0.39089		0.841118	0.85352	0.89322	0.031758	0.0290209	0.0172028	-0.0521024
chr19:17858371-17858891*S_Shelf	cg11737334	19	17862210			FCHO1;FCHO1;FCHO1;FCHO1	NM_001161357;NM_001161359;NM_015122;NM_001161358	5'UTR;TSS200;TSS200;5'UTR	chr19:17858371-17858891	S_Shelf	3.24214e-05	0.657308	0.0149034	0.854361		0.640904	0.707371	0.647569	0.141343	0.0780462	0.0120668	-0.00666539
chr19:17858371-17858891*S_Shelf	cg22317846	19	17862385			FCHO1;FCHO1;FCHO1;FCHO1;FCHO1;FCHO1	NM_001161357;NM_015122;NM_001161359;NM_001161359;NM_001161358;NM_015122	5'UTR;5'UTR;1stExon;5'UTR;5'UTR;1stExon	chr19:17858371-17858891	S_Shelf	3.24214e-05	0.971966	0.0149034	0.989705		0.50616	0.581215	0.458637	0.074042	0.0107001	0.00595012	0.0475232
chr20:3218578-3220930*N_Shore	cg21307155	20	3216740			SLC4A11	NM_032034	Body	chr20:3218578-3220930	N_Shore	3.35157e-05	1.83794e-06	0.0151738	0.00503754		0.188877	0.323914	0.328929	0.0255414	0.0372937	0.0141808	-0.140052
chr20:3218578-3220930*N_Shore	cg08284598	20	3218145			SLC4A11	NM_032034	Body	chr20:3218578-3220930	N_Shore	3.35157e-05	0.460485	0.0151738	0.748916		0.790707	0.724502	0.764686	0.112684	0.0969316	0.0100743	0.0260211
chr20:3218578-3220930*N_Shore	cg18408783	20	3218331	rs3827076		SLC4A11;SLC4A11	NM_032034;NM_032034	1stExon;5'UTR	chr20:3218578-3220930	N_Shore	3.35157e-05	0.66479	0.0151738	0.858185		0.637094	0.71147	0.643775	0.163752	0.00363023	0.013561	-0.00668019
chr20:3218578-3220930*N_Shore	cg20323491	20	3218393			SLC4A11	NM_032034	TSS200	chr20:3218578-3220930	N_Shore	3.35157e-05	0.0565071	0.0151738	0.355724		0.497576	0.590754	0.624108	0.111914	0.0282701	0.0395095	-0.126532
chr20:3218578-3220930*N_Shore	cg03738669	20	3218476		rs35057562	SLC4A11	NM_032034	TSS200	chr20:3218578-3220930	N_Shore	3.35157e-05	0.00902843	0.0151738	0.153777		0.36526	0.459994	0.666329	0.116813	0.018585	0.0111188	-0.301069
chr20:3218578-3220930*N_Shore	cg11004890	20	3218500			SLC4A11	NM_032034	TSS200	chr20:3218578-3220930	N_Shore	3.35157e-05	0.241692	0.0151738	0.609626		0.261258	0.305537	0.346333	0.115006	0.0865115	0.00967886	-0.0850749
chr20:3218578-3220930*N_Shore	cg22928082	20	3218522	rs11479278		SLC4A11	NM_032034	TSS200	chr20:3218578-3220930	N_Shore	3.35157e-05	0.00642506	0.0151738	0.134329		0.149094	0.195935	0.329477	0.0533585	0.0358859	0.00907741	-0.180384
chr20:3218578-3220930*N_Shore	cg17037355	20	3218545			SLC4A11	NM_032034	TSS200	chr20:3218578-3220930	N_Shore	3.35157e-05	0.00196377	0.0151738	0.0835529		0.289707	0.388184	0.509485	0.0660053	0.0757468	0.00242115	-0.219778
chr12:10826531-10826786*S_Shore	cg02471784	12	10826906			STYK1	NM_018423	TSS200	chr12:10826531-10826786	S_Shore	3.38417e-05	0.430056	0.0151738	0.731056	X	0.025624	0.0240737	0.0242636	0.00356383	0.00338883	0.000793234	0.00136044
chr12:10826531-10826786*S_Shore	cg21701856	12	10826944			STYK1	NM_018423	TSS200	chr12:10826531-10826786	S_Shore	3.38417e-05	0.641377	0.0151738	0.846205	X	0.0656161	0.0679344	0.0683746	0.0111027	0.00125578	0.00713649	-0.00275843
chr12:10826531-10826786*S_Shore	cg06139644	12	10826950			STYK1	NM_018423	TSS200	chr12:10826531-10826786	S_Shore	3.38417e-05	0.870218	0.0151738	0.950513	X	0.0480976	0.0516835	0.0443093	0.00604742	0.0202537	0.0041838	0.00378822
chr12:10826531-10826786*S_Shore	cg21448788	12	10826971	rs79347905		STYK1	NM_018423	TSS200	chr12:10826531-10826786	S_Shore	3.38417e-05	0.281121	0.0151738	0.638034	X	0.0570117	0.0229802	0.0244362	0.0641476	0.000940347	0.00231985	0.0325755
chr12:10826531-10826786*S_Shore	cg04251307	12	10827012			STYK1	NM_018423	TSS200	chr12:10826531-10826786	S_Shore	3.38417e-05	7.32654e-06	0.0151738	0.00963986	X	0.0672733	0.124188	0.111484	0.0102321	0.00358547	0.00893346	-0.0442111
chr12:10826531-10826786*S_Shore	cg00616129	12	10827014		rs79347905	STYK1	NM_018423	TSS200	chr12:10826531-10826786	S_Shore	3.38417e-05	0.00626105	0.0151738	0.13281	X	0.0413355	0.0980817	0.0590205	0.00762364	0.0186704	0.00989633	-0.017685
chr12:10826531-10826786*S_Shore	cg05826245	12	10827400			STYK1	NM_018423	TSS1500	chr12:10826531-10826786	S_Shore	3.38417e-05	0.175703	0.0151738	0.551607	X	0.229111	0.165467	0.161296	0.0971956	0.00480696	0.0410072	0.0678153
chr12:10826531-10826786*S_Shore	cg16899088	12	10827583			STYK1	NM_018423	TSS1500	chr12:10826531-10826786	S_Shore	3.38417e-05	0.290047	0.0151738	0.643784	X	0.62259	0.756378	0.636944	0.105639	0.0482973	0.0435629	-0.014354
chr1:180123555-180124584*Island	cg03111951	1	180123704			QSOX1;QSOX1	NM_001004128;NM_002826	TSS1500;TSS1500	chr1:180123555-180124584	Island	3.4213e-05	0.496006	0.0151738	0.769225		0.0159292	0.0163778	0.0162169	0.00100072	0.000816322	0.000517369	-0.000287653
chr1:180123555-180124584*Island	cg07360182	1	180123796	rs7531169		QSOX1;QSOX1	NM_002826;NM_001004128	TSS200;TSS200	chr1:180123555-180124584	Island	3.4213e-05	0.0234045	0.0151738	0.237069		0.043091	0.0398134	0.0344933	0.00406826	0.00139496	0.00422818	0.00859774
chr1:180123555-180124584*Island	cg08812504	1	180123798	rs7531169		QSOX1;QSOX1	NM_002826;NM_001004128	TSS200;TSS200	chr1:180123555-180124584	Island	3.4213e-05	0.0159693	0.0151738	0.197908		0.0363754	0.028408	0.030667	0.00474938	0.0029695	0.000964933	0.00570843
chr1:180123555-180124584*Island	cg08007338	1	180123948			QSOX1;QSOX1	NM_002826;NM_001004128	TSS200;TSS200	chr1:180123555-180124584	Island	3.4213e-05	0.0232307	0.0151738	0.236062		0.0276448	0.0309942	0.0330039	0.00360914	0.000759674	0.000672381	-0.00535915
chr1:180123555-180124584*Island	cg15206621	1	180123983			QSOX1;QSOX1;QSOX1;QSOX1	NM_002826;NM_001004128;NM_001004128;NM_002826	5'UTR;1stExon;5'UTR;1stExon	chr1:180123555-180124584	Island	3.4213e-05	0.585703	0.0151738	0.817671		0.0137862	0.0137303	0.0141976	0.000840678	0.000232805	0.000196752	-0.000411392
chr1:180123555-180124584*Island	cg03208016	1	180124071		rs10913933	QSOX1;QSOX1	NM_001004128;NM_002826	1stExon;1stExon	chr1:180123555-180124584	Island	3.4213e-05	0.429841	0.0151738	0.730921		0.0221093	0.0229691	0.0200512	0.00178811	0.00131446	0.0012396	0.00205808
chr1:180123555-180124584*Island	cg14169790	1	180124335	rs35481032		QSOX1;QSOX1	NM_002826;NM_001004128	Body;Body	chr1:180123555-180124584	Island	3.4213e-05	0.186289	0.0151738	0.562265		0.0493238	0.0522682	0.0541781	0.00486604	0.00231471	0.00672777	-0.00485432
chr1:180123555-180124584*Island	cg08755040	1	180124539			QSOX1;QSOX1	NM_002826;NM_001004128	Body;Body	chr1:180123555-180124584	Island	3.4213e-05	0.470719	0.0151738	0.755062		0.0365128	0.0367007	0.0329509	0.00541252	0.00275397	0.00319575	0.00356191
chr1:6761295-6762131*S_Shore	cg23040782	1	6762215			DNAJC11	NM_018198	TSS1500	chr1:6761295-6762131	S_Shore	6.85842e-05	0.421856	0.0151738	0.726263	X	0.391657	0.363044	0.330217	0.124405	0.0507666	0.0123441	0.0614393
chr1:6761295-6762131*S_Shore	cg03753670	1	6762231			DNAJC11	NM_018198	TSS1500	chr1:6761295-6762131	S_Shore	6.85842e-05	0.932135	0.0151738	0.974582	X	0.641929	0.605878	0.659416	0.0956892	1.57621e-05	0.0178037	-0.0174874
chr1:6761295-6762131*S_Shore	cg20668607	1	6762257			DNAJC11	NM_018198	TSS1500	chr1:6761295-6762131	S_Shore	6.85842e-05	0.196919	0.0151738	0.571646	X	0.752782	0.739774	0.670923	0.0785219	0.00991757	0.0335022	0.0818585
chr1:6761295-6762131*S_Shore	cg22709811	1	6762265			DNAJC11	NM_018198	TSS1500	chr1:6761295-6762131	S_Shore	6.85842e-05	1.06036e-05	0.0151738	0.0112619	X	0.249505	0.49034	0.645375	0.0556601	0.0437277	0.0112433	-0.39587
chr1:6761295-6762131*S_Shore	cg22377182	1	6762600			DNAJC11	NM_018198	TSS1500	chr1:6761295-6762131	S_Shore	6.85842e-05	0.256334	0.0151738	0.620453	X	0.943732	0.944611	0.950902	0.00590322	0.00773412	0.00772559	-0.00716967
chr7:157612036-157612316*N_Shelf	cg02369188	7	157608573	rs74861347		PTPRN2;PTPRN2;PTPRN2	NM_002847;NM_130842;NM_130843	Body;Body;Body	chr7:157612036-157612316	N_Shelf	0.000102932	6.51287e-05	0.0151738	0.0232144	X	0.0784376	0.167186	0.205404	0.0190327	0.0652206	0.0124863	-0.126966
chr7:157612036-157612316*N_Shelf	cg05986374	7	157608597			PTPRN2;PTPRN2;PTPRN2	NM_002847;NM_130842;NM_130843	Body;Body;Body	chr7:157612036-157612316	N_Shelf	0.000102932	0.00106192	0.0151738	0.0641506	X	0.0478822	0.0871768	0.0903757	0.0137344	0.0320037	0.0106556	-0.0424935
chr7:157612036-157612316*N_Shelf	cg21565196	7	157608642			PTPRN2;PTPRN2;PTPRN2	NM_002847;NM_130842;NM_130843	Body;Body;Body	chr7:157612036-157612316	N_Shelf	0.000102932	0.00383734	0.0151738	0.110545	X	0.0616842	0.0849256	0.0721074	0.00632661	0.00740286	0.00241986	-0.0104232
chr7:157612036-157612316*N_Shelf	cg25059070	7	157609801		rs73746641	PTPRN2;PTPRN2;PTPRN2	NM_002847;NM_130842;NM_130843	Body;Body;Body	chr7:157612036-157612316	N_Shelf	0.000102932	0.710488	0.0151738	0.880238	X	0.866429	0.944572	0.840836	0.0765862	0.0381431	0.022261	0.0255928
chr2:74729399-74731166*N_Shore	cg08973382	2	74728623			LOC151534;LBX2	NR_024606;NM_001009812	TSS1500;Body	chr2:74729399-74731166	N_Shore	0.000200268	0.801853	0.0151738	0.92223	X	0.637151	0.63376	0.607256	0.164192	0.0044108	0.0205099	0.0298945
chr2:74729399-74731166*N_Shore	cg11985480	2	74729100	rs17722476		LOC151534;LBX2	NR_024606;NM_001009812	TSS1500;Body	chr2:74729399-74731166	N_Shore	0.000200268	0.215478	0.0151738	0.587914	X	0.955012	0.963431	0.957147	0.00632053	0.00102302	0.00601522	-0.0021355
chr2:74729399-74731166*N_Shore	cg17105139	2	74729279			LOC151534;LBX2	NR_024606;NM_001009812	TSS1500;Body	chr2:74729399-74731166	N_Shore	0.000200268	0.000115024	0.0151738	0.0279609	X	0.900675	0.830876	0.802887	0.0264661	0.0119624	0.0170726	0.097788
chr10:104005139-104005592*N_Shore	cg06839377	10	104004326			GBF1	NM_004193	TSS1500	chr10:104005139-104005592	N_Shore	0.000202147	0.00191921	0.0151738	0.0829023	X	0.269394	0.569153	0.733184	0.195374	0.0643322	0.0162925	-0.463789
chr10:104005139-104005592*N_Shore	cg14242680	10	104004787			GBF1	NM_004193	TSS1500	chr10:104005139-104005592	N_Shore	0.000202147	1.04153e-05	0.0151738	0.0112019	X	0.0833834	0.185444	0.191176	0.0254742	0.0298724	0.00731631	-0.107793
chr10:104005139-104005592*N_Shore	cg12258864	10	104004885			GBF1	NM_004193	TSS1500	chr10:104005139-104005592	N_Shore	0.000202147	0.282947	0.0151738	0.639132	X	0.0279967	0.0324097	0.0300747	0.00284306	0.00938488	0.00558439	-0.00207797
chr13:113670929-113671191*Island	cg26793447	13	113670930			MCF2L;MCF2L	NM_001112732;NM_024979	Body;Body	chr13:113670929-113671191	Island	0.000204939	0.00181695	0.0151738	0.0807636	X	0.634377	0.751417	0.776138	0.064643	0.0413887	0.0242847	-0.141761
chr13:113670929-113671191*Island	cg16318226	13	113671048	rs77138761		MCF2L;MCF2L	NM_001112732;NM_024979	Body;Body	chr13:113670929-113671191	Island	0.000204939	0.0547322	0.0151738	0.350881	X	0.87002	0.910445	0.912837	0.0423262	0.00366092	0.0043078	-0.0428168
chr13:113670929-113671191*Island	cg09556940	13	113671190	rs61967111		MCF2L;MCF2L	NM_001112732;NM_024979	Body;Body	chr13:113670929-113671191	Island	0.000204939	0.00402202	0.0151738	0.112506	X	0.562454	0.626428	0.664712	0.0455028	0.0175978	0.0274044	-0.102258
chr11:1083134-1083358*S_Shelf	cg21655083	11	1086413		rs41414444	MUC2	NM_002457	Body	chr11:1083134-1083358	S_Shelf	0.000206078	0.254928	0.0151738	0.619442		0.878457	0.930917	0.978793	0.145428	0.0438134	0.0105761	-0.100336
chr11:1083134-1083358*S_Shelf	cg03688995	11	1086421			MUC2	NM_002457	Body	chr11:1083134-1083358	S_Shelf	0.000206078	0.201153	0.0151738	0.575238		0.697847	0.743214	0.851101	0.170162	0.0259714	0.0149398	-0.153254
chr11:1083134-1083358*S_Shelf	cg07428101	11	1086733			MUC2	NM_002457	Body	chr11:1083134-1083358	S_Shelf	0.000206078	0.00538535	0.0151738	0.125725		0.687249	0.766918	0.743381	0.0388172	0.0138451	0.00776694	-0.0561321
chr17:7517690-7518748*N_Shore	cg17832704	17	7516888			SHBG;FXR2	NR_027463;NM_004860	TSS1500;Body	chr17:7517690-7518748	N_Shore	4.19617e-05	0.364857	0.0151832	0.692402		0.343405	0.496179	0.419864	0.240811	0.11244	0.0380398	-0.0764591
chr17:7517690-7518748*N_Shore	cg12699156	17	7517016			SHBG;FXR2	NR_027463;NM_004860	TSS1500;Body	chr17:7517690-7518748	N_Shore	4.19617e-05	0.0488538	0.0151832	0.334042		0.368659	0.616374	0.581267	0.221525	0.0298818	0.0256465	-0.212608
chr17:7517690-7518748*N_Shore	cg00688810	17	7517138			SHBG;FXR2	NR_027463;NM_004860	TSS1500;Body	chr17:7517690-7518748	N_Shore	4.19617e-05	0.495203	0.0151832	0.768699		0.514357	0.556518	0.665624	0.330323	0.070756	0.0117624	-0.151267
chr17:7517690-7518748*N_Shore	cg09141338	17	7517217			FXR2;SHBG	NM_004860;NR_027463	Body;TSS200	chr17:7517690-7518748	N_Shore	4.19617e-05	0.000370436	0.0151832	0.0425496		0.0846918	0.167274	0.141904	0.0231566	0.00527092	0.0196716	-0.0572125
chr17:7517690-7518748*N_Shore	cg19432033	17	7517220			FXR2;SHBG	NM_004860;NR_027463	Body;TSS200	chr17:7517690-7518748	N_Shore	4.19617e-05	0.407349	0.0151832	0.717878		0.254516	0.371847	0.312397	0.202408	0.0852119	0.0365426	-0.0578805
chr17:7517690-7518748*N_Shore	cg13074687	17	7517258			FXR2;SHBG	NM_004860;NR_027463	Body;TSS200	chr17:7517690-7518748	N_Shore	4.19617e-05	0.199332	0.0151832	0.573637		0.276638	0.233464	0.0706705	0.213785	0.0163375	0.00360527	0.205968
chr17:7517690-7518748*N_Shore	cg02319103	17	7517617			FXR2;SHBG	NM_004860;NR_027463	Body;Body	chr17:7517690-7518748	N_Shore	4.19617e-05	0.312419	0.0151832	0.658725		0.0219337	0.0252448	0.0233963	0.00190493	0.00206015	0.00688625	-0.00146255
chr5:41509783-41510166*S_Shore	cg05569203	5	41510742			PLCXD3	NM_001005473	TSS200	chr5:41509783-41510166	S_Shore	7.02289e-05	0.142457	0.0151832	0.511931	X	0.119201	0.093087	0.0787869	0.0470742	0.0150713	0.00643751	0.0404144
chr5:41509783-41510166*S_Shore	cg03635649	5	41510801			PLCXD3	NM_001005473	TSS200	chr5:41509783-41510166	S_Shore	7.02289e-05	0.456767	0.0151832	0.74672	X	0.0811519	0.0740479	0.0757737	0.0168837	9.12312e-05	0.00626033	0.00537813
chr5:41509783-41510166*S_Shore	cg03300589	5	41510820	rs80205971		PLCXD3	NM_001005473	TSS200	chr5:41509783-41510166	S_Shore	7.02289e-05	0.245121	0.0151832	0.612469	X	0.105541	0.0995562	0.13326	0.0187851	0.0136576	0.0102584	-0.0277193
chr5:41509783-41510166*S_Shore	cg11670605	5	41510851			PLCXD3	NM_001005473	TSS200	chr5:41509783-41510166	S_Shore	7.02289e-05	0.0403796	0.0151832	0.305768	X	0.0282332	0.031805	0.0307488	0.00244691	0.00167203	0.00164094	-0.00251559
chr5:41509783-41510166*S_Shore	cg03803861	5	41511150			PLCXD3	NM_001005473	TSS1500	chr5:41509783-41510166	S_Shore	7.02289e-05	2.41872e-06	0.0151832	0.00555433	X	0.0622613	0.283125	0.384105	0.025169	0.092463	0.0192759	-0.321844
chr16:88803802-88804112*Island	cg06988897	16	88803803			FAM38A	NM_001142864	Body	chr16:88803802-88804112	Island	0.000104557	0.321664	0.0151832	0.665279	X	0.112819	0.225307	0.111744	0.0779655	0.0235548	0.0116414	0.00107457
chr16:88803802-88804112*Island	cg00973732	16	88803885			FAM38A	NM_001142864	Body	chr16:88803802-88804112	Island	0.000104557	0.0309039	0.0151832	0.270157	X	0.0207867	0.0224987	0.0223833	0.00140499	2.91527e-06	0.000561795	-0.00159653
chr16:88803802-88804112*Island	cg03062760	16	88803931		rs68064929	FAM38A	NM_001142864	Body	chr16:88803802-88804112	Island	0.000104557	7.96766e-06	0.0151832	0.00963986	X	0.0583776	0.152254	0.153206	0.0156077	0.0452798	0.0101789	-0.0948286
chr16:88803802-88804112*Island	cg26748794	16	88804051			FAM38A	NM_001142864	Body	chr16:88803802-88804112	Island	0.000104557	0.0231457	0.0151832	0.235536	X	0.0540321	0.163703	0.097448	0.0250138	0.10338	0.00900418	-0.0434159
chr7:99768884-99769559*N_Shore	cg24616382	7	99767035			GAL3ST4	NM_024637	TSS1500	chr7:99768884-99769559	N_Shore	0.000207976	0.440685	0.0151832	0.737199		0.895307	0.920191	0.924983	0.0756782	0.0166296	0.0098517	-0.0296759
chr7:99768884-99769559*N_Shore	cg06189038	7	99767134			GAL3ST4	NM_024637	TSS1500	chr7:99768884-99769559	N_Shore	0.000207976	0.0125575	0.0151832	0.177813		0.192001	0.325789	0.42549	0.131078	0.0460424	0.0274865	-0.233489
chr7:99768884-99769559*N_Shore	cg01032653	7	99768028			GPC2	NM_152742	Body	chr7:99768884-99769559	N_Shore	0.000207976	0.335042	0.0151832	0.673688		0.902331	0.914016	0.909645	0.0183392	0.0150978	0.00575954	-0.00731364
chr6:168972516-168974109*Island	cg12376369	6	168972517		rs62422467	SMOC2;SMOC2	NM_022138;NM_001166412	Body;Body	chr6:168972516-168974109	Island	0.000208907	0.0278467	0.0151832	0.25729	X	0.676274	0.773514	0.784124	0.0856294	0.0387688	0.0294541	-0.10785
chr6:168972516-168974109*Island	cg00963850	6	168972930		rs56348583	SMOC2;SMOC2	NM_022138;NM_001166412	Body;Body	chr6:168972516-168974109	Island	0.000208907	0.00471918	0.0151832	0.119406	X	0.627836	0.712915	0.746058	0.0616	0.0188024	0.00820497	-0.118222
chr6:168972516-168974109*Island	cg23135850	6	168974067			SMOC2;SMOC2	NM_022138;NM_001166412	Body;Body	chr6:168972516-168974109	Island	0.000208907	0.000156955	0.0151832	0.0316393	X	0.786424	0.902131	0.891688	0.036929	0.0410728	0.00814315	-0.105264
chr12:122064176-122065142*N_Shore	cg01774878	12	122063005			ORAI1	NM_032790	TSS1500	chr12:122064176-122065142	N_Shore	0.000209578	0.00222899	0.0151832	0.087904	X	0.067185	0.110534	0.124188	0.020845	0.0424743	0.00380776	-0.0570028
chr12:122064176-122065142*N_Shore	cg02827278	12	122063043			ORAI1	NM_032790	TSS1500	chr12:122064176-122065142	N_Shore	0.000209578	0.590593	0.0151832	0.820187	X	0.440062	0.512386	0.504555	0.265605	0.0912548	0.00923347	-0.0644928
chr12:122064176-122065142*N_Shore	cg02910910	12	122063967			ORAI1	NM_032790	TSS1500	chr12:122064176-122065142	N_Shore	0.000209578	2.29995e-06	0.0151832	0.00555433	X	0.0604884	0.18683	0.26903	0.0121823	0.0273844	0.00219448	-0.208542
chr7:56183577-56184165*S_Shore	cg06490943	7	56184217			LOC389493	NM_001145712	TSS200	chr7:56183577-56184165	S_Shore	0.000213854	0.610332	0.0153734	0.830459	X	0.347827	0.412419	0.368613	0.158253	0.0456359	0.00422567	-0.020786
chr7:56183577-56184165*S_Shore	cg13696287	7	56185143			LOC389493	NM_001145712	TSS1500	chr7:56183577-56184165	S_Shore	0.000213854	0.0451559	0.0153734	0.321888	X	0.407585	0.511989	0.474401	0.0747567	0.044496	0.00761449	-0.0668162
chr7:56183577-56184165*S_Shore	cg23433503	7	56185398			LOC389493	NM_001145712	TSS1500	chr7:56183577-56184165	S_Shore	0.000213854	4.59024e-05	0.0153734	0.0206943	X	0.623231	0.723348	0.744753	0.0331052	0.0122347	0.0188612	-0.121522
chr11:45671197-45672412*S_Shore	cg21673240	11	45672529			CHST1	NM_003654	5'UTR	chr11:45671197-45672412	S_Shore	5.4422e-05	0.0444351	0.0155687	0.319835	X	0.852279	0.884401	0.898003	0.0356299	0.0327518	0.005195	-0.045724
chr11:45671197-45672412*S_Shore	cg01682455	11	45672536			CHST1	NM_003654	5'UTR	chr11:45671197-45672412	S_Shore	5.4422e-05	0.188274	0.0155687	0.564126	X	0.867305	0.891192	0.897842	0.0432019	0.00941835	0.00366678	-0.030537
chr11:45671197-45672412*S_Shore	cg05465059	11	45672555			CHST1	NM_003654	5'UTR	chr11:45671197-45672412	S_Shore	5.4422e-05	0.911285	0.0155687	0.96662	X	0.672679	0.696167	0.665536	0.0957872	0.0270903	0.0265676	0.00714252
chr11:45671197-45672412*S_Shore	cg18863223	11	45672756		rs76707101	CHST1	NM_003654	5'UTR	chr11:45671197-45672412	S_Shore	5.4422e-05	8.7084e-05	0.0155687	0.0260536	X	0.666469	0.811438	0.82456	0.0503983	0.039647	0.00515539	-0.158091
chr11:45671197-45672412*S_Shore	cg26799559	11	45673410	rs45604634		CHST1	NM_003654	5'UTR	chr11:45671197-45672412	S_Shore	5.4422e-05	0.0942648	0.0155687	0.439149	X	0.823392	0.869651	0.854572	0.0414049	0.0285147	0.0149424	-0.0311802
chr11:45671197-45672412*S_Shore	cg02489968	11	45674238			CHST1	NM_003654	5'UTR	chr11:45671197-45672412	S_Shore	5.4422e-05	0.00085621	0.0155687	0.0593662	X	0.710023	0.61275	0.514914	0.0559216	0.0441192	0.00639012	0.195109
chr1:248020330-248021252*N_Shore	cg04902327	1	248019234		rs12047661	TRIM58	NM_015431	TSS1500	chr1:248020330-248021252	N_Shore	0.000218924	0.00283704	0.015619	0.0976122		0.241508	0.383325	0.389241	0.0780294	0.0574531	0.00724925	-0.147732
chr1:248020330-248021252*N_Shore	cg15094634	1	248019757		rs74380472	TRIM58	NM_015431	TSS1500	chr1:248020330-248021252	N_Shore	0.000218924	0.0273664	0.015619	0.255267		0.606141	0.813444	0.804878	0.171251	0.0498622	0.0141341	-0.198738
chr1:248020330-248021252*N_Shore	cg04982874	1	248019816		rs4925742	TRIM58	NM_015431	TSS1500	chr1:248020330-248021252	N_Shore	0.000218924	0.116785	0.015619	0.476772		0.843267	0.908062	0.944605	0.109795	0.012732	0.0129049	-0.101339
chr12:54348695-54349378*S_Shore	cg08045824	12	54349571			HOXC12	NM_173860	Body	chr12:54348695-54349378	S_Shore	0.000110387	8.66679e-05	0.0156581	0.0260536	X	0.0910514	0.36369	0.599531	0.0504991	0.186685	0.0643992	-0.50848
chr12:54348695-54349378*S_Shore	cg14212206	12	54350153			HOXC12	NM_173860	Body	chr12:54348695-54349378	S_Shore	0.000110387	0.00152077	0.0156581	0.0751031	X	0.314212	0.525094	0.790096	0.144222	0.0308928	0.045348	-0.475884
chr12:54348695-54349378*S_Shore	cg13233461	12	54350209			HOXC12	NM_173860	Body	chr12:54348695-54349378	S_Shore	0.000110387	4.87144e-06	0.0156581	0.0078096	X	0.0783587	0.529242	0.886146	0.0339362	0.0690105	0.0175734	-0.807787
chr12:54348695-54349378*S_Shore	cg06729806	12	54350294			HOXC12	NM_173860	Body	chr12:54348695-54349378	S_Shore	0.000110387	0.00500002	0.0156581	0.122272	X	0.259962	0.453919	0.725379	0.167363	0.179709	0.0194078	-0.465417
chr7:157690559-157690770*N_Shore	cg01669242	7	157689758			PTPRN2;PTPRN2;PTPRN2	NM_002847;NM_130842;NM_130843	Body;Body;Body	chr7:157690559-157690770	N_Shore	0.000220464	0.098154	0.0156581	0.446317	X	0.667506	0.80059	0.777067	0.138569	0.0573926	0.0496648	-0.109561
chr7:157690559-157690770*N_Shore	cg04498153	7	157690139			PTPRN2;PTPRN2;PTPRN2	NM_002847;NM_130842;NM_130843	Body;Body;Body	chr7:157690559-157690770	N_Shore	0.000220464	0.00158293	0.0156581	0.07644	X	0.191749	0.412495	0.406485	0.107611	0.00882076	0.0503744	-0.214736
chr7:157690559-157690770*N_Shore	cg19175725	7	157690246			PTPRN2;PTPRN2;PTPRN2	NM_002847;NM_130842;NM_130843	Body;Body;Body	chr7:157690559-157690770	N_Shore	0.000220464	0.000231152	0.0156581	0.0362118	X	0.401054	0.490616	0.525425	0.0389628	0.00344216	0.0201901	-0.124372
chr15:90029931-90030328*Island	cg06100807	15	90030016			RHCG	NM_016321	Body	chr15:90029931-90030328	Island	0.000112186	0.038388	0.0158117	0.298171		0.0343415	0.0839476	0.0551772	0.00472585	0.0643422	0.00721129	-0.0208357
chr15:90029931-90030328*Island	cg08641118	15	90030046			RHCG	NM_016321	Body	chr15:90029931-90030328	Island	0.000112186	0.710328	0.0158117	0.880169		0.124297	0.169778	0.11228	0.0470779	0.0795758	0.0155948	0.012017
chr15:90029931-90030328*Island	cg22526139	15	90030153			RHCG	NM_016321	Body	chr15:90029931-90030328	Island	0.000112186	0.117882	0.0158117	0.478271		0.251167	0.399791	0.328075	0.132082	0.01139	0.00783178	-0.076908
chr15:90029931-90030328*Island	cg05939380	15	90030316			RHCG	NM_016321	Body	chr15:90029931-90030328	Island	0.000112186	0.112492	0.0158117	0.470192		0.557884	0.590528	0.718359	0.104887	0.17155	0.00828373	-0.160475
chr12:58158855-58160000*S_Shore	cg06883848	12	58160421			CYP27B1	NM_000785	Body	chr12:58158855-58160000	S_Shore	0.000112438	0.301646	0.0158117	0.651462	X	0.059988	0.0670998	0.077369	0.0256876	0.00167447	0.0110335	-0.017381
chr12:58158855-58160000*S_Shore	cg24722099	12	58160843			CYP27B1;CYP27B1	NM_000785;NM_000785	5'UTR;1stExon	chr12:58158855-58160000	S_Shore	0.000112438	0.510909	0.0158117	0.777597	X	0.0943207	0.0784233	0.0754692	0.0539044	0.0431162	0.0120921	0.0188514
chr12:58158855-58160000*S_Shore	cg04905829	12	58160911			CYP27B1;CYP27B1	NM_000785;NM_000785	5'UTR;1stExon	chr12:58158855-58160000	S_Shore	0.000112438	0.000483307	0.0158117	0.0476668	X	0.0582265	0.159197	0.119343	0.0111601	0.0626415	0.00879198	-0.061116
chr12:58158855-58160000*S_Shore	cg18413900	12	58160989			CYP27B1	NM_000785	TSS200	chr12:58158855-58160000	S_Shore	0.000112438	0.0283287	0.0158117	0.258997	X	0.50907	0.549949	0.720545	0.0918186	0.0752594	0.00605943	-0.211475
chr1:71512224-71513804*N_Shore	cg15930219	1	71510804			PTGER3;PTGER3;PTGER3;PTGER3;PTGER3;PTGER3;PTGER3;PTGER3;PTGER3;PTGER3	NR_028294;NM_198715;NM_198717;NM_198714;NR_028293;NM_198718;NR_028292;NM_001126044;NM_198719;NM_198716	Body;Body;Body;Body;Body;Body;Body;Body;Body;Body	chr1:71512224-71513804	N_Shore	0.000224974	0.995611	0.0158117	0.99821	X	0.780996	0.856809	0.731143	0.150696	0.0445427	0.00219237	0.0498523
chr1:71512224-71513804*N_Shore	cg11418303	1	71511514			PTGER3;PTGER3;PTGER3;PTGER3;PTGER3;PTGER3;PTGER3;PTGER3;PTGER3;PTGER3	NR_028294;NM_198715;NM_198717;NM_198714;NR_028293;NM_198718;NR_028292;NM_001126044;NM_198719;NM_198716	Body;Body;Body;Body;Body;Body;Body;Body;Body;Body	chr1:71512224-71513804	N_Shore	0.000224974	0.271749	0.0158117	0.631415	X	0.721714	0.541411	0.585929	0.28999	0.0234591	0.0226413	0.135785
chr1:71512224-71513804*N_Shore	cg06937997	1	71512100	rs79637642		PTGER3;PTGER3;PTGER3;PTGER3;PTGER3;PTGER3;PTGER3;PTGER3;PTGER3;PTGER3	NR_028294;NM_198715;NM_198717;NM_198714;NR_028293;NM_198718;NR_028292;NM_001126044;NM_198719;NM_198716	Body;Body;Body;Body;Body;Body;Body;Body;Body;Body	chr1:71512224-71513804	N_Shore	0.000224974	4.85409e-06	0.0158117	0.0078096	X	0.0581882	0.186052	0.222911	0.0147538	0.0725946	0.0096572	-0.164723
chr1:119531991-119532196*Island	cg14565725	1	119532044			TBX15;TBX15	NM_152380;NM_152380	1stExon;5'UTR	chr1:119531991-119532196	Island	5.68406e-05	0.00286861	0.0158152	0.0982409	X	0.083737	0.22251	0.877923	0.0282943	0.124343	0.0285773	-0.794186
chr1:119531991-119532196*Island	cg24884142	1	119532056	rs75870087		TBX15;TBX15	NM_152380;NM_152380	1stExon;5'UTR	chr1:119531991-119532196	Island	5.68406e-05	0.00726091	0.0158152	0.140446	X	0.0566031	0.130877	0.943093	0.0129829	0.150663	0.0106051	-0.88649
chr1:119531991-119532196*Island	cg07892597	1	119532093	rs75552845	rs75870087	TBX15;TBX15	NM_152380;NM_152380	1stExon;5'UTR	chr1:119531991-119532196	Island	5.68406e-05	0.0056815	0.0158152	0.128263	X	0.073528	0.167704	0.902532	0.0315456	0.157545	0.0232231	-0.829004
chr1:119531991-119532196*Island	cg10703826	1	119532116	rs73011341		TBX15;TBX15	NM_152380;NM_152380	1stExon;5'UTR	chr1:119531991-119532196	Island	5.68406e-05	0.00507577	0.0158152	0.122884	X	0.0628724	0.174697	0.932596	0.0159455	0.204761	0.0209534	-0.869724
chr1:119531991-119532196*Island	cg05940231	1	119532189			TBX15	NM_152380	TSS200	chr1:119531991-119532196	Island	5.68406e-05	0.00418114	0.0158152	0.11416	X	0.188827	0.280194	0.858882	0.0138561	0.0881569	0.0263671	-0.670055
chr1:119531991-119532196*Island	cg25340966	1	119532195			TBX15	NM_152380	TSS200	chr1:119531991-119532196	Island	5.68406e-05	0.00577575	0.0158152	0.129013	X	0.0517732	0.142997	0.87044	0.0146635	0.166802	0.0201836	-0.818666
chr17:74553220-74553912*S_Shelf	cg05812008	17	74556621			SNORD1B;SNORD1A	NR_004396;NR_004395	TSS1500;TSS1500	chr17:74553220-74553912	S_Shelf	0.000113315	0.089074	0.0158152	0.42918	X	0.314106	0.358583	0.322538	0.0196635	0.0087003	0.0130394	-0.0084322
chr17:74553220-74553912*S_Shelf	cg13664588	17	74557494			SNORD1A	NR_004395	TSS1500	chr17:74553220-74553912	S_Shelf	0.000113315	3.17148e-05	0.0158152	0.0174415	X	0.373555	0.553188	0.684564	0.0446999	0.0707399	0.0172978	-0.311008
chr17:74553220-74553912*S_Shelf	cg19439071	17	74557625			SNORD1A	NR_004395	TSS200	chr17:74553220-74553912	S_Shelf	0.000113315	0.971383	0.0158152	0.989379	X	0.645244	0.633537	0.649795	0.116662	0.00839996	0.00940491	-0.00455019
chr17:74553220-74553912*S_Shelf	cg07180212	17	74557703	rs73369110		SNORD1A	NR_004395	TSS200	chr17:74553220-74553912	S_Shelf	0.000113315	0.27836	0.0158152	0.635924	X	0.615247	0.663566	0.655923	0.0836864	0.00368939	0.0132015	-0.0406758
chr19:21265164-21265433*N_Shore	cg03668997	19	21264131			ZNF714	NM_182515	TSS1500	chr19:21265164-21265433	N_Shore	0.000114101	0.151793	0.0158152	0.524016		0.836833	0.868936	0.883505	0.0570954	0.00095607	0.0140607	-0.0466724
chr19:21265164-21265433*N_Shore	cg25944965	19	21264371	rs61470827		ZNF714	NM_182515	TSS1500	chr19:21265164-21265433	N_Shore	0.000114101	0.0709186	0.0158152	0.390772		0.692422	0.78166	0.815598	0.116788	0.0217005	0.0326405	-0.123176
chr19:21265164-21265433*N_Shore	cg01483656	19	21264896			ZNF714	NM_182515	TSS200	chr19:21265164-21265433	N_Shore	0.000114101	0.10743	0.0158152	0.462128		0.32369	0.0727205	0.135723	0.261613	0.0900353	0.0120135	0.187967
chr19:21265164-21265433*N_Shore	cg17751872	19	21264982			ZNF714;ZNF714	NM_182515;NM_182515	5'UTR;1stExon	chr19:21265164-21265433	N_Shore	0.000114101	0.426966	0.0158152	0.729334		0.356463	0.28224	0.289065	0.183027	0.0873417	0.0162094	0.0673984
chr1:247241579-247242201*S_Shore	cg00666446	1	247242273	rs74152908		ZNF670	NM_033213	TSS1500	chr1:247241579-247242201	S_Shore	0.000227464	0.304829	0.0158152	0.653436	X	0.0527345	0.0494787	0.0504856	0.00435195	0.0034986	0.0049098	0.0022489
chr1:247241579-247242201*S_Shore	cg26536593	1	247242539			ZNF670	NM_033213	TSS1500	chr1:247241579-247242201	S_Shore	0.000227464	0.0543632	0.0158152	0.349636	X	0.210035	0.363977	0.374115	0.161289	0.02637	0.0149134	-0.16408
chr1:247241579-247242201*S_Shore	cg26606904	1	247242975			ZNF670	NM_033213	TSS1500	chr1:247241579-247242201	S_Shore	0.000227464	4.63644e-06	0.0158152	0.00764936	X	0.101538	0.236273	0.298784	0.0257946	0.027153	0.027733	-0.197246
chr4:54243642-54244397*N_Shore	cg11143953	4	54243152			FIP1L1;FIP1L1;FIP1L1	NM_030917;NM_001134937;NM_001134938	TSS1500;TSS1500;TSS1500	chr4:54243642-54244397	N_Shore	0.000231073	0.355727	0.0159761	0.68692		0.74082	0.689012	0.865823	0.0724314	0.145069	0.0283842	-0.125004
chr4:54243642-54244397*N_Shore	cg02987906	4	54243303			FIP1L1;FIP1L1;FIP1L1	NM_030917;NM_001134937;NM_001134938	TSS1500;TSS1500;TSS1500	chr4:54243642-54244397	N_Shore	0.000231073	0.43185	0.0159761	0.732193		0.319927	0.216789	0.299603	0.136669	0.0585915	0.0155151	0.0203247
chr4:54243642-54244397*N_Shore	cg19408398	4	54243328			FIP1L1;FIP1L1;FIP1L1	NM_030917;NM_001134937;NM_001134938	TSS1500;TSS1500;TSS1500	chr4:54243642-54244397	N_Shore	0.000231073	0.0027876	0.0159761	0.0967139		0.776112	0.516452	0.62103	0.0965992	0.0555282	0.0195073	0.155082
chr16:1840623-1842688*S_Shelf	cg09996597	16	1844927			IGFALS;IGFALS;IGFALS	NR_027389;NM_004970;NM_001146006	TSS200;TSS1500;TSS1500	chr16:1840623-1842688	S_Shelf	3.92046e-05	0.174271	0.0160915	0.550001		0.898584	0.922914	0.923237	0.0368756	0.00613402	0.00122655	-0.024653
chr16:1840623-1842688*S_Shelf	cg00629117	16	1844932			IGFALS;IGFALS;IGFALS	NR_027389;NM_004970;NM_001146006	TSS200;TSS1500;TSS1500	chr16:1840623-1842688	S_Shelf	3.92046e-05	0.059005	0.0160915	0.362544		0.954696	0.964477	0.975698	0.0160672	0.00622545	0.00264654	-0.0210016
chr16:1840623-1842688*S_Shelf	cg05982504	16	1844962			IGFALS;IGFALS;IGFALS	NR_027389;NM_004970;NM_001146006	TSS200;TSS1500;TSS1500	chr16:1840623-1842688	S_Shelf	3.92046e-05	0.0342174	0.0160915	0.283172		0.392624	0.535043	0.592457	0.154437	0.0534827	0.0315866	-0.199833
chr16:1840623-1842688*S_Shelf	cg02593924	16	1844998			IGFALS;IGFALS;IGFALS	NR_027389;NM_004970;NM_001146006	TSS200;TSS1500;TSS1500	chr16:1840623-1842688	S_Shelf	3.92046e-05	0.0230412	0.0160915	0.235007		0.721437	0.625884	0.625452	0.0751647	0.0137372	0.0397181	0.095985
chr16:1840623-1842688*S_Shelf	cg00534624	16	1845096	rs8050495	rs34297870	IGFALS;IGFALS;IGFALS	NR_027389;NM_004970;NM_001146006	TSS200;TSS1500;TSS1500	chr16:1840623-1842688	S_Shelf	3.92046e-05	0.372826	0.0160915	0.697497		0.802583	0.831729	0.847617	0.0896185	0.0176463	0.0257623	-0.0450332
chr16:1840623-1842688*S_Shelf	cg07190921	16	1845113	rs8050495		IGFALS;IGFALS;IGFALS	NM_004970;NR_027389;NM_001146006	TSS1500;TSS1500;TSS1500	chr16:1840623-1842688	S_Shelf	3.92046e-05	0.651876	0.0160915	0.851637		0.924169	0.920473	0.931103	0.0092293	0.00674838	0.011788	-0.00693422
chr16:1840623-1842688*S_Shelf	cg02862121	16	1845460			IGFALS	NR_027389	TSS1500	chr16:1840623-1842688	S_Shelf	3.92046e-05	0.92178	0.0160915	0.970706		0.503265	0.511556	0.506863	0.115524	0.075189	0.015143	-0.0035978
chr16:1840623-1842688*S_Shelf	cg07589192	16	1845627		rs45449099	IGFALS	NR_027389	TSS1500	chr16:1840623-1842688	S_Shelf	3.92046e-05	0.603563	0.0160915	0.827098		0.908432	0.913693	0.930216	0.0616568	0.0144972	0.00294194	-0.0217845
chr2:220143879-220144633*N_Shore	cg26258152	2	220142610			DNAJB2;DNAJB2	NM_001039550;NM_006736	TSS1500;TSS1500	chr2:220143879-220144633	N_Shore	7.82317e-05	0.00311221	0.0160915	0.101941	X	0.0441581	0.0534855	0.050283	0.00310687	0.00310482	0.00367308	-0.00612493
chr2:220143879-220144633*N_Shore	cg05792884	2	220142691			DNAJB2;DNAJB2	NM_001039550;NM_006736	TSS1500;TSS1500	chr2:220143879-220144633	N_Shore	7.82317e-05	0.0883412	0.0160915	0.427703	X	0.0452867	0.0555561	0.0488423	0.00421291	0.00236892	0.00873224	-0.00355564
chr2:220143879-220144633*N_Shore	cg03922748	2	220142903			DNAJB2;DNAJB2	NM_001039550;NM_006736	TSS1500;TSS1500	chr2:220143879-220144633	N_Shore	7.82317e-05	2.41106e-05	0.0160915	0.0155224	X	0.13506	0.478813	0.6939	0.10233	0.0284075	0.022889	-0.55884
chr2:220143879-220144633*N_Shore	cg13388731	2	220143225			DNAJB2;DNAJB2	NM_001039550;NM_006736	TSS1500;TSS1500	chr2:220143879-220144633	N_Shore	7.82317e-05	0.99048	0.0160915	0.996399	X	0.645442	0.691221	0.613805	0.114972	0.0145712	0.0217949	0.0316371
chr2:220143879-220144633*N_Shore	cg03465285	2	220143840			DNAJB2;DNAJB2	NM_006736;NM_001039550	TSS200;TSS200	chr2:220143879-220144633	N_Shore	7.82317e-05	0.00790921	0.0160915	0.145738	X	0.0222989	0.0208327	0.0212762	0.000713272	0.000631408	0.000275691	0.00102269
chr11:1029083-1029390*N_Shore	cg07729916	11	1027257			MUC6	NM_005961	Body	chr11:1029083-1029390	N_Shore	5.90922e-05	0.887728	0.016092	0.957381	X	0.855748	0.831039	0.865379	0.0586405	0.00862988	0.0255798	-0.00963126
chr11:1029083-1029390*N_Shore	cg23152931	11	1027560			MUC6	NM_005961	Body	chr11:1029083-1029390	N_Shore	5.90922e-05	0.0529442	0.016092	0.345865	X	0.846347	0.890196	0.927886	0.0643894	0.00386901	0.00898361	-0.0815395
chr11:1029083-1029390*N_Shore	cg08373573	11	1028291			MUC6	NM_005961	Body	chr11:1029083-1029390	N_Shore	5.90922e-05	0.00397712	0.016092	0.112109	X	0.867691	0.957741	0.963444	0.0550824	0.0102897	0.00583765	-0.0957534
chr11:1029083-1029390*N_Shore	cg20625588	11	1028356			MUC6	NM_005961	Body	chr11:1029083-1029390	N_Shore	5.90922e-05	0.000808433	0.016092	0.057966	X	0.495358	0.761732	0.908276	0.1508	0.023535	0.0236743	-0.412918
chr11:1029083-1029390*N_Shore	cg03407594	11	1028379			MUC6	NM_005961	Body	chr11:1029083-1029390	N_Shore	5.90922e-05	0.00131885	0.016092	0.0709679	X	0.306951	0.509937	0.631717	0.126052	0.0163836	0.0223512	-0.324765
chr11:1029083-1029390*N_Shore	cg24479785	11	1029029			MUC6	NM_005961	Body	chr11:1029083-1029390	N_Shore	5.90922e-05	0.301684	0.016092	0.651522	X	0.824111	0.87217	0.661698	0.122707	0.0691233	0.0331723	0.162413
chr10:134993121-134993324*N_Shore	cg24723559	10	134991979			KNDC1	NM_152643	Body	chr10:134993121-134993324	N_Shore	4.79166e-05	0.0775168	0.0162197	0.405452	X	0.76098	0.871289	0.907594	0.146596	0.00548982	0.0219527	-0.146614
chr10:134993121-134993324*N_Shore	cg14002159	10	134992030		rs74164112	KNDC1	NM_152643	Body	chr10:134993121-134993324	N_Shore	4.79166e-05	0.161995	0.0162197	0.535872	X	0.66583	0.892421	0.799065	0.242505	0.0125134	0.0662209	-0.133235
chr10:134993121-134993324*N_Shore	cg03580836	10	134992080			KNDC1	NM_152643	Body	chr10:134993121-134993324	N_Shore	4.79166e-05	0.110706	0.0162197	0.467585	X	0.818115	0.883785	0.911776	0.102595	0.00151012	0.0184221	-0.0936611
chr10:134993121-134993324*N_Shore	cg00648020	10	134992340	rs12249811		KNDC1	NM_152643	Body	chr10:134993121-134993324	N_Shore	4.79166e-05	0.813584	0.0162197	0.926992	X	0.638829	0.753163	0.583629	0.0808839	0.0604465	0.0296451	0.0552007
chr10:134993121-134993324*N_Shore	cg02688948	10	134992447		rs11101614	KNDC1	NM_152643	Body	chr10:134993121-134993324	N_Shore	4.79166e-05	0.000614148	0.0162197	0.0522397	X	0.645054	0.769925	0.795452	0.0611428	0.0156369	0.0126734	-0.150397
chr10:134993121-134993324*N_Shore	cg17500742	10	134992535			KNDC1	NM_152643	Body	chr10:134993121-134993324	N_Shore	4.79166e-05	0.593108	0.0162197	0.821249	X	0.426162	0.489255	0.346876	0.0615878	0.0180957	0.013121	0.0792852
chr10:134993121-134993324*N_Shore	cg06562644	10	134992590			KNDC1	NM_152643	Body	chr10:134993121-134993324	N_Shore	4.79166e-05	0.0109564	0.0162197	0.16678	X	0.545942	0.686473	0.720289	0.108132	0.0749681	0.0168172	-0.174347
chr8:21769694-21770080*Island	cg02837301	8	21769695			DOK2	NM_003974	Body	chr8:21769694-21770080	Island	0.00024503	0.00414298	0.0165506	0.113792	X	0.654425	0.761095	0.771503	0.0660558	0.00014943	0.0215426	-0.117079
chr8:21769694-21770080*Island	cg15316716	8	21769797			DOK2	NM_003974	Body	chr8:21769694-21770080	Island	0.00024503	0.0703286	0.0165506	0.389466	X	0.798166	0.838728	0.88734	0.0726275	0.00498328	0.00532928	-0.0891746
chr8:21769694-21770080*Island	cg21163717	8	21769903			DOK2	NM_003974	Body	chr8:21769694-21770080	Island	0.00024503	6.10523e-05	0.0165506	0.0225539	X	0.950286	0.975074	0.97717	0.00859253	0.000104292	0.00179404	-0.0268841
chr13:67804593-67805459*N_Shelf	cg24352054	13	67800905			PCDH9;PCDH9	NM_203487;NM_020403	Body;Body	chr13:67804593-67805459	N_Shelf	0.000254694	0.102625	0.0171299	0.454199	X	0.781909	0.915332	0.903797	0.154969	0.00633074	0.0126204	-0.121889
chr13:67804593-67805459*N_Shelf	cg25491122	13	67801551			PCDH9;PCDH9	NM_203487;NM_020403	Body;Body	chr13:67804593-67805459	N_Shelf	0.000254694	1.45792e-05	0.0171299	0.0127526	X	0.928568	0.884249	0.849838	0.00914557	0.000482186	0.00695644	0.0787294
chr13:67804593-67805459*N_Shelf	cg03283124	13	67802272			PCDH9;PCDH9	NM_203487;NM_020403	Body;Body	chr13:67804593-67805459	N_Shelf	0.000254694	0.664786	0.0171299	0.858185	X	0.841889	0.861925	0.847763	0.0549384	0.0311913	0.00897225	-0.00587404
chr19:19051019-19051939*S_Shore	cg02774856	19	19052293			HOMER3;HOMER3;HOMER3	NM_001145721;NM_001145722;NM_004838	TSS1500;TSS1500;TSS1500	chr19:19051019-19051939	S_Shore	0.000254815	0.0844342	0.0171299	0.419279	X	0.0522979	0.0382939	0.0305093	0.0208337	0.00874188	0.00306891	0.0217886
chr19:19051019-19051939*S_Shore	cg16899036	19	19052705			HOMER3	NM_004838	TSS1500	chr19:19051019-19051939	S_Shore	0.000254815	0.0624582	0.0171299	0.371329	X	0.778935	0.660831	0.593176	0.159177	0.0981001	0.00143733	0.185758
chr19:19051019-19051939*S_Shore	cg11601336	19	19053012			HOMER3	NM_004838	TSS1500	chr19:19051019-19051939	S_Shore	0.000254815	0.00018068	0.0171299	0.033375	X	0.856334	0.735796	0.701678	0.0478849	0.0129822	0.0324684	0.154656
chr19:49403222-49403618*Island	cg05015176	19	49403253	rs57031246		TULP2;NUCB1	NM_003323;NM_006184	TSS1500;TSS1500	chr19:49403222-49403618	Island	8.60421e-05	0.112225	0.0171743	0.469778	X	0.0691738	0.0677177	0.0954444	0.0140169	0.0103782	0.00188829	-0.0262706
chr19:49403222-49403618*Island	cg27057602	19	49403306		rs57031246	TULP2;NUCB1	NM_003323;NM_006184	TSS1500;TSS1500	chr19:49403222-49403618	Island	8.60421e-05	2.26258e-05	0.0171743	0.0150779	X	0.0377218	0.058697	0.0627982	0.00492172	0.00492113	0.00711472	-0.0250763
chr19:49403222-49403618*Island	cg09937366	19	49403382			TULP2;NUCB1	NM_003323;NM_006184	TSS1500;TSS1500	chr19:49403222-49403618	Island	8.60421e-05	0.132656	0.0171743	0.499802	X	0.0372192	0.0357752	0.0337411	0.00338714	0.00169888	0.000535214	0.00347806
chr19:49403222-49403618*Island	cg22768531	19	49403500			NUCB1	NM_006184	TSS1500	chr19:49403222-49403618	Island	8.60421e-05	0.734781	0.0171743	0.891959	X	0.0381625	0.0393366	0.0384689	0.00373261	0.00201789	0.00265185	-0.000306392
chr19:49403222-49403618*Island	cg19245943	19	49403549			NUCB1	NM_006184	TSS1500	chr19:49403222-49403618	Island	8.60421e-05	0.150157	0.0171743	0.522095	X	0.0338915	0.0320017	0.0305669	0.00330976	0.0039745	0.00185131	0.00332459
chr4:16084195-16085735*S_Shore	cg21647189	4	16085814			PROM1;PROM1	NM_001145848;NM_001145847	TSS200;TSS1500	chr4:16084195-16085735	S_Shore	0.000128485	0.916462	0.0171743	0.968575		0.0986507	0.138027	0.0806389	0.0918886	0.0834949	0.00202022	0.0180118
chr4:16084195-16085735*S_Shore	cg07656173	4	16086023			PROM1;PROM1	NM_001145847;NM_001145848	TSS1500;TSS1500	chr4:16084195-16085735	S_Shore	0.000128485	0.00761115	0.0171743	0.1432		0.754789	0.631782	0.526639	0.111567	0.0486667	0.0192471	0.228149
chr4:16084195-16085735*S_Shore	cg13117948	4	16086051			PROM1;PROM1	NM_001145847;NM_001145848	TSS1500;TSS1500	chr4:16084195-16085735	S_Shore	0.000128485	0.489978	0.0171743	0.765689		0.721619	0.797204	0.574041	0.139406	0.0991511	0.0587258	0.147577
chr4:16084195-16085735*S_Shore	cg08855742	4	16086085			PROM1;PROM1	NM_001145847;NM_001145848	TSS1500;TSS1500	chr4:16084195-16085735	S_Shore	0.000128485	0.5281	0.0171743	0.786131		0.272585	0.393089	0.255482	0.105329	0.0939171	0.00904999	0.0171031
chr6:168956417-168957200*N_Shore	cg12679792	6	168954578			SMOC2;SMOC2	NM_022138;NM_001166412	Body;Body	chr6:168956417-168957200	N_Shore	0.000128841	7.94538e-06	0.0171743	0.00963986	X	0.284768	0.492363	0.44324	0.0388657	0.00907422	0.0243084	-0.158471
chr6:168956417-168957200*N_Shore	cg19755767	6	168954782			SMOC2;SMOC2	NM_022138;NM_001166412	Body;Body	chr6:168956417-168957200	N_Shore	0.000128841	0.00313557	0.0171743	0.102115	X	0.247628	0.390921	0.324789	0.0488182	0.0348144	0.0101063	-0.0771613
chr6:168956417-168957200*N_Shore	cg01927730	6	168955764	rs73789107		SMOC2;SMOC2	NM_022138;NM_001166412	Body;Body	chr6:168956417-168957200	N_Shore	0.000128841	0.000220545	0.0171743	0.0358626	X	0.648329	0.801112	0.787715	0.0516765	0.0505448	0.0163376	-0.139386
chr6:168956417-168957200*N_Shore	cg23346787	6	168955848			SMOC2;SMOC2	NM_022138;NM_001166412	Body;Body	chr6:168956417-168957200	N_Shore	0.000128841	0.0126981	0.0171743	0.178509	X	0.69282	0.830602	0.777275	0.072672	0.019789	0.00641419	-0.0844544
chr5:140595008-140595880*Island	cg13882309	5	140595009			PCDHB13	NM_018933	1stExon	chr5:140595008-140595880	Island	8.68605e-05	0.378859	0.0172701	0.701491		0.387732	0.401356	0.457233	0.101164	0.104943	0.0126289	-0.0695005
chr5:140595008-140595880*Island	cg03631455	5	140595072	rs2910329		PCDHB13	NM_018933	1stExon	chr5:140595008-140595880	Island	8.68605e-05	0.783517	0.0172701	0.913996		0.267627	0.311545	0.261023	0.0989916	0.0766359	0.0042908	0.0066041
chr5:140595008-140595880*Island	cg05476956	5	140595291			PCDHB13	NM_018933	1stExon	chr5:140595008-140595880	Island	8.68605e-05	0.577872	0.0172701	0.813205		0.343308	0.331102	0.318761	0.0668955	0.0825508	0.00529935	0.0245469
chr5:140595008-140595880*Island	cg18313790	5	140595722	rs17844617		PCDHB13	NM_018933	1stExon	chr5:140595008-140595880	Island	8.68605e-05	0.00735633	0.0172701	0.141285		0.318657	0.382214	0.361553	0.0288573	0.0354857	0.00397308	-0.0428962
chr5:140595008-140595880*Island	cg06268161	5	140595879			PCDHB13	NM_018933	1stExon	chr5:140595008-140595880	Island	8.68605e-05	0.00443435	0.0172701	0.116217		0.21796	0.300729	0.337838	0.0603808	0.0191376	0.0102188	-0.119878
chr17:42082027-42084972*Island	cg21515349	17	42082028			NAGS;PYY	NM_153006;NM_004160	TSS200;TSS200	chr17:42082027-42084972	Island	1.89084e-05	0.00221035	0.0173274	0.0876778	X	0.0922827	0.150667	0.296509	0.0407224	0.0423055	0.0019397	-0.204226
chr17:42082027-42084972*Island	cg10172783	17	42082036			NAGS;PYY	NM_153006;NM_004160	1stExon;TSS200	chr17:42082027-42084972	Island	1.89084e-05	0.00186278	0.0173274	0.0815006	X	0.115904	0.187943	0.225415	0.046195	0.0134684	0.00960618	-0.109511
chr17:42082027-42084972*Island	cg04032226	17	42082392			PYY;NAGS	NM_004160;NM_153006	TSS1500;1stExon	chr17:42082027-42084972	Island	1.89084e-05	0.223811	0.0173274	0.594757	X	0.185666	0.204421	0.273484	0.0907932	0.0829022	0.0197454	-0.0878187
chr17:42082027-42084972*Island	cg21144462	17	42082647	rs2014257		PYY;NAGS	NM_004160;NM_153006	TSS1500;Body	chr17:42082027-42084972	Island	1.89084e-05	0.0527552	0.0173274	0.345288	X	0.227382	0.25236	0.273019	0.0327961	0.0366074	0.00832408	-0.0456369
chr17:42082027-42084972*Island	cg24105314	17	42082924			PYY;NAGS	NM_004160;NM_153006	TSS1500;Body	chr17:42082027-42084972	Island	1.89084e-05	0.00385384	0.0173274	0.11068	X	0.112103	0.148524	0.22456	0.0305801	0.0362457	0.00952674	-0.112457
chr17:42082027-42084972*Island	cg09467501	17	42083193			PYY;NAGS	NM_004160;NM_153006	TSS1500;Body	chr17:42082027-42084972	Island	1.89084e-05	0.0074446	0.0173274	0.141991	X	0.186101	0.298196	0.373251	0.0971	0.0321074	0.00493416	-0.18715
chr17:42082027-42084972*Island	cg26796190	17	42083195			PYY;NAGS	NM_004160;NM_153006	TSS1500;Body	chr17:42082027-42084972	Island	1.89084e-05	9.46197e-06	0.0173274	0.0107913	X	0.127946	0.312226	0.400795	0.0454585	0.0498634	0.00844498	-0.272849
chr17:42082027-42084972*Island	cg05951576	17	42083264			PYY;NAGS	NM_004160;NM_153006	TSS1500;Body	chr17:42082027-42084972	Island	1.89084e-05	0.081507	0.0173274	0.413702	X	0.184688	0.181138	0.440668	0.112135	0.150597	0.0232368	-0.25598
chr17:42082027-42084972*Island	cg16789592	17	42083306			PYY;NAGS	NM_004160;NM_153006	TSS1500;Body	chr17:42082027-42084972	Island	1.89084e-05	0.0266276	0.0173274	0.252148	X	0.0755912	0.0880187	0.269573	0.0523566	0.0852811	0.014462	-0.193982
chr17:42082027-42084972*Island	cg04614296	17	42083858			NAGS	NM_153006	Body	chr17:42082027-42084972	Island	1.89084e-05	0.00810738	0.0173274	0.147317	X	0.0343019	0.0388547	0.049336	0.00498592	0.00257414	0.00377606	-0.0150341
chr17:42082027-42084972*Island	cg22241593	17	42083989			NAGS	NM_153006	Body	chr17:42082027-42084972	Island	1.89084e-05	0.0179246	0.0173274	0.208986	X	0.0205283	0.0265182	0.0252098	0.00292989	0.00619698	0.00185191	-0.00468144
chr17:42082027-42084972*Island	cg11117809	17	42084376		rs35591913	NAGS	NM_153006	Body	chr17:42082027-42084972	Island	1.89084e-05	0.619828	0.0173274	0.835136	X	0.0334233	0.0318183	0.0334218	0.00202667	0.00213998	0.00261734	1.53494e-06
chr17:42082027-42084972*Island	cg27246277	17	42084477	rs76408442		NAGS	NM_153006	Body	chr17:42082027-42084972	Island	1.89084e-05	0.336368	0.0173274	0.674709	X	0.0550419	0.0535259	0.0513411	0.00520318	0.00121069	0.00542729	0.0037008
chr17:42082027-42084972*Island	cg00483503	17	42084612			NAGS	NM_153006	Body	chr17:42082027-42084972	Island	1.89084e-05	0.156372	0.0173274	0.52988	X	0.0402637	0.0382581	0.0342263	0.00397439	0.00865977	0.00518746	0.00603738
chr17:42082027-42084972*Island	cg11952315	17	42084782			NAGS	NM_153006	Body	chr17:42082027-42084972	Island	1.89084e-05	0.159074	0.0173274	0.532893	X	0.0910979	0.0722611	0.0572655	0.039459	0.0115767	0.00260315	0.0338324
chr17:42082027-42084972*Island	cg04196345	17	42084953			NAGS	NM_153006	Body	chr17:42082027-42084972	Island	1.89084e-05	0.0401194	0.0173274	0.304875	X	0.11776	0.0840455	0.0300342	0.0531036	0.0494437	0.00620744	0.0877256
chr12:6657727-6657973*S_Shore	cg13298466	12	6658164	rs73264803		IFFO1;IFFO1;IFFO1;IFFO1	NM_080730;NM_080731;NM_001039670;NM_080731	Body;1stExon;Body;5'UTR	chr12:6657727-6657973	S_Shore	4.44394e-05	4.50204e-07	0.0173462	0.00239076	X	0.128105	0.384769	0.380276	0.0481043	0.00981972	0.0126805	-0.25217
chr12:6657727-6657973*S_Shore	cg21440776	12	6658378			IFFO1;IFFO1;IFFO1	NM_080730;NM_080731;NM_001039670	Body;TSS200;Body	chr12:6657727-6657973	S_Shore	4.44394e-05	0.244835	0.0173462	0.612234	X	0.0700016	0.0635628	0.0639876	0.0103836	0.0069859	0.00415834	0.00601397
chr12:6657727-6657973*S_Shore	cg17281677	12	6658557			IFFO1;IFFO1;IFFO1	NM_080730;NM_080731;NM_001039670	Body;TSS1500;Body	chr12:6657727-6657973	S_Shore	4.44394e-05	0.000297473	0.0173462	0.039772	X	0.191642	0.378272	0.426493	0.0838738	0.02716	0.017051	-0.234852
chr12:6657727-6657973*S_Shore	cg21638533	12	6658625			IFFO1;IFFO1;IFFO1	NM_080730;NM_080731;NM_001039670	Body;TSS1500;Body	chr12:6657727-6657973	S_Shore	4.44394e-05	0.0153083	0.0173462	0.194161	X	0.722319	0.784005	0.858956	0.0697184	0.0482514	0.0185388	-0.136637
chr12:6657727-6657973*S_Shore	cg01822585	12	6658846			IFFO1;IFFO1;IFFO1	NM_080730;NM_080731;NM_001039670	Body;TSS1500;Body	chr12:6657727-6657973	S_Shore	4.44394e-05	0.144119	0.0173462	0.513977	X	0.701598	0.733036	0.782881	0.0805936	0.0345197	0.0167498	-0.0812822
chr12:6657727-6657973*S_Shore	cg23729277	12	6658945			IFFO1;IFFO1;IFFO1	NM_080730;NM_080731;NM_001039670	Body;TSS1500;Body	chr12:6657727-6657973	S_Shore	4.44394e-05	0.00585039	0.0173462	0.129754	X	0.83918	0.797465	0.791269	0.0281173	0.00981908	0.00569222	0.0479111
chr12:6657727-6657973*S_Shore	cg13549277	12	6659520			IFFO1;IFFO1;IFFO1	NM_080730;NM_080731;NM_001039670	Body;TSS1500;Body	chr12:6657727-6657973	S_Shore	4.44394e-05	0.0695707	0.0173462	0.387678	X	0.882078	0.927615	0.905773	0.0327968	0.00753041	0.0131719	-0.0236955
chr12:6657727-6657973*S_Shore	cg10838410	12	6659524			IFFO1;IFFO1;IFFO1	NM_080730;NM_080731;NM_001039670	Body;TSS1500;Body	chr12:6657727-6657973	S_Shore	4.44394e-05	0.303093	0.0173462	0.652472	X	0.905802	0.93919	0.939415	0.0680366	0.00134435	0.0039184	-0.0336127
chr11:66138806-66139729*N_Shelf	cg15128778	11	66135269			SLC29A2	NM_001532	Body	chr11:66138806-66139729	N_Shelf	6.7817e-05	0.25721	0.0173866	0.620924		0.621045	0.595837	0.725462	0.070317	0.0738921	0.0163146	-0.104417
chr11:66138806-66139729*N_Shelf	cg25423829	11	66135297			SLC29A2	NM_001532	Body	chr11:66138806-66139729	N_Shelf	6.7817e-05	0.134222	0.0173866	0.501828		0.356107	0.414291	0.420346	0.080462	0.0528884	0.0118189	-0.0642389
chr11:66138806-66139729*N_Shelf	cg19347288	11	66135554			SLC29A2	NM_001532	Body	chr11:66138806-66139729	N_Shelf	6.7817e-05	0.162331	0.0173866	0.536307		0.437411	0.573541	0.533417	0.156077	0.112694	0.00799295	-0.0960054
chr11:66138806-66139729*N_Shelf	cg08181642	11	66135624		rs12416747	SLC29A2	NM_001532	Body	chr11:66138806-66139729	N_Shelf	6.7817e-05	0.0271157	0.0173866	0.254146		0.359789	0.450194	0.504132	0.101041	0.00920193	0.0209977	-0.144343
chr11:66138806-66139729*N_Shelf	cg22125754	11	66135627			SLC29A2	NM_001532	Body	chr11:66138806-66139729	N_Shelf	6.7817e-05	0.00423668	0.0173866	0.114543		0.547662	0.648281	0.732544	0.0811855	0.0323015	0.00613269	-0.184883
chr11:66138806-66139729*N_Shelf	cg26056527	11	66136576			SLC29A2	NM_001532	Body	chr11:66138806-66139729	N_Shelf	6.7817e-05	0.0319436	0.0173866	0.274003		0.566996	0.738399	0.717902	0.138922	0.0486839	0.0129019	-0.150907
chr4:71859158-71859884*N_Shore	cg02267488	4	71858644			DCK	NM_000788	TSS1500	chr4:71859158-71859884	N_Shore	8.9802e-05	0.420915	0.0173866	0.725854	X	0.706095	0.674559	0.627502	0.154977	0.0199383	0.0195173	0.0785939
chr4:71859158-71859884*N_Shore	cg03461399	4	71858891			DCK	NM_000788	TSS1500	chr4:71859158-71859884	N_Shore	8.9802e-05	1.38091e-05	0.0173866	0.0127526	X	0.0761988	0.284135	0.367291	0.0614092	0.00496245	0.0153525	-0.291092
chr4:71859158-71859884*N_Shore	cg02336128	4	71859030			DCK	NM_000788	TSS1500	chr4:71859158-71859884	N_Shore	8.9802e-05	0.909465	0.0173866	0.965931	X	0.0400147	0.0404554	0.038901	0.00911961	0.00276327	0.0021512	0.00111364
chr4:71859158-71859884*N_Shore	cg19379625	4	71859087			DCK	NM_000788	TSS200	chr4:71859158-71859884	N_Shore	8.9802e-05	0.0504623	0.0173866	0.338466	X	0.0459553	0.0367051	0.0381691	0.00680041	0.00880769	0.00529846	0.00778617
chr4:71859158-71859884*N_Shore	cg03642513	4	71859104			DCK	NM_000788	TSS200	chr4:71859158-71859884	N_Shore	8.9802e-05	0.516574	0.0173866	0.780432	X	0.0332963	0.0356814	0.033816	0.00286628	0.00273492	0.00460607	-0.000519726
chr16:87948518-87948765*N_Shore	cg27325224	16	87946544			CA5A	NM_001739	Body	chr16:87948518-87948765	N_Shore	0.000135055	0.0675971	0.0173866	0.383186	X	0.927199	0.93711	0.858523	0.016315	0.0181313	0.0121618	0.0686752
chr16:87948518-87948765*N_Shore	cg01153186	16	87947130			CA5A	NM_001739	Body	chr16:87948518-87948765	N_Shore	0.000135055	0.605901	0.0173866	0.828346	X	0.646583	0.726219	0.639363	0.10425	0.0594641	0.00595898	0.00721981
chr16:87948518-87948765*N_Shore	cg06987053	16	87947779			CA5A	NM_001739	Body	chr16:87948518-87948765	N_Shore	0.000135055	0.000116916	0.0173866	0.0282108	X	0.917405	0.846376	0.747737	0.0149548	0.0136765	0.00776182	0.169668
chr16:87948518-87948765*N_Shore	cg07882302	16	87948277			CA5A	NM_001739	Body	chr16:87948518-87948765	N_Shore	0.000135055	0.224692	0.0173866	0.595471	X	0.423135	0.416826	0.563498	0.120743	0.0484458	0.0170971	-0.140363
chr10:134996773-134997001*Island	cg07438452	10	134996789			KNDC1	NM_152643	Body	chr10:134996773-134997001	Island	0.000135874	0.126848	0.0173866	0.491256	X	0.923404	0.935403	0.943011	0.0213403	0.00690436	0.00426603	-0.0196074
chr10:134996773-134997001*Island	cg25985263	10	134996895			KNDC1	NM_152643	Body	chr10:134996773-134997001	Island	0.000135874	0.00352993	0.0173866	0.106856	X	0.437233	0.574002	0.575484	0.0747057	0.0677788	0.0132025	-0.138251
chr10:134996773-134997001*Island	cg06121800	10	134996984			KNDC1	NM_152643	Body	chr10:134996773-134997001	Island	0.000135874	0.983035	0.0173866	0.993624	X	0.725636	0.79786	0.680305	0.160289	0.0439169	0.0375462	0.0453307
chr10:134996773-134997001*Island	cg13070156	10	134997000			KNDC1	NM_152643	Body	chr10:134996773-134997001	Island	0.000135874	0.00934476	0.0173866	0.155624	X	0.684709	0.752541	0.750124	0.0434127	0.028985	0.0127281	-0.0654144
chr2:25499763-25500429*N_Shore	cg20669908	2	25498444			DNMT3A;DNMT3A	NM_022552;NM_175629	Body;Body	chr2:25499763-25500429	N_Shore	0.000268994	4.41625e-06	0.0173866	0.00735752	X	0.820849	0.615568	0.627419	0.0415822	0.0593977	0.0117517	0.19343
chr2:25499763-25500429*N_Shore	cg00856404	2	25498451			DNMT3A;DNMT3A	NM_022552;NM_175629	Body;Body	chr2:25499763-25500429	N_Shore	0.000268994	0.000337818	0.0173866	0.0411516	X	0.805186	0.62735	0.559068	0.0798676	0.073724	0.00433228	0.246119
chr2:25499763-25500429*N_Shore	cg17742416	2	25499619			DNMT3A;DNMT3A	NM_022552;NM_175629	Body;Body	chr2:25499763-25500429	N_Shore	0.000268994	0.323352	0.0173866	0.66627	X	0.885589	0.919066	0.909623	0.0582292	0.00125371	0.0150488	-0.0240345
chr2:133343114-133343382*Island	cg08104981	2	133343149			GPR39	NM_001508	Body	chr2:133343114-133343382	Island	0.00013687	0.319941	0.0174615	0.664027	X	0.943682	0.983917	0.981633	0.0818571	0.00269584	0.00156122	-0.037951
chr2:133343114-133343382*Island	cg05062023	2	133343274			GPR39	NM_001508	Body	chr2:133343114-133343382	Island	0.00013687	0.000505977	0.0174615	0.0484407	X	0.574119	0.710376	0.659092	0.0368947	0.0363008	0.00809731	-0.0849728
chr2:133343114-133343382*Island	cg02552292	2	133343308			GPR39	NM_001508	Body	chr2:133343114-133343382	Island	0.00013687	0.00426823	0.0174615	0.114784	X	0.848946	0.953697	0.937263	0.055347	0.0198837	0.0127743	-0.0883171
chr2:133343114-133343382*Island	cg09353251	2	133343373			GPR39	NM_001508	Body	chr2:133343114-133343382	Island	0.00013687	0.409071	0.0174615	0.718974	X	0.65546	0.713917	0.66471	0.069603	0.00807767	0.0205762	-0.00924951
chr19:44172916-44173252*S_Shore	cg06540636	19	44174071			PLAUR;PLAUR;PLAUR	NM_002659;NM_001005376;NM_001005377	Body;Body;Body	chr19:44172916-44173252	S_Shore	9.18718e-05	0.410847	0.0175012	0.719958	X	0.0444442	0.0434365	0.0482465	0.0030072	0.00185806	0.00520654	-0.0038023
chr19:44172916-44173252*S_Shore	cg14526204	19	44174404			PLAUR;PLAUR;PLAUR;PLAUR;PLAUR;PLAUR	NM_001005376;NM_002659;NM_001005377;NM_002659;NM_001005376;NM_001005377	5'UTR;1stExon;5'UTR;5'UTR;1stExon;1stExon	chr19:44172916-44173252	S_Shore	9.18718e-05	0.72318	0.0175012	0.886508	X	0.0294206	0.0294853	0.0300937	0.00213043	0.00325635	0.00106976	-0.000673072
chr19:44172916-44173252*S_Shore	cg23211714	19	44174495			PLAUR;PLAUR;PLAUR;PLAUR;PLAUR;PLAUR	NM_001005376;NM_002659;NM_001005377;NM_002659;NM_001005376;NM_001005377	5'UTR;1stExon;5'UTR;5'UTR;1stExon;1stExon	chr19:44172916-44173252	S_Shore	9.18718e-05	0.874099	0.0175012	0.95205	X	0.032051	0.0370962	0.0293425	0.00377107	0.00194932	0.00214309	0.0027085
chr19:44172916-44173252*S_Shore	cg20445035	19	44174593			PLAUR;PLAUR;PLAUR	NM_001005377;NM_002659;NM_001005376	TSS200;TSS200;TSS200	chr19:44172916-44173252	S_Shore	9.18718e-05	0.234088	0.0175012	0.603239	X	0.0472547	0.053508	0.0578225	0.0140726	0.00623364	0.0092871	-0.0105678
chr19:44172916-44173252*S_Shore	cg17168630	19	44174930	rs4251803		PLAUR;PLAUR;PLAUR	NM_001005377;NM_002659;NM_001005376	TSS1500;TSS1500;TSS1500	chr19:44172916-44173252	S_Shore	9.18718e-05	1.71592e-06	0.0175012	0.00484947	X	0.164315	0.465271	0.52781	0.0641141	0.0364011	0.040598	-0.363496
chr5:169578-169798*N_Shore	cg02009228	5	168471	rs890987		PLEKHG4B	NM_052909	Body	chr5:169578-169798	N_Shore	0.000275991	0.121834	0.0175012	0.483829	X	0.766843	0.762999	0.65303	0.0741519	0.0448921	0.0111583	0.113813
chr5:169578-169798*N_Shore	cg05155047	5	168719	rs7725504		PLEKHG4B	NM_052909	Body	chr5:169578-169798	N_Shore	0.000275991	0.386291	0.0175012	0.705836	X	0.0274091	0.0410763	0.0249149	0.00572912	0.00692079	0.000998925	0.00249415
chr5:169578-169798*N_Shore	cg01767200	5	169434			PLEKHG4B	NM_052909	Body	chr5:169578-169798	N_Shore	0.000275991	3.23324e-06	0.0175012	0.00646393	X	0.909125	0.647933	0.681398	0.0305852	0.100474	0.0371947	0.227727
chr19:38746638-38747379*Island	cg09007470	19	38746639			PPP1R14A	NM_033256	Body	chr19:38746638-38747379	Island	2.82411e-05	0.0629174	0.0175954	0.372555		0.246882	0.304838	0.362233	0.0935608	0.0196842	0.00378159	-0.115351
chr19:38746638-38747379*Island	cg08196968	19	38746749			PPP1R14A	NM_033256	Body	chr19:38746638-38747379	Island	2.82411e-05	0.327162	0.0175954	0.668679		0.238322	0.14151	0.0465346	0.324024	0.0948465	0.00983561	0.191788
chr19:38746638-38747379*Island	cg07595291	19	38747079			PPP1R14A;PPP1R14A	NM_033256;NM_033256	5'UTR;1stExon	chr19:38746638-38747379	Island	2.82411e-05	0.31186	0.0175954	0.658303		0.0241342	0.026325	0.0243492	0.00116136	0.00122827	0.00241861	-0.000215035
chr19:38746638-38747379*Island	cg16881183	19	38747088	rs8100395	rs7246386	PPP1R14A;PPP1R14A	NM_033256;NM_033256	5'UTR;1stExon	chr19:38746638-38747379	Island	2.82411e-05	0.273072	0.0175954	0.632414		0.0511946	0.0442976	0.0420955	0.0119718	0.0237761	0.00408679	0.00909912
chr19:38746638-38747379*Island	cg20232102	19	38747174			PPP1R14A	NM_033256	TSS200	chr19:38746638-38747379	Island	2.82411e-05	0.148803	0.0175954	0.520331		0.0185834	0.0227395	0.0201568	0.00256853	0.00339946	0.00330363	-0.00157341
chr19:38746638-38747379*Island	cg13564825	19	38747201			PPP1R14A	NM_033256	TSS200	chr19:38746638-38747379	Island	2.82411e-05	0.44232	0.0175954	0.738225		0.0254537	0.028618	0.0253031	0.00262776	0.00206675	0.00142874	0.000150517
chr19:38746638-38747379*Island	cg10662093	19	38747234			PPP1R14A	NM_033256	TSS200	chr19:38746638-38747379	Island	2.82411e-05	0.682343	0.0175954	0.866864		0.0691727	0.0764565	0.0708625	0.0197984	0.010237	0.00439418	-0.00168979
chr19:38746638-38747379*Island	cg14131526	19	38747285			PPP1R14A	NM_033256	TSS200	chr19:38746638-38747379	Island	2.82411e-05	0.991997	0.0175954	0.996902		0.0603455	0.0647919	0.0574586	0.00756789	0.0122349	0.00436385	0.00288681
chr19:38746638-38747379*Island	cg22730305	19	38747292			PPP1R14A	NM_033256	TSS200	chr19:38746638-38747379	Island	2.82411e-05	0.00632967	0.0175954	0.133568		0.0387819	0.044047	0.0466607	0.00303481	0.00442398	0.0040031	-0.0078788
chr19:38746638-38747379*Island	cg09515953	19	38747355			PPP1R14A	NM_033256	TSS200	chr19:38746638-38747379	Island	2.82411e-05	0.00861945	0.0175954	0.150859		0.0764634	0.12083	0.224508	0.0551801	0.00746969	0.00180914	-0.148045
chr19:38746638-38747379*Island	cg22557662	19	38747374			PPP1R14A	NM_033256	TSS1500	chr19:38746638-38747379	Island	2.82411e-05	0.310582	0.0175954	0.657494		0.129027	0.100243	0.286205	0.148685	0.00459494	0.0233236	-0.157178
chr19:38746638-38747379*Island	cg02571816	19	38747378			PPP1R14A	NM_033256	TSS1500	chr19:38746638-38747379	Island	2.82411e-05	0.0361187	0.0175954	0.290023		0.129435	0.159728	0.460581	0.13682	0.00567952	0.0161757	-0.331146
chr4:169552716-169552947*N_Shore	cg05259872	4	169552310	rs10213164		PALLD;PALLD;PALLD	NM_016081;NM_001166109;NM_001166108	Body;TSS1500;Body	chr4:169552716-169552947	N_Shore	9.41575e-05	1.30859e-05	0.0175954	0.0124929	X	0.0467354	0.0982448	0.142764	0.00862765	0.00448128	0.00239347	-0.0960289
chr4:169552716-169552947*N_Shore	cg03822639	4	169552346		rs10213164	PALLD;PALLD;PALLD	NM_016081;NM_001166109;NM_001166108	Body;TSS1500;Body	chr4:169552716-169552947	N_Shore	9.41575e-05	0.0112366	0.0175954	0.168725	X	0.146116	0.324964	0.291208	0.108495	0.0654583	0.00325218	-0.145091
chr4:169552716-169552947*N_Shore	cg10117734	4	169552557			PALLD;PALLD;PALLD	NM_016081;NM_001166109;NM_001166108	Body;TSS1500;Body	chr4:169552716-169552947	N_Shore	9.41575e-05	0.337389	0.0175954	0.675352	X	0.0330111	0.0264441	0.0296483	0.00950472	0.0025109	0.00543102	0.00336278
chr4:169552716-169552947*N_Shore	cg14841879	4	169552597			PALLD;PALLD;PALLD	NM_016081;NM_001166108;NM_001166109	Body;Body;TSS200	chr4:169552716-169552947	N_Shore	9.41575e-05	0.287836	0.0175954	0.642312	X	0.17141	0.117431	0.0822292	0.144916	0.0545282	0.00574138	0.0891806
chr4:169552716-169552947*N_Shore	cg26482305	4	169552610	rs72699806		PALLD;PALLD;PALLD	NM_016081;NM_001166108;NM_001166109	Body;Body;TSS200	chr4:169552716-169552947	N_Shore	9.41575e-05	0.735452	0.0175954	0.892203	X	0.0255709	0.0295499	0.0215925	0.00337346	0.00032064	0.00206132	0.00397842
chr2:240153476-240153792*N_Shore	cg25652742	2	240152334			HDAC4	NM_006037	Body	chr2:240153476-240153792	N_Shore	0.000139794	0.548494	0.0175954	0.797767	X	0.559175	0.509112	0.482034	0.234553	0.00863617	0.0275076	0.0771417
chr2:240153476-240153792*N_Shore	cg05997414	2	240152476			HDAC4	NM_006037	Body	chr2:240153476-240153792	N_Shore	0.000139794	1.51257e-05	0.0175954	0.0128518	X	0.899064	0.775328	0.760744	0.0326599	0.00873815	0.0294965	0.13832
chr2:240153476-240153792*N_Shore	cg09681977	2	240153103			HDAC4	NM_006037	Body	chr2:240153476-240153792	N_Shore	0.000139794	0.789623	0.0175954	0.916759	X	0.892426	0.878407	0.889934	0.0533457	0.0471181	0.00830367	0.00249203
chr2:240153476-240153792*N_Shore	cg16138690	2	240153337		rs1666866	HDAC4	NM_006037	Body	chr2:240153476-240153792	N_Shore	0.000139794	0.400373	0.0175954	0.713973	X	0.973406	0.971602	0.972521	0.00218878	0.000466145	0.00382759	0.000884565
chr19:43918854-43919127*N_Shore	cg13985252	19	43918371			TEX101;TEX101	NM_031451;NM_001130011	Body;TSS1500	chr19:43918854-43919127	N_Shore	0.000281438	0.00514499	0.0175954	0.123636	X	0.585624	0.801195	0.758198	0.113437	0.0448051	0.0250121	-0.172574
chr19:43918854-43919127*N_Shore	cg10632342	19	43918408	rs75436845		TEX101;TEX101	NM_031451;NM_001130011	Body;TSS1500	chr19:43918854-43919127	N_Shore	0.000281438	0.00123647	0.0175954	0.0687943	X	0.533757	0.622547	0.640836	0.0450166	0.0216592	0.0285869	-0.10708
chr19:43918854-43919127*N_Shore	cg19636240	19	43918465			TEX101;TEX101	NM_031451;NM_001130011	Body;TSS1500	chr19:43918854-43919127	N_Shore	0.000281438	2.42062e-05	0.0175954	0.0155224	X	0.305707	0.481624	0.526804	0.0480777	0.0643898	0.0293212	-0.221096
chr1:156308173-156308442*N_Shelf	cg03888064	1	156305656			CCT3;CCT3;CCT3;C1orf182	NM_001008800;NM_001008883;NM_005998;NM_144627	Body;Body;Body;TSS1500	chr1:156308173-156308442	N_Shelf	0.000283244	1.07558e-05	0.0176064	0.0112833	X	0.893441	0.728416	0.662994	0.039052	0.0584777	0.0214793	0.230447
chr1:156308173-156308442*N_Shelf	cg24042452	1	156305664			CCT3;CCT3;CCT3;C1orf182	NM_001008800;NM_001008883;NM_005998;NM_144627	Body;Body;Body;TSS1500	chr1:156308173-156308442	N_Shelf	0.000283244	0.519016	0.0176064	0.781578	X	0.844088	0.760974	0.828138	0.117935	0.174142	0.0157115	0.0159498
chr1:156308173-156308442*N_Shelf	cg02626307	1	156305725			CCT3;CCT3;CCT3;C1orf182	NM_001008800;NM_001008883;NM_005998;NM_144627	Body;Body;Body;TSS1500	chr1:156308173-156308442	N_Shelf	0.000283244	0.578132	0.0176064	0.813384	X	0.845203	0.829625	0.915797	0.131128	0.0489092	0.0192536	-0.0705945
chr10:135170645-135171954*Island	cg18043267	10	135170752	rs41317286		C10orf125;C10orf125	NM_001098483;NM_198472	Body;Body	chr10:135170645-135171954	Island	3.28436e-05	0.038191	0.0180009	0.29736	X	0.0462416	0.152263	0.0674938	0.0203529	0.0649991	0.0111623	-0.0212522
chr10:135170645-135171954*Island	cg12251804	10	135171083			C10orf125;C10orf125	NM_001098483;NM_198472	Body;Body	chr10:135170645-135171954	Island	3.28436e-05	0.0242055	0.0180009	0.240714	X	0.0894928	0.0950685	0.20691	0.0312994	0.0263483	0.012544	-0.117417
chr10:135170645-135171954*Island	cg13336642	10	135171337	rs1891372		C10orf125;C10orf125	NM_001098483;NM_198472	Body;Body	chr10:135170645-135171954	Island	3.28436e-05	0.00025091	0.0180009	0.0374673	X	0.0320498	0.0439827	0.0403134	0.00260608	0.00341347	0.00329787	-0.00826365
chr10:135170645-135171954*Island	cg19306063	10	135171503			C10orf125;C10orf125	NM_001098483;NM_198472	1stExon;1stExon	chr10:135170645-135171954	Island	3.28436e-05	0.994243	0.0180009	0.997752	X	0.0619278	0.0709344	0.0561289	0.0336638	0.0314153	0.00542751	0.00579885
chr10:135170645-135171954*Island	cg19921261	10	135171559			C10orf125;C10orf125	NM_198472;NM_001098483	TSS200;TSS200	chr10:135170645-135171954	Island	3.28436e-05	0.256659	0.0180009	0.620596	X	0.0306058	0.032401	0.0318601	0.00203486	0.00010389	0.00303155	-0.00125434
chr10:135170645-135171954*Island	cg03851398	10	135171564			C10orf125;C10orf125	NM_198472;NM_001098483	TSS200;TSS200	chr10:135170645-135171954	Island	3.28436e-05	0.0727275	0.0180009	0.394799	X	0.0344575	0.0409999	0.0369142	0.00354129	0.00436125	0.00188163	-0.00245673
chr10:135170645-135171954*Island	cg07314067	10	135171574			C10orf125;C10orf125	NM_198472;NM_001098483	TSS200;TSS200	chr10:135170645-135171954	Island	3.28436e-05	0.286117	0.0180009	0.641202	X	0.0230469	0.0241498	0.0241109	0.00176261	0.000542152	0.00197893	-0.00106398
chr10:135170645-135171954*Island	cg05456948	10	135171583			C10orf125;C10orf125	NM_198472;NM_001098483	TSS200;TSS200	chr10:135170645-135171954	Island	3.28436e-05	9.5921e-06	0.0180009	0.0108668	X	0.0333826	0.0400709	0.0394814	0.00124166	0.00239286	0.00101481	-0.00609876
chr10:135170645-135171954*Island	cg00284153	10	135171713			C10orf125;C10orf125	NM_198472;NM_001098483	TSS200;TSS200	chr10:135170645-135171954	Island	3.28436e-05	0.039057	0.0180009	0.30104	X	0.138233	0.19574	0.218355	0.0433849	0.118627	0.00947466	-0.0801218
chr10:135170645-135171954*Island	cg21345949	10	135171718			C10orf125;C10orf125	NM_198472;NM_001098483	TSS200;TSS200	chr10:135170645-135171954	Island	3.28436e-05	0.716787	0.0180009	0.883361	X	0.114029	0.118543	0.0829132	0.0912621	0.0880448	0.012342	0.0311154
chr10:135170645-135171954*Island	cg14607011	10	135171746			C10orf125;C10orf125	NM_001098483;NM_198472	TSS1500;TSS1500	chr10:135170645-135171954	Island	3.28436e-05	0.995887	0.0180009	0.998343	X	0.76292	0.727412	0.785626	0.229889	0.170848	0.0173894	-0.022706
chr5:134209887-134210504*N_Shore	cg01290845	5	134208721		rs76426632	TXNDC15	NM_024715	TSS1500	chr5:134209887-134210504	N_Shore	7.29055e-05	0.773421	0.0180009	0.909722	X	0.578933	0.56044	0.632349	0.180598	0.0227612	0.00836685	-0.0534159
chr5:134209887-134210504*N_Shore	cg24979407	5	134208942			TXNDC15	NM_024715	TSS1500	chr5:134209887-134210504	N_Shore	7.29055e-05	0.161473	0.0180009	0.53537	X	0.947396	0.949295	0.954108	0.00502728	0.000906413	0.00748602	-0.00671206
chr5:134209887-134210504*N_Shore	cg17203840	5	134209212			TXNDC15	NM_024715	TSS1500	chr5:134209887-134210504	N_Shore	7.29055e-05	0.782227	0.0180009	0.913387	X	0.929005	0.926958	0.933366	0.0129824	0.00898715	0.00368757	-0.00436093
chr5:134209887-134210504*N_Shore	cg17067942	5	134209275	rs78112636		TXNDC15	NM_024715	TSS200	chr5:134209887-134210504	N_Shore	7.29055e-05	0.391311	0.0180009	0.708678	X	0.934939	0.942119	0.938793	0.00863205	0.00422898	0.0157844	-0.00385427
chr5:134209887-134210504*N_Shore	cg14069412	5	134209415			TXNDC15	NM_024715	TSS200	chr5:134209887-134210504	N_Shore	7.29055e-05	1.22463e-06	0.0180009	0.00401719	X	0.73352	0.864349	0.892342	0.0286618	0.00337446	0.00789727	-0.158821
chr5:134209887-134210504*N_Shore	cg22197830	5	134209784			TXNDC15;TXNDC15	NM_024715;NM_024715	1stExon;5'UTR	chr5:134209887-134210504	N_Shore	7.29055e-05	0.0296519	0.0180009	0.264909	X	0.257874	0.326039	0.586924	0.156252	0.00799443	0.0229546	-0.329051
chr1:228003827-228004083*N_Shore	cg03651877	1	228003072			PRSS38	NM_183062	TSS1500	chr1:228003827-228004083	N_Shore	0.000146795	0.852648	0.0180009	0.94356	X	0.727195	0.748869	0.702537	0.0418187	0.126183	0.023764	0.024658
chr1:228003827-228004083*N_Shore	cg12638695	1	228003393			PRSS38	NM_183062	TSS200	chr1:228003827-228004083	N_Shore	0.000146795	0.000770357	0.0180009	0.057041	X	0.741284	0.850417	0.830965	0.0414941	0.0333213	0.0130511	-0.0896808
chr1:228003827-228004083*N_Shore	cg20342082	1	228003402			PRSS38	NM_183062	TSS200	chr1:228003827-228004083	N_Shore	0.000146795	0.00278932	0.0180009	0.0967539	X	0.613735	0.714714	0.707092	0.0514616	0.0132009	0.0260464	-0.0933568
chr1:228003827-228004083*N_Shore	cg15588905	1	228003435		rs79071093	PRSS38	NM_183062	1stExon	chr1:228003827-228004083	N_Shore	0.000146795	0.000183553	0.0180009	0.0336741	X	0.603467	0.692965	0.696493	0.0306936	0.0401651	0.00731683	-0.0930258
chr5:1053544-1053807*Island	cg16374080	5	1053545			SLC12A7	NM_006598	Body	chr5:1053544-1053807	Island	0.000294661	0.490241	0.0180009	0.765837	X	0.49101	0.509907	0.419265	0.077408	0.157781	0.021229	0.0717454
chr5:1053544-1053807*Island	cg16997104	5	1053643			SLC12A7	NM_006598	Body	chr5:1053544-1053807	Island	0.000294661	0.000768497	0.0180009	0.0570275	X	0.62613	0.534885	0.341721	0.0366816	0.0436129	0.015558	0.284409
chr5:1053544-1053807*Island	cg23491790	5	1053774			SLC12A7	NM_006598	Body	chr5:1053544-1053807	Island	0.000294661	7.36579e-06	0.0180009	0.00963986	X	0.899813	0.612754	0.509711	0.0736881	0.0641143	0.0148175	0.390103
chr4:40858884-40859162*Island	cg05020685	4	40858965			APBB2;APBB2;APBB2;APBB2;APBB2;APBB2;APBB2	NM_004307;NM_001166052;NM_001166054;NM_001166053;NM_001166050;NM_001166051;NM_173075	Body;5'UTR;5'UTR;5'UTR;Body;5'UTR;Body	chr4:40858884-40859162	Island	0.00029582	0.713758	0.0180009	0.881863	X	0.592366	0.737175	0.584384	0.301552	0.0642795	0.0140773	0.00798119
chr4:40858884-40859162*Island	cg23735712	4	40858984	rs10016204		APBB2;APBB2;APBB2;APBB2;APBB2;APBB2;APBB2	NM_004307;NM_001166052;NM_001166054;NM_001166053;NM_001166050;NM_001166051;NM_173075	Body;5'UTR;5'UTR;5'UTR;Body;5'UTR;Body	chr4:40858884-40859162	Island	0.00029582	0.610236	0.0180009	0.830429	X	0.261402	0.460417	0.228802	0.225301	0.097911	0.0255652	0.0326001
chr4:40858884-40859162*Island	cg12455762	4	40859095			APBB2;APBB2;APBB2;APBB2;APBB2;APBB2;APBB2;APBB2;APBB2;APBB2;APBB2	NM_004307;NM_001166052;NM_001166053;NM_001166051;NM_001166052;NM_001166053;NM_001166054;NM_001166050;NM_001166054;NM_173075;NM_001166051	Body;5'UTR;5'UTR;5'UTR;1stExon;1stExon;5'UTR;Body;1stExon;Body;1stExon	chr4:40858884-40859162	Island	0.00029582	0.00733335	0.0180009	0.141114	X	0.346717	0.59785	0.564518	0.145635	0.079402	0.0432115	-0.217801
chr10:43697777-43698177*S_Shore	cg16060369	10	43698834			RASGEF1A	NM_145313	Body	chr10:43697777-43698177	S_Shore	0.000295945	0.00147158	0.0180009	0.0741166	X	0.282373	0.466034	0.543335	0.110919	0.02788	0.0115062	-0.260962
chr10:43697777-43698177*S_Shore	cg16595288	10	43698931	rs1254961		RASGEF1A	NM_145313	Body	chr10:43697777-43698177	S_Shore	0.000295945	0.112652	0.0180009	0.470433	X	0.336447	0.430323	0.464001	0.134036	0.12414	0.0217642	-0.127554
chr10:43697777-43698177*S_Shore	cg14971320	10	43699070			RASGEF1A	NM_145313	Body	chr10:43697777-43698177	S_Shore	0.000295945	1.41631e-05	0.0180009	0.0127526	X	0.0609341	0.189952	0.237914	0.0247479	0.0691434	0.0176271	-0.17698
chr9:139888934-139890343*Island	cg14408173	9	139889131			CLIC3	NM_004669	3'UTR	chr9:139888934-139890343	Island	0.000148705	0.379193	0.018037	0.701562	X	0.869924	0.962643	0.94089	0.190594	0.00478113	0.00793865	-0.0709657
chr9:139888934-139890343*Island	cg13423383	9	139889616			CLIC3	NM_004669	Body	chr9:139888934-139890343	Island	0.000148705	0.0035101	0.018037	0.106696	X	0.239631	0.449258	0.487206	0.132772	0.0271659	0.0233901	-0.247575
chr9:139888934-139890343*Island	cg04471485	9	139889789			CLIC3	NM_004669	Body	chr9:139888934-139890343	Island	0.000148705	0.000363364	0.018037	0.0420658	X	0.2063	0.335331	0.451466	0.0642269	0.01343	0.0135804	-0.245166
chr9:139888934-139890343*Island	cg06204126	9	139890188			CLIC3	NM_004669	Body	chr9:139888934-139890343	Island	0.000148705	0.0238973	0.018037	0.239296	X	0.124124	0.139243	0.234213	0.0409068	0.00536633	0.0163788	-0.110089
chr14:58893618-58893953*S_Shore	cg13015872	14	58894188		rs74544160	KIAA0586;TIMM9;TIMM9	NM_014749;NM_012460;NM_012460	TSS1500;1stExon;5'UTR	chr14:58893618-58893953	S_Shore	5.02306e-05	0.130906	0.0181733	0.497185		0.0461569	0.0398972	0.0397764	0.00804197	0.00162124	0.00454239	0.00638052
chr14:58893618-58893953*S_Shore	cg13725062	14	58894377			KIAA0586;TIMM9	NM_014749;NM_012460	TSS1500;TSS200	chr14:58893618-58893953	S_Shore	5.02306e-05	0.116139	0.0181733	0.475882		0.159679	0.121615	0.115902	0.0502491	0.0254897	0.0237775	0.0437771
chr14:58893618-58893953*S_Shore	cg23620433	14	58894395			KIAA0586;TIMM9	NM_014749;NM_012460	TSS1500;TSS200	chr14:58893618-58893953	S_Shore	5.02306e-05	0.0824102	0.0181733	0.415679		0.188541	0.147873	0.126645	0.0592206	0.0223314	0.0111005	0.0618962
chr14:58893618-58893953*S_Shore	cg10537269	14	58894458			KIAA0586;TIMM9	NM_014749;NM_012460	TSS1500;TSS1500	chr14:58893618-58893953	S_Shore	5.02306e-05	0.0451461	0.0181733	0.321858		0.0694434	0.0514976	0.040305	0.0228408	0.00498561	0.00641513	0.0291384
chr14:58893618-58893953*S_Shore	cg26424149	14	58894512	rs72716995		KIAA0586;TIMM9	NM_014749;NM_012460	TSS200;TSS1500	chr14:58893618-58893953	S_Shore	5.02306e-05	0.378127	0.0181733	0.701181		0.0261083	0.0255725	0.023005	0.00444097	0.000950145	0.00321621	0.00310327
chr14:58893618-58893953*S_Shore	cg13619988	14	58894515	rs72716995		KIAA0586;TIMM9	NM_014749;NM_012460	TSS200;TSS1500	chr14:58893618-58893953	S_Shore	5.02306e-05	0.0810016	0.0181733	0.412504		0.0347725	0.0457085	0.037937	0.00436255	0.00841534	0.00486261	-0.00316447
chr14:58893618-58893953*S_Shore	cg13197705	14	58894870			TIMM9;KIAA0586;KIAA0586	NM_012460;NM_014749;NM_014749	TSS1500;1stExon;5'UTR	chr14:58893618-58893953	S_Shore	5.02306e-05	0.0935616	0.0181733	0.437983		0.0354714	0.0288208	0.0297265	0.00708175	0.00280942	0.00187008	0.00574495
chr14:58893618-58893953*S_Shore	cg12959121	14	58895652			KIAA0586;TIMM9	NM_014749;NM_012460	Body;TSS1500	chr14:58893618-58893953	S_Shore	5.02306e-05	0.000180689	0.0181733	0.033375		0.203106	0.434665	0.70773	0.077113	0.0701509	0.0590962	-0.504624
chr6:30852102-30852676*S_Shore	cg11977634	6	30852699	rs9468842		DDR1;DDR1	NM_013993;NM_001954	5'UTR;5'UTR	chr6:30852102-30852676	S_Shore	1.55735e-05	0.830725	0.018191	0.934587	X	0.0201482	0.0245822	0.0179787	0.00227298	0.00677697	0.00167705	0.0021695
chr6:30852102-30852676*S_Shore	cg06012011	6	30852761			DDR1;DDR1	NM_013993;NM_001954	5'UTR;5'UTR	chr6:30852102-30852676	S_Shore	1.55735e-05	0.632974	0.018191	0.842094	X	0.0707261	0.0757654	0.0700448	0.0057599	6.69443e-05	0.00600645	0.000681247
chr6:30852102-30852676*S_Shore	cg09281154	6	30852777			DDR1;DDR1	NM_013993;NM_001954	5'UTR;5'UTR	chr6:30852102-30852676	S_Shore	1.55735e-05	0.314652	0.018191	0.660266	X	0.038937	0.0405957	0.0302414	0.00799404	0.0033411	0.00286672	0.00869562
chr6:30852102-30852676*S_Shore	cg08684361	6	30852823			DDR1;DDR1	NM_013993;NM_001954	5'UTR;5'UTR	chr6:30852102-30852676	S_Shore	1.55735e-05	0.80305	0.018191	0.922773	X	0.0455948	0.0469347	0.0389797	0.0291243	0.00809236	0.00220811	0.00661513
chr6:30852102-30852676*S_Shore	cg12847793	6	30852874			DDR1;DDR1	NM_013993;NM_001954	5'UTR;5'UTR	chr6:30852102-30852676	S_Shore	1.55735e-05	0.749633	0.018191	0.898607	X	0.123296	0.0804158	0.174421	0.0802588	0.0126827	0.00839981	-0.0511243
chr6:30852102-30852676*S_Shore	cg13660719	6	30852963			DDR1;DDR1	NM_013993;NM_001954	5'UTR;5'UTR	chr6:30852102-30852676	S_Shore	1.55735e-05	0.376858	0.018191	0.700448	X	0.087496	0.0929353	0.10842	0.0336815	0.00441046	0.0119624	-0.0209242
chr6:30852102-30852676*S_Shore	cg13695585	6	30853014			DDR1;DDR1	NM_013993;NM_001954	5'UTR;5'UTR	chr6:30852102-30852676	S_Shore	1.55735e-05	1.43165e-05	0.018191	0.0127526	X	0.0964593	0.243795	0.335969	0.0347487	0.0459157	0.00329713	-0.23951
chr6:30852102-30852676*S_Shore	cg07939626	6	30853073			DDR1;DDR1	NM_013993;NM_001954	5'UTR;5'UTR	chr6:30852102-30852676	S_Shore	1.55735e-05	0.0287594	0.018191	0.261159	X	0.114329	0.174397	0.330709	0.112686	0.00849581	0.0144924	-0.21638
chr6:30852102-30852676*S_Shore	cg12308216	6	30853255			DDR1;DDR1	NM_013993;NM_001954	5'UTR;5'UTR	chr6:30852102-30852676	S_Shore	1.55735e-05	0.359469	0.018191	0.688887	X	0.124854	0.128918	0.153878	0.0412418	0.0221031	0.00326863	-0.0290249
chr6:30852102-30852676*S_Shore	cg20955507	6	30853258			DDR1;DDR1	NM_013993;NM_001954	5'UTR;5'UTR	chr6:30852102-30852676	S_Shore	1.55735e-05	0.0049261	0.018191	0.121472	X	0.112545	0.171565	0.279878	0.043898	0.0956643	0.0011123	-0.167333
chr6:30852102-30852676*S_Shore	cg22485298	6	30853333			DDR1;DDR1	NM_013993;NM_001954	5'UTR;5'UTR	chr6:30852102-30852676	S_Shore	1.55735e-05	0.179065	0.018191	0.555105	X	0.190593	0.224587	0.362855	0.164502	0.0516705	0.0393906	-0.172263
chr6:30852102-30852676*S_Shore	cg25607383	6	30853569			DDR1;DDR1	NM_013993;NM_001954	5'UTR;5'UTR	chr6:30852102-30852676	S_Shore	1.55735e-05	0.706825	0.018191	0.878456	X	0.211824	0.150392	0.298621	0.14125	0.0345196	0.00311343	-0.0867968
chr6:30852102-30852676*S_Shore	cg11975790	6	30853608			DDR1;DDR1	NM_013993;NM_001954	5'UTR;5'UTR	chr6:30852102-30852676	S_Shore	1.55735e-05	0.154477	0.018191	0.527741	X	0.0977676	0.0865993	0.0802494	0.0190332	0.0100856	0.014728	0.0175182
chr6:30852102-30852676*S_Shore	cg16215084	6	30853948			DDR1;DDR1	NM_013993;NM_001954	5'UTR;5'UTR	chr6:30852102-30852676	S_Shore	1.55735e-05	0.614241	0.018191	0.832421	X	0.0633588	0.0666519	0.0425055	0.043324	0.0391513	0.00254236	0.0208534
chr6:30852102-30852676*S_Shore	cg25251478	6	30853959			DDR1;DDR1	NM_013993;NM_001954	5'UTR;5'UTR	chr6:30852102-30852676	S_Shore	1.55735e-05	0.858813	0.018191	0.946015	X	0.135933	0.162549	0.108836	0.0615018	0.0330257	0.0126552	0.0270969
chr6:30852102-30852676*S_Shore	cg26321999	6	30854011			DDR1;DDR1	NM_013993;NM_001954	5'UTR;5'UTR	chr6:30852102-30852676	S_Shore	1.55735e-05	0.907432	0.018191	0.965148	X	0.0486345	0.0485306	0.0494048	0.00617778	0.00132377	0.00809813	-0.000770302
chr6:30852102-30852676*S_Shore	cg00934322	6	30854109			DDR1;DDR1	NM_013993;NM_001954	5'UTR;5'UTR	chr6:30852102-30852676	S_Shore	1.55735e-05	0.000133501	0.018191	0.0295394	X	0.0853499	0.238947	0.184015	0.0211267	0.0715186	0.014282	-0.0986648
chr6:30852102-30852676*S_Shore	cg07187855	6	30854161			DDR1;DDR1	NM_013993;NM_001954	5'UTR;5'UTR	chr6:30852102-30852676	S_Shore	1.55735e-05	0.964467	0.018191	0.986877	X	0.0582884	0.0784841	0.0435446	0.0334037	0.00729474	0.00403928	0.0147438
chr6:30852102-30852676*S_Shore	cg24566261	6	30854164			DDR1;DDR1	NM_013993;NM_001954	5'UTR;5'UTR	chr6:30852102-30852676	S_Shore	1.55735e-05	0.580245	0.018191	0.814483	X	0.223765	0.282074	0.123477	0.123059	0.0129887	0.00338737	0.100288
chr6:30852102-30852676*S_Shore	cg09965419	6	30854186			DDR1;DDR1	NM_013993;NM_001954	5'UTR;5'UTR	chr6:30852102-30852676	S_Shore	1.55735e-05	0.663291	0.018191	0.857389	X	0.270996	0.308243	0.275094	0.0835685	0.0168753	0.00903858	-0.00409795
chr6:30852102-30852676*S_Shore	cg17091577	6	30854233			DDR1;DDR1	NM_013993;NM_001954	5'UTR;5'UTR	chr6:30852102-30852676	S_Shore	1.55735e-05	0.00094883	0.018191	0.0618954	X	0.125506	0.211117	0.270163	0.0480225	0.0429384	0.00849384	-0.144656
chr6:30852102-30852676*S_Shore	cg15656686	6	30854551			DDR1;DDR1	NM_013993;NM_001954	5'UTR;5'UTR	chr6:30852102-30852676	S_Shore	1.55735e-05	0.682965	0.018191	0.867155	X	0.550531	0.663857	0.418346	0.139427	0.0358631	0.00862743	0.132185
chr17:74378848-74382513*Island	cg06185817	17	74379499			SPHK1;SPHK1;SPHK1	NM_182965;NM_021972;NM_001142601	TSS1500;TSS1500;TSS1500	chr17:74378848-74382513	Island	2.11082e-05	0.558437	0.018191	0.80289	X	0.0231149	0.0242122	0.0234591	0.00182444	0.00024017	0.00249512	-0.000344194
chr17:74378848-74382513*Island	cg17399352	17	74379779			SPHK1;SPHK1;SPHK1	NM_182965;NM_021972;NM_001142601	TSS1500;TSS1500;TSS1500	chr17:74378848-74382513	Island	2.11082e-05	0.635966	0.018191	0.843539	X	0.0406597	0.0387983	0.044786	0.00552005	0.00471418	0.00770559	-0.00412628
chr17:74378848-74382513*Island	cg12071806	17	74379872			SPHK1;SPHK1;SPHK1;SPHK1	NM_182965;NM_021972;NM_001142601;NM_001142602	TSS1500;TSS1500;TSS1500;TSS1500	chr17:74378848-74382513	Island	2.11082e-05	0.9448	0.018191	0.979468	X	0.0398464	0.0414379	0.0384857	0.00388069	0.00205714	0.0064018	0.00136065
chr17:74378848-74382513*Island	cg11750080	17	74379913			SPHK1;SPHK1;SPHK1;SPHK1	NM_182965;NM_021972;NM_001142601;NM_001142602	TSS1500;TSS1500;TSS1500;TSS1500	chr17:74378848-74382513	Island	2.11082e-05	0.0854763	0.018191	0.421315	X	0.053617	0.0547604	0.0582622	0.00313396	0.00019622	0.00230731	-0.00464521
chr17:74378848-74382513*Island	cg07775675	17	74379922			SPHK1;SPHK1;SPHK1;SPHK1	NM_182965;NM_021972;NM_001142601;NM_001142602	TSS1500;TSS1500;TSS1500;TSS1500	chr17:74378848-74382513	Island	2.11082e-05	0.516847	0.018191	0.780563	X	0.0746051	0.0806831	0.0642792	0.00929111	0.00100637	0.00606292	0.0103259
chr17:74378848-74382513*Island	cg27502066	17	74380231			SPHK1;SPHK1;SPHK1;SPHK1	NM_182965;NM_021972;NM_001142601;NM_001142602	TSS1500;TSS1500;TSS1500;TSS1500	chr17:74378848-74382513	Island	2.11082e-05	0.31353	0.018191	0.659412	X	0.0818706	0.0942778	0.096073	0.0242088	0.0324574	0.0082154	-0.0142024
chr17:74378848-74382513*Island	cg19041132	17	74380824			SPHK1;SPHK1;SPHK1;SPHK1;SPHK1;SPHK1;SPHK1	NM_182965;NM_001142601;NM_182965;NM_021972;NM_021972;NM_001142601;NM_001142602	5'UTR;1stExon;1stExon;1stExon;5'UTR;5'UTR;TSS1500	chr17:74378848-74382513	Island	2.11082e-05	0.851254	0.018191	0.942907	X	0.0215799	0.022422	0.0213241	0.00122515	0.00274178	0.00206292	0.000255817
chr17:74378848-74382513*Island	cg07625129	17	74380829			SPHK1;SPHK1;SPHK1;SPHK1;SPHK1;SPHK1;SPHK1	NM_182965;NM_001142601;NM_182965;NM_021972;NM_021972;NM_001142601;NM_001142602	5'UTR;1stExon;1stExon;1stExon;5'UTR;5'UTR;TSS1500	chr17:74378848-74382513	Island	2.11082e-05	0.697454	0.018191	0.874231	X	0.0149026	0.0157978	0.0147486	0.00122238	0.000883329	0.000945326	0.000154059
chr17:74378848-74382513*Island	cg11001059	17	74380860			SPHK1;SPHK1;SPHK1;SPHK1;SPHK1;SPHK1;SPHK1	NM_182965;NM_001142601;NM_182965;NM_021972;NM_021972;NM_001142601;NM_001142602	5'UTR;1stExon;1stExon;1stExon;5'UTR;5'UTR;TSS1500	chr17:74378848-74382513	Island	2.11082e-05	0.989644	0.018191	0.996157	X	0.0408913	0.0451063	0.0380062	0.00654171	0.00360982	0.00143838	0.00288511
chr17:74378848-74382513*Island	cg13581759	17	74381133			SPHK1;SPHK1;SPHK1;SPHK1;SPHK1	NM_182965;NM_001142602;NM_182965;NM_021972;NM_001142601	5'UTR;TSS200;1stExon;5'UTR;5'UTR	chr17:74378848-74382513	Island	2.11082e-05	0.820344	0.018191	0.930162	X	0.0652167	0.0605983	0.0660677	0.0113192	0.0102356	0.00496533	-0.000851032
chr17:74378848-74382513*Island	cg15048534	17	74381192			SPHK1;SPHK1;SPHK1;SPHK1	NM_001142602;NM_182965;NM_021972;NM_001142601	TSS200;1stExon;5'UTR;5'UTR	chr17:74378848-74382513	Island	2.11082e-05	0.339637	0.018191	0.676595	X	0.057831	0.0520432	0.0558954	0.00696121	0.00482944	0.00305833	0.00193558
chr17:74378848-74382513*Island	cg14457599	17	74381214			SPHK1;SPHK1;SPHK1;SPHK1	NM_001142602;NM_182965;NM_021972;NM_001142601	TSS200;1stExon;5'UTR;5'UTR	chr17:74378848-74382513	Island	2.11082e-05	0.669253	0.018191	0.860195	X	0.0206127	0.0207102	0.0213484	0.00215509	0.00149483	0.0014445	-0.00073573
chr17:74378848-74382513*Island	cg05447483	17	74381280			SPHK1;SPHK1;SPHK1;SPHK1	NM_001142602;NM_021972;NM_001142601;NM_182965	TSS200;5'UTR;5'UTR;Body	chr17:74378848-74382513	Island	2.11082e-05	0.362377	0.018191	0.690837	X	0.0210543	0.0228475	0.0212263	0.00137572	0.000653406	0.00181942	-0.000172047
chr17:74378848-74382513*Island	cg26925114	17	74381380			SPHK1;SPHK1;SPHK1;SPHK1;SPHK1	NM_001142602;NM_021972;NM_001142602;NM_001142601;NM_182965	1stExon;5'UTR;5'UTR;5'UTR;Body	chr17:74378848-74382513	Island	2.11082e-05	0.0503231	0.018191	0.338059	X	0.0788902	0.0749596	0.0681859	0.00647084	0.00701671	0.00326098	0.0107043
chr17:74378848-74382513*Island	cg26442874	17	74381784			SPHK1;SPHK1;SPHK1;SPHK1	NM_021972;NM_001142602;NM_001142601;NM_182965	Body;Body;Body;Body	chr17:74378848-74382513	Island	2.11082e-05	0.00547946	0.018191	0.126465	X	0.0558558	0.086445	0.276939	0.0140796	0.0669763	0.00262567	-0.221084
chr17:74378848-74382513*Island	cg02042605	17	74382166			SPHK1;SPHK1;SPHK1;SPHK1	NM_021972;NM_001142602;NM_001142601;NM_182965	Body;Body;Body;Body	chr17:74378848-74382513	Island	2.11082e-05	0.853653	0.018191	0.943945	X	0.0465962	0.0480892	0.0463858	0.00499755	0.00216476	0.00335955	0.000210329
chr17:74378848-74382513*Island	cg11499699	17	74382495		rs55733020	SPHK1;SPHK1;SPHK1;SPHK1	NM_021972;NM_001142602;NM_001142601;NM_182965	Body;Body;Body;Body	chr17:74378848-74382513	Island	2.11082e-05	8.19899e-05	0.018191	0.0253203	X	0.173616	0.387302	0.331872	0.0570321	0.00328712	0.0106712	-0.158256
chr20:57414595-57414896*N_Shore	cg04780380	20	57412945			GNASAS	NR_002785	Body	chr20:57414595-57414896	N_Shore	2.5195e-05	0.0409764	0.018191	0.307651		0.698197	0.822247	0.863651	0.134625	0.0704381	0.0300387	-0.165454
chr20:57414595-57414896*N_Shore	cg10459054	20	57413436			GNASAS;GNAS	NR_002785;NM_016592	Body;TSS1500	chr20:57414595-57414896	N_Shore	2.5195e-05	0.0342635	0.018191	0.283319		0.615527	0.655444	0.736189	0.0697551	0.0274457	0.00927549	-0.120662
chr20:57414595-57414896*N_Shore	cg27642181	20	57413694		rs34123787	GNASAS;GNAS	NR_002785;NM_016592	Body;TSS1500	chr20:57414595-57414896	N_Shore	2.5195e-05	0.344312	0.018191	0.679795		0.863298	0.891666	0.917709	0.0967781	0.00958758	0.00982085	-0.0544108
chr20:57414595-57414896*N_Shore	cg17071192	20	57413698	rs34123787		GNASAS;GNAS	NR_002785;NM_016592	Body;TSS1500	chr20:57414595-57414896	N_Shore	2.5195e-05	0.153453	0.018191	0.526292		0.907997	0.913155	0.920456	0.0130468	0.000795812	0.00361967	-0.0124589
chr20:57414595-57414896*N_Shore	cg07434855	20	57413700			GNASAS;GNAS	NR_002785;NM_016592	Body;TSS1500	chr20:57414595-57414896	N_Shore	2.5195e-05	0.0237406	0.018191	0.238735		0.876642	0.85416	0.868161	0.00738062	0.0106679	0.00834066	0.00848131
chr20:57414595-57414896*N_Shore	cg04132853	20	57414039			GNASAS;GNAS	NR_002785;NM_016592	Body;TSS1500	chr20:57414595-57414896	N_Shore	2.5195e-05	0.556953	0.018191	0.802169		0.72116	0.793465	0.618695	0.0871825	0.03159	0.0152835	0.102465
chr20:57414595-57414896*N_Shore	cg25090051	20	57414059			GNASAS;GNAS	NR_002785;NM_016592	Body;TSS1500	chr20:57414595-57414896	N_Shore	2.5195e-05	0.093205	0.018191	0.437408		0.693321	0.795905	0.807943	0.123371	0.100952	0.0152093	-0.114623
chr20:57414595-57414896*N_Shore	cg00732970	20	57414162			GNASAS;GNAS	NR_002785;NM_016592	Body;TSS1500	chr20:57414595-57414896	N_Shore	2.5195e-05	0.502721	0.018191	0.773236		0.502074	0.491499	0.428689	0.144886	0.0981924	0.0100809	0.0733852
chr20:57414595-57414896*N_Shore	cg17696847	20	57414217			GNASAS;GNAS	NR_002785;NM_016592	Body;TSS1500	chr20:57414595-57414896	N_Shore	2.5195e-05	0.00647736	0.018191	0.134679		0.605291	0.466255	0.417131	0.104532	0.0399005	0.0157329	0.18816
chr20:57414595-57414896*N_Shore	cg23732978	20	57414274		rs3761263	GNASAS;GNAS	NR_002785;NM_016592	Body;TSS1500	chr20:57414595-57414896	N_Shore	2.5195e-05	0.231078	0.018191	0.600771		0.615646	0.641231	0.840859	0.23322	0.0684073	0.00897667	-0.225213
chr20:57414595-57414896*N_Shore	cg20019489	20	57414351			GNASAS;GNAS	NR_002785;NM_016592	Body;TSS1500	chr20:57414595-57414896	N_Shore	2.5195e-05	0.712537	0.018191	0.881324		0.60582	0.682427	0.602428	0.160617	0.0557256	0.0160265	0.00339206
chr20:57414595-57414896*N_Shore	cg02274728	20	57414407			GNASAS;GNAS	NR_002785;NM_016592	Body;TSS1500	chr20:57414595-57414896	N_Shore	2.5195e-05	0.273782	0.018191	0.633011		0.394118	0.486897	0.484516	0.165427	0.129885	0.0148422	-0.0903982
chr20:57414595-57414896*N_Shore	cg12054318	20	57414529			GNASAS;GNAS	NR_002785;NM_016592	Body;TSS1500	chr20:57414595-57414896	N_Shore	2.5195e-05	0.372541	0.018191	0.697331		0.454534	0.477343	0.463577	0.0334383	0.01144	0.00300601	-0.00904334
chr20:57414595-57414896*N_Shore	cg25268451	20	57414539			GNASAS;GNAS	NR_002785;NM_016592	Body;TSS1500	chr20:57414595-57414896	N_Shore	2.5195e-05	0.528554	0.018191	0.786341		0.471924	0.498619	0.47201	0.0320196	0.0204507	0.0151279	-8.59328e-05
chr20:57414595-57414896*N_Shore	cg11996914	20	57414578			GNASAS;GNAS	NR_002785;NM_016592	Body;TSS1500	chr20:57414595-57414896	N_Shore	2.5195e-05	0.783624	0.018191	0.914064		0.517032	0.512638	0.525109	0.0182033	0.0152402	0.0233529	-0.00807763
chr7:90893567-90896683*Island	cg14383716	7	90893663			FZD1	NM_003505	TSS200	chr7:90893567-90896683	Island	2.82217e-05	0.357328	0.018191	0.687676	X	0.0164628	0.0169722	0.0170279	0.00102307	0.000353313	0.00118736	-0.000565057
chr7:90893567-90896683*Island	cg14831946	7	90893731			FZD1	NM_003505	TSS200	chr7:90893567-90896683	Island	2.82217e-05	0.11954	0.018191	0.480345	X	0.0435798	0.0330644	0.0420186	0.00285364	0.00486017	0.0069833	0.00156114
chr7:90893567-90896683*Island	cg13496324	7	90893736			FZD1	NM_003505	TSS200	chr7:90893567-90896683	Island	2.82217e-05	0.103599	0.018191	0.455868	X	0.0844066	0.0776907	0.0814889	0.00261568	0.00893685	0.00451797	0.00291767
chr7:90893567-90896683*Island	cg23191380	7	90893747			FZD1	NM_003505	TSS200	chr7:90893567-90896683	Island	2.82217e-05	0.488455	0.018191	0.764882	X	0.0579945	0.060425	0.0619013	0.00823955	0.00232422	0.0101168	-0.00390682
chr7:90893567-90896683*Island	cg08837462	7	90893760			FZD1	NM_003505	TSS200	chr7:90893567-90896683	Island	2.82217e-05	0.43104	0.018191	0.731757	X	0.0371089	0.0441436	0.0385678	0.00570157	0.0141679	0.00884655	-0.0014589
chr7:90893567-90896683*Island	cg25336926	7	90894102		rs2232158	FZD1;FZD1	NM_003505;NM_003505	1stExon;5'UTR	chr7:90893567-90896683	Island	2.82217e-05	0.0034683	0.018191	0.106273	X	0.280244	0.0411713	0.0985092	0.115072	0.00427736	0.0230381	0.181735
chr7:90893567-90896683*Island	cg12843872	7	90894352			FZD1	NM_003505	1stExon	chr7:90893567-90896683	Island	2.82217e-05	0.293627	0.018191	0.645856	X	0.0856722	0.0892124	0.0715568	0.00679799	0.0203799	0.00756002	0.0141154
chr7:90893567-90896683*Island	cg05142373	7	90894714			FZD1	NM_003505	1stExon	chr7:90893567-90896683	Island	2.82217e-05	0.382486	0.018191	0.703458	X	0.103556	0.0907353	0.0863226	0.0367223	0.000457994	0.0111457	0.0172333
chr7:90893567-90896683*Island	cg24599249	7	90895027			FZD1	NM_003505	1stExon	chr7:90893567-90896683	Island	2.82217e-05	0.901481	0.018191	0.962947	X	0.0187078	0.0204619	0.0170634	0.00466759	0.00153174	6.3137e-05	0.00164438
chr7:90893567-90896683*Island	cg02557695	7	90895083		rs56170585	FZD1	NM_003505	1stExon	chr7:90893567-90896683	Island	2.82217e-05	0.00326647	0.018191	0.103799	X	0.0291979	0.0520045	0.0723145	0.0159768	0.017146	0.00713469	-0.0431166
chr7:90893567-90896683*Island	cg27496267	7	90895466			FZD1	NM_003505	1stExon	chr7:90893567-90896683	Island	2.82217e-05	0.470788	0.018191	0.755089	X	0.38474	0.418911	0.39858	0.0629446	0.019563	0.0143786	-0.0138405
chr7:90893567-90896683*Island	cg01480180	7	90896329			FZD1;FZD1	NM_003505;NM_003505	1stExon;3'UTR	chr7:90893567-90896683	Island	2.82217e-05	7.90624e-06	0.018191	0.00963986	X	0.190423	0.508174	0.599006	0.0832389	0.0617372	0.0346723	-0.408582
chr7:90893567-90896683*Island	cg21104276	7	90896572			FZD1;FZD1	NM_003505;NM_003505	1stExon;3'UTR	chr7:90893567-90896683	Island	2.82217e-05	0.00711041	0.018191	0.13959	X	0.436302	0.75855	0.879949	0.249933	0.0875918	0.0158919	-0.443647
chr19:38865263-38865733*N_Shore	cg17932974	19	38863900			PSMD8	NM_002812	TSS1500	chr19:38865263-38865733	N_Shore	4.07639e-05	0.796012	0.018191	0.919713	X	0.677126	0.669981	0.670437	0.0505674	0.0591243	0.0186362	0.00668871
chr19:38865263-38865733*N_Shore	cg14874337	19	38864187			PSMD8	NM_002812	TSS1500	chr19:38865263-38865733	N_Shore	4.07639e-05	0.318095	0.018191	0.662894	X	0.915599	0.922233	0.924542	0.0149481	0.00587888	0.012596	-0.00894336
chr19:38865263-38865733*N_Shore	cg15563974	19	38864256			PSMD8	NM_002812	TSS1500	chr19:38865263-38865733	N_Shore	4.07639e-05	0.000155047	0.018191	0.0314411	X	0.858575	0.735707	0.766305	0.0331944	0.0299006	0.0170726	0.0922696
chr19:38865263-38865733*N_Shore	cg15722372	19	38865020			PSMD8	NM_002812	TSS200	chr19:38865263-38865733	N_Shore	4.07639e-05	0.00113303	0.018191	0.066074	X	0.0519001	0.075279	0.111458	0.00984047	0.00409776	0.0193897	-0.0595583
chr19:38865263-38865733*N_Shore	cg18482256	19	38865041			PSMD8	NM_002812	TSS200	chr19:38865263-38865733	N_Shore	4.07639e-05	0.5558	0.018191	0.801578	X	0.0411761	0.0413717	0.0438168	0.00459929	0.00522319	0.00527616	-0.00264068
chr19:38865263-38865733*N_Shore	cg03089244	19	38865049			PSMD8	NM_002812	TSS200	chr19:38865263-38865733	N_Shore	4.07639e-05	0.486501	0.018191	0.763599	X	0.0231045	0.0245916	0.0238927	0.00314112	0.00164002	0.000778303	-0.000788148
chr19:38865263-38865733*N_Shore	cg22495611	19	38865055			PSMD8	NM_002812	TSS200	chr19:38865263-38865733	N_Shore	4.07639e-05	0.72075	0.018191	0.885324	X	0.0285348	0.0300076	0.028781	0.00360851	0.00193204	0.00408868	-0.00024613
chr19:38865263-38865733*N_Shore	cg14045575	19	38865075			PSMD8	NM_002812	TSS200	chr19:38865263-38865733	N_Shore	4.07639e-05	0.281039	0.018191	0.637943	X	0.06059	0.0534429	0.058213	0.00705314	0.00825922	0.00303393	0.00237694
chr19:38865263-38865733*N_Shore	cg05294095	19	38865080			PSMD8	NM_002812	TSS200	chr19:38865263-38865733	N_Shore	4.07639e-05	0.591916	0.018191	0.820734	X	0.0412234	0.0385116	0.0402533	0.00623964	0.00086125	0.00362566	0.000970175
chr19:38865263-38865733*N_Shore	cg20461066	19	38865198	rs12973506		PSMD8;PSMD8	NM_002812;NM_002812	1stExon;5'UTR	chr19:38865263-38865733	N_Shore	4.07639e-05	0.291512	0.018191	0.644462	X	0.0336656	0.0321472	0.03111	0.00261184	0.00374276	0.00507688	0.00255552
chr11:31839363-31839813*Island	cg27597956	11	31839463			PAX6;PAX6	NM_001127612;NM_001127612	5'UTR;1stExon	chr11:31839363-31839813	Island	6.46403e-05	0.570327	0.018191	0.809459	X	0.171019	0.179446	0.0918714	0.160961	0.0115529	0.00569398	0.0791477
chr11:31839363-31839813*Island	cg15778437	11	31839521			PAX6	NM_001127612	TSS200	chr11:31839363-31839813	Island	6.46403e-05	0.521675	0.018191	0.782937	X	0.0314681	0.0539453	0.0270572	0.00639886	0.0391715	0.00271217	0.00441086
chr11:31839363-31839813*Island	cg26315277	11	31839549			PAX6	NM_001127612	TSS200	chr11:31839363-31839813	Island	6.46403e-05	0.648673	0.018191	0.849955	X	0.0896783	0.10622	0.0867228	0.0183513	0.0197752	0.0108188	0.00295546
chr11:31839363-31839813*Island	cg05091519	11	31839552			PAX6	NM_001127612	TSS200	chr11:31839363-31839813	Island	6.46403e-05	0.292134	0.018191	0.64487	X	0.0183632	0.0215495	0.0188866	0.00252545	0.00147312	0.0022985	-0.000523333
chr11:31839363-31839813*Island	cg01867395	11	31839628			PAX6	NM_001127612	TSS200	chr11:31839363-31839813	Island	6.46403e-05	1.34049e-05	0.018191	0.0125852	X	0.102685	0.236207	0.279078	0.0310314	0.0621175	0.00560476	-0.176393
chr11:31839363-31839813*Island	cg13570972	11	31839632			PAX6	NM_001127612	TSS200	chr11:31839363-31839813	Island	6.46403e-05	0.0114357	0.018191	0.170077	X	0.0975623	0.189024	0.161053	0.0364744	0.0897159	0.00552768	-0.0634903
chr11:31839363-31839813*Island	cg09656389	11	31839790			PAX6	NM_001127612	TSS1500	chr11:31839363-31839813	Island	6.46403e-05	0.0651614	0.018191	0.377984	X	0.233132	0.402413	0.339143	0.13625	0.0227045	0.0166035	-0.106011
chr3:49947621-49948430*Island	cg25513760	3	49947639			MON1A;MON1A	NM_032355;NM_001142501	Body;Body	chr3:49947621-49948430	Island	7.89504e-05	0.332485	0.018191	0.671977	X	0.944484	0.948653	0.949212	0.00865015	0.00386935	0.00728347	-0.00472731
chr3:49947621-49948430*Island	cg00943186	3	49947793			MON1A;MON1A	NM_032355;NM_001142501	Body;Body	chr3:49947621-49948430	Island	7.89504e-05	2.35494e-06	0.018191	0.00555433	X	0.932928	0.87804	0.860946	0.0120264	0.00149145	0.00801083	0.0719815
chr3:49947621-49948430*Island	cg22470056	3	49947811			MON1A;MON1A	NM_032355;NM_001142501	Body;Body	chr3:49947621-49948430	Island	7.89504e-05	0.321001	0.018191	0.66482	X	0.920325	0.9124	0.91152	0.0144222	0.014611	0.0149898	0.00880558
chr3:49947621-49948430*Island	cg25159927	3	49947934			MON1A;MON1A	NM_032355;NM_001142501	Body;Body	chr3:49947621-49948430	Island	7.89504e-05	0.0591035	0.018191	0.362802	X	0.702887	0.851966	0.814877	0.1268	0.0706793	0.0135895	-0.11199
chr3:49947621-49948430*Island	cg13283877	3	49948232		rs7428128	MON1A;MON1A	NM_032355;NM_001142501	Body;Body	chr3:49947621-49948430	Island	7.89504e-05	0.678238	0.018191	0.864817	X	0.979899	0.978206	0.9798	0.00319679	0.00421414	0.00152916	9.94848e-05
chr3:49947621-49948430*Island	cg15825311	3	49948429			MON1A;MON1A	NM_032355;NM_001142501	Body;Body	chr3:49947621-49948430	Island	7.89504e-05	0.697026	0.018191	0.874062	X	0.941207	0.943889	0.936362	0.00875339	0.000648227	0.00643503	0.00484514
chr7:4832111-4832481*N_Shore	cg21388345	7	4830295		rs73305392	KIAA0415	NM_014855	Body	chr7:4832111-4832481	N_Shore	8.01444e-05	0.00191454	0.018191	0.0828269	X	0.901583	0.805789	0.808159	0.0469466	0.00950248	0.0283679	0.0934245
chr7:4832111-4832481*N_Shore	cg19081270	7	4830343			KIAA0415	NM_014855	Body	chr7:4832111-4832481	N_Shore	8.01444e-05	0.27839	0.018191	0.63595	X	0.953509	0.959726	0.967548	0.0199377	0.0123903	0.00391797	-0.0140397
chr7:4832111-4832481*N_Shore	cg12414526	7	4830402			KIAA0415	NM_014855	Body	chr7:4832111-4832481	N_Shore	8.01444e-05	0.00072346	0.018191	0.0555624	X	0.863431	0.783729	0.644445	0.0386891	0.0341441	0.0125935	0.218986
chr7:4832111-4832481*N_Shore	cg12954798	7	4830823			KIAA0415	NM_014855	Body	chr7:4832111-4832481	N_Shore	8.01444e-05	0.248073	0.018191	0.614677	X	0.899739	0.892549	0.923004	0.011607	0.011766	0.0126782	-0.0232647
chr7:4832111-4832481*N_Shore	cg07706515	7	4830907			KIAA0415	NM_014855	Body	chr7:4832111-4832481	N_Shore	8.01444e-05	0.382832	0.018191	0.703701	X	0.977899	0.978522	0.981681	0.00585435	0.000693687	0.001412	-0.00378221
chr7:4832111-4832481*N_Shore	cg18136930	7	4831038	rs12154545		KIAA0415	NM_014855	3'UTR	chr7:4832111-4832481	N_Shore	8.01444e-05	0.791772	0.018191	0.917759	X	0.66553	0.704448	0.606837	0.152817	0.0272773	0.0203311	0.0586927
chr14:24601498-24601700*N_Shore	cg00725185	14	24599525			FITM1	NM_203402	TSS1500	chr14:24601498-24601700	N_Shore	8.22448e-05	0.18943	0.018191	0.565074		0.883037	0.89656	0.891134	0.0155811	0.00454	0.00436942	-0.00809694
chr14:24601498-24601700*N_Shore	cg22918700	14	24600067			FITM1	NM_203402	TSS1500	chr14:24601498-24601700	N_Shore	8.22448e-05	0.0736425	0.018191	0.396549		0.741747	0.664777	0.58587	0.129898	0.0538868	0.0255391	0.155878
chr14:24601498-24601700*N_Shore	cg06429887	14	24600500	rs7152133		FITM1	NM_203402	TSS200	chr14:24601498-24601700	N_Shore	8.22448e-05	0.00609195	0.018191	0.131357		0.522543	0.668022	0.621679	0.0708878	0.00863563	0.0209166	-0.0991365
chr14:24601498-24601700*N_Shore	cg12924956	14	24600569			FITM1	NM_203402	TSS200	chr14:24601498-24601700	N_Shore	8.22448e-05	0.1505	0.018191	0.522578		0.172609	0.173313	0.236022	0.0450148	0.0196357	0.0143243	-0.0634132
chr14:24601498-24601700*N_Shore	cg06186808	14	24600901			FITM1	NM_203402	1stExon	chr14:24601498-24601700	N_Shore	8.22448e-05	0.251006	0.018191	0.61699		0.781226	0.839811	0.803893	0.063644	0.018637	0.0192864	-0.0226666
chr14:24601498-24601700*N_Shore	cg10327980	14	24601001			FITM1	NM_203402	1stExon	chr14:24601498-24601700	N_Shore	8.22448e-05	0.632246	0.018191	0.841634		0.590689	0.634905	0.591812	0.0792244	0.0143084	0.0114306	-0.00112288
chr6:70992040-70992912*N_Shore	cg21413492	6	70990226			COL9A1;COL9A1	NM_001851;NM_078485	Body;Body	chr6:70992040-70992912	N_Shore	8.24841e-05	0.419685	0.018191	0.725184		0.578723	0.617221	0.621359	0.105956	0.0413771	0.00571017	-0.0426357
chr6:70992040-70992912*N_Shore	cg16681199	6	70990268			COL9A1;COL9A1	NM_001851;NM_078485	Body;Body	chr6:70992040-70992912	N_Shore	8.24841e-05	0.858082	0.018191	0.945755		0.41568	0.483457	0.404052	0.239281	0.0084831	0.00245976	0.0116278
chr6:70992040-70992912*N_Shore	cg18104606	6	70990361			COL9A1;COL9A1	NM_001851;NM_078485	Body;Body	chr6:70992040-70992912	N_Shore	8.24841e-05	0.0163376	0.018191	0.200243		0.229754	0.369115	0.307257	0.0730403	0.00505412	0.0067597	-0.0775027
chr6:70992040-70992912*N_Shore	cg15922705	6	70991156	rs73745359		COL9A1;COL9A1	NM_001851;NM_078485	Body;Body	chr6:70992040-70992912	N_Shore	8.24841e-05	0.0209295	0.018191	0.224429		0.561924	0.62017	0.737529	0.0878399	0.0347335	0.0142859	-0.175605
chr6:70992040-70992912*N_Shore	cg09961397	6	70991205			COL9A1;COL9A1	NM_001851;NM_078485	Body;Body	chr6:70992040-70992912	N_Shore	8.24841e-05	0.0139506	0.018191	0.186212		0.425632	0.525111	0.547805	0.0807782	0.0386706	0.021395	-0.122173
chr6:70992040-70992912*N_Shore	cg05221720	6	70991229	rs35610467		COL9A1;COL9A1	NM_001851;NM_078485	Body;Body	chr6:70992040-70992912	N_Shore	8.24841e-05	0.158656	0.018191	0.532411		0.696525	0.74949	0.818187	0.132499	0.0113085	0.0135682	-0.121662
chr4:40858884-40859162*S_Shore	cg05894734	4	40859249			APBB2;APBB2;APBB2;APBB2;APBB2;APBB2;APBB2	NM_004307;NM_001166051;NM_001166053;NM_001166050;NM_001166052;NM_173075;NM_001166054	Body;TSS200;TSS200;Body;TSS200;Body;TSS200	chr4:40858884-40859162	S_Shore	0.000105946	4.34368e-05	0.018191	0.0202784	X	0.0394522	0.128266	0.113385	0.0102849	0.0363934	0.0293028	-0.0739329
chr4:40858884-40859162*S_Shore	cg04917391	4	40859259			APBB2;APBB2;APBB2;APBB2;APBB2;APBB2;APBB2	NM_004307;NM_001166051;NM_001166053;NM_001166050;NM_001166052;NM_173075;NM_001166054	Body;TSS200;TSS200;Body;TSS200;Body;TSS200	chr4:40858884-40859162	S_Shore	0.000105946	1.39031e-05	0.018191	0.0127526	X	0.135906	0.298278	0.235152	0.0170891	0.00414544	0.0198258	-0.0992467
chr4:40858884-40859162*S_Shore	cg06485940	4	40859293			APBB2;APBB2;APBB2;APBB2;APBB2;APBB2;APBB2	NM_004307;NM_001166051;NM_001166053;NM_001166050;NM_001166052;NM_173075;NM_001166054	Body;TSS200;TSS200;Body;TSS200;Body;TSS200	chr4:40858884-40859162	S_Shore	0.000105946	0.210388	0.018191	0.583541	X	0.326618	0.537111	0.379507	0.174214	0.0717674	0.0296392	-0.0528884
chr4:40858884-40859162*S_Shore	cg26244738	4	40859344			APBB2;APBB2;APBB2;APBB2;APBB2;APBB2;APBB2	NM_004307;NM_001166051;NM_001166053;NM_001166050;NM_001166052;NM_173075;NM_001166054	Body;TSS200;TSS200;Body;TSS200;Body;TSS200	chr4:40858884-40859162	S_Shore	0.000105946	0.803829	0.018191	0.923057	X	0.106643	0.184108	0.0689321	0.0439712	0.0616596	0.000800194	0.0377113
chr4:40858884-40859162*S_Shore	cg23753351	4	40860327			APBB2;APBB2;APBB2;APBB2;APBB2;APBB2;APBB2	NM_004307;NM_001166054;NM_001166053;NM_001166050;NM_173075;NM_001166051;NM_001166052	Body;TSS1500;TSS1500;Body;Body;TSS1500;TSS1500	chr4:40858884-40859162	S_Shore	0.000105946	0.12655	0.018191	0.490845	X	0.906802	0.917945	0.920717	0.0164391	0.00127034	0.00669947	-0.0139149
chr17:39913716-39914026*Island	cg07925619	17	39913753			JUP;JUP	NM_002230;NM_021991	Body;Body	chr17:39913716-39914026	Island	0.000157557	0.118105	0.018191	0.478477	X	0.969172	0.97813	0.982857	0.0149989	0.00330897	0.000371427	-0.013685
chr17:39913716-39914026*Island	cg14131889	17	39913822			JUP;JUP	NM_002230;NM_021991	Body;Body	chr17:39913716-39914026	Island	0.000157557	0.00143836	0.018191	0.0734227	X	0.786207	0.906892	0.944431	0.0697409	0.0183239	0.0135747	-0.158225
chr17:39913716-39914026*Island	cg22135678	17	39913900			JUP;JUP	NM_002230;NM_021991	Body;Body	chr17:39913716-39914026	Island	0.000157557	0.000176665	0.018191	0.0331758	X	0.742368	0.819056	0.890076	0.0323747	0.0024354	0.00543778	-0.147707
chr17:39913716-39914026*Island	cg12899673	17	39913952			JUP;JUP	NM_002230;NM_021991	Body;Body	chr17:39913716-39914026	Island	0.000157557	0.0127268	0.018191	0.178745	X	0.696489	0.841633	0.884979	0.122824	0.00689187	0.0138642	-0.18849
chr12:124788559-124788884*Island	cg25368917	12	124788627			FAM101A	NM_181709	5'UTR	chr12:124788559-124788884	Island	0.000309048	0.0152997	0.018191	0.194097	X	0.797958	0.964773	0.95783	0.122657	0.00670001	0.00782142	-0.159872
chr12:124788559-124788884*Island	cg01656620	12	124788698			FAM101A	NM_181709	5'UTR	chr12:124788559-124788884	Island	0.000309048	1.38546e-05	0.018191	0.0127526	X	0.768773	0.868793	0.890105	0.0268458	0.0222141	0.0181189	-0.121332
chr12:124788559-124788884*Island	cg03024698	12	124788791		rs77469631	FAM101A	NM_181709	5'UTR	chr12:124788559-124788884	Island	0.000309048	0.0521853	0.018191	0.343508	X	0.734458	0.857791	0.832495	0.107356	0.0195566	0.00166233	-0.0980372
chr16:69363597-69364835*N_Shore	cg02004370	16	69362629			PDF;COG8	NM_022341;NM_032382	3'UTR;3'UTR	chr16:69363597-69364835	N_Shore	0.000315836	0.270702	0.018191	0.630561	X	0.725772	0.787918	0.907878	0.237943	0.170181	0.00430308	-0.182106
chr16:69363597-69364835*N_Shore	cg08835985	16	69362743			PDF;COG8	NM_022341;NM_032382	3'UTR;3'UTR	chr16:69363597-69364835	N_Shore	0.000315836	0.101685	0.018191	0.452429	X	0.692445	0.814681	0.918547	0.219378	0.0626886	0.0106438	-0.226101
chr16:69363597-69364835*N_Shore	cg02802420	16	69363236			PDF;COG8	NM_022341;NM_032382	Body;3'UTR	chr16:69363597-69364835	N_Shore	0.000315836	3.74628e-06	0.018191	0.00702042	X	0.103802	0.248109	0.3106	0.0335634	0.0072393	0.00847551	-0.206798
chr16:56709677-56709953*S_Shore	cg04924185	16	56710098			MT1IP	NR_003669	Body	chr16:56709677-56709953	S_Shore	0.000318444	0.0667594	0.018191	0.381332		0.731451	0.661699	0.404797	0.210321	0.0218686	0.0168703	0.326654
chr16:56709677-56709953*S_Shore	cg08302771	16	56710256			MT1IP	NR_003669	Body	chr16:56709677-56709953	S_Shore	0.000318444	0.0722056	0.018191	0.393613		0.444381	0.346773	0.152267	0.212408	0.123642	0.0116529	0.292114
chr16:56709677-56709953*S_Shore	cg08293392	16	56710807		rs79553680	MT1IP	NR_003669	Body	chr16:56709677-56709953	S_Shore	0.000318444	0.150171	0.018191	0.522095		0.728393	0.816628	0.75431	0.0653454	0.0251111	0.00809455	-0.025917
chr5:1216639-1217081*Island	cg06048662	5	1216726			SLC6A19	NM_001003841	Body	chr5:1216639-1217081	Island	0.000322323	0.000850813	0.018191	0.0593426	X	0.747974	0.831066	0.865862	0.043955	0.0310541	0.0123886	-0.117889
chr5:1216639-1217081*Island	cg02580900	5	1216801	rs72709426		SLC6A19	NM_001003841	Body	chr5:1216639-1217081	Island	0.000322323	0.018288	0.018191	0.210394	X	0.371608	0.4691	0.443321	0.061516	0.0332438	0.00835105	-0.0717128
chr5:1216639-1217081*Island	cg20475114	5	1217080			SLC6A19	NM_001003841	Body	chr5:1216639-1217081	Island	0.000322323	0.000103795	0.018191	0.0273345	X	0.266159	0.398537	0.439707	0.0522414	0.0033885	0.0142661	-0.173548
chr14:69444639-69446826*N_Shore	cg13666041	14	69442697			ACTN1;ACTN1;ACTN1	NM_001130004;NM_001102;NM_001130005	Body;Body;Body	chr14:69444639-69446826	N_Shore	0.000326999	6.40697e-06	0.018191	0.0093056	X	0.0845634	0.263821	0.369519	0.0194236	0.0869783	0.00859443	-0.284955
chr14:69444639-69446826*N_Shore	cg00813162	14	69443362			ACTN1;ACTN1;ACTN1	NM_001130004;NM_001102;NM_001130005	Body;Body;Body	chr14:69444639-69446826	N_Shore	0.000326999	0.546523	0.018191	0.79683	X	0.0924158	0.066385	0.0889214	0.0427428	0.00174714	0.00843393	0.00349439
chr14:69444639-69446826*N_Shore	cg26303870	14	69443683			ACTN1;ACTN1;ACTN1	NM_001130004;NM_001102;NM_001130005	Body;Body;Body	chr14:69444639-69446826	N_Shore	0.000326999	0.00574869	0.018191	0.128821	X	0.160307	0.272656	0.451408	0.0958735	0.146176	0.0074409	-0.291101
chr5:169578-169798*S_Shelf	cg24953213	5	172140			PLEKHG4B	NM_052909	Body	chr5:169578-169798	S_Shelf	0.000110961	0.314124	0.0182944	0.659876		0.887326	0.897722	0.914091	0.0369956	0.0438243	0.00891568	-0.0267654
chr5:169578-169798*S_Shelf	cg15226428	5	172269			PLEKHG4B	NM_052909	Body	chr5:169578-169798	S_Shelf	0.000110961	0.0991487	0.0182944	0.447852		0.711508	0.727969	0.753911	0.0340799	0.0172326	0.022148	-0.0424031
chr5:169578-169798*S_Shelf	cg16575125	5	172717			PLEKHG4B	NM_052909	Body	chr5:169578-169798	S_Shelf	0.000110961	0.510695	0.0182944	0.777424		0.857067	0.911419	0.868521	0.0904445	0.00103996	0.00441981	-0.0114534
chr5:169578-169798*S_Shelf	cg13913990	5	172970		rs6868964	PLEKHG4B	NM_052909	Body	chr5:169578-169798	S_Shelf	0.000110961	0.00960613	0.0182944	0.157567		0.498648	0.837427	0.833274	0.229836	0.0409905	0.0494452	-0.334626
chr5:169578-169798*S_Shelf	cg18596616	5	173191			PLEKHG4B	NM_052909	Body	chr5:169578-169798	S_Shelf	0.000110961	0.1066	0.0182944	0.461097		0.753726	0.789779	0.84722	0.0831628	0.0190828	0.0124272	-0.0934938
chr17:74928710-74928922*Island	cg20621447	17	74928711			MGAT5B;MGAT5B	NM_144677;NM_198955	Body;Body	chr17:74928710-74928922	Island	0.000111873	0.404968	0.0183379	0.71658	X	0.696735	0.799427	0.694197	0.0871118	0.0381094	0.00663868	0.0025381
chr17:74928710-74928922*Island	cg15280456	17	74928737	rs79286496		MGAT5B;MGAT5B	NM_144677;NM_198955	Body;Body	chr17:74928710-74928922	Island	0.000111873	0.000244725	0.0183379	0.0370649	X	0.686401	0.844715	0.86065	0.0649618	0.0106544	0.0219597	-0.174249
chr17:74928710-74928922*Island	cg14132013	17	74928789			MGAT5B;MGAT5B	NM_144677;NM_198955	Body;Body	chr17:74928710-74928922	Island	0.000111873	0.000752563	0.0183379	0.0565864	X	0.701383	0.822951	0.827109	0.056741	0.0104965	0.0111714	-0.125726
chr17:74928710-74928922*Island	cg05338930	17	74928833			MGAT5B;MGAT5B	NM_144677;NM_198955	Body;Body	chr17:74928710-74928922	Island	0.000111873	0.182967	0.0183379	0.559022	X	0.86225	0.928307	0.884509	0.0526515	0.0450972	0.0280405	-0.022259
chr17:74928710-74928922*Island	cg24011501	17	74928863			MGAT5B;MGAT5B	NM_144677;NM_198955	Body;Body	chr17:74928710-74928922	Island	0.000111873	0.0986457	0.0183379	0.446961	X	0.941498	0.952259	0.89304	0.00562498	0.0145612	0.0198469	0.0484586
chr2:223155726-223156154*N_Shore	cg04688351	2	223154140			PAX3;PAX3;PAX3;PAX3;PAX3;PAX3	NM_181458;NM_181461;NM_181459;NM_181460;NM_181457;NM_001127366	Body;Body;Body;Body;Body;Body	chr2:223155726-223156154	N_Shore	0.000167296	0.185241	0.0183379	0.560953		0.463062	0.850712	0.591161	0.334279	0.151119	0.0205961	-0.128098
chr2:223155726-223156154*N_Shore	cg23077820	2	223154176			PAX3;PAX3;PAX3;PAX3;PAX3;PAX3	NM_181458;NM_181461;NM_181459;NM_181460;NM_181457;NM_001127366	Body;Body;Body;Body;Body;Body	chr2:223155726-223156154	N_Shore	0.000167296	0.143932	0.0183379	0.51368		0.731084	0.866973	0.800754	0.125804	0.0575443	0.0432789	-0.0696706
chr2:223155726-223156154*N_Shore	cg22989843	2	223154201			PAX3;PAX3;PAX3;PAX3;PAX3;PAX3	NM_181458;NM_181461;NM_181459;NM_181460;NM_181457;NM_001127366	Body;Body;Body;Body;Body;Body	chr2:223155726-223156154	N_Shore	0.000167296	0.00205031	0.0183379	0.0850713		0.351863	0.756312	0.792002	0.222975	0.0861959	0.0395831	-0.44014
chr2:223155726-223156154*N_Shore	cg15889391	2	223155306			PAX3;PAX3;PAX3;PAX3;PAX3;PAX3	NM_181458;NM_181461;NM_181459;NM_181460;NM_181457;NM_001127366	Body;Body;Body;Body;Body;Body	chr2:223155726-223156154	N_Shore	0.000167296	0.152883	0.0183379	0.525559		0.249829	0.335713	0.448929	0.211843	0.0383537	0.0330812	-0.1991
chr22:39638219-39640966*N_Shelf	cg19353578	22	39634386			PDGFB;PDGFB	NM_002608;NM_033016	Body;Body	chr22:39638219-39640966	N_Shelf	0.000338084	0.509925	0.0184392	0.776921		0.514551	0.580304	0.5874	0.216524	0.151718	0.0299825	-0.0728492
chr22:39638219-39640966*N_Shelf	cg04350421	22	39634647			PDGFB;PDGFB	NM_002608;NM_033016	Body;Body	chr22:39638219-39640966	N_Shelf	0.000338084	0.155977	0.0184392	0.529533		0.505765	0.517317	0.617428	0.083448	0.0967582	0.0138722	-0.111664
chr22:39638219-39640966*N_Shelf	cg20773033	22	39635187			PDGFB;PDGFB	NM_002608;NM_033016	Body;Body	chr22:39638219-39640966	N_Shelf	0.000338084	2.11267e-05	0.0184392	0.0148983		0.78823	0.491746	0.498539	0.0839909	0.0428241	0.0135111	0.289691
chr6:32097820-32098086*N_Shelf	cg14426672	6	32093854			ATF6B;ATF6B	NM_004381;NM_001136153	Body;Body	chr6:32097820-32098086	N_Shelf	1.71698e-05	0.00295472	0.018485	0.0994069	X	0.862453	0.827855	0.794732	0.0263887	0.00185464	0.00968859	0.067721
chr6:32097820-32098086*N_Shelf	cg04136321	6	32093933			ATF6B;ATF6B	NM_004381;NM_001136153	Body;Body	chr6:32097820-32098086	N_Shelf	1.71698e-05	0.0124248	0.018485	0.176951	X	0.693575	0.801978	0.868623	0.0986799	0.071296	0.0169406	-0.175048
chr6:32097820-32098086*N_Shelf	cg22538475	6	32094102			ATF6B;ATF6B	NM_004381;NM_001136153	Body;Body	chr6:32097820-32098086	N_Shelf	1.71698e-05	0.403721	0.018485	0.715933	X	0.948756	0.956529	0.930148	0.016481	0.00313896	0.0027232	0.0186079
chr6:32097820-32098086*N_Shelf	cg00232996	6	32094729			ATF6B;ATF6B	NM_004381;NM_001136153	Body;Body	chr6:32097820-32098086	N_Shelf	1.71698e-05	0.124849	0.018485	0.488342	X	0.748542	0.780669	0.88276	0.11278	0.0381979	0.0133947	-0.134218
chr6:32097820-32098086*N_Shelf	cg08386009	6	32094845			ATF6B;ATF6B	NM_004381;NM_001136153	Body;Body	chr6:32097820-32098086	N_Shelf	1.71698e-05	0.01552	0.018485	0.195386	X	0.166704	0.254039	0.265704	0.0678158	0.0511576	0.0109745	-0.0989999
chr6:32097820-32098086*N_Shelf	cg09845996	6	32094905			ATF6B;ATF6B	NM_004381;NM_001136153	Body;Body	chr6:32097820-32098086	N_Shelf	1.71698e-05	0.45814	0.018485	0.747532	X	0.601192	0.671498	0.645765	0.155557	0.0292931	0.0172368	-0.044573
chr6:32097820-32098086*N_Shelf	cg25392500	6	32094907			ATF6B;ATF6B	NM_004381;NM_001136153	Body;Body	chr6:32097820-32098086	N_Shelf	1.71698e-05	0.0539199	0.018485	0.348274	X	0.72036	0.827836	0.862349	0.127639	0.0363813	0.00224661	-0.141989
chr6:32097820-32098086*N_Shelf	cg04628692	6	32094915			ATF6B;ATF6B	NM_004381;NM_001136153	Body;Body	chr6:32097820-32098086	N_Shelf	1.71698e-05	0.99409	0.018485	0.997664	X	0.699217	0.76527	0.654188	0.164079	0.0568879	0.0147338	0.0450296
chr6:32097820-32098086*N_Shelf	cg24990564	6	32095063			ATF6B;ATF6B	NM_004381;NM_001136153	Body;Body	chr6:32097820-32098086	N_Shelf	1.71698e-05	0.732733	0.018485	0.891032	X	0.637928	0.746729	0.607537	0.145896	0.0104908	0.00795315	0.0303914
chr6:32097820-32098086*N_Shelf	cg08732684	6	32095128			ATF6B;ATF6B	NM_004381;NM_001136153	Body;Body	chr6:32097820-32098086	N_Shelf	1.71698e-05	0.0012261	0.018485	0.0683577	X	0.164666	0.297919	0.363745	0.0791454	0.022936	0.0165891	-0.199079
chr6:32097820-32098086*N_Shelf	cg10007927	6	32095148			ATF6B;ATF6B	NM_004381;NM_001136153	Body;Body	chr6:32097820-32098086	N_Shelf	1.71698e-05	4.08347e-06	0.018485	0.00715377	X	0.112567	0.252588	0.31651	0.0315478	0.016421	0.0118041	-0.203943
chr6:32097820-32098086*N_Shelf	cg23663129	6	32095201			ATF6B;ATF6B	NM_004381;NM_001136153	Body;Body	chr6:32097820-32098086	N_Shelf	1.71698e-05	0.0815749	0.018485	0.413824	X	0.054894	0.0725632	0.0899811	0.0308773	0.00538906	0.00433597	-0.0350871
chr6:32097820-32098086*N_Shelf	cg27629145	6	32095229			ATF6B;ATF6B	NM_004381;NM_001136153	Body;Body	chr6:32097820-32098086	N_Shelf	1.71698e-05	0.00216764	0.018485	0.0868552	X	0.0743105	0.107365	0.159707	0.0253591	0.00560108	0.00525991	-0.0853963
chr6:32097820-32098086*N_Shelf	cg22986222	6	32095276			ATF6B;ATF6B	NM_004381;NM_001136153	Body;Body	chr6:32097820-32098086	N_Shelf	1.71698e-05	0.382087	0.018485	0.703238	X	0.0577832	0.0659689	0.0766077	0.0318914	0.012568	0.0224715	-0.0188244
chr6:32097820-32098086*N_Shelf	cg15343200	6	32095291			ATF6B;ATF6B	NM_004381;NM_001136153	Body;Body	chr6:32097820-32098086	N_Shelf	1.71698e-05	0.0256506	0.018485	0.247469	X	0.0386558	0.0508035	0.0784671	0.00751487	0.00636444	0.0332909	-0.0398112
chr6:32097820-32098086*N_Shelf	cg15018359	6	32095470	rs9380281		ATF6B;ATF6B	NM_004381;NM_001136153	Body;Body	chr6:32097820-32098086	N_Shelf	1.71698e-05	0.74992	0.018485	0.89874	X	0.0612998	0.101796	0.0446808	0.0159562	0.0706497	0.00709722	0.016619
chr6:32097820-32098086*N_Shelf	cg26476217	6	32095545			ATF6B;ATF6B	NM_004381;NM_001136153	Body;Body	chr6:32097820-32098086	N_Shelf	1.71698e-05	0.813804	0.018485	0.927033	X	0.02536	0.0247285	0.0251505	0.00335454	0.000329265	0.00133353	0.000209548
chr6:32097820-32098086*N_Shelf	cg19088555	6	32095548			ATF6B;ATF6B	NM_004381;NM_001136153	Body;Body	chr6:32097820-32098086	N_Shelf	1.71698e-05	0.384816	0.018485	0.70483	X	0.0300346	0.0308659	0.0256832	0.00481935	0.00173025	0.00208811	0.00435146
chr6:32097820-32098086*N_Shelf	cg14581491	6	32095556			ATF6B;ATF6B	NM_004381;NM_001136153	Body;Body	chr6:32097820-32098086	N_Shelf	1.71698e-05	0.262384	0.018485	0.624623	X	0.0191883	0.0191436	0.017083	0.00162557	0.00166337	0.00225982	0.00210531
chr6:32097820-32098086*N_Shelf	cg16289229	6	32095581			ATF6B;ATF6B	NM_004381;NM_001136153	Body;Body	chr6:32097820-32098086	N_Shelf	1.71698e-05	0.330631	0.018485	0.671023	X	0.0147458	0.0141657	0.0163148	0.000909349	0.00143149	0.000861225	-0.00156898
chr6:32097820-32098086*N_Shelf	cg18313478	6	32095616			ATF6B;ATF6B	NM_004381;NM_001136153	Body;Body	chr6:32097820-32098086	N_Shelf	1.71698e-05	0.760504	0.018485	0.90382	X	0.0372697	0.0416608	0.0326441	0.00571858	0.00175404	0.00241763	0.0046256
chr6:32097820-32098086*N_Shelf	cg07617339	6	32095620			ATF6B;ATF6B	NM_004381;NM_001136153	Body;Body	chr6:32097820-32098086	N_Shelf	1.71698e-05	0.34986	0.018485	0.683229	X	0.0394011	0.0372655	0.0300968	0.0140524	0.00189023	0.00178253	0.00930429
chr6:32097820-32098086*N_Shelf	cg08412941	6	32095692			ATF6B;ATF6B	NM_004381;NM_001136153	Body;Body	chr6:32097820-32098086	N_Shelf	1.71698e-05	0.766075	0.018485	0.906531	X	0.0488523	0.0584394	0.0447604	0.00618672	0.0112668	0.00253364	0.00409189
chr6:32097820-32098086*N_Shelf	cg27384587	6	32095761			ATF6B;ATF6B	NM_004381;NM_001136153	Body;Body	chr6:32097820-32098086	N_Shelf	1.71698e-05	0.66084	0.018485	0.85607	X	0.0892118	0.0919549	0.0842656	0.00687814	0.00490536	0.00775812	0.00494622
chr1:29447699-29451847*Island	cg00553833	1	29447700		rs56040456	TMEM200B	NM_001003682	Body	chr1:29447699-29451847	Island	2.80639e-05	0.324894	0.018485	0.66729		0.854456	0.865082	0.769603	0.0871413	0.0523033	0.00148342	0.0848524
chr1:29447699-29451847*Island	cg25840576	1	29447971			TMEM200B	NM_001003682	Body	chr1:29447699-29451847	Island	2.80639e-05	0.00031993	0.018485	0.0404514		0.22002	0.352707	0.371742	0.055936	0.040319	0.0115189	-0.151723
chr1:29447699-29451847*Island	cg03315764	1	29448425			TMEM200B	NM_001003682	5'UTR	chr1:29447699-29451847	Island	2.80639e-05	0.367101	0.018485	0.693562		0.0682818	0.0523131	0.0449264	0.0461415	0.0258501	0.00689707	0.0233555
chr1:29447699-29451847*Island	cg08706732	1	29448625	rs538108		TMEM200B	NM_001003682	5'UTR	chr1:29447699-29451847	Island	2.80639e-05	0.884755	0.018485	0.956237		0.0239795	0.023289	0.0240452	0.00330086	0.00255151	0.000821761	-6.57798e-05
chr1:29447699-29451847*Island	cg22698996	1	29449036			TMEM200B	NM_001003682	5'UTR	chr1:29447699-29451847	Island	2.80639e-05	0.0039475	0.018485	0.111783		0.0190717	0.0210929	0.0268167	0.00105539	0.00242552	0.00231348	-0.00774501
chr1:29447699-29451847*Island	cg10165585	1	29449042			TMEM200B	NM_001003682	5'UTR	chr1:29447699-29451847	Island	2.80639e-05	0.34072	0.018485	0.677264		0.0388758	0.035743	0.0467906	0.00559255	0.00334638	0.00232735	-0.00791477
chr1:29447699-29451847*Island	cg00866556	1	29449356	rs75209067		TMEM200B	NM_001003682	5'UTR	chr1:29447699-29451847	Island	2.80639e-05	0.41115	0.018485	0.720095		0.0414589	0.0404563	0.0485601	0.00825764	0.00283095	0.00688052	-0.00710115
chr1:29447699-29451847*Island	cg07556059	1	29449513			TMEM200B	NM_001003682	5'UTR	chr1:29447699-29451847	Island	2.80639e-05	0.451329	0.018485	0.743439		0.0740627	0.0714781	0.0631772	0.0202902	0.0113378	0.00422763	0.0108854
chr1:29447699-29451847*Island	cg08467760	1	29449845	rs2452769		TMEM200B	NM_001003682	5'UTR	chr1:29447699-29451847	Island	2.80639e-05	0.396653	0.018485	0.711919		0.0798335	0.0859507	0.0633811	0.0147667	0.00020946	0.00807954	0.0164523
chr1:29447699-29451847*Island	cg08258259	1	29450102			TMEM200B	NM_001003682	5'UTR	chr1:29447699-29451847	Island	2.80639e-05	0.343991	0.018485	0.679533		0.0223985	0.0215725	0.0198965	0.00392615	0.000199848	0.00127921	0.00250202
chr1:29447699-29451847*Island	cg05124308	1	29450569			TMEM200B	NM_001003682	TSS200	chr1:29447699-29451847	Island	2.80639e-05	0.543568	0.018485	0.795006		0.0814851	0.0840537	0.0756454	0.00663428	0.00534635	0.00611747	0.0058397
chr1:29447699-29451847*Island	cg19716902	1	29450584			TMEM200B	NM_001003682	TSS200	chr1:29447699-29451847	Island	2.80639e-05	0.716461	0.018485	0.88319		0.0176733	0.0187086	0.0165898	0.000943895	0.000359373	0.000619163	0.00108348
chr1:29447699-29451847*Island	cg23905374	1	29450643	rs12728125		TMEM200B	NM_001003682	TSS1500	chr1:29447699-29451847	Island	2.80639e-05	0.37684	0.018485	0.700446		0.0329694	0.0292218	0.0314873	0.00522055	0.000813452	0.00347672	0.00148213
chr1:29447699-29451847*Island	cg20819218	1	29450834			TMEM200B	NM_001003682	TSS1500	chr1:29447699-29451847	Island	2.80639e-05	0.230234	0.018485	0.600208		0.0359771	0.0296282	0.0296952	0.0108683	0.000285224	0.0010735	0.00628189
chr1:29447699-29451847*Island	cg11296230	1	29450836			TMEM200B	NM_001003682	TSS1500	chr1:29447699-29451847	Island	2.80639e-05	0.139844	0.018485	0.508399		0.0326365	0.0272404	0.0245375	0.00907752	0.00607197	0.00303615	0.00809902
chr1:29447699-29451847*Island	cg04596632	1	29451471	rs2993710		TMEM200B	NM_001003682	TSS1500	chr1:29447699-29451847	Island	2.80639e-05	0.0839443	0.018485	0.418363		0.0749565	0.0663524	0.0592934	0.0143749	0.000672799	0.0016694	0.0156632
chr1:29447699-29451847*Island	cg21291672	1	29451713			TMEM200B	NM_001003682	TSS1500	chr1:29447699-29451847	Island	2.80639e-05	0.000477452	0.018485	0.0475307		0.148638	0.230137	0.288494	0.0406036	0.0360879	0.00544502	-0.139856
chr17:59531723-59535254*Island	cg14823851	17	59532306			TBX4	NM_018488	TSS1500	chr17:59531723-59535254	Island	2.96841e-05	0.0499837	0.018485	0.337139	X	0.44214	0.472041	0.179394	0.0578767	0.0114595	0.0289086	0.262745
chr17:59531723-59535254*Island	cg04567731	17	59532519			TBX4	NM_018488	TSS1500	chr17:59531723-59535254	Island	2.96841e-05	0.00898156	0.018485	0.153507	X	0.596415	0.551571	0.165475	0.0754277	0.0180371	0.00498354	0.43094
chr17:59531723-59535254*Island	cg09258804	17	59532564			TBX4	NM_018488	TSS1500	chr17:59531723-59535254	Island	2.96841e-05	0.620258	0.018485	0.835283	X	0.510842	0.642742	0.303845	0.264032	0.114132	0.01236	0.206997
chr17:59531723-59535254*Island	cg03866607	17	59532826	rs3760368		TBX4	NM_018488	TSS1500	chr17:59531723-59535254	Island	2.96841e-05	0.0150548	0.018485	0.192804	X	0.620256	0.609028	0.42272	0.0396829	0.0123838	0.00934829	0.197535
chr17:59531723-59535254*Island	cg22110896	17	59533081			TBX4	NM_018488	TSS1500	chr17:59531723-59535254	Island	2.96841e-05	0.505887	0.018485	0.774904	X	0.791051	0.882443	0.602426	0.208469	0.0299628	0.0440125	0.188625
chr17:59531723-59535254*Island	cg14011845	17	59533635			TBX4	NM_018488	TSS200	chr17:59531723-59535254	Island	2.96841e-05	0.638364	0.018485	0.844616	X	0.782109	0.82701	0.682467	0.178158	0.0215334	0.0248671	0.0996418
chr17:59531723-59535254*Island	cg18536148	17	59533844			TBX4;TBX4	NM_018488;NM_018488	5'UTR;1stExon	chr17:59531723-59535254	Island	2.96841e-05	0.576617	0.018485	0.812692	X	0.45375	0.495236	0.470039	0.0956924	0.0621466	0.0256505	-0.0162886
chr17:59531723-59535254*Island	cg06365535	17	59534102			TBX4	NM_018488	Body	chr17:59531723-59535254	Island	2.96841e-05	0.0145384	0.018485	0.18975	X	0.276211	0.549833	0.706806	0.264797	0.0514246	0.016252	-0.430595
chr17:59531723-59535254*Island	cg24274579	17	59534637			TBX4	NM_018488	Body	chr17:59531723-59535254	Island	2.96841e-05	0.0849672	0.018485	0.420303	X	0.252649	0.451167	0.435592	0.211684	0.128083	0.00501591	-0.182943
chr17:59531723-59535254*Island	cg00158789	17	59534683			TBX4	NM_018488	Body	chr17:59531723-59535254	Island	2.96841e-05	0.000137258	0.018485	0.0299804	X	0.137792	0.323713	0.422014	0.0572402	0.129424	0.0229626	-0.284222
chr17:59531723-59535254*Island	cg25900280	17	59534847			TBX4	NM_018488	Body	chr17:59531723-59535254	Island	2.96841e-05	0.545499	0.018485	0.79629	X	0.27096	0.293978	0.438368	0.380116	0.0601517	0.00602973	-0.167408
chr17:59531723-59535254*Island	cg03222323	17	59534903			TBX4	NM_018488	Body	chr17:59531723-59535254	Island	2.96841e-05	0.00153047	0.018485	0.0753409	X	0.051665	0.0950477	0.225462	0.0203166	0.00166025	0.0124543	-0.173797
chr17:59531723-59535254*Island	cg17975443	17	59534998	rs3744447		TBX4	NM_018488	Body	chr17:59531723-59535254	Island	2.96841e-05	0.0069406	0.018485	0.138094	X	0.0934315	0.150982	0.342392	0.0722336	0.0191304	0.00117715	-0.248961
chr17:59531723-59535254*Island	cg07265743	17	59535253	rs4968565		TBX4	NM_018488	Body	chr17:59531723-59535254	Island	2.96841e-05	0.00463111	0.018485	0.118616	X	0.110867	0.189539	0.339292	0.0759441	0.0348753	0.0103438	-0.228424
chr11:2290104-2292932*S_Shore	cg24353535	11	2293048			ASCL2	NM_005170	TSS1500	chr11:2290104-2292932	S_Shore	3.27721e-05	0.887943	0.018485	0.957484	X	0.0908906	0.10157	0.0732846	0.092183	0.0569596	0.00610989	0.017606
chr11:2290104-2292932*S_Shore	cg05068202	11	2293074			ASCL2	NM_005170	TSS1500	chr11:2290104-2292932	S_Shore	3.27721e-05	0.00999915	0.018485	0.160244	X	0.322498	0.526504	0.664005	0.18663	0.080797	0.00877572	-0.341507
chr11:2290104-2292932*S_Shore	cg20392764	11	2293117			ASCL2	NM_005170	TSS1500	chr11:2290104-2292932	S_Shore	3.27721e-05	0.0740292	0.018485	0.397282	X	0.443861	0.606854	0.736134	0.259214	0.00351995	0.0218936	-0.292273
chr11:2290104-2292932*S_Shore	cg07525299	11	2293171			ASCL2	NM_005170	TSS1500	chr11:2290104-2292932	S_Shore	3.27721e-05	0.0744351	0.018485	0.397966	X	0.232012	0.309932	0.447317	0.154424	0.152167	0.0101684	-0.215305
chr11:2290104-2292932*S_Shore	cg12499235	11	2293173			ASCL2	NM_005170	TSS1500	chr11:2290104-2292932	S_Shore	3.27721e-05	0.0842697	0.018485	0.418915	X	0.205545	0.340595	0.410675	0.195238	0.11487	0.0246179	-0.20513
chr11:2290104-2292932*S_Shore	cg24057514	11	2293181			ASCL2	NM_005170	TSS1500	chr11:2290104-2292932	S_Shore	3.27721e-05	0.000527714	0.018485	0.0492337	X	0.21749	0.282171	0.355116	0.0332592	0.0114631	0.015817	-0.137626
chr11:2290104-2292932*S_Shore	cg06623151	11	2293201			ASCL2	NM_005170	TSS1500	chr11:2290104-2292932	S_Shore	3.27721e-05	0.107219	0.018485	0.46201	X	0.0899377	0.0932667	0.167367	0.0443929	0.0473071	0.0175992	-0.077429
[truncated: 8,471 more rows]

## Sheet: DMRs_comparison_CS_HGPS_MSC_DS
DMR	CHR	UCSC_CPG_ISLANDS_NAME	RELATION_TO_UCSC_CPG_ISLAND	Gene	p-value	q-value	Progeroid vs Non-Progeroid	HGPS vs CTR	WS vs CTR	DS vs CTR	Old vs young MSC (Normal Ageing)	Common to Normal Ageing_HGPS_DS and CS (48 cases)
[truncated: 1,817 more rows]
