# Supplementary material for: Epigenomic signature of accelerated ageing in progeroid Cockayne syndrome
Source: Aging Cell. 2023 Sep 8;22(10):e13959. doi: 10.1111/acel.13959 (PMC10577576; doi:10.1111/acel.13959)
Supplement: Supplementary file 1 — Data S1: [file ACEL-22-e13959-s001.zip › acel13959-sup-0001-Supinfo/acel13959-sup-0001-Supinfo/Table S5_Revision_Crochemore et al.xlsx]

## Sheet: stringentDMRs_List
Table S5. Total list of hypo-methylated and hyper-methylated StringentDMRs (sDMRS) identified after clustering (k-mean, shortlist) in the Progeroid versus Non-Progeroid comparison. Sheet 1 (StringentDMR_List): DNAm values are expressed as beta values, ranging from 0 to 1. DMRs are ranked according to the adjusted p-value. For each DMRs; mapping informations and symbol of the associated gene are p…
DMR	ID_REF	CHR	MAPINFO	Probe_SNPs	Probe_SNPs_10	UCSC_REFGENE_NAME	UCSC_REFGENE_ACCESSION	UCSC_REFGENE_GROUP	UCSC_CPG_ISLANDS_NAME	RELATION_TO_UCSC_CPG_ISLAND	Manova p-value	Anova p-value	Manova q-value	Anova q-value	Significant according to DMRcate	CS_mean	UVSS_mean	WT_mean	CS_sd	UVSS_sd	WT_sd	Delta CS - WT
chr4:57521621-57522703*Island	cg10800833	4	57521657			HOPX;HOPX;HOPX;HOPX;HOPX	NM_139212;NM_139211;NM_032495;NM_001145460;NM_001145459	Body;Body;Body;Body;Body	chr4:57521621-57522703	Island	8.73783e-09	0.0525358	0.000494949	0.344736	X	0.0745561	0.0808996	0.0929711	0.0104044	0.0110543	0.00913475	-0.018415
chr4:57521621-57522703*Island	cg12791492	4	57522094	rs11555052		HOPX;HOPX;HOPX;HOPX;HOPX	NM_139212;NM_139211;NM_032495;NM_001145460;NM_001145459	Body;Body;Body;Body;Body	chr4:57521621-57522703	Island	8.73783e-09	0.692709	0.000494949	0.871754	X	0.0574867	0.0552986	0.0548322	0.0119489	0.0129027	0.00499898	0.0026545
chr4:57521621-57522703*Island	cg09853371	4	57522145	rs11555052		HOPX;HOPX;HOPX;HOPX;HOPX	NM_139212;NM_139211;NM_032495;NM_001145460;NM_001145459	Body;Body;Body;Body;Body	chr4:57521621-57522703	Island	8.73783e-09	0.130161	0.000494949	0.496083	X	0.0541071	0.0554594	0.0840025	0.0206892	0.00231675	0.00745173	-0.0298954
chr4:57521621-57522703*Island	cg21899596	4	57522493			HOPX;HOPX;HOPX;HOPX;HOPX;HOPX	NM_001145459;NM_139212;NM_001145459;NM_032495;NM_001145460;NM_139211	1stExon;5'UTR;5'UTR;Body;Body;5'UTR	chr4:57521621-57522703	Island	8.73783e-09	0.731832	0.000494949	0.890608	X	0.139944	0.121103	0.132847	0.0734044	0.00866209	0.00691404	0.00709648
chr4:57521621-57522703*Island	cg24852548	4	57522632			HOPX;HOPX;HOPX;HOPX;HOPX;HOPX;HOPX	NM_001145459;NM_139212;NM_001145459;NM_032495;NM_001145460;NM_139211;NM_139211	1stExon;5'UTR;5'UTR;Body;Body;5'UTR;1stExon	chr4:57521621-57522703	Island	8.73783e-09	6.02381e-09	0.000494949	0.000511822	X	0.0626567	0.202851	0.196257	0.0133261	0.0193185	0.00952739	-0.1336
chr4:57521621-57522703*Island	cg01330221	4	57522689		rs4558922	HOPX;HOPX;HOPX;HOPX;HOPX	NM_139212;NM_032495;NM_001145460;NM_001145459;NM_139211	5'UTR;Body;Body;TSS200;TSS200	chr4:57521621-57522703	Island	8.73783e-09	0.0330538	0.000494949	0.278562	X	0.0926488	0.138244	0.108749	0.00931582	0.0437915	0.0108568	-0.0160999
chr12:114838312-114838889*N_Shore	cg06717565	12	114836487			TBX5;TBX5;TBX5;TBX5	NM_000192;NM_181486;NM_080717;NM_080718	Body;Body;Body;Body	chr12:114838312-114838889	N_Shore	1.49625e-07	3.39575e-06	0.00153947	0.00670988	X	0.869087	0.502002	0.281451	0.0495293	0.106741	0.0271156	0.587636
chr12:114838312-114838889*N_Shore	cg17554126	12	114836794			TBX5;TBX5;TBX5;TBX5	NM_000192;NM_181486;NM_080717;NM_080718	Body;Body;Body;Body	chr12:114838312-114838889	N_Shore	1.49625e-07	4.14251e-07	0.00153947	0.00234931	X	0.848559	0.410059	0.207425	0.0456394	0.0704574	0.029259	0.641134
chr12:114838312-114838889*N_Shore	cg08184159	12	114837108			TBX5;TBX5;TBX5;TBX5	NM_000192;NM_181486;NM_080717;NM_080718	Body;Body;Body;Body	chr12:114838312-114838889	N_Shore	1.49625e-07	0.00598612	0.00153947	0.130774	X	0.816353	0.76429	0.558764	0.0408023	0.0994534	0.0435088	0.257588
chr12:114838312-114838889*N_Shore	cg25399352	12	114837572			TBX5;TBX5;TBX5;TBX5	NM_000192;NM_181486;NM_080717;NM_080718	Body;Body;Body;Body	chr12:114838312-114838889	N_Shore	1.49625e-07	0.000614826	0.00153947	0.0522397	X	0.950737	0.694986	0.142702	0.00837255	0.222906	0.023254	0.808035
chr12:114838312-114838889*N_Shore	cg18689332	12	114837666			TBX5;TBX5;TBX5;TBX5	NM_000192;NM_181486;NM_080717;NM_080718	Body;Body;Body;Body	chr12:114838312-114838889	N_Shore	1.49625e-07	0.000508372	0.00153947	0.0486426	X	0.940249	0.691756	0.174921	0.0188187	0.184161	0.0318377	0.765328
chr12:114838312-114838889*N_Shore	cg11357746	12	114837887			TBX5;TBX5;TBX5;TBX5	NM_000192;NM_181486;NM_080717;NM_080718	Body;Body;Body;Body	chr12:114838312-114838889	N_Shore	1.49625e-07	9.29074e-05	0.00153947	0.026624	X	0.906897	0.530527	0.0897526	0.0635787	0.214881	0.0259877	0.817145
chr19:12707696-12708114*Island	cg01871581	19	12707946	rs1864081		ZNF490	NM_020714	Body	chr19:12707696-12708114	Island	7.39238e-07	0.754593	0.00153947	0.901165	X	0.866667	0.837214	0.867815	0.0654119	0.0879386	0.0107348	-0.00114863
chr19:12707696-12708114*Island	cg04388792	19	12707977		rs1864081	ZNF490	NM_020714	Body	chr19:12707696-12708114	Island	7.39238e-07	7.44429e-08	0.00153947	0.0010605	X	0.315143	0.843172	0.702692	0.0200469	0.0150546	0.0422394	-0.387549
chr19:12707696-12708114*Island	cg17284236	19	12708001			ZNF490	NM_020714	Body	chr19:12707696-12708114	Island	7.39238e-07	0.72896	0.00153947	0.889337	X	0.637763	0.732125	0.532572	0.125204	0.0713832	0.0208269	0.105191
chr3:138153269-138154621*N_Shore	cg09373148	3	138152837			ESYT3	NM_031913	TSS1500	chr3:138153269-138154621	N_Shore	7.00337e-07	0.00812877	0.0018303	0.147401	X	0.228402	0.475318	0.545796	0.189078	0.0530507	0.0306758	-0.317394
chr3:138153269-138154621*N_Shore	cg11885357	3	138152902			ESYT3	NM_031913	TSS1500	chr3:138153269-138154621	N_Shore	7.00337e-07	2.92498e-08	0.0018303	0.000809722	X	0.159157	0.512023	0.597254	0.0330361	0.053779	0.033389	-0.438098
chr3:138153269-138154621*N_Shore	cg11209249	3	138153127			ESYT3	NM_031913	TSS1500	chr3:138153269-138154621	N_Shore	7.00337e-07	0.358964	0.0018303	0.688659	X	0.292099	0.305044	0.363848	0.105758	0.0388366	0.0174722	-0.0717488
chr3:138153269-138154621*N_Shore	cg22160121	3	138153168			ESYT3	NM_031913	TSS1500	chr3:138153269-138154621	N_Shore	7.00337e-07	0.021294	0.0018303	0.226257	X	0.246369	0.321802	0.535887	0.130252	0.0541101	0.0405333	-0.289518
chr3:138153269-138154621*N_Shore	cg21075829	3	138153170	rs1720830		ESYT3	NM_031913	TSS1500	chr3:138153269-138154621	N_Shore	7.00337e-07	0.00370085	0.0018303	0.109202	X	0.205003	0.249998	0.348529	0.0414716	0.0148568	0.00809866	-0.143526
chr16:675906-676139*Island	cg05782811	16	675980			RAB40C	NM_021168	Body	chr16:675906-676139	Island	1.90838e-06	0.722548	0.0018303	0.88621	X	0.982815	0.983614	0.98282	0.000915843	0.00108975	0.00281094	-5.08125e-06
chr16:675906-676139*Island	cg08624878	16	676042			RAB40C	NM_021168	Body	chr16:675906-676139	Island	1.90838e-06	0.0270842	0.0018303	0.253973	X	0.857636	0.725698	0.835449	0.0258718	0.000921897	0.0167529	0.0221872
chr16:675906-676139*Island	cg07896984	16	676138			RAB40C	NM_021168	Body	chr16:675906-676139	Island	1.90838e-06	0.000347896	0.0018303	0.041805	X	0.804207	0.738337	0.614398	0.0149276	0.0199972	0.0112836	0.189809
chr17:18128577-18128821*Island	cg20131685	17	18128578			LLGL1	NM_004140	TSS1500	chr17:18128577-18128821	Island	9.9807e-07	0.0213603	0.00189856	0.226526		0.0263884	0.0218886	0.0236115	0.00265513	0.00058038	0.000698157	0.00277687
chr17:18128577-18128821*Island	cg09666237	17	18128581			LLGL1	NM_004140	TSS1500	chr17:18128577-18128821	Island	9.9807e-07	0.150208	0.00189856	0.522147		0.0311503	0.0342528	0.0374021	0.00617223	0.00266304	0.00508595	-0.00625175
chr17:18128577-18128821*Island	cg12698834	17	18128735			LLGL1	NM_004140	TSS200	chr17:18128577-18128821	Island	9.9807e-07	0.00871371	0.00189856	0.151463		0.048189	0.055692	0.0587451	0.00441663	0.00599578	0.00617975	-0.010556
chr17:18128577-18128821*Island	cg26105062	17	18128745			LLGL1	NM_004140	TSS200	chr17:18128577-18128821	Island	9.9807e-07	0.532235	0.00189856	0.788371		0.0205957	0.0203047	0.0222495	0.00133821	0.00456484	0.00294501	-0.00165388
chr17:18128577-18128821*Island	cg06147733	17	18128806			LLGL1	NM_004140	TSS200	chr17:18128577-18128821	Island	9.9807e-07	0.70811	0.00189856	0.879009		0.0560409	0.0622586	0.0556327	0.00831849	0.0195804	0.00826531	0.000408186
chr2:71205563-71206529*N_Shore	cg27665449	2	71204401	rs12466197		ANKRD53;ANKRD53	NM_001115116;NM_024933	TSS1500;TSS1500	chr2:71205563-71206529	N_Shore	4.89351e-07	0.211628	0.0019952	0.584654	X	0.256879	0.260129	0.277314	0.0194027	0.0195804	0.00274333	-0.0204347
chr2:71205563-71206529*N_Shore	cg06783668	2	71204585			ANKRD53;ANKRD53	NM_001115116;NM_024933	TSS1500;TSS1500	chr2:71205563-71206529	N_Shore	4.89351e-07	0.151747	0.0019952	0.523941	X	0.121008	0.156642	0.128389	0.0206083	0.0231326	0.00964166	-0.0073809
chr2:71205563-71206529*N_Shore	cg19111030	2	71204600	rs72261513		ANKRD53;ANKRD53	NM_001115116;NM_024933	TSS1500;TSS1500	chr2:71205563-71206529	N_Shore	4.89351e-07	0.488712	0.0019952	0.765	X	0.176608	0.191007	0.17724	0.0162524	0.0111218	0.00977942	-0.000631966
chr2:71205563-71206529*N_Shore	cg19244342	2	71204701			ANKRD53;ANKRD53	NM_001115116;NM_024933	TSS1500;TSS1500	chr2:71205563-71206529	N_Shore	4.89351e-07	0.00724483	0.0019952	0.140318	X	0.431797	0.464795	0.473479	0.0233017	0.00182908	0.0144976	-0.0416815
chr2:71205563-71206529*N_Shore	cg04737087	2	71205052			ANKRD53;ANKRD53	NM_001115116;NM_024933	TSS1500;TSS1500	chr2:71205563-71206529	N_Shore	4.89351e-07	1.03405e-08	0.0019952	0.00052435	X	0.0809023	0.399318	0.354842	0.0309165	0.0174114	0.00893223	-0.27394
chr2:71205563-71206529*N_Shore	cg01154254	2	71205159			ANKRD53;ANKRD53	NM_001115116;NM_024933	TSS1500;TSS1500	chr2:71205563-71206529	N_Shore	4.89351e-07	0.792322	0.0019952	0.917974	X	0.0362341	0.0323005	0.0374781	0.00589524	0.00411349	0.00275291	-0.00124402
chr2:71205563-71206529*N_Shore	cg07903989	2	71205335	rs73937093		ANKRD53;ANKRD53	NM_001115116;NM_024933	TSS1500;TSS1500	chr2:71205563-71206529	N_Shore	4.89351e-07	0.0808655	0.0019952	0.412157	X	0.0384953	0.053756	0.046477	0.0069423	0.0222234	0.00597734	-0.00798173
chr2:71205563-71206529*N_Shore	cg05472974	2	71205399			ANKRD53;ANKRD53	NM_001115116;NM_024933	TSS200;TSS200	chr2:71205563-71206529	N_Shore	4.89351e-07	1.68275e-05	0.0019952	0.0136169	X	0.0344564	0.0833311	0.097588	0.00493511	0.0332597	0.00821992	-0.0631316
chr2:71205563-71206529*N_Shore	cg20814026	2	71205520			ANKRD53;ANKRD53	NM_001115116;NM_024933	TSS200;TSS200	chr2:71205563-71206529	N_Shore	4.89351e-07	0.304003	0.0019952	0.652999	X	0.10517	0.109394	0.0911627	0.00962038	0.00982071	0.0059037	0.0140078
chr5:50683285-50683615*Island	cg20800086	5	50683286			ISL1	NM_002202	Body	chr5:50683285-50683615	Island	2.55242e-06	0.224202	0.00274519	0.595121	X	0.217385	0.356609	0.209975	0.0379949	0.097928	0.02802	0.00740974
chr5:50683285-50683615*Island	cg06875227	5	50683378			ISL1	NM_002202	Body	chr5:50683285-50683615	Island	2.55242e-06	0.000289913	0.00274519	0.0394192	X	0.0338023	0.217488	0.120354	0.014014	0.0541817	0.00821356	-0.0865515
chr5:50683285-50683615*Island	cg16151151	5	50683467			ISL1	NM_002202	Body	chr5:50683285-50683615	Island	2.55242e-06	1.58587e-06	0.00274519	0.00466208	X	0.0558053	0.380527	0.26633	0.0221525	0.0197158	0.00874999	-0.210525
chr5:50683285-50683615*Island	cg11536196	5	50683614	rs2288468		ISL1	NM_002202	Body	chr5:50683285-50683615	Island	2.55242e-06	7.15611e-05	0.00274519	0.0241761	X	0.087304	0.411885	0.339727	0.0873243	0.0525714	0.0132264	-0.252423
chr3:138668635-138669323*Island	cg18414754	3	138668832			C3orf72	NM_001040061	Body	chr3:138668635-138669323	Island	2.81423e-06	0.0275289	0.00291142	0.255856	X	0.219871	0.299118	0.270374	0.0408123	0.0691165	0.0235848	-0.0505028
chr3:138668635-138669323*Island	cg27326452	3	138668931			C3orf72	NM_001040061	Body	chr3:138668635-138669323	Island	2.81423e-06	2.4702e-05	0.00291142	0.015678	X	0.0331144	0.167006	0.211361	0.0157532	0.100146	0.00507286	-0.178246
chr3:138668635-138669323*Island	cg19851029	3	138669137			C3orf72	NM_001040061	Body	chr3:138668635-138669323	Island	2.81423e-06	0.000457652	0.00291142	0.0468414	X	0.045871	0.0957705	0.196511	0.00961542	0.01861	0.0161771	-0.15064
chr3:138668635-138669323*Island	cg09222023	3	138669322			C3orf72	NM_001040061	Body	chr3:138668635-138669323	Island	2.81423e-06	1.23425e-08	0.00291142	0.00052435	X	0.084329	0.274391	0.273603	0.0224259	0.0142912	0.0163138	-0.189274
chr1:1098043-1100584*S_Shelf	cg13362546	1	1102960			MIR200A;MIR429	NR_029834;NR_029957	TSS1500;TSS1500	chr1:1098043-1100584	S_Shelf	1.18622e-06	0.582465	0.00303863	0.815724	X	0.637489	0.67919	0.638527	0.0605404	0.038765	0.0280852	-0.00103871
chr1:1098043-1100584*S_Shelf	cg21810793	1	1103225			MIR200A;MIR429	NR_029834;NR_029957	TSS200;TSS1500	chr1:1098043-1100584	S_Shelf	1.18622e-06	0.0994406	0.00303863	0.448382	X	0.364551	0.510026	0.475941	0.14652	0.0874592	0.0142494	-0.11139
chr1:1098043-1100584*S_Shelf	cg25101291	1	1103235			MIR200A;MIR429	NR_029834;NR_029957	TSS200;TSS1500	chr1:1098043-1100584	S_Shelf	1.18622e-06	0.123356	0.00303863	0.486306	X	0.431754	0.508599	0.454079	0.0450225	0.0647189	0.00857011	-0.0223248
chr1:1098043-1100584*S_Shelf	cg16561256	1	1103266			MIR200A;MIR429	NR_029834;NR_029957	Body;TSS1500	chr1:1098043-1100584	S_Shelf	1.18622e-06	0.0839567	0.00303863	0.418363	X	0.520436	0.528117	0.681964	0.0828542	0.0976071	0.00601279	-0.161529
chr1:1098043-1100584*S_Shelf	cg26330479	1	1104257			MIR429	NR_029957	TSS200	chr1:1098043-1100584	S_Shelf	1.18622e-06	0.141787	0.00303863	0.511102	X	0.292451	0.392264	0.309168	0.0566595	0.0310165	0.00706248	-0.0167172
chr1:1098043-1100584*S_Shelf	cg06967105	1	1104265			MIR429	NR_029957	TSS200	chr1:1098043-1100584	S_Shelf	1.18622e-06	2.93797e-06	0.00303863	0.00631973	X	0.106332	0.239959	0.254795	0.0167096	0.069142	0.00548448	-0.148463
chr1:1098043-1100584*S_Shelf	cg23651812	1	1104366			MIR429	NR_029957	TSS200	chr1:1098043-1100584	S_Shelf	1.18622e-06	0.00302183	0.00303863	0.100593	X	0.553496	0.655159	0.761694	0.0748412	0.053023	0.0379264	-0.208197
chr1:1098043-1100584*S_Shelf	cg03528302	1	1104399			MIR429	NR_029957	Body	chr1:1098043-1100584	S_Shelf	1.18622e-06	0.445797	0.00303863	0.740305	X	0.439208	0.436739	0.38614	0.0871354	0.024001	0.0185929	0.0530672
chr1:34642382-34643024*Island	cg16384849	1	34642386		rs12036831	C1orf94;C1orf94	NM_032884;NM_001134734	5'UTR;TSS200	chr1:34642382-34643024	Island	1.25542e-06	0.673813	0.00303863	0.862449	X	0.528556	0.706843	0.481779	0.176443	0.202662	0.0281039	0.0467767
chr1:34642382-34643024*Island	cg24411961	1	34642396		rs34457758	C1orf94;C1orf94	NM_032884;NM_001134734	5'UTR;TSS200	chr1:34642382-34643024	Island	1.25542e-06	0.918205	0.00303863	0.969225	X	0.674148	0.790317	0.575097	0.249908	0.105477	0.0150521	0.0990515
chr1:34642382-34643024*Island	cg02656891	1	34642519			C1orf94;C1orf94	NM_032884;NM_001134734	5'UTR;TSS200	chr1:34642382-34643024	Island	1.25542e-06	5.83026e-07	0.00303863	0.00276981	X	0.049169	0.181902	0.147556	0.0125736	0.018576	0.0110081	-0.0983874
chr1:34642382-34643024*Island	cg22697574	1	34642605			C1orf94;C1orf94;C1orf94	NM_001134734;NM_001134734;NM_032884	5'UTR;1stExon;5'UTR	chr1:34642382-34643024	Island	1.25542e-06	9.17208e-05	0.00303863	0.0265979	X	0.0614784	0.0949596	0.113625	0.0086085	0.0179613	0.0120883	-0.0521468
chr1:34642382-34643024*Island	cg16348470	1	34642609			C1orf94;C1orf94;C1orf94	NM_001134734;NM_001134734;NM_032884	5'UTR;1stExon;5'UTR	chr1:34642382-34643024	Island	1.25542e-06	0.0175963	0.00303863	0.20722	X	0.0393339	0.0419222	0.0982448	0.00990626	0.010866	0.0117971	-0.0589109
chr1:34642382-34643024*Island	cg13329248	1	34642745			C1orf94;C1orf94;C1orf94	NM_001134734;NM_001134734;NM_032884	5'UTR;1stExon;5'UTR	chr1:34642382-34643024	Island	1.25542e-06	0.64746	0.00303863	0.849313	X	0.121234	0.1795	0.112729	0.0679394	0.101775	0.00663605	0.00850445
chr1:34642382-34643024*Island	cg04025150	1	34642862			C1orf94;C1orf94;C1orf94	NM_001134734;NM_001134734;NM_032884	5'UTR;1stExon;5'UTR	chr1:34642382-34643024	Island	1.25542e-06	0.302841	0.00303863	0.652267	X	0.0164454	0.0181638	0.0181395	0.00242251	0.00591982	0.000866342	-0.00169417
chr1:34642382-34643024*Island	cg04323427	1	34642899	rs61769843		C1orf94;C1orf94;C1orf94	NM_001134734;NM_001134734;NM_032884	5'UTR;1stExon;5'UTR	chr1:34642382-34643024	Island	1.25542e-06	0.00482744	0.00303863	0.120623	X	0.0538801	0.0771517	0.209332	0.00530128	0.0461939	0.0137718	-0.155452
chr7:27154999-27155426*Island	cg16748008	7	27155002			HOXA3;HOXA3;HOXA3	NM_153631;NM_153632;NM_030661	5'UTR;TSS1500;5'UTR	chr7:27154999-27155426	Island	3.13563e-06	2.12677e-06	0.00419564	0.00555433	X	0.939979	0.562289	0.298642	0.0277482	0.0334439	0.00761071	0.641337
chr7:27154999-27155426*Island	cg16406967	7	27155036			HOXA3;HOXA3;HOXA3	NM_153631;NM_153632;NM_030661	5'UTR;TSS1500;5'UTR	chr7:27154999-27155426	Island	3.13563e-06	2.66063e-05	0.00419564	0.0160635	X	0.963752	0.717214	0.450058	0.0140533	0.0534991	0.0262053	0.513694
chr7:27154999-27155426*Island	cg18680977	7	27155039			HOXA3;HOXA3;HOXA3	NM_153631;NM_153632;NM_030661	5'UTR;TSS1500;5'UTR	chr7:27154999-27155426	Island	3.13563e-06	4.05981e-06	0.00419564	0.00715377	X	0.967959	0.693142	0.502119	0.0124202	0.0961256	0.0145597	0.46584
chr7:27154999-27155426*Island	cg04351734	7	27155173			HOXA3;HOXA3	NM_153631;NM_030661	5'UTR;5'UTR	chr7:27154999-27155426	Island	3.13563e-06	7.87325e-06	0.00419564	0.00963986	X	0.865749	0.577998	0.385911	0.0184274	0.14566	0.00308655	0.479838
chr7:27154999-27155426*Island	cg22798849	7	27155234	rs17500591		HOXA3;HOXA3	NM_153631;NM_030661	5'UTR;5'UTR	chr7:27154999-27155426	Island	3.13563e-06	0.000232832	0.00419564	0.036238	X	0.880362	0.695841	0.539719	0.0380907	0.166978	0.0572646	0.340642
chr7:27154999-27155426*Island	cg19999161	7	27155358		rs2285721	HOXA3;HOXA3	NM_153631;NM_030661	5'UTR;5'UTR	chr7:27154999-27155426	Island	3.13563e-06	6.85148e-05	0.00419564	0.023588	X	0.914327	0.724832	0.518801	0.012637	0.123389	0.0150686	0.395526
chr2:69614119-69614616*S_Shore	cg25195673	2	69614945			GFPT1	NM_002056	TSS1500	chr2:69614119-69614616	S_Shore	7.25242e-06	0.000924249	0.0045477	0.0609707	X	0.619055	0.445544	0.288054	0.103479	0.0515004	0.0188336	0.331002
chr2:69614119-69614616*S_Shore	cg07591442	2	69615105			GFPT1	NM_002056	TSS1500	chr2:69614119-69614616	S_Shore	7.25242e-06	1.88478e-07	0.0045477	0.00177936	X	0.949241	0.807932	0.773166	0.0203351	0.0299725	0.00345976	0.176075
chr2:69614119-69614616*S_Shore	cg14476487	2	69615118			GFPT1	NM_002056	TSS1500	chr2:69614119-69614616	S_Shore	7.25242e-06	0.00612486	0.0045477	0.131632	X	0.897118	0.838421	0.750841	0.0542574	0.0551199	0.0111407	0.146277
chr2:69614119-69614616*S_Shore	cg06845268	2	69615301			GFPT1	NM_002056	TSS1500	chr2:69614119-69614616	S_Shore	7.25242e-06	0.366296	0.0045477	0.693182	X	0.773292	0.687873	0.72343	0.148057	0.0224651	0.0103055	0.0498616
chr7:119915062-119915485*N_Shore	cg24899806	7	119914282			KCND2;KCND2	NM_012281;NM_012281	1stExon;5'UTR	chr7:119915062-119915485	N_Shore	1.64308e-05	3.38032e-07	0.00494293	0.00234931	X	0.881351	0.583895	0.482587	0.0481263	0.00684242	0.0166494	0.398765
chr7:119915062-119915485*N_Shore	cg13474918	7	119914578			KCND2;KCND2	NM_012281;NM_012281	1stExon;5'UTR	chr7:119915062-119915485	N_Shore	1.64308e-05	1.57253e-06	0.00494293	0.00466208	X	0.887264	0.582476	0.419104	0.0486343	0.024993	0.0135821	0.46816
chr7:119915062-119915485*N_Shore	cg01338148	7	119914778			KCND2	NM_012281	1stExon	chr7:119915062-119915485	N_Shore	1.64308e-05	7.35239e-05	0.00494293	0.0245136	X	0.918722	0.816449	0.705064	0.0258396	0.00461246	0.0238308	0.213659
chr17:8126224-8126486*Island	cg10663503	17	8126298			C17orf44	NR_026951	Body	chr17:8126224-8126486	Island	1.65216e-05	0.00509316	0.00494293	0.123045		0.0454118	0.0350672	0.0406238	0.00336809	0.00209571	0.00121488	0.00478802
chr17:8126224-8126486*Island	cg01878839	17	8126381			C17orf44	NR_026951	Body	chr17:8126224-8126486	Island	1.65216e-05	0.00156492	0.00494293	0.0760043		0.0669642	0.0587678	0.0534747	0.00458233	0.00407537	0.00373666	0.0134895
chr17:8126224-8126486*Island	cg16102016	17	8126456			C17orf44	NR_026951	Body	chr17:8126224-8126486	Island	1.65216e-05	0.53965	0.00494293	0.792628		0.0129187	0.0128713	0.0135454	0.00074829	2.15436e-05	0.00162972	-0.000626617
chr6:31867691-31867957*N_Shore	cg03217966	6	31865728			EHMT2;EHMT2	NM_006709;NM_025256	TSS1500;TSS1500	chr6:31867691-31867957	N_Shore	9.67084e-07	0.108804	0.00534131	0.464115	X	0.0621198	0.0335687	0.0251006	0.0417838	0.00839483	0.0024211	0.0370192
chr6:31867691-31867957*N_Shore	cg04537374	6	31865753			EHMT2;EHMT2	NM_006709;NM_025256	TSS1500;TSS1500	chr6:31867691-31867957	N_Shore	9.67084e-07	0.138322	0.00534131	0.506594	X	0.040878	0.0366682	0.0336333	0.00635188	0.00803486	0.00675232	0.00724468
chr6:31867691-31867957*N_Shore	cg15269027	6	31865759			EHMT2;EHMT2	NM_006709;NM_025256	TSS1500;TSS1500	chr6:31867691-31867957	N_Shore	9.67084e-07	0.411797	0.00534131	0.720412	X	0.0455207	0.0458744	0.0397965	0.00639229	0.00912336	0.00540646	0.00572421
chr6:31867691-31867957*N_Shore	cg11299207	6	31865794			EHMT2;EHMT2	NM_006709;NM_025256	TSS1500;TSS1500	chr6:31867691-31867957	N_Shore	9.67084e-07	0.472864	0.00534131	0.756305	X	0.080869	0.0746136	0.0759222	0.0133049	2.03647e-05	0.0158789	0.00494681
chr6:31867691-31867957*N_Shore	cg16064612	6	31865866			EHMT2;EHMT2	NM_006709;NM_025256	TSS1500;TSS1500	chr6:31867691-31867957	N_Shore	9.67084e-07	0.389406	0.00534131	0.707589	X	0.0333111	0.0331109	0.0297006	0.00513228	0.000889613	0.00212164	0.00361041
chr6:31867691-31867957*N_Shore	cg24773542	6	31865886			EHMT2;EHMT2	NM_006709;NM_025256	TSS1500;TSS1500	chr6:31867691-31867957	N_Shore	9.67084e-07	0.426141	0.00534131	0.728898	X	0.0275777	0.0274424	0.0250248	0.00243633	0.00765501	0.00163729	0.00255294
chr6:31867691-31867957*N_Shore	cg25826973	6	31865892			EHMT2;EHMT2	NM_006709;NM_025256	TSS1500;TSS1500	chr6:31867691-31867957	N_Shore	9.67084e-07	0.469418	0.00534131	0.754321	X	0.0627017	0.060493	0.0581867	0.0101236	0.0043768	0.0035568	0.00451503
chr6:31867691-31867957*N_Shore	cg04029586	6	31865900			EHMT2;EHMT2	NM_006709;NM_025256	TSS1500;TSS1500	chr6:31867691-31867957	N_Shore	9.67084e-07	0.574858	0.00534131	0.811903	X	0.0309387	0.0298163	0.029921	0.00364305	0.00323438	0.0019107	0.00101773
chr6:31867691-31867957*N_Shore	cg05495984	6	31865909			EHMT2;EHMT2	NM_006709;NM_025256	TSS1500;TSS1500	chr6:31867691-31867957	N_Shore	9.67084e-07	0.233433	0.00534131	0.60284	X	0.0383237	0.0382015	0.0345411	0.00360131	0.00160932	0.00070176	0.00378265
chr6:31867691-31867957*N_Shore	cg25209609	6	31865911			EHMT2;EHMT2	NM_006709;NM_025256	TSS1500;TSS1500	chr6:31867691-31867957	N_Shore	9.67084e-07	0.946241	0.00534131	0.980085	X	0.057169	0.0613106	0.0540597	0.00532251	0.00362043	0.00318161	0.00310931
chr6:31867691-31867957*N_Shore	cg11127603	6	31865970			EHMT2;EHMT2	NM_006709;NM_025256	TSS1500;TSS1500	chr6:31867691-31867957	N_Shore	9.67084e-07	0.0113628	0.00534131	0.169652	X	0.0400477	0.0293884	0.0327749	0.00470244	0.00215596	0.00615092	0.00727282
chr6:31867691-31867957*N_Shore	cg00098063	6	31866020			EHMT2;EHMT2	NM_006709;NM_025256	TSS1500;TSS1500	chr6:31867691-31867957	N_Shore	9.67084e-07	0.799617	0.00534131	0.921248	X	0.0234891	0.0258101	0.0225858	0.00284906	0.00130507	0.0007719	0.000903335
chr6:31867691-31867957*N_Shore	cg18221850	6	31866037			EHMT2;EHMT2	NM_006709;NM_025256	TSS1500;TSS1500	chr6:31867691-31867957	N_Shore	9.67084e-07	0.269459	0.00534131	0.629793	X	0.0397301	0.0422716	0.0469042	0.00706857	0.0115057	0.00855057	-0.00717405
chr6:31867691-31867957*N_Shore	cg23965077	6	31866063			EHMT2;EHMT2	NM_006709;NM_025256	TSS1500;TSS1500	chr6:31867691-31867957	N_Shore	9.67084e-07	0.421117	0.00534131	0.725937	X	0.0336877	0.0385668	0.0338947	0.00324919	0.00869576	0.00259195	-0.000207074
chr6:31867691-31867957*N_Shore	cg11180771	6	31866068			EHMT2;EHMT2	NM_006709;NM_025256	TSS1500;TSS1500	chr6:31867691-31867957	N_Shore	9.67084e-07	0.301291	0.00534131	0.65136	X	0.0404909	0.0382791	0.037002	0.00576418	0.00340558	0.00155179	0.00348888
chr6:31867691-31867957*N_Shore	cg21786114	6	31866072			EHMT2;EHMT2	NM_006709;NM_025256	TSS1500;TSS1500	chr6:31867691-31867957	N_Shore	9.67084e-07	0.863746	0.00534131	0.948013	X	0.160433	0.161481	0.163027	0.0165137	0.0246239	0.0266934	-0.00259367
chr6:31867691-31867957*N_Shore	cg23658874	6	31866117			EHMT2;EHMT2	NM_006709;NM_025256	TSS1500;TSS1500	chr6:31867691-31867957	N_Shore	9.67084e-07	0.737862	0.00534131	0.893216	X	0.0372679	0.0518381	0.0315875	0.00586179	0.0272624	0.000465457	0.00568048
chr6:31867691-31867957*N_Shore	cg12675591	6	31866147			EHMT2;EHMT2	NM_006709;NM_025256	TSS1500;TSS1500	chr6:31867691-31867957	N_Shore	9.67084e-07	0.420028	0.00534131	0.725364	X	0.0350376	0.0415045	0.0362	0.00789137	0.000843627	0.00428519	-0.00116242
chr6:31867691-31867957*N_Shore	cg00210002	6	31866208			EHMT2;EHMT2	NM_006709;NM_025256	TSS1500;TSS1500	chr6:31867691-31867957	N_Shore	9.67084e-07	0.950154	0.00534131	0.98142	X	0.0578509	0.0610358	0.0552092	0.00942976	0.00295198	0.00720386	0.00264169
chr6:31867691-31867957*N_Shore	cg09277816	6	31866255			EHMT2;EHMT2	NM_006709;NM_025256	TSS1500;TSS1500	chr6:31867691-31867957	N_Shore	9.67084e-07	0.0212582	0.00534131	0.22609	X	0.0382914	0.0359179	0.0321075	0.00218981	0.00588146	0.00146604	0.00618391
chr6:31867691-31867957*N_Shore	cg02082252	6	31866286			EHMT2;EHMT2	NM_006709;NM_025256	TSS1500;TSS1500	chr6:31867691-31867957	N_Shore	9.67084e-07	0.186003	0.00534131	0.5618	X	0.0289465	0.0296869	0.0317997	0.00233037	0.00285305	0.00247375	-0.00285313
chr6:31867691-31867957*N_Shore	cg03671710	6	31866508			EHMT2;EHMT2	NM_006709;NM_025256	TSS1500;TSS1500	chr6:31867691-31867957	N_Shore	9.67084e-07	3.73591e-07	0.00534131	0.00234931	X	0.0353373	0.0894582	0.0856194	0.00293549	0.0213664	0.00485752	-0.0502821
chr6:31867691-31867957*N_Shore	cg02760218	6	31866586			EHMT2;EHMT2	NM_006709;NM_025256	TSS1500;TSS1500	chr6:31867691-31867957	N_Shore	9.67084e-07	0.131081	0.00534131	0.497297	X	0.407166	0.500412	0.650859	0.235928	0.0105391	0.0310395	-0.243693
chr6:31867691-31867957*N_Shore	cg09578086	6	31866778			EHMT2;EHMT2	NM_006709;NM_025256	TSS1500;TSS1500	chr6:31867691-31867957	N_Shore	9.67084e-07	0.845647	0.00534131	0.940514	X	0.842839	0.83495	0.852646	0.0220716	0.044493	0.00897038	-0.00980672
chr6:31867691-31867957*N_Shore	cg19577206	6	31866825			EHMT2;EHMT2	NM_006709;NM_025256	TSS1500;TSS1500	chr6:31867691-31867957	N_Shore	9.67084e-07	0.346745	0.00534131	0.681236	X	0.520883	0.448326	0.423778	0.193353	0.0451444	0.0207058	0.0971046
chr6:32975684-32975926*N_Shore	cg14671277	6	32973717	rs3129304		HLA-DOA	NM_002119	3'UTR	chr6:32975684-32975926	N_Shore	1.48778e-06	0.412089	0.00534131	0.72058	X	0.595016	0.653372	0.652766	0.149324	0.00237679	0.00727692	-0.0577496
chr6:32975684-32975926*N_Shore	cg09132634	6	32974122			HLA-DOA	NM_002119	3'UTR	chr6:32975684-32975926	N_Shore	1.48778e-06	0.843722	0.00534131	0.939666	X	0.0389936	0.0485832	0.0353283	0.0157668	0.0140522	0.00209743	0.00366528
chr6:32975684-32975926*N_Shore	cg07699648	6	32974479			HLA-DOA	NM_002119	3'UTR	chr6:32975684-32975926	N_Shore	1.48778e-06	4.26072e-06	0.00534131	0.00735752	X	0.192054	0.403716	0.415667	0.0510578	0.0326322	0.0154655	-0.223614
chr6:32975684-32975926*N_Shore	cg06788504	6	32974517	rs2582		HLA-DOA	NM_002119	3'UTR	chr6:32975684-32975926	N_Shore	1.48778e-06	0.00311097	0.00534131	0.101939	X	0.357659	0.554426	0.546478	0.107678	0.0437802	0.0110256	-0.188819
chr6:32975684-32975926*N_Shore	cg27451521	6	32974639			HLA-DOA	NM_002119	Body	chr6:32975684-32975926	N_Shore	1.48778e-06	0.000841605	0.00534131	0.0589825	X	0.693698	0.807141	0.878105	0.0624389	0.0511503	0.00672126	-0.184407
chr6:32975684-32975926*N_Shore	cg20842677	6	32974643			HLA-DOA	NM_002119	Body	chr6:32975684-32975926	N_Shore	1.48778e-06	0.00255829	0.00534131	0.09334	X	0.620494	0.807546	0.877272	0.120531	0.00475126	0.0383807	-0.256777
chr6:32975684-32975926*N_Shore	cg00540941	6	32974843		rs6913008	HLA-DOA	NM_002119	Body	chr6:32975684-32975926	N_Shore	1.48778e-06	0.0592934	0.00534131	0.363344	X	0.479434	0.467696	0.286416	0.0910069	0.0666858	0.00327172	0.193018
chr6:32975684-32975926*N_Shore	cg15737554	6	32974897		rs79996595	HLA-DOA	NM_002119	Body	chr6:32975684-32975926	N_Shore	1.48778e-06	0.00184476	0.00534131	0.0811718	X	0.301468	0.461909	0.468451	0.086226	0.00773931	0.00574755	-0.166983
chr6:32975684-32975926*N_Shore	cg18043773	6	32974906		rs79996595	HLA-DOA	NM_002119	Body	chr6:32975684-32975926	N_Shore	1.48778e-06	0.01061	0.00534131	0.164649	X	0.275008	0.390706	0.385337	0.0778079	0.0322645	0.0088696	-0.110329
chr6:32975684-32975926*N_Shore	cg26690103	6	32974924			HLA-DOA	NM_002119	Body	chr6:32975684-32975926	N_Shore	1.48778e-06	0.313401	0.00534131	0.659302	X	0.327651	0.414833	0.352857	0.0987245	0.0368057	0.0112156	-0.0252054
chr6:32975684-32975926*N_Shore	cg18516035	6	32975107			HLA-DOA	NM_002119	Body	chr6:32975684-32975926	N_Shore	1.48778e-06	0.0196313	0.00534131	0.217628	X	0.406108	0.55973	0.5564	0.119889	0.0249558	0.0105802	-0.150292
chr6:32975684-32975926*N_Shore	cg14490686	6	32975145			HLA-DOA	NM_002119	Body	chr6:32975684-32975926	N_Shore	1.48778e-06	0.374464	0.00534131	0.69878	X	0.424963	0.493054	0.432033	0.0611652	0.0789695	0.0120707	-0.00707032
chr6:32975684-32975926*N_Shore	cg02389091	6	32975186			HLA-DOA	NM_002119	Body	chr6:32975684-32975926	N_Shore	1.48778e-06	0.00317448	0.00534131	0.102772	X	0.73762	0.826224	0.841276	0.0537613	0.0208974	0.0178461	-0.103656
chr6:32975684-32975926*N_Shore	cg14686676	6	32975255			HLA-DOA	NM_002119	Body	chr6:32975684-32975926	N_Shore	1.48778e-06	0.0236609	0.00534131	0.238395	X	0.656192	0.785846	0.712716	0.059439	0.0388959	0.0231065	-0.0565243
chr6:32975684-32975926*N_Shore	cg06954660	6	32975336			HLA-DOA	NM_002119	Body	chr6:32975684-32975926	N_Shore	1.48778e-06	0.0242971	0.00534131	0.241173	X	0.570171	0.688485	0.632382	0.0587602	0.0422915	0.0416659	-0.0622114
chr6:32975684-32975926*N_Shore	cg23933164	6	32975352	rs10947368		HLA-DOA	NM_002119	Body	chr6:32975684-32975926	N_Shore	1.48778e-06	0.0661853	0.00534131	0.379868	X	0.695138	0.771149	0.767053	0.0779099	0.00232429	0.0183434	-0.0719147
chr6:32975684-32975926*N_Shore	cg07173283	6	32975590	rs9276980		HLA-DOA	NM_002119	Body	chr6:32975684-32975926	N_Shore	1.48778e-06	0.0850945	0.00534131	0.420579	X	0.322276	0.482851	0.43519	0.149364	0.0114615	0.0348647	-0.112914
chr5:1799461-1801905*Island	cg01314143	5	1799486			MRPL36	NM_032479	5'UTR	chr5:1799461-1801905	Island	1.31335e-06	0.113156	0.00535632	0.471278	X	0.0208656	0.0220239	0.021751	0.00111081	0.000742167	0.00087369	-0.000885421
chr5:1799461-1801905*Island	cg24003306	5	1799717	rs2270826		MRPL36	NM_032479	5'UTR	chr5:1799461-1801905	Island	1.31335e-06	0.865683	0.00535632	0.9488	X	0.0235071	0.0220599	0.0241804	0.0016728	0.00269066	0.000312399	-0.000673279
chr5:1799461-1801905*Island	cg25632001	5	1799723	rs2270826		MRPL36	NM_032479	5'UTR	chr5:1799461-1801905	Island	1.31335e-06	0.573466	0.00535632	0.811177	X	0.045481	0.0429385	0.0400086	0.015415	0.0110483	0.00415418	0.00547247
chr5:1799461-1801905*Island	cg18705916	5	1800069			MRPL36;NDUFS6	NM_032479;NM_004553	TSS200;TSS1500	chr5:1799461-1801905	Island	1.31335e-06	0.0467652	0.00535632	0.327169	X	0.0314716	0.0277044	0.027042	0.00364385	0.00171637	0.00276112	0.00442962
chr5:1799461-1801905*Island	cg21638645	5	1800072			MRPL36;NDUFS6	NM_032479;NM_004553	TSS200;TSS1500	chr5:1799461-1801905	Island	1.31335e-06	0.808667	0.00535632	0.92501	X	0.0203614	0.0211855	0.0200507	0.000680042	0.00107165	0.0014512	0.000310708
chr5:1799461-1801905*Island	cg26060296	5	1800109	rs3776154		MRPL36;NDUFS6	NM_032479;NM_004553	TSS200;TSS1500	chr5:1799461-1801905	Island	1.31335e-06	0.55142	0.00535632	0.799323	X	0.0360291	0.0334617	0.0367566	0.00146048	0.000283066	0.00065504	-0.000727515
chr5:1799461-1801905*Island	cg03828947	5	1800132		rs10037336	MRPL36;NDUFS6	NM_032479;NM_004553	TSS200;TSS1500	chr5:1799461-1801905	Island	1.31335e-06	0.0544561	0.00535632	0.349943	X	0.0288053	0.0277687	0.0239465	0.00163493	0.00242878	0.00378997	0.00485884
chr5:1799461-1801905*Island	cg02110333	5	1800184			NDUFS6;MRPL36	NM_004553;NM_032479	TSS1500;TSS1500	chr5:1799461-1801905	Island	1.31335e-06	0.577394	0.00535632	0.813109	X	0.0238777	0.0250203	0.0242301	0.00189003	0.00043205	0.00290853	-0.000352335
chr5:1799461-1801905*Island	cg15095922	5	1800542			NDUFS6;MRPL36	NM_004553;NM_032479	TSS1500;TSS1500	chr5:1799461-1801905	Island	1.31335e-06	0.0250071	0.00535632	0.244444	X	0.0461948	0.156237	0.0994307	0.041096	0.0979943	0.0180844	-0.0532359
chr5:1799461-1801905*Island	cg12287936	5	1800606			NDUFS6;MRPL36	NM_004553;NM_032479	TSS1500;TSS1500	chr5:1799461-1801905	Island	1.31335e-06	5.24999e-05	0.00535632	0.0217294	X	0.0848004	0.217216	0.224294	0.0178751	0.100258	0.00465073	-0.139493
chr5:1799461-1801905*Island	cg20742562	5	1800684			NDUFS6;MRPL36	NM_004553;NM_032479	TSS1500;TSS1500	chr5:1799461-1801905	Island	1.31335e-06	0.969339	0.00535632	0.988618	X	0.0485588	0.0532128	0.0463618	0.0299818	0.00698237	0.00479515	0.00219702
chr5:1799461-1801905*Island	cg03243450	5	1800782	rs972891		NDUFS6;MRPL36	NM_004553;NM_032479	TSS1500;TSS1500	chr5:1799461-1801905	Island	1.31335e-06	0.0290701	0.00535632	0.262461	X	0.0487025	0.12828	0.0992164	0.0208882	0.115677	0.0134821	-0.0505139
chr5:1799461-1801905*Island	cg24827258	5	1800961		rs4975848	NDUFS6;MRPL36	NM_004553;NM_032479	TSS1500;TSS1500	chr5:1799461-1801905	Island	1.31335e-06	0.791171	0.00535632	0.917464	X	0.0950567	0.0908307	0.103041	0.0225461	0.0137678	0.0136141	-0.00798393
chr5:1799461-1801905*Island	cg04684012	5	1801000			NDUFS6;MRPL36	NM_004553;NM_032479	TSS1500;TSS1500	chr5:1799461-1801905	Island	1.31335e-06	0.580353	0.00535632	0.814538	X	0.0562895	0.0530551	0.0462891	0.0276798	0.00437551	0.00639574	0.0100004
chr5:1799461-1801905*Island	cg06609475	5	1801142			NDUFS6;MRPL36	NM_004553;NM_032479	TSS1500;TSS1500	chr5:1799461-1801905	Island	1.31335e-06	0.0384486	0.00535632	0.298358	X	0.0332963	0.0352884	0.0497902	0.00694891	0.00645324	0.00137894	-0.0164938
chr5:1799461-1801905*Island	cg01810955	5	1801309			NDUFS6;MRPL36	NM_004553;NM_032479	TSS200;TSS1500	chr5:1799461-1801905	Island	1.31335e-06	0.736346	0.00535632	0.89254	X	0.0359831	0.0333217	0.0360411	0.00459705	0.00142471	0.00775537	-5.80174e-05
chr5:1799461-1801905*Island	cg04312752	5	1801320			NDUFS6;MRPL36	NM_004553;NM_032479	TSS200;TSS1500	chr5:1799461-1801905	Island	1.31335e-06	0.119079	0.00535632	0.479697	X	0.0515381	0.0592303	0.0622093	0.00683451	0.00732446	0.0166947	-0.0106712
chr5:1799461-1801905*Island	cg05926253	5	1801364			NDUFS6;MRPL36	NM_004553;NM_032479	TSS200;TSS1500	chr5:1799461-1801905	Island	1.31335e-06	0.0457598	0.00535632	0.323815	X	0.0654262	0.0769579	0.114142	0.0168006	0.00937048	0.0386227	-0.0487155
chr5:1799461-1801905*Island	cg18601509	5	1801482			NDUFS6	NM_004553	TSS200	chr5:1799461-1801905	Island	1.31335e-06	0.311021	0.00535632	0.657722	X	0.0157956	0.0158139	0.0168169	0.000966121	0.00120155	0.000893893	-0.00102131
chr5:1799461-1801905*Island	cg17290868	5	1801904	rs974722		NDUFS6	NM_004553	Body	chr5:1799461-1801905	Island	1.31335e-06	0.521179	0.00535632	0.782689	X	0.0784545	0.0681356	0.0621357	0.0458938	0.00452718	0.00640254	0.0163188
chr1:24742671-24743039*Island	cg21685234	1	24742672			NIPAL3	NM_020448	5'UTR	chr1:24742671-24743039	Island	2.40657e-05	0.577315	0.00540951	0.813068	X	0.0385309	0.0652436	0.0300053	0.00795332	0.0289824	0.00291533	0.00852568
chr1:24742671-24743039*Island	cg20279402	1	24742879			NIPAL3	NM_020448	5'UTR	chr1:24742671-24743039	Island	2.40657e-05	0.0586285	0.00540951	0.361499	X	0.0391449	0.102655	0.0422793	0.0075557	0.00481257	0.00375415	-0.00313437
chr1:24742671-24743039*Island	cg18323236	1	24743029			NIPAL3	NM_020448	5'UTR	chr1:24742671-24743039	Island	2.40657e-05	3.1306e-06	0.00540951	0.00646023	X	0.118337	0.37714	0.471581	0.0582204	0.031959	0.0284893	-0.353244
chr13:30088558-30088772*Island	cg09750646	13	30088615			SLC7A1	NM_003045	3'UTR	chr13:30088558-30088772	Island	1.27322e-05	1.494e-07	0.00562787	0.00162035	X	0.856168	0.569846	0.480192	0.0288252	0.0711424	0.0178277	0.375976
chr13:30088558-30088772*Island	cg04769514	13	30088640			SLC7A1	NM_003045	Body	chr13:30088558-30088772	Island	1.27322e-05	2.70291e-07	0.00562787	0.00208779	X	0.900104	0.596123	0.49905	0.0467427	0.0331285	0.0176821	0.401054
chr13:30088558-30088772*Island	cg25493901	13	30088729			SLC7A1	NM_003045	Body	chr13:30088558-30088772	Island	1.27322e-05	2.54862e-05	0.00562787	0.0157636	X	0.725277	0.477889	0.352831	0.0781455	0.0334155	0.0071274	0.372446
chr13:30088558-30088772*Island	cg02381064	13	30088771			SLC7A1	NM_003045	Body	chr13:30088558-30088772	Island	1.27322e-05	0.000344763	0.00562787	0.0417284	X	0.710727	0.471765	0.340927	0.116055	0.0516375	0.0142166	0.3698
chr5:34915293-34916240*N_Shore	cg01059704	5	34914428			RAD1;RAD1;BRIX1	NM_002853;NR_026591;NM_018321	Body;Body;TSS1500	chr5:34915293-34916240	N_Shore	2.74262e-05	2.53051e-05	0.00594471	0.0157636		0.116207	0.347371	0.539381	0.056379	0.0251964	0.0254283	-0.423173
chr5:34915293-34916240*N_Shore	cg20784649	5	34915057			RAD1;BRIX1;RAD1	NR_026591;NM_018321;NM_002853	Body;TSS1500;5'UTR	chr5:34915293-34916240	N_Shore	2.74262e-05	0.550811	0.00594471	0.798973		0.0380751	0.0457196	0.0356521	0.00282757	0.00496661	0.0011462	0.00242306
chr5:34915293-34916240*N_Shore	cg18663874	5	34915112			RAD1;BRIX1;RAD1	NR_026591;NM_018321;NM_002853	Body;TSS1500;5'UTR	chr5:34915293-34916240	N_Shore	2.74262e-05	0.796537	0.00594471	0.919939		0.0275738	0.0309731	0.0261884	0.00346114	0.000738551	0.00285151	0.00138544
chr4:57521621-57522703*S_Shore	cg14196225	4	57522762			HOPX;HOPX;HOPX;HOPX;HOPX	NM_139212;NM_032495;NM_001145460;NM_001145459;NM_139211	5'UTR;Body;Body;TSS200;TSS200	chr4:57521621-57522703	S_Shore	5.81404e-06	0.180211	0.00609872	0.55633	X	0.188195	0.266566	0.309793	0.152849	0.079138	0.0457421	-0.121598
chr4:57521621-57522703*S_Shore	cg27305383	4	57522795			HOPX;HOPX;HOPX;HOPX;HOPX	NM_139212;NM_032495;NM_001145460;NM_001145459;NM_139211	5'UTR;Body;Body;TSS200;TSS200	chr4:57521621-57522703	S_Shore	5.81404e-06	1.74079e-06	0.00609872	0.00484947	X	0.13537	0.408807	0.470524	0.0556188	0.0710997	0.0156626	-0.335154
chr4:57521621-57522703*S_Shore	cg04754315	4	57522801			HOPX;HOPX;HOPX;HOPX;HOPX	NM_139212;NM_032495;NM_001145460;NM_001145459;NM_139211	5'UTR;Body;Body;TSS200;TSS200	chr4:57521621-57522703	S_Shore	5.81404e-06	0.000775706	0.00609872	0.0571631	X	0.13146	0.320236	0.394492	0.0987101	0.0695292	0.0132531	-0.263033
chr4:57521621-57522703*S_Shore	cg13939978	4	57522881			HOPX;HOPX;HOPX;HOPX;HOPX	NM_139212;NM_032495;NM_001145460;NM_001145459;NM_139211	5'UTR;Body;Body;TSS200;TSS200	chr4:57521621-57522703	S_Shore	5.81404e-06	0.000920989	0.00609872	0.0609067	X	0.160934	0.374713	0.43208	0.105901	0.0996861	0.033561	-0.271146
chr4:57521621-57522703*S_Shore	cg25948037	4	57522988			HOPX;HOPX;HOPX;HOPX;HOPX	NM_139212;NM_032495;NM_001145460;NM_001145459;NM_139211	5'UTR;Body;Body;TSS1500;TSS1500	chr4:57521621-57522703	S_Shore	5.81404e-06	0.00319183	0.00609872	0.102902	X	0.25546	0.59561	0.601252	0.194628	0.0589619	0.0219194	-0.345793
chr4:57521621-57522703*S_Shore	cg16936060	4	57523055			HOPX;HOPX;HOPX;HOPX;HOPX	NM_139212;NM_032495;NM_001145460;NM_001145459;NM_139211	5'UTR;Body;Body;TSS1500;TSS1500	chr4:57521621-57522703	S_Shore	5.81404e-06	0.282699	0.00609872	0.639017	X	0.633134	0.657311	0.709941	0.098128	0.0915766	0.0206153	-0.0768061
chr4:57521621-57522703*S_Shore	cg19978674	4	57523826			HOPX;HOPX;HOPX;HOPX;HOPX	NM_139212;NM_032495;NM_001145460;NM_001145459;NM_139211	5'UTR;Body;Body;TSS1500;TSS1500	chr4:57521621-57522703	S_Shore	5.81404e-06	0.827127	0.00609872	0.933091	X	0.496086	0.592376	0.456539	0.132095	0.00178511	0.00563747	0.0395472
chr5:50685453-50686148*N_Shore	cg27360685	5	50683847			ISL1	NM_002202	Body	chr5:50685453-50686148	N_Shore	1.04036e-05	2.20384e-07	0.00634415	0.00189278	X	0.0470815	0.300975	0.353168	0.018598	0.0965178	0.0207246	-0.306087
chr5:50685453-50686148*N_Shore	cg26682994	5	50683914			ISL1	NM_002202	Body	chr5:50685453-50686148	N_Shore	1.04036e-05	0.00369636	0.00634415	0.109146	X	0.119756	0.324075	0.243547	0.0811419	0.0328522	0.0294119	-0.123791
chr5:50685453-50686148*N_Shore	cg18739865	5	50684720			ISL1	NM_002202	Body	chr5:50685453-50686148	N_Shore	1.04036e-05	0.00409993	0.00634415	0.113427	X	0.050439	0.204937	0.117125	0.0143615	0.106574	0.0104852	-0.0666859
chr5:50685453-50686148*N_Shore	cg07362168	5	50684985			ISL1	NM_002202	Body	chr5:50685453-50686148	N_Shore	1.04036e-05	3.02816e-06	0.00634415	0.00635289	X	0.0540618	0.255226	0.401927	0.0178833	0.00569734	0.0126895	-0.347865
chr5:50685453-50686148*N_Shore	cg11486350	5	50685301			ISL1	NM_002202	Body	chr5:50685453-50686148	N_Shore	1.04036e-05	0.000591419	0.00634415	0.0515128	X	0.0303195	0.0495164	0.0802636	0.00447091	0.0140448	0.011078	-0.0499441
chr9:140033235-140034176*Island	cg10538151	9	140033364			GRIN1;GRIN1;GRIN1	NM_007327;NM_000832;NM_021569	TSS1500;TSS1500;TSS1500	chr9:140033235-140034176	Island	3.19384e-05	0.759707	0.00640026	0.903411		0.0201903	0.0229832	0.0192362	0.00323608	0.00201283	0.00138682	0.000954067
chr9:140033235-140034176*Island	cg16850173	9	140033611			GRIN1;GRIN1;GRIN1;GRIN1;GRIN1;GRIN1	NM_007327;NM_021569;NM_007327;NM_000832;NM_021569;NM_000832	5'UTR;1stExon;1stExon;1stExon;5'UTR;5'UTR	chr9:140033235-140034176	Island	3.19384e-05	0.7413	0.00640026	0.894595		0.0182295	0.0201449	0.0176467	0.00222433	0.00174883	0.00135749	0.000582729
chr9:140033235-140034176*Island	cg00350942	9	140034073			GRIN1;GRIN1;GRIN1	NM_021569;NM_007327;NM_000832	1stExon;1stExon;1stExon	chr9:140033235-140034176	Island	3.19384e-05	0.00016894	0.00640026	0.0326903		0.211739	0.292654	0.332944	0.0341816	0.0204405	0.0084346	-0.121205
chr1:55266277-55267058*Island	cg18972998	1	55266296			TTC22;TTC22	NM_001114108;NM_017904	1stExon;1stExon	chr1:55266277-55267058	Island	8.502e-06	0.0499347	0.00659122	0.337023	X	0.793748	0.692539	0.635415	0.1313	0.0182458	0.00623154	0.158333
chr1:55266277-55267058*Island	cg24697184	1	55266578			TTC22;TTC22	NM_001114108;NM_017904	1stExon;1stExon	chr1:55266277-55267058	Island	8.502e-06	0.00272135	0.00659122	0.0957498	X	0.124484	0.168957	0.347957	0.0217104	0.0420593	0.00370284	-0.223473
chr1:55266277-55267058*Island	cg26413174	1	55266737			TTC22;TTC22	NM_001114108;NM_017904	1stExon;1stExon	chr1:55266277-55267058	Island	8.502e-06	0.322822	0.00659122	0.66597	X	0.170905	0.153788	0.0531544	0.157068	0.0412812	0.00576965	0.11775
chr1:55266277-55267058*Island	cg07976644	1	55266932			TTC22;TTC22;TTC22;TTC22	NM_001114108;NM_001114108;NM_017904;NM_017904	1stExon;5'UTR;1stExon;5'UTR	chr1:55266277-55267058	Island	8.502e-06	0.0858249	0.00659122	0.422115	X	0.0224064	0.0244375	0.0253549	0.002351	0.000532233	0.00308811	-0.00294852
chr1:55266277-55267058*Island	cg19808825	1	55267006			TTC22;TTC22	NM_001114108;NM_017904	TSS200;TSS200	chr1:55266277-55267058	Island	8.502e-06	0.020435	0.00659122	0.221805	X	0.0427886	0.0532959	0.0488397	0.0041027	0.00656826	0.00585209	-0.00605109
chr1:55266277-55267058*Island	cg22130834	1	55267046			TTC22;TTC22	NM_001114108;NM_017904	TSS200;TSS200	chr1:55266277-55267058	Island	8.502e-06	5.12829e-08	0.00659122	0.0010605	X	0.0422253	0.199583	0.175033	0.00790901	0.0400967	0.008658	-0.132808
chr14:23859356-23859620*N_Shore	cg10940251	14	23857507			MYH6	NM_002471	Body	chr14:23859356-23859620	N_Shore	1.25662e-05	0.0167863	0.00694816	0.202661	X	0.265379	0.348116	0.324157	0.051041	0.00278412	0.011567	-0.0587775
chr14:23859356-23859620*N_Shore	cg04573702	14	23857834			MYH6;MIR208A	NM_002471;NR_029595	Body;Body	chr14:23859356-23859620	N_Shore	1.25662e-05	0.000108209	0.00694816	0.0276462	X	0.270562	0.476657	0.555843	0.0821003	0.0302978	0.0186982	-0.285282
chr14:23859356-23859620*N_Shore	cg21828716	14	23857953			MYH6;MIR208A	NM_002471;NR_029595	Body;TSS200	chr14:23859356-23859620	N_Shore	1.25662e-05	0.381131	0.00694816	0.702551	X	0.237581	0.345365	0.233609	0.0838351	0.0184558	0.00854366	0.00397192
chr14:23859356-23859620*N_Shore	cg16803085	14	23858161			MYH6;MIR208A	NM_002471;NR_029595	Body;TSS1500	chr14:23859356-23859620	N_Shore	1.25662e-05	0.000734477	0.00694816	0.0559695	X	0.521568	0.673132	0.730156	0.0753862	0.0716867	0.0191357	-0.208588
chr14:23859356-23859620*N_Shore	cg05241732	14	23858666			MYH6;MIR208A	NM_002471;NR_029595	Body;TSS1500	chr14:23859356-23859620	N_Shore	1.25662e-05	0.166694	0.00694816	0.541329	X	0.342384	0.405729	0.379088	0.0687911	0.00123454	0.00903227	-0.0367043
chr8:72755783-72756667*S_Shore	cg20675505	8	72756812			MSC	NM_005098	TSS200	chr8:72755783-72756667	S_Shore	4.63287e-06	0.648813	0.00739608	0.850055	X	0.0353907	0.0361283	0.0326858	0.00518108	0.000343544	0.0053828	0.00270484
chr8:72755783-72756667*S_Shore	cg25827490	8	72756839			MSC	NM_005098	TSS200	chr8:72755783-72756667	S_Shore	4.63287e-06	0.0285394	0.00739608	0.26007	X	0.0668459	0.0665762	0.118903	0.0120316	0.00588054	0.00820067	-0.0520571
chr8:72755783-72756667*S_Shore	cg14546394	8	72756863			MSC	NM_005098	TSS200	chr8:72755783-72756667	S_Shore	4.63287e-06	0.71119	0.00739608	0.880659	X	0.0587588	0.0505732	0.0742354	0.0322034	0.0183989	0.00386445	-0.0154766
chr8:72755783-72756667*S_Shore	cg03347018	8	72756882			MSC	NM_005098	TSS200	chr8:72755783-72756667	S_Shore	4.63287e-06	0.951378	0.00739608	0.98186	X	0.193691	0.102333	0.246494	0.158773	0.00543092	0.00944767	-0.052802
chr8:72755783-72756667*S_Shore	cg24258699	8	72756901			MSC	NM_005098	TSS200	chr8:72755783-72756667	S_Shore	4.63287e-06	0.167942	0.00739608	0.542628	X	0.122963	0.105314	0.237337	0.0695314	0.00297729	0.00658975	-0.114374
chr8:72755783-72756667*S_Shore	cg06102330	8	72756932			MSC	NM_005098	TSS1500	chr8:72755783-72756667	S_Shore	4.63287e-06	0.237226	0.00739608	0.606284	X	0.0542873	0.036693	0.0385416	0.0288712	0.00293189	0.000438235	0.0157457
chr8:72755783-72756667*S_Shore	cg13092523	8	72757004		rs6991425	MSC	NM_005098	TSS1500	chr8:72755783-72756667	S_Shore	4.63287e-06	0.902953	0.00739608	0.963435	X	0.123632	0.0849464	0.158245	0.0870524	0.0155381	0.00699027	-0.034613
chr8:72755783-72756667*S_Shore	cg11314617	8	72757456			MSC	NM_005098	TSS1500	chr8:72755783-72756667	S_Shore	4.63287e-06	0.949759	0.00739608	0.981285	X	0.679028	0.588639	0.727959	0.222547	0.0227634	0.0306196	-0.0489306
chr8:72755783-72756667*S_Shore	cg07861448	8	72757787	rs979449		MSC	NM_005098	TSS1500	chr8:72755783-72756667	S_Shore	4.63287e-06	6.13329e-07	0.00739608	0.00281689	X	0.927053	0.741182	0.767623	0.0208461	0.0370471	0.0319426	0.159429
chr8:72755783-72756667*S_Shore	cg01048107	8	72757924			MSC	NM_005098	TSS1500	chr8:72755783-72756667	S_Shore	4.63287e-06	3.33546e-08	0.00739608	0.000809722	X	0.890491	0.621417	0.580093	0.026438	0.0609074	0.0237981	0.310399
chr8:72755783-72756667*S_Shore	cg06700209	8	72758095			MSC	NM_005098	TSS1500	chr8:72755783-72756667	S_Shore	4.63287e-06	0.0144589	0.00739608	0.189169	X	0.695835	0.543042	0.459711	0.146165	0.0292222	0.00928274	0.236124
chr11:77790478-77791101*N_Shore	cg22138216	11	77789247			NDUFC2	NM_004549	Body	chr11:77790478-77791101	N_Shore	5.17712e-05	0.348146	0.00845012	0.682258	X	0.416252	0.373238	0.362788	0.109806	0.023926	0.00548611	0.0534632
chr11:77790478-77791101*N_Shore	cg18402101	11	77789467			NDUFC2	NM_004549	Body	chr11:77790478-77791101	N_Shore	5.17712e-05	5.80622e-07	0.00845012	0.00276981	X	0.182885	0.507716	0.566335	0.0553343	0.0819754	0.0243382	-0.38345
chr11:77790478-77791101*N_Shore	cg08824692	11	77790360			NDUFC2	NM_004549	Body	chr11:77790478-77791101	N_Shore	5.17712e-05	0.872915	0.00845012	0.951602	X	0.0348858	0.0354627	0.0358602	0.00997844	0.0038086	0.00734287	-0.000974354
chr17:79650194-79651447*S_Shore	cg08543952	17	79651806			ARL16;HGS	NM_001040025;NM_004712	TSS1500;Body	chr17:79650194-79651447	S_Shore	1.07661e-05	0.00495196	0.00866242	0.121692	X	0.0616644	0.0911825	0.27314	0.00835053	0.0586129	0.00274971	-0.211476
chr17:79650194-79651447*S_Shore	cg16549644	17	79652024			ARL16;HGS	NM_001040025;NM_004712	TSS1500;Body	chr17:79650194-79651447	S_Shore	1.07661e-05	0.00258477	0.00866242	0.0938142	X	0.371807	0.640445	0.833779	0.190126	0.0977013	0.0172788	-0.461972
chr17:79650194-79651447*S_Shore	cg22209573	17	79652244			ARL16;HGS	NM_001040025;NM_004712	TSS1500;Body	chr17:79650194-79651447	S_Shore	1.07661e-05	0.00059809	0.00866242	0.0517228	X	0.337744	0.638865	0.716541	0.150686	0.0406685	0.00743241	-0.378797
chr17:79650194-79651447*S_Shore	cg08782899	17	79652389			ARL16;HGS	NM_001040025;NM_004712	TSS1500;Body	chr17:79650194-79651447	S_Shore	1.07661e-05	5.8678e-07	0.00866242	0.00276981	X	0.118383	0.368527	0.42001	0.0484581	0.00386825	0.0253261	-0.301627
chr17:79650194-79651447*S_Shore	cg02026024	17	79652703			HGS	NM_004712	Body	chr17:79650194-79651447	S_Shore	1.07661e-05	0.729683	0.00866242	0.889702	X	0.9347	0.9353	0.938007	0.013231	0.00791795	0.00325834	-0.0033076
chr17:79650194-79651447*S_Shore	cg24916224	17	79652748		rs73354116	HGS	NM_004712	Body	chr17:79650194-79651447	S_Shore	1.07661e-05	0.555646	0.00866242	0.801516	X	0.888111	0.877804	0.920711	0.0523677	0.0016145	0.0038328	-0.0325997
chr17:79650194-79651447*S_Shore	cg03092019	17	79652778			HGS	NM_004712	Body	chr17:79650194-79651447	S_Shore	1.07661e-05	0.368884	0.00866242	0.694751	X	0.927933	0.940941	0.940434	0.0295353	9.04694e-05	0.00639561	-0.0125015
chr17:72744428-72745952*N_Shelf	cg10187792	17	72740485			RAB37;RAB37;RAB37;RAB37	NM_001006638;NM_175738;NM_001163990;NM_001163989	Body;Body;Body;Body	chr17:72744428-72745952	N_Shelf	2.8044e-05	8.33003e-05	0.00887071	0.0255441	X	0.0644485	0.144808	0.233973	0.0148813	0.0375725	0.0183255	-0.169524
chr17:72744428-72745952*N_Shelf	cg02797539	17	72740524			RAB37;RAB37;RAB37;RAB37	NM_001006638;NM_175738;NM_001163990;NM_001163989	Body;Body;Body;Body	chr17:72744428-72745952	N_Shelf	2.8044e-05	0.0129187	0.00887071	0.179936	X	0.899571	0.756692	0.865485	0.0277467	0.0169604	0.00901172	0.0340861
chr17:72744428-72745952*N_Shelf	cg12167277	17	72740934			RAB37;RAB37;RAB37;RAB37	NM_001006638;NM_175738;NM_001163990;NM_001163989	Body;Body;Body;Body	chr17:72744428-72745952	N_Shelf	2.8044e-05	0.581208	0.00887071	0.814945	X	0.048535	0.0526971	0.0393803	0.0120175	2.66407e-05	0.0108585	0.00915473
chr17:72744428-72745952*N_Shelf	cg05991401	17	72741152			RAB37;RAB37;RAB37;RAB37	NM_001006638;NM_175738;NM_001163990;NM_001163989	Body;Body;Body;Body	chr17:72744428-72745952	N_Shelf	2.8044e-05	0.667917	0.00887071	0.859617	X	0.29506	0.335422	0.296236	0.0780536	0.0616471	0.00999098	-0.00117619
chr20:62178442-62179183*Island	cg24818238	20	62178498			SRMS	NM_080823	1stExon	chr20:62178442-62179183	Island	2.84046e-05	0.0404211	0.00887071	0.305909	X	0.154024	0.235923	0.240333	0.0772923	0.0391806	0.0110937	-0.0863093
chr20:62178442-62179183*Island	cg03330516	20	62178744			SRMS	NM_080823	1stExon	chr20:62178442-62179183	Island	2.84046e-05	2.22768e-07	0.00887071	0.00189278	X	0.408218	0.543919	0.58967	0.0163655	0.00914895	0.0210651	-0.181452
chr20:62178442-62179183*Island	cg00206407	20	62178943			SRMS	NM_080823	TSS200	chr20:62178442-62179183	Island	2.84046e-05	0.354856	0.00887071	0.686589	X	0.387648	0.378153	0.462186	0.0785658	0.0778352	0.0129402	-0.0745379
chr20:62178442-62179183*Island	cg17793372	20	62179030	rs66481003		SRMS	NM_080823	TSS200	chr20:62178442-62179183	Island	2.84046e-05	0.560943	0.00887071	0.804023	X	0.648499	0.670504	0.712653	0.171958	0.0278308	0.0043988	-0.0641539
chr1:1550453-1552015*Island	cg15652741	1	1550479			MIB2;MIB2;MIB2;MIB2;MIB2;MIB2	NM_001170689;NM_001170687;NM_001170688;NM_080875;NR_033183;NM_001170686	TSS1500;TSS1500;TSS1500;TSS1500;TSS1500;TSS1500	chr1:1550453-1552015	Island	8.0173e-06	0.305969	0.00923477	0.654281	X	0.0315774	0.0302496	0.0294121	0.00317211	0.000376907	0.00336034	0.00216533
chr1:1550453-1552015*Island	cg10705488	1	1550648			MIB2;MIB2;MIB2;MIB2;MIB2;MIB2	NM_001170689;NM_001170686;NM_001170688;NM_080875;NM_001170687;NR_033183	TSS1500;TSS200;TSS200;TSS200;TSS200;TSS200	chr1:1550453-1552015	Island	8.0173e-06	0.827886	0.00923477	0.933452	X	0.0168423	0.0181021	0.0163072	0.000814754	0.00292076	0.00126511	0.000535105
chr1:1550453-1552015*Island	cg11140595	1	1550660	rs4648611		MIB2;MIB2;MIB2;MIB2;MIB2;MIB2	NM_001170689;NM_001170686;NM_001170688;NM_080875;NM_001170687;NR_033183	TSS1500;TSS200;TSS200;TSS200;TSS200;TSS200	chr1:1550453-1552015	Island	8.0173e-06	0.0255447	0.00923477	0.246936	X	0.0211792	0.0217624	0.0241201	0.00100928	0.00196332	0.000391145	-0.00294092
chr1:1550453-1552015*Island	cg06761793	1	1550770			MIB2;MIB2;MIB2;MIB2;MIB2;MIB2	NM_001170689;NM_001170686;NM_001170688;NM_080875;NM_001170687;NR_033183	TSS1500;TSS200;TSS200;TSS200;TSS200;TSS200	chr1:1550453-1552015	Island	8.0173e-06	0.957149	0.00923477	0.984129	X	0.0120248	0.0117496	0.012173	0.000519297	0.000449205	0.00106623	-0.000148166
chr1:1550453-1552015*Island	cg18123911	1	1550773			MIB2;MIB2;MIB2;MIB2;MIB2;MIB2	NM_001170689;NM_001170686;NM_001170688;NM_080875;NM_001170687;NR_033183	TSS1500;TSS200;TSS200;TSS200;TSS200;TSS200	chr1:1550453-1552015	Island	8.0173e-06	0.189395	0.00923477	0.565074	X	0.0206645	0.0193234	0.0197917	0.00120236	0.000893084	0.00184296	0.000872715
chr1:1550453-1552015*Island	cg17271960	1	1550779			MIB2;MIB2;MIB2;MIB2;MIB2;MIB2	NM_001170689;NM_001170686;NM_001170688;NM_080875;NM_001170687;NR_033183	TSS1500;TSS200;TSS200;TSS200;TSS200;TSS200	chr1:1550453-1552015	Island	8.0173e-06	0.907148	0.00923477	0.965041	X	0.0303891	0.0297352	0.0305339	0.00267467	0.00200869	0.00269034	-0.000144765
chr1:1550453-1552015*Island	cg25004270	1	1550864	rs34424150		MIB2;MIB2;MIB2;MIB2;MIB2;MIB2	NM_001170689;NM_080875;NM_001170686;NM_001170687;NM_001170688;NR_033183	TSS1500;1stExon;1stExon;1stExon;1stExon;Body	chr1:1550453-1552015	Island	8.0173e-06	0.00309588	0.00923477	0.101641	X	0.0428506	0.0556009	0.0546081	0.00515621	0.00775917	0.00576227	-0.0117575
chr1:1550453-1552015*Island	cg25880288	1	1550879		rs34424150	MIB2;MIB2;MIB2;MIB2;MIB2;MIB2	NM_001170689;NM_080875;NM_001170686;NM_001170687;NM_001170688;NR_033183	TSS1500;1stExon;1stExon;1stExon;1stExon;Body	chr1:1550453-1552015	Island	8.0173e-06	0.928933	0.00923477	0.97341	X	0.0240825	0.0228711	0.0246254	0.00305631	0.000806203	0.00370845	-0.000542971
chr1:1550453-1552015*Island	cg05941212	1	1551902	rs7418389		MIB2;MIB2;MIB2;MIB2;MIB2;MIB2	NM_001170687;NM_001170688;NM_080875;NM_001170689;NM_001170686;NR_033183	Body;Body;Body;5'UTR;Body;Body	chr1:1550453-1552015	Island	8.0173e-06	0.205176	0.00923477	0.578632	X	0.0645977	0.0959044	0.0668693	0.0135465	0.030174	0.00440927	-0.00227151
chr1:1550453-1552015*Island	cg13947830	1	1551964			MIB2;MIB2;MIB2;MIB2;MIB2;MIB2	NM_001170687;NM_001170688;NM_080875;NM_001170689;NM_001170686;NR_033183	Body;Body;Body;5'UTR;Body;Body	chr1:1550453-1552015	Island	8.0173e-06	7.03676e-07	0.00923477	0.0030661	X	0.167995	0.307883	0.348355	0.0272771	0.000640245	0.00889602	-0.180359
chr3:183892455-183893184*S_Shore	cg16301768	3	183894727			AP2M1;AP2M1	NM_004068;NM_001025205	5'UTR;5'UTR	chr3:183892455-183893184	S_Shore	3.22801e-05	4.28572e-07	0.00923477	0.00234931	X	0.0901819	0.410712	0.526254	0.0320882	0.105847	0.00136461	-0.436072
chr3:183892455-183893184*S_Shore	cg00064020	3	183894761			AP2M1;AP2M1	NM_004068;NM_001025205	5'UTR;5'UTR	chr3:183892455-183893184	S_Shore	3.22801e-05	2.16537e-06	0.00923477	0.00555433	X	0.105575	0.339056	0.43192	0.0289833	0.0983524	0.0227953	-0.326346
chr3:183892455-183893184*S_Shore	cg05573306	3	183894763			AP2M1;AP2M1	NM_004068;NM_001025205	5'UTR;5'UTR	chr3:183892455-183893184	S_Shore	3.22801e-05	2.41195e-06	0.00923477	0.00555433	X	0.102303	0.350068	0.3467	0.0237338	0.124822	0.0127416	-0.244398
chr3:183892455-183893184*S_Shore	cg06192549	3	183894778			AP2M1;AP2M1	NM_004068;NM_001025205	5'UTR;5'UTR	chr3:183892455-183893184	S_Shore	3.22801e-05	8.54378e-07	0.00923477	0.00342557	X	0.0627397	0.302892	0.3348	0.0132917	0.121165	0.00936682	-0.27206
chr5:175792355-175793505*N_Shore	cg05974455	5	175791672		rs13357812	ARL10	NM_173664	TSS1500	chr5:175792355-175793505	N_Shore	7.98681e-05	0.00203084	0.0107208	0.0847431		0.935689	0.913251	0.924688	0.00447407	0.00642008	0.00691912	0.0110012
chr5:175792355-175793505*N_Shore	cg26929261	5	175792123			ARL10	NM_173664	TSS1500	chr5:175792355-175793505	N_Shore	7.98681e-05	0.0162544	0.0107208	0.199687		0.116267	0.139417	0.13619	0.0113151	0.0212474	0.013137	-0.0199227
chr5:175792355-175793505*N_Shore	cg18779601	5	175792176			ARL10	NM_173664	TSS1500	chr5:175792355-175793505	N_Shore	7.98681e-05	0.000419544	0.0107208	0.0449806		0.03871	0.0698633	0.0977466	0.0130261	0.0224037	0.00498206	-0.0590366
chr16:6068914-6070401*N_Shore	cg06447474	16	6067747			A2BP1;A2BP1	NM_018723;NM_001142333	TSS1500;TSS1500	chr16:6068914-6070401	N_Shore	4.26065e-05	0.000180536	0.0110814	0.033375	X	0.559649	0.680762	0.745702	0.0503937	0.0163758	0.0307743	-0.186053
chr16:6068914-6070401*N_Shore	cg08255211	16	6067801	rs74406130		A2BP1;A2BP1	NM_018723;NM_001142333	TSS1500;TSS1500	chr16:6068914-6070401	N_Shore	4.26065e-05	0.000566942	0.0110814	0.0505817	X	0.196273	0.36033	0.354785	0.0647291	0.0123802	0.051251	-0.158512
chr16:6068914-6070401*N_Shore	cg03586879	16	6068831			A2BP1;A2BP1	NM_018723;NM_001142333	TSS1500;TSS1500	chr16:6068914-6070401	N_Shore	4.26065e-05	0.949053	0.0110814	0.981085	X	0.0996356	0.0868706	0.110963	0.0557564	0.0045405	0.00496525	-0.0113276
chr16:6068914-6070401*N_Shore	cg19378133	16	6068835			A2BP1;A2BP1	NM_018723;NM_001142333	TSS1500;TSS1500	chr16:6068914-6070401	N_Shore	4.26065e-05	0.55464	0.0110814	0.800974	X	0.083693	0.0553235	0.0690834	0.0720971	0.0119531	0.00297924	0.0146097
chr15:57025347-57026150*Island	cg08109516	15	57025528			ZNF280D;ZNF280D;ZNF280D	NM_001002844;NM_001002843;NM_017661	5'UTR;5'UTR;5'UTR	chr15:57025347-57026150	Island	2.22307e-05	0.412006	0.0113663	0.720525	X	0.0163077	0.0161456	0.0153723	0.00120028	0.000457301	0.0017368	0.000935482
chr15:57025347-57026150*Island	cg00655071	15	57025816			ZNF280D;ZNF280D;ZNF280D	NM_017661;NM_001002843;NM_001002844	TSS200;TSS200;TSS200	chr15:57025347-57026150	Island	2.22307e-05	0.13061	0.0113663	0.496672	X	0.0191638	0.0159336	0.0169865	0.00328691	0.00225626	0.000827399	0.00217731
chr15:57025347-57026150*Island	cg10195203	15	57025818			ZNF280D;ZNF280D;ZNF280D	NM_017661;NM_001002843;NM_001002844	TSS200;TSS200;TSS200	chr15:57025347-57026150	Island	2.22307e-05	0.0707397	0.0113663	0.390368	X	0.0742646	0.0822313	0.075719	0.00291372	0.0016773	0.00253996	-0.00145437
chr15:57025347-57026150*Island	cg12957265	15	57026014			ZNF280D;ZNF280D;ZNF280D	NM_001002844;NM_017661;NM_001002843	TSS1500;TSS1500;TSS1500	chr15:57025347-57026150	Island	2.22307e-05	0.002315	0.0113663	0.0892919	X	0.0681185	0.0956384	0.182991	0.0130996	0.0124493	0.0224368	-0.114872
chr15:57025347-57026150*Island	cg09190051	15	57026056			ZNF280D;ZNF280D;ZNF280D	NM_001002844;NM_017661;NM_001002843	TSS1500;TSS1500;TSS1500	chr15:57025347-57026150	Island	2.22307e-05	1.52563e-07	0.0113663	0.00162035	X	0.114947	0.354842	0.364953	0.0366911	0.00133921	0.0351864	-0.250006
chr15:57025347-57026150*Island	cg27086690	15	57026064			ZNF280D;ZNF280D;ZNF280D	NM_001002844;NM_017661;NM_001002843	TSS1500;TSS1500;TSS1500	chr15:57025347-57026150	Island	2.22307e-05	0.0522675	0.0113663	0.343796	X	0.172194	0.249649	0.303667	0.102303	0.0740084	0.0204349	-0.131473
chr20:6032675-6033517*S_Shore	cg12453539	20	6033866			LRRN4	NM_152611	5'UTR	chr20:6032675-6033517	S_Shore	2.37786e-05	0.392982	0.0113663	0.709874	X	0.357004	0.339802	0.239296	0.185303	0.0329352	0.0175653	0.117708
chr20:6032675-6033517*S_Shore	cg23629496	20	6034446		rs45579842	LRRN4	NM_152611	5'UTR	chr20:6032675-6033517	S_Shore	2.37786e-05	0.00014175	0.0113663	0.0303596	X	0.445387	0.655115	0.729473	0.0849331	0.0128513	0.0403851	-0.284086
chr20:6032675-6033517*S_Shore	cg20918682	20	6034694			LRRN4	NM_152611	TSS200	chr20:6032675-6033517	S_Shore	2.37786e-05	0.124171	0.0113663	0.487324	X	0.317535	0.279374	0.129889	0.152977	0.0404592	0.0132957	0.187645
chr20:6032675-6033517*S_Shore	cg26175343	20	6034888			LRRN4	NM_152611	TSS200	chr20:6032675-6033517	S_Shore	2.37786e-05	0.143056	0.0113663	0.512668	X	0.128828	0.255548	0.215626	0.141132	0.012191	0.013513	-0.0867978
chr20:6032675-6033517*S_Shore	cg27313674	20	6035120			LRRN4	NM_152611	TSS1500	chr20:6032675-6033517	S_Shore	2.37786e-05	0.00651526	0.0113663	0.134888	X	0.551776	0.641766	0.731062	0.0495497	0.163217	0.0136174	-0.179287
chr20:6032675-6033517*S_Shore	cg01869233	20	6035139			LRRN4	NM_152611	TSS1500	chr20:6032675-6033517	S_Shore	2.37786e-05	0.0462456	0.0113663	0.325367	X	0.122268	0.251488	0.172411	0.0627854	0.0799146	0.00922491	-0.0501425
chr11:1247830-1248140*S_Shore	cg04862885	11	1248653			MUC5B	NM_002458	Body	chr11:1247830-1248140	S_Shore	2.74305e-05	0.157328	0.0119062	0.531051	X	0.550756	0.598957	0.602476	0.0682923	0.0493725	0.024049	-0.0517198
chr11:1247830-1248140*S_Shore	cg09906991	11	1248676			MUC5B	NM_002458	Body	chr11:1247830-1248140	S_Shore	2.74305e-05	0.0555713	0.0119062	0.353196	X	0.687703	0.791941	0.835275	0.129616	0.0457392	0.0128549	-0.147572
chr11:1247830-1248140*S_Shore	cg26676440	11	1248959			MUC5B	NM_002458	Body	chr11:1247830-1248140	S_Shore	2.74305e-05	0.000115128	0.0119062	0.0279609	X	0.492796	0.671908	0.71535	0.0574884	0.0868543	0.0407423	-0.222554
chr11:1247830-1248140*S_Shore	cg01133890	11	1248971	rs2075855		MUC5B	NM_002458	Body	chr11:1247830-1248140	S_Shore	2.74305e-05	0.00213191	0.0119062	0.086278	X	0.585661	0.731888	0.867075	0.105889	0.00906483	0.0106142	-0.281414
chr11:1247830-1248140*S_Shore	cg02522041	11	1249008			MUC5B	NM_002458	Body	chr11:1247830-1248140	S_Shore	2.74305e-05	0.0123799	0.0119062	0.176593	X	0.540091	0.634474	0.659451	0.0777	0.0161013	0.0145338	-0.119359
chr11:1247830-1248140*S_Shore	cg19488922	11	1249444			MUC5B	NM_002458	Body	chr11:1247830-1248140	S_Shore	2.74305e-05	0.417909	0.0119062	0.724356	X	0.464924	0.631835	0.44903	0.122929	0.0341293	0.0305762	0.0158934
chr5:178003623-178004247*Island	cg20194689	5	178003633			COL23A1	NM_173465	Body	chr5:178003623-178004247	Island	0.000112564	0.0101953	0.0119915	0.161858	X	0.470908	0.616703	0.587087	0.0870855	0.021055	0.02167	-0.116178
chr5:178003623-178004247*Island	cg20764887	5	178004012	rs10064288		COL23A1	NM_173465	Body	chr5:178003623-178004247	Island	0.000112564	4.02805e-06	0.0119915	0.00715377	X	0.0623864	0.212575	0.32844	0.00979095	0.0102079	0.0156327	-0.266053
chr5:178003623-178004247*Island	cg06183338	5	178004204			COL23A1	NM_173465	Body	chr5:178003623-178004247	Island	0.000112564	0.000146288	0.0119915	0.0306533	X	0.367324	0.643189	0.775128	0.101812	0.118538	0.0617578	-0.407804
chr12:130823502-130824083*Island	cg02382037	12	130823570			PIWIL1	NM_004764	5'UTR	chr12:130823502-130824083	Island	5.72413e-05	0.00019503	0.0119941	0.0343085	X	0.102703	0.152143	0.17811	0.0177511	0.0323165	0.00417973	-0.0754072
chr12:130823502-130824083*Island	cg23548151	12	130823838			PIWIL1	NM_004764	5'UTR	chr12:130823502-130824083	Island	5.72413e-05	0.000389028	0.0119941	0.0434069	X	0.047942	0.11345	0.0879101	0.0128609	0.0298469	0.00375394	-0.0399681
chr12:130823502-130824083*Island	cg13900773	12	130824015			PIWIL1	NM_004764	5'UTR	chr12:130823502-130824083	Island	5.72413e-05	0.0237506	0.0119941	0.238774	X	0.0297815	0.0596631	0.0401683	0.00215327	0.0293943	0.00239936	-0.0103868
chr12:130823502-130824083*Island	cg12122741	12	130824082		rs10773767	PIWIL1	NM_004764	5'UTR	chr12:130823502-130824083	Island	5.72413e-05	0.000217891	0.0119941	0.0358626	X	0.209226	0.343364	0.446066	0.0539257	0.0682911	0.0153617	-0.23684
chr9:4662252-4662951*Island	cg04630810	9	4662735			C9orf68;PPAPDC2	NM_001039395;NM_203453	Body;1stExon	chr9:4662252-4662951	Island	6.21605e-05	0.0901163	0.012169	0.431312	X	0.0551446	0.0674168	0.0591859	0.0068914	0.00644758	0.00435329	-0.00404125
chr9:4662252-4662951*Island	cg14519950	9	4662766	rs17857157		C9orf68;PPAPDC2	NM_001039395;NM_203453	Body;1stExon	chr9:4662252-4662951	Island	6.21605e-05	0.288261	0.012169	0.642751	X	0.0456421	0.0511842	0.0529371	0.0121633	0.00075487	0.00762247	-0.00729496
chr9:4662252-4662951*Island	cg13696752	9	4662858			C9orf68;PPAPDC2	NM_001039395;NM_203453	Body;1stExon	chr9:4662252-4662951	Island	6.21605e-05	0.000176827	0.012169	0.0331758	X	0.104642	0.172021	0.239343	0.0257917	0.0255637	0.0046671	-0.134701
chr9:4662252-4662951*Island	cg27204993	9	4662937			C9orf68;PPAPDC2	NM_001039395;NM_203453	Body;1stExon	chr9:4662252-4662951	Island	6.21605e-05	0.000105028	0.012169	0.0273737	X	0.168581	0.342471	0.360646	0.0652127	0.0147739	0.00111325	-0.192064
chr7:101961741-101962226*Island	cg24707573	7	101961796			SH2B2	NM_020979	Body	chr7:101961741-101962226	Island	0.000122828	0.0013377	0.012169	0.0712602	X	0.155458	0.334809	0.591374	0.120027	0.0234408	0.0270958	-0.435917
chr7:101961741-101962226*Island	cg17190891	7	101962112			SH2B2	NM_020979	3'UTR	chr7:101961741-101962226	Island	0.000122828	0.000151654	0.012169	0.0312168	X	0.139495	0.296995	0.378369	0.0547797	0.0966138	0.0144663	-0.238874
chr7:101961741-101962226*Island	cg08952306	7	101962123			SH2B2	NM_020979	3'UTR	chr7:101961741-101962226	Island	0.000122828	4.29581e-06	0.012169	0.00735752	X	0.122525	0.442324	0.502899	0.0741799	0.0924059	0.00693708	-0.380374
chr12:133102168-133102604*Island	cg12967384	12	133102272			FBRSL1	NM_001142641	Body	chr12:133102168-133102604	Island	0.000126404	0.190039	0.0122189	0.565795	X	0.959365	0.971053	0.969378	0.0162306	0.0064255	0.0054155	-0.0100132
chr12:133102168-133102604*Island	cg09663836	12	133102331			FBRSL1	NM_001142641	Body	chr12:133102168-133102604	Island	0.000126404	2.23697e-06	0.0122189	0.00555433	X	0.906448	0.772138	0.784865	0.0260834	8.82156e-05	0.0195852	0.121583
chr12:133102168-133102604*Island	cg16869622	12	133102529		rs35341115	FBRSL1	NM_001142641	Body	chr12:133102168-133102604	Island	0.000126404	0.0435556	0.0122189	0.316651	X	0.87553	0.890831	0.912952	0.0239007	0.0205625	0.00371396	-0.0374219
chr12:110156267-110156496*Island	cg15785868	12	110156356			C12orf34	NM_032829	5'UTR	chr12:110156267-110156496	Island	6.40557e-05	1.05978e-06	0.0123275	0.00383175	X	0.139751	0.432783	0.441084	0.0535258	0.0706741	0.0269281	-0.301333
chr12:110156267-110156496*Island	cg11190248	12	110156389			C12orf34	NM_032829	5'UTR	chr12:110156267-110156496	Island	6.40557e-05	0.059897	0.0123275	0.364607	X	0.181229	0.336862	0.305253	0.140539	0.0340354	0.0101032	-0.124024
chr12:110156267-110156496*Island	cg02742775	12	110156442			C12orf34	NM_032829	5'UTR	chr12:110156267-110156496	Island	6.40557e-05	0.526693	0.0123275	0.785447	X	0.623547	0.699125	0.670706	0.196077	0.0240395	0.00199318	-0.047159
chr12:110156267-110156496*Island	cg15639592	12	110156459			C12orf34	NM_032829	5'UTR	chr12:110156267-110156496	Island	6.40557e-05	0.433331	0.0123275	0.732943	X	0.450179	0.557276	0.455369	0.113593	0.0492301	0.00770892	-0.00519003
chr1:228503556-228504762*N_Shore	cg26362105	1	228501816			OBSCN;OBSCN	NM_052843;NM_001098623	Body;Body	chr1:228503556-228504762	N_Shore	0.000130173	0.000771906	0.0124839	0.0570511	X	0.337794	0.479969	0.464995	0.0569497	0.0493478	0.0187068	-0.127201
chr1:228503556-228504762*N_Shore	cg05048523	1	228502681			OBSCN;OBSCN	NM_052843;NM_001098623	Body;Body	chr1:228503556-228504762	N_Shore	0.000130173	0.0125692	0.0124839	0.177834	X	0.273262	0.371394	0.426293	0.087336	0.0591346	0.0275573	-0.153031
chr1:228503556-228504762*N_Shore	cg00270521	1	228503273			OBSCN;OBSCN	NM_052843;NM_001098623	Body;Body	chr1:228503556-228504762	N_Shore	0.000130173	7.61046e-06	0.0124839	0.00963986	X	0.401258	0.523978	0.545405	0.0244126	0.0569052	0.0105289	-0.144147
chr10:88022640-88023279*S_Shore	cg02632490	10	88024529	rs10887569		MIR346;GRID1	NR_029907;NM_017551	Body;Body	chr10:88022640-88023279	S_Shore	2.63377e-05	0.000891054	0.0125295	0.0600009	X	0.143347	0.310094	0.561168	0.0951975	0.0566562	0.0310782	-0.417821
chr10:88022640-88023279*S_Shore	cg25972714	10	88024569			MIR346;GRID1	NR_029907;NM_017551	TSS200;Body	chr10:88022640-88023279	S_Shore	2.63377e-05	0.00386199	0.0125295	0.11074	X	0.30986	0.44961	0.600897	0.110798	0.0579796	0.0568672	-0.291036
chr10:88022640-88023279*S_Shore	cg16692757	10	88024572			MIR346;GRID1	NR_029907;NM_017551	TSS200;Body	chr10:88022640-88023279	S_Shore	2.63377e-05	0.00574722	0.0125295	0.128821	X	0.230174	0.337389	0.408772	0.0873622	0.0348272	0.0165746	-0.178598
chr10:88022640-88023279*S_Shore	cg16570507	10	88024598			MIR346;GRID1	NR_029907;NM_017551	TSS200;Body	chr10:88022640-88023279	S_Shore	2.63377e-05	0.000742908	0.0125295	0.0562086	X	0.0536514	0.10047	0.175173	0.0184128	0.0417674	0.0108089	-0.121522
chr10:88022640-88023279*S_Shore	cg23322812	10	88024673			MIR346;GRID1	NR_029907;NM_017551	TSS200;Body	chr10:88022640-88023279	S_Shore	2.63377e-05	0.000272243	0.0125295	0.0382657	X	0.253603	0.45786	0.394508	0.058698	0.0202182	0.0226108	-0.140905
chr10:88022640-88023279*S_Shore	cg12757181	10	88025053			GRID1;MIR346	NM_017551;NR_029907	Body;TSS1500	chr10:88022640-88023279	S_Shore	2.63377e-05	0.39701	0.0125295	0.712214	X	0.826717	0.912465	0.824694	0.0717093	0.0255032	0.00380396	0.00202287
chr10:88022640-88023279*S_Shore	cg01856509	10	88025255			GRID1;MIR346	NM_017551;NR_029907	Body;TSS1500	chr10:88022640-88023279	S_Shore	2.63377e-05	0.184545	0.0125295	0.560526	X	0.344462	0.463256	0.340222	0.0419045	0.0114634	0.0102349	0.00424028
chr12:75601081-75601752*Island	cg06563089	12	75601157			KCNC2;KCNC2;KCNC2	NM_139137;NM_153748;NM_139136	Body;Body;Body	chr12:75601081-75601752	Island	0.000137015	0.00074203	0.0128261	0.0562086	X	0.084607	0.195501	0.140744	0.0212768	0.0341249	0.0119361	-0.0561373
chr12:75601081-75601752*Island	cg00986824	12	75601465			KCNC2;KCNC2;KCNC2	NM_139137;NM_153748;NM_139136	Body;Body;Body	chr12:75601081-75601752	Island	0.000137015	0.027622	0.0128261	0.256315	X	0.022552	0.0242064	0.0268961	0.00220459	0.00296339	0.00041005	-0.00434408
chr12:75601081-75601752*Island	cg17203063	12	75601711			KCNC2;KCNC2;KCNC2	NM_139137;NM_153748;NM_139136	Body;Body;Body	chr12:75601081-75601752	Island	0.000137015	0.00423607	0.0128261	0.114543	X	0.0498972	0.0595784	0.0985134	0.00920355	0.000591747	0.0033036	-0.0486161
chr10:134944511-134944792*N_Shore	cg07867367	10	134943246			GPR123	NM_001083909	3'UTR	chr10:134944511-134944792	N_Shore	7.16366e-05	0.00330617	0.0130897	0.104429	X	0.644341	0.745791	0.801977	0.0720171	0.0282229	0.0169796	-0.157636
chr10:134944511-134944792*N_Shore	cg25020570	10	134943284	rs73399159		GPR123	NM_001083909	3'UTR	chr10:134944511-134944792	N_Shore	7.16366e-05	0.762521	0.0130897	0.904801	X	0.455062	0.552423	0.421235	0.116099	0.0599418	0.00547404	0.0338266
chr10:134944511-134944792*N_Shore	cg25142028	10	134943309	rs73399159		GPR123	NM_001083909	3'UTR	chr10:134944511-134944792	N_Shore	7.16366e-05	1.36031e-05	0.0130897	0.0127012	X	0.368534	0.537158	0.569145	0.0469385	0.0464387	0.00244419	-0.200611
chr10:134944511-134944792*N_Shore	cg15595525	10	134944446			GPR123	NM_001083909	3'UTR	chr10:134944511-134944792	N_Shore	7.16366e-05	0.172214	0.0130897	0.547655	X	0.095317	0.157506	0.0978216	0.0250607	0.0332299	0.010956	-0.00250461
chr17:27181979-27182319*N_Shore	cg01065960	17	27181503	rs77924683		ERAL1	NM_005702	TSS1500	chr17:27181979-27182319	N_Shore	7.21683e-05	9.59548e-07	0.0131304	0.00362353	X	0.0959307	0.316365	0.367104	0.0416766	0.0429332	0.0234156	-0.271173
chr17:27181979-27182319*N_Shore	cg06234624	17	27181559			ERAL1	NM_005702	TSS1500	chr17:27181979-27182319	N_Shore	7.21683e-05	0.834443	0.0131304	0.936062	X	0.107222	0.136149	0.0948802	0.0356228	0.0364607	0.00249274	0.0123414
chr17:27181979-27182319*N_Shore	cg06248182	17	27181818	rs79586497		ERAL1	NM_005702	TSS1500	chr17:27181979-27182319	N_Shore	7.21683e-05	0.65965	0.0131304	0.855527	X	0.0398523	0.0410534	0.037128	0.00456639	0.000687693	0.00471958	0.00272425
chr17:27181979-27182319*N_Shore	cg07175110	17	27181923			ERAL1	NM_005702	TSS200	chr17:27181979-27182319	N_Shore	7.21683e-05	0.797931	0.0131304	0.920455	X	0.0287728	0.0282966	0.0299759	0.00384527	0.000614702	0.00364807	-0.00120308
chr17:78880030-78880278*S_Shore	cg06908052	17	78880396			RPTOR;RPTOR	NM_001163034;NM_020761	Body;Body	chr17:78880030-78880278	S_Shore	4.87398e-05	4.2856e-07	0.013205	0.00234931	X	0.915063	0.799439	0.812315	0.0159008	0.0086867	0.0195874	0.102747
chr17:78880030-78880278*S_Shore	cg10462529	17	78880748			RPTOR;RPTOR	NM_001163034;NM_020761	Body;Body	chr17:78880030-78880278	S_Shore	4.87398e-05	0.536749	0.013205	0.790839	X	0.951547	0.954013	0.954762	0.00541738	0.0141977	0.0106694	-0.00321566
chr17:78880030-78880278*S_Shore	cg06485000	17	78881721			RPTOR;RPTOR	NM_001163034;NM_020761	Body;Body	chr17:78880030-78880278	S_Shore	4.87398e-05	0.616691	0.013205	0.833603	X	0.883781	0.881004	0.908377	0.0541667	0.0424348	0.00503233	-0.0245953
chr17:78880030-78880278*S_Shore	cg10508138	17	78882013			RPTOR;RPTOR	NM_001163034;NM_020761	Body;Body	chr17:78880030-78880278	S_Shore	4.87398e-05	0.639307	0.013205	0.845205	X	0.861413	0.851935	0.87784	0.0190551	0.0398946	0.00304599	-0.0164271
chr17:78880030-78880278*S_Shore	cg02671711	17	78882200			RPTOR;RPTOR	NM_001163034;NM_020761	Body;Body	chr17:78880030-78880278	S_Shore	4.87398e-05	0.336564	0.013205	0.674768	X	0.84276	0.861577	0.71313	0.138169	0.0115989	0.00844032	0.12963
chr2:220117937-220119334*N_Shelf	cg13315450	2	220114289			STK16;STK16	NR_026909;NM_001008910	Body;3'UTR	chr2:220117937-220119334	N_Shelf	4.9371e-05	0.936273	0.013205	0.976144		0.0781576	0.0680721	0.0855878	0.00766953	0.00435317	0.00445116	-0.00743019
chr2:220117937-220119334*N_Shelf	cg02961280	2	220115026		rs11556349	STK16;STK16;TUBA4A	NR_026909;NM_001008910;NM_006000	Body;3'UTR;3'UTR	chr2:220117937-220119334	N_Shelf	4.9371e-05	9.75746e-05	0.013205	0.0268812		0.528733	0.715542	0.885901	0.067042	0.0105967	0.0208537	-0.357169
chr2:220117937-220119334*N_Shelf	cg20354859	2	220115252			TUBA4A	NM_006000	Body	chr2:220117937-220119334	N_Shelf	4.9371e-05	0.858753	0.013205	0.946006		0.645233	0.646507	0.636174	0.058554	0.00686912	0.0154163	0.00905897
chr2:220117937-220119334*N_Shelf	cg17920653	2	220115278			TUBA4A	NM_006000	Body	chr2:220117937-220119334	N_Shelf	4.9371e-05	0.36359	0.013205	0.69164		0.764985	0.795852	0.863118	0.154785	0.116275	0.0173228	-0.0981324
chr2:220117937-220119334*N_Shelf	cg22541905	2	220115303			TUBA4A	NM_006000	Body	chr2:220117937-220119334	N_Shelf	4.9371e-05	0.788641	0.013205	0.916375		0.652049	0.66938	0.632905	0.0318849	0.0143101	0.00624465	0.0191448
chr5:40679502-40682081*Island	cg06013215	5	40679636		rs4635971	PTGER4	NM_000958	TSS1500	chr5:40679502-40682081	Island	1.1771e-05	0.276183	0.0138846	0.634545	X	0.0612406	0.0631483	0.051141	0.0058359	0.00997512	0.00836348	0.0100996
chr5:40679502-40682081*Island	cg03337243	5	40679733			PTGER4	NM_000958	TSS1500	chr5:40679502-40682081	Island	1.1771e-05	0.881396	0.0138846	0.954948	X	0.0255423	0.0270375	0.02417	0.00209987	0.00371711	0.002556	0.00137234
chr5:40679502-40682081*Island	cg17421097	5	40679745			PTGER4	NM_000958	TSS1500	chr5:40679502-40682081	Island	1.1771e-05	0.509385	0.0138846	0.776604	X	0.0196684	0.0200718	0.0203541	0.00177068	0.000899514	0.00060254	-0.000685746
chr5:40679502-40682081*Island	cg02026948	5	40679760			PTGER4	NM_000958	TSS1500	chr5:40679502-40682081	Island	1.1771e-05	0.916019	0.0138846	0.968423	X	0.0166503	0.0157408	0.0174912	0.00267219	0.00115379	0.000873551	-0.000840894
chr5:40679502-40682081*Island	cg04727116	5	40679832	rs45613037		PTGER4	NM_000958	TSS200	chr5:40679502-40682081	Island	1.1771e-05	0.136045	0.0138846	0.503805	X	0.0221265	0.0206818	0.0197975	0.0023384	0.00267077	0.00109985	0.00232904
chr5:40679502-40682081*Island	cg21149775	5	40679849			PTGER4	NM_000958	TSS200	chr5:40679502-40682081	Island	1.1771e-05	0.831757	0.0138846	0.934977	X	0.024551	0.0250669	0.0244415	0.00122358	0.000951698	0.00094062	0.000109557
chr5:40679502-40682081*Island	cg01952088	5	40679966			PTGER4	NM_000958	TSS200	chr5:40679502-40682081	Island	1.1771e-05	0.248933	0.0138846	0.615237	X	0.0409412	0.0435129	0.0418378	0.00180792	0.00482089	0.000879271	-0.000896596
chr5:40679502-40682081*Island	cg01897756	5	40680033			PTGER4;PTGER4	NM_000958;NM_000958	1stExon;5'UTR	chr5:40679502-40682081	Island	1.1771e-05	0.106995	0.0138846	0.461672	X	0.0169255	0.0179582	0.0182079	0.0013487	0.00130035	0.000403012	-0.00128237
chr5:40679502-40682081*Island	cg04126707	5	40680039			PTGER4;PTGER4	NM_000958;NM_000958	1stExon;5'UTR	chr5:40679502-40682081	Island	1.1771e-05	0.737127	0.0138846	0.892859	X	0.0516372	0.0525464	0.0493461	0.00449959	0.00655064	0.00606378	0.00229108
chr5:40679502-40682081*Island	cg04790357	5	40680416			PTGER4;PTGER4	NM_000958;NM_000958	1stExon;5'UTR	chr5:40679502-40682081	Island	1.1771e-05	0.0300372	0.0138846	0.266412	X	0.0544799	0.0401498	0.0420118	0.0110359	0.0021963	0.00537655	0.0124681
chr5:40679502-40682081*Island	cg04824304	5	40680550	rs35407478		PTGER4;PTGER4	NM_000958;NM_000958	1stExon;5'UTR	chr5:40679502-40682081	Island	1.1771e-05	0.909594	0.0138846	0.965996	X	0.0274499	0.030802	0.0245229	0.00721568	0.00331596	0.000336486	0.00292693
chr5:40679502-40682081*Island	cg26597539	5	40680670			PTGER4	NM_000958	5'UTR	chr5:40679502-40682081	Island	1.1771e-05	0.414204	0.0138846	0.721976	X	0.0254637	0.023958	0.0286219	0.00200318	0.00203668	0.00253204	-0.00315818
chr5:40679502-40682081*Island	cg05971966	5	40681137			PTGER4	NM_000958	Body	chr5:40679502-40682081	Island	1.1771e-05	0.348157	0.0138846	0.682258	X	0.0534235	0.0500355	0.0885313	0.0405725	0.00427642	0.00314317	-0.0351078
chr5:40679502-40682081*Island	cg04092800	5	40681444			PTGER4	NM_000958	Body	chr5:40679502-40682081	Island	1.1771e-05	0.000113329	0.0138846	0.0279609	X	0.150135	0.446762	0.386839	0.0879005	0.0404595	0.0185072	-0.236704
chr5:40679502-40682081*Island	cg27071460	5	40681893			PTGER4	NM_000958	Body	chr5:40679502-40682081	Island	1.1771e-05	1.55215e-05	0.0138846	0.0129751	X	0.0608415	0.219355	0.350581	0.017524	0.0658121	0.0156591	-0.28974
chr5:40679502-40682081*Island	cg16104076	5	40682069			PTGER4	NM_000958	Body	chr5:40679502-40682081	Island	1.1771e-05	0.00355472	0.0138846	0.107218	X	0.230103	0.397729	0.75021	0.152863	0.0340904	0.0290367	-0.520106
chr13:113536815-113537308*S_Shore	cg20617344	13	113537534			ATP11A;ATP11A	NM_015205;NM_032189	3'UTR;3'UTR	chr13:113536815-113537308	S_Shore	8.18394e-05	0.702438	0.0138846	0.876454	X	0.902665	0.912889	0.901173	0.0115421	0.0177876	0.0179584	0.001492
chr13:113536815-113537308*S_Shore	cg13394990	13	113537737			ATP11A;ATP11A	NM_015205;NM_032189	3'UTR;3'UTR	chr13:113536815-113537308	S_Shore	8.18394e-05	0.0689719	0.0138846	0.386217	X	0.835325	0.864896	0.854506	0.0185303	0.0176974	0.0257338	-0.0191806
chr13:113536815-113537308*S_Shore	cg11504718	13	113537807			ATP11A;ATP11A	NM_015205;NM_032189	3'UTR;3'UTR	chr13:113536815-113537308	S_Shore	8.18394e-05	3.94683e-05	0.0138846	0.0197179	X	0.856866	0.733382	0.665316	0.039185	0.0300112	0.0177708	0.19155
chr13:113536815-113537308*S_Shore	cg14555604	13	113538109			ATP11A;ATP11A	NM_015205;NM_032189	3'UTR;3'UTR	chr13:113536815-113537308	S_Shore	8.18394e-05	0.0819599	0.0138846	0.414502	X	0.910929	0.915541	0.925612	0.0100743	0.00956364	0.00564007	-0.0146835
chr7:27219309-27219750*S_Shore	cg05092861	7	27220034			HOXA10	NM_153715	TSS200	chr7:27219309-27219750	S_Shore	4.56187e-05	0.00186458	0.0145303	0.0815584	X	0.252709	0.148778	0.134215	0.0584002	0.0129487	0.0106429	0.118494
chr7:27219309-27219750*S_Shore	cg01078824	7	27220047			HOXA10	NM_153715	TSS200	chr7:27219309-27219750	S_Shore	4.56187e-05	0.000621637	0.0145303	0.0524144	X	0.474258	0.286764	0.228175	0.0963309	0.00280144	0.013679	0.246083
chr7:27219309-27219750*S_Shore	cg05517976	7	27220049			HOXA10	NM_153715	TSS200	chr7:27219309-27219750	S_Shore	4.56187e-05	8.38005e-05	0.0145303	0.0255664	X	0.687477	0.302647	0.16088	0.148523	0.0426181	0.0278773	0.526597
chr7:27219309-27219750*S_Shore	cg14188840	7	27220398			HOXA10	NM_153715	TSS1500	chr7:27219309-27219750	S_Shore	4.56187e-05	1.03218e-05	0.0145303	0.0112019	X	0.779892	0.465286	0.383166	0.0814806	0.102686	0.00655614	0.396726
chr7:27219309-27219750*S_Shore	cg26464446	7	27221557			HOXA11	NM_005523	3'UTR	chr7:27219309-27219750	S_Shore	4.56187e-05	0.101014	0.0145303	0.451181	X	0.272034	0.161354	0.167176	0.13005	0.0303114	0.0116039	0.104857
chr7:27219309-27219750*S_Shore	cg05516617	7	27221689	rs79451821		HOXA11	NM_005523	3'UTR	chr7:27219309-27219750	S_Shore	4.56187e-05	0.000526515	0.0145303	0.0492337	X	0.572933	0.344022	0.21351	0.11591	0.0866644	0.0217507	0.359423
chr6:43149736-43150009*N_Shore	cg19146067	6	43148016	rs55848540		SRF	NM_003131	3'UTR	chr6:43149736-43150009	N_Shore	0.000186484	0.954969	0.0146583	0.98322	X	0.765234	0.679517	0.816612	0.0999451	0.146119	0.0135687	-0.0513772
chr6:43149736-43150009*N_Shore	cg23271099	6	43149472			CUL9	NM_015089	TSS1500	chr6:43149736-43150009	N_Shore	0.000186484	0.856839	0.0146583	0.945301	X	0.649404	0.641363	0.633994	0.146417	0.0519754	0.0201407	0.0154108
chr6:43149736-43150009*N_Shore	cg16549027	6	43149629			CUL9	NM_015089	TSS1500	chr6:43149736-43150009	N_Shore	0.000186484	9.50806e-05	0.0146583	0.026773	X	0.496042	0.262459	0.122295	0.092305	0.0229761	0.00823988	0.373747
chr1:6761295-6762131*S_Shore	cg23040782	1	6762215			DNAJC11	NM_018198	TSS1500	chr1:6761295-6762131	S_Shore	6.85842e-05	0.421856	0.0151738	0.726263	X	0.391657	0.363044	0.330217	0.124405	0.0507666	0.0123441	0.0614393
chr1:6761295-6762131*S_Shore	cg03753670	1	6762231			DNAJC11	NM_018198	TSS1500	chr1:6761295-6762131	S_Shore	6.85842e-05	0.932135	0.0151738	0.974582	X	0.641929	0.605878	0.659416	0.0956892	1.57621e-05	0.0178037	-0.0174874
chr1:6761295-6762131*S_Shore	cg20668607	1	6762257			DNAJC11	NM_018198	TSS1500	chr1:6761295-6762131	S_Shore	6.85842e-05	0.196919	0.0151738	0.571646	X	0.752782	0.739774	0.670923	0.0785219	0.00991757	0.0335022	0.0818585
chr1:6761295-6762131*S_Shore	cg22709811	1	6762265			DNAJC11	NM_018198	TSS1500	chr1:6761295-6762131	S_Shore	6.85842e-05	1.06036e-05	0.0151738	0.0112619	X	0.249505	0.49034	0.645375	0.0556601	0.0437277	0.0112433	-0.39587
chr1:6761295-6762131*S_Shore	cg22377182	1	6762600			DNAJC11	NM_018198	TSS1500	chr1:6761295-6762131	S_Shore	6.85842e-05	0.256334	0.0151738	0.620453	X	0.943732	0.944611	0.950902	0.00590322	0.00773412	0.00772559	-0.00716967
chr5:41509783-41510166*S_Shore	cg05569203	5	41510742			PLCXD3	NM_001005473	TSS200	chr5:41509783-41510166	S_Shore	7.02289e-05	0.142457	0.0151832	0.511931	X	0.119201	0.093087	0.0787869	0.0470742	0.0150713	0.00643751	0.0404144
chr5:41509783-41510166*S_Shore	cg03635649	5	41510801			PLCXD3	NM_001005473	TSS200	chr5:41509783-41510166	S_Shore	7.02289e-05	0.456767	0.0151832	0.74672	X	0.0811519	0.0740479	0.0757737	0.0168837	9.12312e-05	0.00626033	0.00537813
chr5:41509783-41510166*S_Shore	cg03300589	5	41510820	rs80205971		PLCXD3	NM_001005473	TSS200	chr5:41509783-41510166	S_Shore	7.02289e-05	0.245121	0.0151832	0.612469	X	0.105541	0.0995562	0.13326	0.0187851	0.0136576	0.0102584	-0.0277193
chr5:41509783-41510166*S_Shore	cg11670605	5	41510851			PLCXD3	NM_001005473	TSS200	chr5:41509783-41510166	S_Shore	7.02289e-05	0.0403796	0.0151832	0.305768	X	0.0282332	0.031805	0.0307488	0.00244691	0.00167203	0.00164094	-0.00251559
chr5:41509783-41510166*S_Shore	cg03803861	5	41511150			PLCXD3	NM_001005473	TSS1500	chr5:41509783-41510166	S_Shore	7.02289e-05	2.41872e-06	0.0151832	0.00555433	X	0.0622613	0.283125	0.384105	0.025169	0.092463	0.0192759	-0.321844
chr16:88803802-88804112*Island	cg06988897	16	88803803			FAM38A	NM_001142864	Body	chr16:88803802-88804112	Island	0.000104557	0.321664	0.0151832	0.665279	X	0.112819	0.225307	0.111744	0.0779655	0.0235548	0.0116414	0.00107457
chr16:88803802-88804112*Island	cg00973732	16	88803885			FAM38A	NM_001142864	Body	chr16:88803802-88804112	Island	0.000104557	0.0309039	0.0151832	0.270157	X	0.0207867	0.0224987	0.0223833	0.00140499	2.91527e-06	0.000561795	-0.00159653
chr16:88803802-88804112*Island	cg03062760	16	88803931		rs68064929	FAM38A	NM_001142864	Body	chr16:88803802-88804112	Island	0.000104557	7.96766e-06	0.0151832	0.00963986	X	0.0583776	0.152254	0.153206	0.0156077	0.0452798	0.0101789	-0.0948286
chr16:88803802-88804112*Island	cg26748794	16	88804051			FAM38A	NM_001142864	Body	chr16:88803802-88804112	Island	0.000104557	0.0231457	0.0151832	0.235536	X	0.0540321	0.163703	0.097448	0.0250138	0.10338	0.00900418	-0.0434159
chr2:220143879-220144633*N_Shore	cg26258152	2	220142610			DNAJB2;DNAJB2	NM_001039550;NM_006736	TSS1500;TSS1500	chr2:220143879-220144633	N_Shore	7.82317e-05	0.00311221	0.0160915	0.101941	X	0.0441581	0.0534855	0.050283	0.00310687	0.00310482	0.00367308	-0.00612493
chr2:220143879-220144633*N_Shore	cg05792884	2	220142691			DNAJB2;DNAJB2	NM_001039550;NM_006736	TSS1500;TSS1500	chr2:220143879-220144633	N_Shore	7.82317e-05	0.0883412	0.0160915	0.427703	X	0.0452867	0.0555561	0.0488423	0.00421291	0.00236892	0.00873224	-0.00355564
chr2:220143879-220144633*N_Shore	cg03922748	2	220142903			DNAJB2;DNAJB2	NM_001039550;NM_006736	TSS1500;TSS1500	chr2:220143879-220144633	N_Shore	7.82317e-05	2.41106e-05	0.0160915	0.0155224	X	0.13506	0.478813	0.6939	0.10233	0.0284075	0.022889	-0.55884
chr2:220143879-220144633*N_Shore	cg13388731	2	220143225			DNAJB2;DNAJB2	NM_001039550;NM_006736	TSS1500;TSS1500	chr2:220143879-220144633	N_Shore	7.82317e-05	0.99048	0.0160915	0.996399	X	0.645442	0.691221	0.613805	0.114972	0.0145712	0.0217949	0.0316371
chr2:220143879-220144633*N_Shore	cg03465285	2	220143840			DNAJB2;DNAJB2	NM_006736;NM_001039550	TSS200;TSS200	chr2:220143879-220144633	N_Shore	7.82317e-05	0.00790921	0.0160915	0.145738	X	0.0222989	0.0208327	0.0212762	0.000713272	0.000631408	0.000275691	0.00102269
chr19:49403222-49403618*Island	cg05015176	19	49403253	rs57031246		TULP2;NUCB1	NM_003323;NM_006184	TSS1500;TSS1500	chr19:49403222-49403618	Island	8.60421e-05	0.112225	0.0171743	0.469778	X	0.0691738	0.0677177	0.0954444	0.0140169	0.0103782	0.00188829	-0.0262706
chr19:49403222-49403618*Island	cg27057602	19	49403306		rs57031246	TULP2;NUCB1	NM_003323;NM_006184	TSS1500;TSS1500	chr19:49403222-49403618	Island	8.60421e-05	2.26258e-05	0.0171743	0.0150779	X	0.0377218	0.058697	0.0627982	0.00492172	0.00492113	0.00711472	-0.0250763
chr19:49403222-49403618*Island	cg09937366	19	49403382			TULP2;NUCB1	NM_003323;NM_006184	TSS1500;TSS1500	chr19:49403222-49403618	Island	8.60421e-05	0.132656	0.0171743	0.499802	X	0.0372192	0.0357752	0.0337411	0.00338714	0.00169888	0.000535214	0.00347806
chr19:49403222-49403618*Island	cg22768531	19	49403500			NUCB1	NM_006184	TSS1500	chr19:49403222-49403618	Island	8.60421e-05	0.734781	0.0171743	0.891959	X	0.0381625	0.0393366	0.0384689	0.00373261	0.00201789	0.00265185	-0.000306392
chr19:49403222-49403618*Island	cg19245943	19	49403549			NUCB1	NM_006184	TSS1500	chr19:49403222-49403618	Island	8.60421e-05	0.150157	0.0171743	0.522095	X	0.0338915	0.0320017	0.0305669	0.00330976	0.0039745	0.00185131	0.00332459
chr6:168956417-168957200*N_Shore	cg12679792	6	168954578			SMOC2;SMOC2	NM_022138;NM_001166412	Body;Body	chr6:168956417-168957200	N_Shore	0.000128841	7.94538e-06	0.0171743	0.00963986	X	0.284768	0.492363	0.44324	0.0388657	0.00907422	0.0243084	-0.158471
chr6:168956417-168957200*N_Shore	cg19755767	6	168954782			SMOC2;SMOC2	NM_022138;NM_001166412	Body;Body	chr6:168956417-168957200	N_Shore	0.000128841	0.00313557	0.0171743	0.102115	X	0.247628	0.390921	0.324789	0.0488182	0.0348144	0.0101063	-0.0771613
chr6:168956417-168957200*N_Shore	cg01927730	6	168955764	rs73789107		SMOC2;SMOC2	NM_022138;NM_001166412	Body;Body	chr6:168956417-168957200	N_Shore	0.000128841	0.000220545	0.0171743	0.0358626	X	0.648329	0.801112	0.787715	0.0516765	0.0505448	0.0163376	-0.139386
chr6:168956417-168957200*N_Shore	cg23346787	6	168955848			SMOC2;SMOC2	NM_022138;NM_001166412	Body;Body	chr6:168956417-168957200	N_Shore	0.000128841	0.0126981	0.0171743	0.178509	X	0.69282	0.830602	0.777275	0.072672	0.019789	0.00641419	-0.0844544
chr12:6657727-6657973*S_Shore	cg13298466	12	6658164	rs73264803		IFFO1;IFFO1;IFFO1;IFFO1	NM_080730;NM_080731;NM_001039670;NM_080731	Body;1stExon;Body;5'UTR	chr12:6657727-6657973	S_Shore	4.44394e-05	4.50204e-07	0.0173462	0.00239076	X	0.128105	0.384769	0.380276	0.0481043	0.00981972	0.0126805	-0.25217
chr12:6657727-6657973*S_Shore	cg21440776	12	6658378			IFFO1;IFFO1;IFFO1	NM_080730;NM_080731;NM_001039670	Body;TSS200;Body	chr12:6657727-6657973	S_Shore	4.44394e-05	0.244835	0.0173462	0.612234	X	0.0700016	0.0635628	0.0639876	0.0103836	0.0069859	0.00415834	0.00601397
chr12:6657727-6657973*S_Shore	cg17281677	12	6658557			IFFO1;IFFO1;IFFO1	NM_080730;NM_080731;NM_001039670	Body;TSS1500;Body	chr12:6657727-6657973	S_Shore	4.44394e-05	0.000297473	0.0173462	0.039772	X	0.191642	0.378272	0.426493	0.0838738	0.02716	0.017051	-0.234852
chr12:6657727-6657973*S_Shore	cg21638533	12	6658625			IFFO1;IFFO1;IFFO1	NM_080730;NM_080731;NM_001039670	Body;TSS1500;Body	chr12:6657727-6657973	S_Shore	4.44394e-05	0.0153083	0.0173462	0.194161	X	0.722319	0.784005	0.858956	0.0697184	0.0482514	0.0185388	-0.136637
chr12:6657727-6657973*S_Shore	cg01822585	12	6658846			IFFO1;IFFO1;IFFO1	NM_080730;NM_080731;NM_001039670	Body;TSS1500;Body	chr12:6657727-6657973	S_Shore	4.44394e-05	0.144119	0.0173462	0.513977	X	0.701598	0.733036	0.782881	0.0805936	0.0345197	0.0167498	-0.0812822
chr12:6657727-6657973*S_Shore	cg23729277	12	6658945			IFFO1;IFFO1;IFFO1	NM_080730;NM_080731;NM_001039670	Body;TSS1500;Body	chr12:6657727-6657973	S_Shore	4.44394e-05	0.00585039	0.0173462	0.129754	X	0.83918	0.797465	0.791269	0.0281173	0.00981908	0.00569222	0.0479111
chr12:6657727-6657973*S_Shore	cg13549277	12	6659520			IFFO1;IFFO1;IFFO1	NM_080730;NM_080731;NM_001039670	Body;TSS1500;Body	chr12:6657727-6657973	S_Shore	4.44394e-05	0.0695707	0.0173462	0.387678	X	0.882078	0.927615	0.905773	0.0327968	0.00753041	0.0131719	-0.0236955
chr12:6657727-6657973*S_Shore	cg10838410	12	6659524			IFFO1;IFFO1;IFFO1	NM_080730;NM_080731;NM_001039670	Body;TSS1500;Body	chr12:6657727-6657973	S_Shore	4.44394e-05	0.303093	0.0173462	0.652472	X	0.905802	0.93919	0.939415	0.0680366	0.00134435	0.0039184	-0.0336127
chr2:133343114-133343382*Island	cg08104981	2	133343149			GPR39	NM_001508	Body	chr2:133343114-133343382	Island	0.00013687	0.319941	0.0174615	0.664027	X	0.943682	0.983917	0.981633	0.0818571	0.00269584	0.00156122	-0.037951
chr2:133343114-133343382*Island	cg05062023	2	133343274			GPR39	NM_001508	Body	chr2:133343114-133343382	Island	0.00013687	0.000505977	0.0174615	0.0484407	X	0.574119	0.710376	0.659092	0.0368947	0.0363008	0.00809731	-0.0849728
chr2:133343114-133343382*Island	cg02552292	2	133343308			GPR39	NM_001508	Body	chr2:133343114-133343382	Island	0.00013687	0.00426823	0.0174615	0.114784	X	0.848946	0.953697	0.937263	0.055347	0.0198837	0.0127743	-0.0883171
chr2:133343114-133343382*Island	cg09353251	2	133343373			GPR39	NM_001508	Body	chr2:133343114-133343382	Island	0.00013687	0.409071	0.0174615	0.718974	X	0.65546	0.713917	0.66471	0.069603	0.00807767	0.0205762	-0.00924951
chr19:44172916-44173252*S_Shore	cg06540636	19	44174071			PLAUR;PLAUR;PLAUR	NM_002659;NM_001005376;NM_001005377	Body;Body;Body	chr19:44172916-44173252	S_Shore	9.18718e-05	0.410847	0.0175012	0.719958	X	0.0444442	0.0434365	0.0482465	0.0030072	0.00185806	0.00520654	-0.0038023
chr19:44172916-44173252*S_Shore	cg14526204	19	44174404			PLAUR;PLAUR;PLAUR;PLAUR;PLAUR;PLAUR	NM_001005376;NM_002659;NM_001005377;NM_002659;NM_001005376;NM_001005377	5'UTR;1stExon;5'UTR;5'UTR;1stExon;1stExon	chr19:44172916-44173252	S_Shore	9.18718e-05	0.72318	0.0175012	0.886508	X	0.0294206	0.0294853	0.0300937	0.00213043	0.00325635	0.00106976	-0.000673072
chr19:44172916-44173252*S_Shore	cg23211714	19	44174495			PLAUR;PLAUR;PLAUR;PLAUR;PLAUR;PLAUR	NM_001005376;NM_002659;NM_001005377;NM_002659;NM_001005376;NM_001005377	5'UTR;1stExon;5'UTR;5'UTR;1stExon;1stExon	chr19:44172916-44173252	S_Shore	9.18718e-05	0.874099	0.0175012	0.95205	X	0.032051	0.0370962	0.0293425	0.00377107	0.00194932	0.00214309	0.0027085
chr19:44172916-44173252*S_Shore	cg20445035	19	44174593			PLAUR;PLAUR;PLAUR	NM_001005377;NM_002659;NM_001005376	TSS200;TSS200;TSS200	chr19:44172916-44173252	S_Shore	9.18718e-05	0.234088	0.0175012	0.603239	X	0.0472547	0.053508	0.0578225	0.0140726	0.00623364	0.0092871	-0.0105678
chr19:44172916-44173252*S_Shore	cg17168630	19	44174930	rs4251803		PLAUR;PLAUR;PLAUR	NM_001005377;NM_002659;NM_001005376	TSS1500;TSS1500;TSS1500	chr19:44172916-44173252	S_Shore	9.18718e-05	1.71592e-06	0.0175012	0.00484947	X	0.164315	0.465271	0.52781	0.0641141	0.0364011	0.040598	-0.363496
chr5:169578-169798*N_Shore	cg02009228	5	168471	rs890987		PLEKHG4B	NM_052909	Body	chr5:169578-169798	N_Shore	0.000275991	0.121834	0.0175012	0.483829	X	0.766843	0.762999	0.65303	0.0741519	0.0448921	0.0111583	0.113813
chr5:169578-169798*N_Shore	cg05155047	5	168719	rs7725504		PLEKHG4B	NM_052909	Body	chr5:169578-169798	N_Shore	0.000275991	0.386291	0.0175012	0.705836	X	0.0274091	0.0410763	0.0249149	0.00572912	0.00692079	0.000998925	0.00249415
chr5:169578-169798*N_Shore	cg01767200	5	169434			PLEKHG4B	NM_052909	Body	chr5:169578-169798	N_Shore	0.000275991	3.23324e-06	0.0175012	0.00646393	X	0.909125	0.647933	0.681398	0.0305852	0.100474	0.0371947	0.227727
chr2:240153476-240153792*N_Shore	cg25652742	2	240152334			HDAC4	NM_006037	Body	chr2:240153476-240153792	N_Shore	0.000139794	0.548494	0.0175954	0.797767	X	0.559175	0.509112	0.482034	0.234553	0.00863617	0.0275076	0.0771417
chr2:240153476-240153792*N_Shore	cg05997414	2	240152476			HDAC4	NM_006037	Body	chr2:240153476-240153792	N_Shore	0.000139794	1.51257e-05	0.0175954	0.0128518	X	0.899064	0.775328	0.760744	0.0326599	0.00873815	0.0294965	0.13832
chr2:240153476-240153792*N_Shore	cg09681977	2	240153103			HDAC4	NM_006037	Body	chr2:240153476-240153792	N_Shore	0.000139794	0.789623	0.0175954	0.916759	X	0.892426	0.878407	0.889934	0.0533457	0.0471181	0.00830367	0.00249203
chr2:240153476-240153792*N_Shore	cg16138690	2	240153337		rs1666866	HDAC4	NM_006037	Body	chr2:240153476-240153792	N_Shore	0.000139794	0.400373	0.0175954	0.713973	X	0.973406	0.971602	0.972521	0.00218878	0.000466145	0.00382759	0.000884565
chr1:228003827-228004083*N_Shore	cg03651877	1	228003072			PRSS38	NM_183062	TSS1500	chr1:228003827-228004083	N_Shore	0.000146795	0.852648	0.0180009	0.94356	X	0.727195	0.748869	0.702537	0.0418187	0.126183	0.023764	0.024658
chr1:228003827-228004083*N_Shore	cg12638695	1	228003393			PRSS38	NM_183062	TSS200	chr1:228003827-228004083	N_Shore	0.000146795	0.000770357	0.0180009	0.057041	X	0.741284	0.850417	0.830965	0.0414941	0.0333213	0.0130511	-0.0896808
chr1:228003827-228004083*N_Shore	cg20342082	1	228003402			PRSS38	NM_183062	TSS200	chr1:228003827-228004083	N_Shore	0.000146795	0.00278932	0.0180009	0.0967539	X	0.613735	0.714714	0.707092	0.0514616	0.0132009	0.0260464	-0.0933568
chr1:228003827-228004083*N_Shore	cg15588905	1	228003435		rs79071093	PRSS38	NM_183062	1stExon	chr1:228003827-228004083	N_Shore	0.000146795	0.000183553	0.0180009	0.0336741	X	0.603467	0.692965	0.696493	0.0306936	0.0401651	0.00731683	-0.0930258
chr9:139888934-139890343*Island	cg14408173	9	139889131			CLIC3	NM_004669	3'UTR	chr9:139888934-139890343	Island	0.000148705	0.379193	0.018037	0.701562	X	0.869924	0.962643	0.94089	0.190594	0.00478113	0.00793865	-0.0709657
chr9:139888934-139890343*Island	cg13423383	9	139889616			CLIC3	NM_004669	Body	chr9:139888934-139890343	Island	0.000148705	0.0035101	0.018037	0.106696	X	0.239631	0.449258	0.487206	0.132772	0.0271659	0.0233901	-0.247575
chr9:139888934-139890343*Island	cg04471485	9	139889789			CLIC3	NM_004669	Body	chr9:139888934-139890343	Island	0.000148705	0.000363364	0.018037	0.0420658	X	0.2063	0.335331	0.451466	0.0642269	0.01343	0.0135804	-0.245166
chr9:139888934-139890343*Island	cg06204126	9	139890188			CLIC3	NM_004669	Body	chr9:139888934-139890343	Island	0.000148705	0.0238973	0.018037	0.239296	X	0.124124	0.139243	0.234213	0.0409068	0.00536633	0.0163788	-0.110089
chr6:30852102-30852676*S_Shore	cg11977634	6	30852699	rs9468842		DDR1;DDR1	NM_013993;NM_001954	5'UTR;5'UTR	chr6:30852102-30852676	S_Shore	1.55735e-05	0.830725	0.018191	0.934587	X	0.0201482	0.0245822	0.0179787	0.00227298	0.00677697	0.00167705	0.0021695
chr6:30852102-30852676*S_Shore	cg06012011	6	30852761			DDR1;DDR1	NM_013993;NM_001954	5'UTR;5'UTR	chr6:30852102-30852676	S_Shore	1.55735e-05	0.632974	0.018191	0.842094	X	0.0707261	0.0757654	0.0700448	0.0057599	6.69443e-05	0.00600645	0.000681247
chr6:30852102-30852676*S_Shore	cg09281154	6	30852777			DDR1;DDR1	NM_013993;NM_001954	5'UTR;5'UTR	chr6:30852102-30852676	S_Shore	1.55735e-05	0.314652	0.018191	0.660266	X	0.038937	0.0405957	0.0302414	0.00799404	0.0033411	0.00286672	0.00869562
chr6:30852102-30852676*S_Shore	cg08684361	6	30852823			DDR1;DDR1	NM_013993;NM_001954	5'UTR;5'UTR	chr6:30852102-30852676	S_Shore	1.55735e-05	0.80305	0.018191	0.922773	X	0.0455948	0.0469347	0.0389797	0.0291243	0.00809236	0.00220811	0.00661513
chr6:30852102-30852676*S_Shore	cg12847793	6	30852874			DDR1;DDR1	NM_013993;NM_001954	5'UTR;5'UTR	chr6:30852102-30852676	S_Shore	1.55735e-05	0.749633	0.018191	0.898607	X	0.123296	0.0804158	0.174421	0.0802588	0.0126827	0.00839981	-0.0511243
chr6:30852102-30852676*S_Shore	cg13660719	6	30852963			DDR1;DDR1	NM_013993;NM_001954	5'UTR;5'UTR	chr6:30852102-30852676	S_Shore	1.55735e-05	0.376858	0.018191	0.700448	X	0.087496	0.0929353	0.10842	0.0336815	0.00441046	0.0119624	-0.0209242
chr6:30852102-30852676*S_Shore	cg13695585	6	30853014			DDR1;DDR1	NM_013993;NM_001954	5'UTR;5'UTR	chr6:30852102-30852676	S_Shore	1.55735e-05	1.43165e-05	0.018191	0.0127526	X	0.0964593	0.243795	0.335969	0.0347487	0.0459157	0.00329713	-0.23951
chr6:30852102-30852676*S_Shore	cg07939626	6	30853073			DDR1;DDR1	NM_013993;NM_001954	5'UTR;5'UTR	chr6:30852102-30852676	S_Shore	1.55735e-05	0.0287594	0.018191	0.261159	X	0.114329	0.174397	0.330709	0.112686	0.00849581	0.0144924	-0.21638
chr6:30852102-30852676*S_Shore	cg12308216	6	30853255			DDR1;DDR1	NM_013993;NM_001954	5'UTR;5'UTR	chr6:30852102-30852676	S_Shore	1.55735e-05	0.359469	0.018191	0.688887	X	0.124854	0.128918	0.153878	0.0412418	0.0221031	0.00326863	-0.0290249
chr6:30852102-30852676*S_Shore	cg20955507	6	30853258			DDR1;DDR1	NM_013993;NM_001954	5'UTR;5'UTR	chr6:30852102-30852676	S_Shore	1.55735e-05	0.0049261	0.018191	0.121472	X	0.112545	0.171565	0.279878	0.043898	0.0956643	0.0011123	-0.167333
chr6:30852102-30852676*S_Shore	cg22485298	6	30853333			DDR1;DDR1	NM_013993;NM_001954	5'UTR;5'UTR	chr6:30852102-30852676	S_Shore	1.55735e-05	0.179065	0.018191	0.555105	X	0.190593	0.224587	0.362855	0.164502	0.0516705	0.0393906	-0.172263
chr6:30852102-30852676*S_Shore	cg25607383	6	30853569			DDR1;DDR1	NM_013993;NM_001954	5'UTR;5'UTR	chr6:30852102-30852676	S_Shore	1.55735e-05	0.706825	0.018191	0.878456	X	0.211824	0.150392	0.298621	0.14125	0.0345196	0.00311343	-0.0867968
chr6:30852102-30852676*S_Shore	cg11975790	6	30853608			DDR1;DDR1	NM_013993;NM_001954	5'UTR;5'UTR	chr6:30852102-30852676	S_Shore	1.55735e-05	0.154477	0.018191	0.527741	X	0.0977676	0.0865993	0.0802494	0.0190332	0.0100856	0.014728	0.0175182
chr6:30852102-30852676*S_Shore	cg16215084	6	30853948			DDR1;DDR1	NM_013993;NM_001954	5'UTR;5'UTR	chr6:30852102-30852676	S_Shore	1.55735e-05	0.614241	0.018191	0.832421	X	0.0633588	0.0666519	0.0425055	0.043324	0.0391513	0.00254236	0.0208534
chr6:30852102-30852676*S_Shore	cg25251478	6	30853959			DDR1;DDR1	NM_013993;NM_001954	5'UTR;5'UTR	chr6:30852102-30852676	S_Shore	1.55735e-05	0.858813	0.018191	0.946015	X	0.135933	0.162549	0.108836	0.0615018	0.0330257	0.0126552	0.0270969
chr6:30852102-30852676*S_Shore	cg26321999	6	30854011			DDR1;DDR1	NM_013993;NM_001954	5'UTR;5'UTR	chr6:30852102-30852676	S_Shore	1.55735e-05	0.907432	0.018191	0.965148	X	0.0486345	0.0485306	0.0494048	0.00617778	0.00132377	0.00809813	-0.000770302
chr6:30852102-30852676*S_Shore	cg00934322	6	30854109			DDR1;DDR1	NM_013993;NM_001954	5'UTR;5'UTR	chr6:30852102-30852676	S_Shore	1.55735e-05	0.000133501	0.018191	0.0295394	X	0.0853499	0.238947	0.184015	0.0211267	0.0715186	0.014282	-0.0986648
chr6:30852102-30852676*S_Shore	cg07187855	6	30854161			DDR1;DDR1	NM_013993;NM_001954	5'UTR;5'UTR	chr6:30852102-30852676	S_Shore	1.55735e-05	0.964467	0.018191	0.986877	X	0.0582884	0.0784841	0.0435446	0.0334037	0.00729474	0.00403928	0.0147438
chr6:30852102-30852676*S_Shore	cg24566261	6	30854164			DDR1;DDR1	NM_013993;NM_001954	5'UTR;5'UTR	chr6:30852102-30852676	S_Shore	1.55735e-05	0.580245	0.018191	0.814483	X	0.223765	0.282074	0.123477	0.123059	0.0129887	0.00338737	0.100288
chr6:30852102-30852676*S_Shore	cg09965419	6	30854186			DDR1;DDR1	NM_013993;NM_001954	5'UTR;5'UTR	chr6:30852102-30852676	S_Shore	1.55735e-05	0.663291	0.018191	0.857389	X	0.270996	0.308243	0.275094	0.0835685	0.0168753	0.00903858	-0.00409795
chr6:30852102-30852676*S_Shore	cg17091577	6	30854233			DDR1;DDR1	NM_013993;NM_001954	5'UTR;5'UTR	chr6:30852102-30852676	S_Shore	1.55735e-05	0.00094883	0.018191	0.0618954	X	0.125506	0.211117	0.270163	0.0480225	0.0429384	0.00849384	-0.144656
chr6:30852102-30852676*S_Shore	cg15656686	6	30854551			DDR1;DDR1	NM_013993;NM_001954	5'UTR;5'UTR	chr6:30852102-30852676	S_Shore	1.55735e-05	0.682965	0.018191	0.867155	X	0.550531	0.663857	0.418346	0.139427	0.0358631	0.00862743	0.132185
chr17:74378848-74382513*Island	cg06185817	17	74379499			SPHK1;SPHK1;SPHK1	NM_182965;NM_021972;NM_001142601	TSS1500;TSS1500;TSS1500	chr17:74378848-74382513	Island	2.11082e-05	0.558437	0.018191	0.80289	X	0.0231149	0.0242122	0.0234591	0.00182444	0.00024017	0.00249512	-0.000344194
chr17:74378848-74382513*Island	cg17399352	17	74379779			SPHK1;SPHK1;SPHK1	NM_182965;NM_021972;NM_001142601	TSS1500;TSS1500;TSS1500	chr17:74378848-74382513	Island	2.11082e-05	0.635966	0.018191	0.843539	X	0.0406597	0.0387983	0.044786	0.00552005	0.00471418	0.00770559	-0.00412628
chr17:74378848-74382513*Island	cg12071806	17	74379872			SPHK1;SPHK1;SPHK1;SPHK1	NM_182965;NM_021972;NM_001142601;NM_001142602	TSS1500;TSS1500;TSS1500;TSS1500	chr17:74378848-74382513	Island	2.11082e-05	0.9448	0.018191	0.979468	X	0.0398464	0.0414379	0.0384857	0.00388069	0.00205714	0.0064018	0.00136065
chr17:74378848-74382513*Island	cg11750080	17	74379913			SPHK1;SPHK1;SPHK1;SPHK1	NM_182965;NM_021972;NM_001142601;NM_001142602	TSS1500;TSS1500;TSS1500;TSS1500	chr17:74378848-74382513	Island	2.11082e-05	0.0854763	0.018191	0.421315	X	0.053617	0.0547604	0.0582622	0.00313396	0.00019622	0.00230731	-0.00464521
chr17:74378848-74382513*Island	cg07775675	17	74379922			SPHK1;SPHK1;SPHK1;SPHK1	NM_182965;NM_021972;NM_001142601;NM_001142602	TSS1500;TSS1500;TSS1500;TSS1500	chr17:74378848-74382513	Island	2.11082e-05	0.516847	0.018191	0.780563	X	0.0746051	0.0806831	0.0642792	0.00929111	0.00100637	0.00606292	0.0103259
chr17:74378848-74382513*Island	cg27502066	17	74380231			SPHK1;SPHK1;SPHK1;SPHK1	NM_182965;NM_021972;NM_001142601;NM_001142602	TSS1500;TSS1500;TSS1500;TSS1500	chr17:74378848-74382513	Island	2.11082e-05	0.31353	0.018191	0.659412	X	0.0818706	0.0942778	0.096073	0.0242088	0.0324574	0.0082154	-0.0142024
chr17:74378848-74382513*Island	cg19041132	17	74380824			SPHK1;SPHK1;SPHK1;SPHK1;SPHK1;SPHK1;SPHK1	NM_182965;NM_001142601;NM_182965;NM_021972;NM_021972;NM_001142601;NM_001142602	5'UTR;1stExon;1stExon;1stExon;5'UTR;5'UTR;TSS1500	chr17:74378848-74382513	Island	2.11082e-05	0.851254	0.018191	0.942907	X	0.0215799	0.022422	0.0213241	0.00122515	0.00274178	0.00206292	0.000255817
chr17:74378848-74382513*Island	cg07625129	17	74380829			SPHK1;SPHK1;SPHK1;SPHK1;SPHK1;SPHK1;SPHK1	NM_182965;NM_001142601;NM_182965;NM_021972;NM_021972;NM_001142601;NM_001142602	5'UTR;1stExon;1stExon;1stExon;5'UTR;5'UTR;TSS1500	chr17:74378848-74382513	Island	2.11082e-05	0.697454	0.018191	0.874231	X	0.0149026	0.0157978	0.0147486	0.00122238	0.000883329	0.000945326	0.000154059
chr17:74378848-74382513*Island	cg11001059	17	74380860			SPHK1;SPHK1;SPHK1;SPHK1;SPHK1;SPHK1;SPHK1	NM_182965;NM_001142601;NM_182965;NM_021972;NM_021972;NM_001142601;NM_001142602	5'UTR;1stExon;1stExon;1stExon;5'UTR;5'UTR;TSS1500	chr17:74378848-74382513	Island	2.11082e-05	0.989644	0.018191	0.996157	X	0.0408913	0.0451063	0.0380062	0.00654171	0.00360982	0.00143838	0.00288511
chr17:74378848-74382513*Island	cg13581759	17	74381133			SPHK1;SPHK1;SPHK1;SPHK1;SPHK1	NM_182965;NM_001142602;NM_182965;NM_021972;NM_001142601	5'UTR;TSS200;1stExon;5'UTR;5'UTR	chr17:74378848-74382513	Island	2.11082e-05	0.820344	0.018191	0.930162	X	0.0652167	0.0605983	0.0660677	0.0113192	0.0102356	0.00496533	-0.000851032
chr17:74378848-74382513*Island	cg15048534	17	74381192			SPHK1;SPHK1;SPHK1;SPHK1	NM_001142602;NM_182965;NM_021972;NM_001142601	TSS200;1stExon;5'UTR;5'UTR	chr17:74378848-74382513	Island	2.11082e-05	0.339637	0.018191	0.676595	X	0.057831	0.0520432	0.0558954	0.00696121	0.00482944	0.00305833	0.00193558
chr17:74378848-74382513*Island	cg14457599	17	74381214			SPHK1;SPHK1;SPHK1;SPHK1	NM_001142602;NM_182965;NM_021972;NM_001142601	TSS200;1stExon;5'UTR;5'UTR	chr17:74378848-74382513	Island	2.11082e-05	0.669253	0.018191	0.860195	X	0.0206127	0.0207102	0.0213484	0.00215509	0.00149483	0.0014445	-0.00073573
chr17:74378848-74382513*Island	cg05447483	17	74381280			SPHK1;SPHK1;SPHK1;SPHK1	NM_001142602;NM_021972;NM_001142601;NM_182965	TSS200;5'UTR;5'UTR;Body	chr17:74378848-74382513	Island	2.11082e-05	0.362377	0.018191	0.690837	X	0.0210543	0.0228475	0.0212263	0.00137572	0.000653406	0.00181942	-0.000172047
chr17:74378848-74382513*Island	cg26925114	17	74381380			SPHK1;SPHK1;SPHK1;SPHK1;SPHK1	NM_001142602;NM_021972;NM_001142602;NM_001142601;NM_182965	1stExon;5'UTR;5'UTR;5'UTR;Body	chr17:74378848-74382513	Island	2.11082e-05	0.0503231	0.018191	0.338059	X	0.0788902	0.0749596	0.0681859	0.00647084	0.00701671	0.00326098	0.0107043
chr17:74378848-74382513*Island	cg26442874	17	74381784			SPHK1;SPHK1;SPHK1;SPHK1	NM_021972;NM_001142602;NM_001142601;NM_182965	Body;Body;Body;Body	chr17:74378848-74382513	Island	2.11082e-05	0.00547946	0.018191	0.126465	X	0.0558558	0.086445	0.276939	0.0140796	0.0669763	0.00262567	-0.221084
chr17:74378848-74382513*Island	cg02042605	17	74382166			SPHK1;SPHK1;SPHK1;SPHK1	NM_021972;NM_001142602;NM_001142601;NM_182965	Body;Body;Body;Body	chr17:74378848-74382513	Island	2.11082e-05	0.853653	0.018191	0.943945	X	0.0465962	0.0480892	0.0463858	0.00499755	0.00216476	0.00335955	0.000210329
chr17:74378848-74382513*Island	cg11499699	17	74382495		rs55733020	SPHK1;SPHK1;SPHK1;SPHK1	NM_021972;NM_001142602;NM_001142601;NM_182965	Body;Body;Body;Body	chr17:74378848-74382513	Island	2.11082e-05	8.19899e-05	0.018191	0.0253203	X	0.173616	0.387302	0.331872	0.0570321	0.00328712	0.0106712	-0.158256
chr17:74928710-74928922*Island	cg20621447	17	74928711			MGAT5B;MGAT5B	NM_144677;NM_198955	Body;Body	chr17:74928710-74928922	Island	0.000111873	0.404968	0.0183379	0.71658	X	0.696735	0.799427	0.694197	0.0871118	0.0381094	0.00663868	0.0025381
chr17:74928710-74928922*Island	cg15280456	17	74928737	rs79286496		MGAT5B;MGAT5B	NM_144677;NM_198955	Body;Body	chr17:74928710-74928922	Island	0.000111873	0.000244725	0.0183379	0.0370649	X	0.686401	0.844715	0.86065	0.0649618	0.0106544	0.0219597	-0.174249
chr17:74928710-74928922*Island	cg14132013	17	74928789			MGAT5B;MGAT5B	NM_144677;NM_198955	Body;Body	chr17:74928710-74928922	Island	0.000111873	0.000752563	0.0183379	0.0565864	X	0.701383	0.822951	0.827109	0.056741	0.0104965	0.0111714	-0.125726
chr17:74928710-74928922*Island	cg05338930	17	74928833			MGAT5B;MGAT5B	NM_144677;NM_198955	Body;Body	chr17:74928710-74928922	Island	0.000111873	0.182967	0.0183379	0.559022	X	0.86225	0.928307	0.884509	0.0526515	0.0450972	0.0280405	-0.022259
chr17:74928710-74928922*Island	cg24011501	17	74928863			MGAT5B;MGAT5B	NM_144677;NM_198955	Body;Body	chr17:74928710-74928922	Island	0.000111873	0.0986457	0.0183379	0.446961	X	0.941498	0.952259	0.89304	0.00562498	0.0145612	0.0198469	0.0484586
chr6:32097820-32098086*N_Shelf	cg14426672	6	32093854			ATF6B;ATF6B	NM_004381;NM_001136153	Body;Body	chr6:32097820-32098086	N_Shelf	1.71698e-05	0.00295472	0.018485	0.0994069	X	0.862453	0.827855	0.794732	0.0263887	0.00185464	0.00968859	0.067721
chr6:32097820-32098086*N_Shelf	cg04136321	6	32093933			ATF6B;ATF6B	NM_004381;NM_001136153	Body;Body	chr6:32097820-32098086	N_Shelf	1.71698e-05	0.0124248	0.018485	0.176951	X	0.693575	0.801978	0.868623	0.0986799	0.071296	0.0169406	-0.175048
chr6:32097820-32098086*N_Shelf	cg22538475	6	32094102			ATF6B;ATF6B	NM_004381;NM_001136153	Body;Body	chr6:32097820-32098086	N_Shelf	1.71698e-05	0.403721	0.018485	0.715933	X	0.948756	0.956529	0.930148	0.016481	0.00313896	0.0027232	0.0186079
chr6:32097820-32098086*N_Shelf	cg00232996	6	32094729			ATF6B;ATF6B	NM_004381;NM_001136153	Body;Body	chr6:32097820-32098086	N_Shelf	1.71698e-05	0.124849	0.018485	0.488342	X	0.748542	0.780669	0.88276	0.11278	0.0381979	0.0133947	-0.134218
chr6:32097820-32098086*N_Shelf	cg08386009	6	32094845			ATF6B;ATF6B	NM_004381;NM_001136153	Body;Body	chr6:32097820-32098086	N_Shelf	1.71698e-05	0.01552	0.018485	0.195386	X	0.166704	0.254039	0.265704	0.0678158	0.0511576	0.0109745	-0.0989999
chr6:32097820-32098086*N_Shelf	cg09845996	6	32094905			ATF6B;ATF6B	NM_004381;NM_001136153	Body;Body	chr6:32097820-32098086	N_Shelf	1.71698e-05	0.45814	0.018485	0.747532	X	0.601192	0.671498	0.645765	0.155557	0.0292931	0.0172368	-0.044573
chr6:32097820-32098086*N_Shelf	cg25392500	6	32094907			ATF6B;ATF6B	NM_004381;NM_001136153	Body;Body	chr6:32097820-32098086	N_Shelf	1.71698e-05	0.0539199	0.018485	0.348274	X	0.72036	0.827836	0.862349	0.127639	0.0363813	0.00224661	-0.141989
chr6:32097820-32098086*N_Shelf	cg04628692	6	32094915			ATF6B;ATF6B	NM_004381;NM_001136153	Body;Body	chr6:32097820-32098086	N_Shelf	1.71698e-05	0.99409	0.018485	0.997664	X	0.699217	0.76527	0.654188	0.164079	0.0568879	0.0147338	0.0450296
chr6:32097820-32098086*N_Shelf	cg24990564	6	32095063			ATF6B;ATF6B	NM_004381;NM_001136153	Body;Body	chr6:32097820-32098086	N_Shelf	1.71698e-05	0.732733	0.018485	0.891032	X	0.637928	0.746729	0.607537	0.145896	0.0104908	0.00795315	0.0303914
chr6:32097820-32098086*N_Shelf	cg08732684	6	32095128			ATF6B;ATF6B	NM_004381;NM_001136153	Body;Body	chr6:32097820-32098086	N_Shelf	1.71698e-05	0.0012261	0.018485	0.0683577	X	0.164666	0.297919	0.363745	0.0791454	0.022936	0.0165891	-0.199079
chr6:32097820-32098086*N_Shelf	cg10007927	6	32095148			ATF6B;ATF6B	NM_004381;NM_001136153	Body;Body	chr6:32097820-32098086	N_Shelf	1.71698e-05	4.08347e-06	0.018485	0.00715377	X	0.112567	0.252588	0.31651	0.0315478	0.016421	0.0118041	-0.203943
chr6:32097820-32098086*N_Shelf	cg23663129	6	32095201			ATF6B;ATF6B	NM_004381;NM_001136153	Body;Body	chr6:32097820-32098086	N_Shelf	1.71698e-05	0.0815749	0.018485	0.413824	X	0.054894	0.0725632	0.0899811	0.0308773	0.00538906	0.00433597	-0.0350871
chr6:32097820-32098086*N_Shelf	cg27629145	6	32095229			ATF6B;ATF6B	NM_004381;NM_001136153	Body;Body	chr6:32097820-32098086	N_Shelf	1.71698e-05	0.00216764	0.018485	0.0868552	X	0.0743105	0.107365	0.159707	0.0253591	0.00560108	0.00525991	-0.0853963
chr6:32097820-32098086*N_Shelf	cg22986222	6	32095276			ATF6B;ATF6B	NM_004381;NM_001136153	Body;Body	chr6:32097820-32098086	N_Shelf	1.71698e-05	0.382087	0.018485	0.703238	X	0.0577832	0.0659689	0.0766077	0.0318914	0.012568	0.0224715	-0.0188244
chr6:32097820-32098086*N_Shelf	cg15343200	6	32095291			ATF6B;ATF6B	NM_004381;NM_001136153	Body;Body	chr6:32097820-32098086	N_Shelf	1.71698e-05	0.0256506	0.018485	0.247469	X	0.0386558	0.0508035	0.0784671	0.00751487	0.00636444	0.0332909	-0.0398112
chr6:32097820-32098086*N_Shelf	cg15018359	6	32095470	rs9380281		ATF6B;ATF6B	NM_004381;NM_001136153	Body;Body	chr6:32097820-32098086	N_Shelf	1.71698e-05	0.74992	0.018485	0.89874	X	0.0612998	0.101796	0.0446808	0.0159562	0.0706497	0.00709722	0.016619
chr6:32097820-32098086*N_Shelf	cg26476217	6	32095545			ATF6B;ATF6B	NM_004381;NM_001136153	Body;Body	chr6:32097820-32098086	N_Shelf	1.71698e-05	0.813804	0.018485	0.927033	X	0.02536	0.0247285	0.0251505	0.00335454	0.000329265	0.00133353	0.000209548
chr6:32097820-32098086*N_Shelf	cg19088555	6	32095548			ATF6B;ATF6B	NM_004381;NM_001136153	Body;Body	chr6:32097820-32098086	N_Shelf	1.71698e-05	0.384816	0.018485	0.70483	X	0.0300346	0.0308659	0.0256832	0.00481935	0.00173025	0.00208811	0.00435146
chr6:32097820-32098086*N_Shelf	cg14581491	6	32095556			ATF6B;ATF6B	NM_004381;NM_001136153	Body;Body	chr6:32097820-32098086	N_Shelf	1.71698e-05	0.262384	0.018485	0.624623	X	0.0191883	0.0191436	0.017083	0.00162557	0.00166337	0.00225982	0.00210531
chr6:32097820-32098086*N_Shelf	cg16289229	6	32095581			ATF6B;ATF6B	NM_004381;NM_001136153	Body;Body	chr6:32097820-32098086	N_Shelf	1.71698e-05	0.330631	0.018485	0.671023	X	0.0147458	0.0141657	0.0163148	0.000909349	0.00143149	0.000861225	-0.00156898
chr6:32097820-32098086*N_Shelf	cg18313478	6	32095616			ATF6B;ATF6B	NM_004381;NM_001136153	Body;Body	chr6:32097820-32098086	N_Shelf	1.71698e-05	0.760504	0.018485	0.90382	X	0.0372697	0.0416608	0.0326441	0.00571858	0.00175404	0.00241763	0.0046256
chr6:32097820-32098086*N_Shelf	cg07617339	6	32095620			ATF6B;ATF6B	NM_004381;NM_001136153	Body;Body	chr6:32097820-32098086	N_Shelf	1.71698e-05	0.34986	0.018485	0.683229	X	0.0394011	0.0372655	0.0300968	0.0140524	0.00189023	0.00178253	0.00930429
chr6:32097820-32098086*N_Shelf	cg08412941	6	32095692			ATF6B;ATF6B	NM_004381;NM_001136153	Body;Body	chr6:32097820-32098086	N_Shelf	1.71698e-05	0.766075	0.018485	0.906531	X	0.0488523	0.0584394	0.0447604	0.00618672	0.0112668	0.00253364	0.00409189
chr6:32097820-32098086*N_Shelf	cg27384587	6	32095761			ATF6B;ATF6B	NM_004381;NM_001136153	Body;Body	chr6:32097820-32098086	N_Shelf	1.71698e-05	0.66084	0.018485	0.85607	X	0.0892118	0.0919549	0.0842656	0.00687814	0.00490536	0.00775812	0.00494622
chr1:40253683-40255172*Island	cg15728256	1	40254184			BMP8B;BMP8B	NM_001720;NM_001720	5'UTR;1stExon	chr1:40253683-40255172	Island	4.67144e-05	0.355289	0.018485	0.686821	X	0.0362052	0.0397798	0.0436453	0.0104701	0.0178221	0.00652936	-0.00744014
chr1:40253683-40255172*Island	cg18108008	1	40254529			BMP8B;BMP8B	NM_001720;NM_001720	5'UTR;1stExon	chr1:40253683-40255172	Island	4.67144e-05	0.562775	0.018485	0.80491	X	0.0532458	0.0649916	0.0337954	0.0180532	0.0283362	0.00392112	0.0194504
chr1:40253683-40255172*Island	cg11201606	1	40254644			BMP8B	NM_001720	TSS200	chr1:40253683-40255172	Island	4.67144e-05	0.0840545	0.018485	0.418555	X	0.0318882	0.0326011	0.0394674	0.00374269	6.62937e-05	0.00471687	-0.00757921
chr1:40253683-40255172*Island	cg18217145	1	40254695			BMP8B	NM_001720	TSS200	chr1:40253683-40255172	Island	4.67144e-05	0.0287644	0.018485	0.261159	X	0.0228158	0.0231805	0.0357788	0.00305081	0.00316865	0.00352316	-0.012963
chr1:40253683-40255172*Island	cg19613400	1	40254712			BMP8B	NM_001720	TSS200	chr1:40253683-40255172	Island	4.67144e-05	0.119632	0.018485	0.480391	X	0.0228549	0.023512	0.0263991	0.00233582	0.000230868	0.00271204	-0.00354428
chr1:40253683-40255172*Island	cg13458335	1	40254859			BMP8B	NM_001720	TSS1500	chr1:40253683-40255172	Island	4.67144e-05	0.0269451	0.018485	0.253486	X	0.0318962	0.0390086	0.04121	0.00678531	0.00425255	0.00212875	-0.00931385
chr1:40253683-40255172*Island	cg04858616	1	40255010			BMP8B	NM_001720	TSS1500	chr1:40253683-40255172	Island	4.67144e-05	0.452786	0.018485	0.744342	X	0.0439367	0.0260585	0.0194796	0.0614152	0.00700216	0.00416478	0.0244571
chr1:40253683-40255172*Island	cg08873266	1	40255052			BMP8B	NM_001720	TSS1500	chr1:40253683-40255172	Island	4.67144e-05	1.12451e-06	0.018485	0.00398105	X	0.0721798	0.180858	0.212046	0.0167284	0.0379468	0.00720347	-0.139866
chr1:40253683-40255172*Island	cg03741406	1	40255103			BMP8B	NM_001720	TSS1500	chr1:40253683-40255172	Island	4.67144e-05	0.556949	0.018485	0.802169	X	0.0526363	0.0579417	0.0542344	0.00928574	0.0126863	0.00524479	-0.00159817
chr1:40253683-40255172*Island	cg08551248	1	40255129			BMP8B	NM_001720	TSS1500	chr1:40253683-40255172	Island	4.67144e-05	0.66287	0.018485	0.857145	X	0.122572	0.130578	0.122201	0.0127571	0.0136574	0.00423336	0.000371569
chr1:40253683-40255172*Island	cg02297616	1	40255140			BMP8B	NM_001720	TSS1500	chr1:40253683-40255172	Island	4.67144e-05	0.00543508	0.018485	0.126132	X	0.153058	0.169229	0.252652	0.0155353	0.0190128	0.00696582	-0.0995934
chr5:110427777-110428270*Island	cg11809897	5	110427798		rs79881201	WDR36	NM_139281	TSS200	chr5:110427777-110428270	Island	6.79858e-05	0.606933	0.018485	0.82885	X	0.14584	0.112653	0.132478	0.0871208	0.0144361	0.0180782	0.0133617
chr5:110427777-110428270*Island	cg00954536	5	110427846			WDR36	NM_139281	TSS200	chr5:110427777-110428270	Island	6.79858e-05	0.115928	0.018485	0.475561	X	0.0587536	0.0582583	0.0480813	0.00637261	0.00702876	0.00241281	0.0106723
chr5:110427777-110428270*Island	cg02656525	5	110427854			WDR36	NM_139281	TSS200	chr5:110427777-110428270	Island	6.79858e-05	0.286783	0.018485	0.641626	X	0.0290515	0.0288664	0.0269941	0.00236122	0.0011151	0.000520163	0.00205745
chr5:110427777-110428270*Island	cg17612948	5	110427863			WDR36	NM_139281	TSS200	chr5:110427777-110428270	Island	6.79858e-05	0.667037	0.018485	0.859329	X	0.0633689	0.0625317	0.0614835	0.00603333	0.00993282	0.000607905	0.00188538
chr5:110427777-110428270*Island	cg01602430	5	110427919			WDR36;WDR36	NM_139281;NM_139281	5'UTR;1stExon	chr5:110427777-110428270	Island	6.79858e-05	2.61659e-05	0.018485	0.0159828	X	0.0696242	0.100498	0.126945	0.00706994	0.00603483	0.0033023	-0.0573205
chr5:110427777-110428270*Island	cg25131453	5	110428033			WDR36	NM_139281	1stExon	chr5:110427777-110428270	Island	6.79858e-05	0.00837587	0.018485	0.149009	X	0.0171309	0.0156563	0.014846	0.0010596	0.00137374	0.000724886	0.00228493
chr5:110427777-110428270*Island	cg24091570	5	110428036	rs35629723		WDR36	NM_139281	1stExon	chr5:110427777-110428270	Island	6.79858e-05	0.708729	0.018485	0.879361	X	0.0628041	0.0717493	0.0533711	0.00864663	9.13613e-05	0.0008574	0.00943299
chr5:110427777-110428270*Island	cg21056475	5	110428269			WDR36	NM_139281	1stExon	chr5:110427777-110428270	Island	6.79858e-05	0.287528	0.018485	0.642131	X	0.0291923	0.0278944	0.0261991	0.00442936	0.000607132	0.00108086	0.00299314
chr7:157937614-157937841*N_Shelf	cg26472973	7	157933681			PTPRN2;PTPRN2;PTPRN2	NM_002847;NM_130842;NM_130843	Body;Body;Body	chr7:157937614-157937841	N_Shelf	6.9957e-05	0.0277697	0.018485	0.256969	X	0.865259	0.901551	0.909937	0.033173	0.0286385	0.00304239	-0.0446773
chr7:157937614-157937841*N_Shelf	cg25319656	7	157933750	rs74559595		PTPRN2;PTPRN2;PTPRN2	NM_002847;NM_130842;NM_130843	Body;Body;Body	chr7:157937614-157937841	N_Shelf	6.9957e-05	1.16549e-06	0.018485	0.00401719	X	0.157216	0.334493	0.362701	0.0266286	0.058139	0.0290889	-0.205485
chr7:157937614-157937841*N_Shelf	cg03308120	7	157933784			PTPRN2;PTPRN2;PTPRN2	NM_002847;NM_130842;NM_130843	Body;Body;Body	chr7:157937614-157937841	N_Shelf	6.9957e-05	0.00059688	0.018485	0.0516707	X	0.0783676	0.13413	0.128024	0.0189334	0.0302192	0.00865497	-0.049656
chr7:157937614-157937841*N_Shelf	cg07979652	7	157934005			PTPRN2;PTPRN2;PTPRN2	NM_002847;NM_130842;NM_130843	Body;Body;Body	chr7:157937614-157937841	N_Shelf	6.9957e-05	0.352769	0.018485	0.685281	X	0.206322	0.316092	0.224448	0.107125	0.114811	0.00516935	-0.0181258
chr7:157937614-157937841*N_Shelf	cg15935227	7	157934685	rs56101516	rs56167747	PTPRN2;PTPRN2;PTPRN2	NM_002847;NM_130842;NM_130843	Body;Body;Body	chr7:157937614-157937841	N_Shelf	6.9957e-05	0.244599	0.018485	0.612012	X	0.530857	0.623532	0.65875	0.198369	0.0883872	0.0296277	-0.127894
chr7:157937614-157937841*N_Shelf	cg13555063	7	157934901	rs4909107		PTPRN2;PTPRN2;PTPRN2	NM_002847;NM_130842;NM_130843	Body;Body;Body	chr7:157937614-157937841	N_Shelf	6.9957e-05	0.26365	0.018485	0.625546	X	0.606316	0.684948	0.618653	0.0605371	0.0623849	0.0108768	-0.0123373
chr7:157937614-157937841*N_Shelf	cg03916382	7	157935049			PTPRN2;PTPRN2;PTPRN2	NM_002847;NM_130842;NM_130843	Body;Body;Body	chr7:157937614-157937841	N_Shelf	6.9957e-05	0.0158525	0.018485	0.197266	X	0.397028	0.482039	0.453067	0.0488445	0.0217847	0.00602672	-0.0560393
chr7:157937614-157937841*N_Shelf	cg00283887	7	157935557		rs78055072	PTPRN2;PTPRN2;PTPRN2	NM_002847;NM_130842;NM_130843	Body;Body;Body	chr7:157937614-157937841	N_Shelf	6.9957e-05	0.857676	0.018485	0.945635	X	0.117345	0.172568	0.0904994	0.0528516	0.07358	0.0167647	0.0268456
chr14:101192851-101193499*S_Shore	cg09971646	14	101194145			DLK1	NM_003836	Body	chr14:101192851-101193499	S_Shore	0.000188768	3.98684e-06	0.018485	0.00715377	X	0.088243	0.296047	0.455138	0.0168115	0.000981317	0.0196661	-0.366895
chr14:101192851-101193499*S_Shore	cg19628497	14	101194267			DLK1	NM_003836	Body	chr14:101192851-101193499	S_Shore	0.000188768	0.000893173	0.018485	0.0600394	X	0.0936181	0.179417	0.321905	0.0488424	0.0244097	0.00778397	-0.228287
chr14:101192851-101193499*S_Shore	cg18279536	14	101194748	rs13329039		DLK1	NM_003836	Body	chr14:101192851-101193499	S_Shore	0.000188768	0.0118155	0.018485	0.17254	X	0.389839	0.465545	0.495419	0.0649761	0.00278701	0.0186742	-0.10558
chr14:101192851-101193499*S_Shore	cg18121862	14	101195312			DLK1	NM_003836	Body	chr14:101192851-101193499	S_Shore	0.000188768	0.0939484	0.018485	0.438613	X	0.766038	0.848773	0.829409	0.0819035	0.0378259	0.0216985	-0.063371
chr12:5936876-5937085*Island	cg21730091	12	5936877			ANO2	NM_020373	Body	chr12:5936876-5937085	Island	0.000363341	0.000437066	0.018485	0.0458752	X	0.404258	0.517828	0.567282	0.0540202	0.044188	0.0110832	-0.163023
chr12:5936876-5937085*Island	cg01443946	12	5936980			ANO2	NM_020373	Body	chr12:5936876-5937085	Island	0.000363341	0.00100599	0.018485	0.0629419	X	0.173457	0.356895	0.447153	0.106305	0.0156265	0.016805	-0.273697
chr12:5936876-5937085*Island	cg24484802	12	5937031			ANO2	NM_020373	Body	chr12:5936876-5937085	Island	0.000363341	1.44395e-05	0.018485	0.0127526	X	0.284275	0.625569	0.697789	0.0975111	0.0667604	0.0379281	-0.413514
chr4:153897051-153897360*Island	cg26236274	4	153897117			FHDC1	NM_033393	Body	chr4:153897051-153897360	Island	0.000372842	0.000357728	0.018485	0.0420273	X	0.843515	0.870331	0.887331	0.00936968	0.00664339	0.0160613	-0.0438154
chr4:153897051-153897360*Island	cg24312986	4	153897216			FHDC1	NM_033393	Body	chr4:153897051-153897360	Island	0.000372842	7.45612e-05	0.018485	0.0245551	X	0.673249	0.794583	0.804484	0.0309104	0.0546018	0.0358145	-0.131234
chr4:153897051-153897360*Island	cg22348066	4	153897316			FHDC1	NM_033393	Body	chr4:153897051-153897360	Island	0.000372842	0.311432	0.018485	0.657959	X	0.923487	0.942485	0.941865	0.0381345	0.00225003	0.00926082	-0.0183779
chr16:1221808-1222208*N_Shore	cg01162915	16	1220067			CACNA1H;CACNA1H	NM_021098;NM_001005407	Body;Body	chr16:1221808-1222208	N_Shore	0.00038719	0.000309498	0.018485	0.0400444	X	0.354019	0.589884	0.477222	0.0424282	0.0383132	0.022554	-0.123204
chr16:1221808-1222208*N_Shore	cg06521960	16	1220382	rs78464638		CACNA1H;CACNA1H	NM_021098;NM_001005407	Body;Body	chr16:1221808-1222208	N_Shore	0.00038719	0.0291607	0.018485	0.262859	X	0.422744	0.542616	0.458826	0.0390047	0.0624513	0.0137026	-0.0360817
chr16:1221808-1222208*N_Shore	cg01383203	16	1220524	rs72775428		CACNA1H;CACNA1H	NM_021098;NM_001005407	Body;Body	chr16:1221808-1222208	N_Shore	0.00038719	0.000350279	0.018485	0.0418581	X	0.264076	0.366411	0.384105	0.0462523	0.00237844	0.00535609	-0.120028
chr12:123380333-123380894*Island	cg20361540	12	123380447			VPS37B	NM_024667	Body	chr12:123380333-123380894	Island	9.23835e-05	0.243756	0.019266	0.61135	X	0.0428822	0.0429419	0.0537636	0.00598741	0.00462406	0.0148194	-0.0108814
chr12:123380333-123380894*Island	cg15164871	12	123380523			VPS37B	NM_024667	1stExon	chr12:123380333-123380894	Island	9.23835e-05	0.603036	0.019266	0.826831	X	0.103774	0.116988	0.0999079	0.00830645	0.00537535	0.00696901	0.00386578
chr12:123380333-123380894*Island	cg26942772	12	123380806			VPS37B	NM_024667	TSS200	chr12:123380333-123380894	Island	9.23835e-05	0.188859	0.019266	0.564651	X	0.0274273	0.0284551	0.0285761	0.00148422	0.000547946	0.00145426	-0.00114887
chr12:123380333-123380894*Island	cg24691904	12	123380870			VPS37B	NM_024667	TSS200	chr12:123380333-123380894	Island	9.23835e-05	0.000371834	0.019266	0.0425812	X	0.0483776	0.087993	0.0906651	0.00807989	0.0342734	0.0105104	-0.0422875
chr12:123380333-123380894*Island	cg10848724	12	123380878			VPS37B	NM_024667	TSS200	chr12:123380333-123380894	Island	9.23835e-05	1.5286e-05	0.019266	0.0129234	X	0.0498755	0.189464	0.149426	0.01468	0.0563195	0.00604322	-0.0995505
chr12:123380333-123380894*Island	cg03434624	12	123380883			VPS37B	NM_024667	TSS200	chr12:123380333-123380894	Island	9.23835e-05	0.000308055	0.019266	0.0400444	X	0.0390576	0.117069	0.0799016	0.00917982	0.0307452	0.00260367	-0.040844
chr12:123380333-123380894*Island	cg06634460	12	123380891			VPS37B	NM_024667	TSS200	chr12:123380333-123380894	Island	9.23835e-05	6.58012e-05	0.019266	0.023247	X	0.0789326	0.189113	0.225449	0.0411106	0.00862357	0.00671719	-0.146516
chr3:50382889-50383310*Island	cg06704605	3	50382952			ZMYND10	NM_015896	1stExon	chr3:50382889-50383310	Island	0.000114783	4.01533e-05	0.019266	0.0197779	X	0.130613	0.309486	0.393915	0.059207	0.0423352	0.0167784	-0.263302
chr3:50382889-50383310*Island	cg20881888	3	50383079			ZMYND10;ZMYND10	NM_015896;NM_015896	1stExon;5'UTR	chr3:50382889-50383310	Island	0.000114783	0.624712	0.019266	0.837686	X	0.0477267	0.0445759	0.0455217	0.00934029	0.00996373	0.00837823	0.002205
chr3:50382889-50383310*Island	cg11270070	3	50383118			ZMYND10;ZMYND10	NM_015896;NM_015896	1stExon;5'UTR	chr3:50382889-50383310	Island	0.000114783	0.0834762	0.019266	0.417565	X	0.0198146	0.0246561	0.0205107	0.000934204	0.00375073	0.00138145	-0.000696093
chr3:50382889-50383310*Island	cg23208152	3	50383134			ZMYND10;ZMYND10	NM_015896;NM_015896	1stExon;5'UTR	chr3:50382889-50383310	Island	0.000114783	0.217759	0.019266	0.589797	X	0.0194094	0.0198489	0.0198283	0.000579898	0.00095034	0.000278061	-0.000418889
chr3:50382889-50383310*Island	cg00460268	3	50383175			ZMYND10	NM_015896	TSS200	chr3:50382889-50383310	Island	0.000114783	0.461461	0.019266	0.749497	X	0.0578865	0.0580881	0.0633151	0.00658322	0.00919392	0.00939902	-0.00542864
chr3:50382889-50383310*Island	cg04322105	3	50383309			ZMYND10	NM_015896	TSS200	chr3:50382889-50383310	Island	0.000114783	0.700072	0.019266	0.875357	X	0.0307165	0.0288554	0.0291323	0.00918443	0.0008725	0.00360711	0.00158415
chr18:70208974-70211790*S_Shore	cg27376271	18	70211835			CBLN2	NM_182511	TSS200	chr18:70208974-70211790	S_Shore	0.000115049	0.701844	0.019266	0.876161	X	0.0261799	0.0253031	0.0258667	0.00231017	0.00315202	0.00246706	0.000313199
chr18:70208974-70211790*S_Shore	cg26966630	18	70211916			CBLN2	NM_182511	TSS200	chr18:70208974-70211790	S_Shore	0.000115049	0.177817	0.019266	0.554165	X	0.0453533	0.0426248	0.0328719	0.0118962	0.00701328	0.00218124	0.0124815
chr18:70208974-70211790*S_Shore	cg00231483	18	70211959			CBLN2	NM_182511	TSS1500	chr18:70208974-70211790	S_Shore	0.000115049	0.0715683	0.019266	0.392171	X	0.194818	0.284018	0.233346	0.0563887	0.0501797	0.00882236	-0.0385287
chr18:70208974-70211790*S_Shore	cg03566107	18	70211962			CBLN2	NM_182511	TSS1500	chr18:70208974-70211790	S_Shore	0.000115049	0.000326039	0.019266	0.040781	X	0.161853	0.295191	0.297941	0.0527391	0.0266658	0.0244548	-0.136088
chr18:70208974-70211790*S_Shore	cg25538235	18	70211974			CBLN2	NM_182511	TSS1500	chr18:70208974-70211790	S_Shore	0.000115049	0.000117702	0.019266	0.0282108	X	0.0522809	0.170459	0.350759	0.0127281	0.00340877	0.0130638	-0.298478
chr18:70208974-70211790*S_Shore	cg01306579	18	70212474		rs28594399	CBLN2	NM_182511	TSS1500	chr18:70208974-70211790	S_Shore	0.000115049	0.000711402	0.019266	0.0550601	X	0.371219	0.645699	0.701199	0.137436	0.0382892	0.0207104	-0.32998
chr6:34664072-34664407*N_Shore	cg07236076	6	34662875			C6orf106;C6orf106	NM_024294;NM_022758	Body;Body	chr6:34664072-34664407	N_Shore	0.000457817	0.00843704	0.019266	0.149378	X	0.628508	0.741049	0.797579	0.0936863	0.0079592	0.0313483	-0.169071
chr6:34664072-34664407*N_Shore	cg14725580	6	34663155			C6orf106;C6orf106	NM_024294;NM_022758	Body;Body	chr6:34664072-34664407	N_Shore	0.000457817	1.49282e-05	0.019266	0.0127526	X	0.139449	0.381162	0.517574	0.0658747	0.0125588	0.0304305	-0.378126
chr6:34664072-34664407*N_Shore	cg13098318	6	34663277			C6orf106;C6orf106	NM_024294;NM_022758	Body;Body	chr6:34664072-34664407	N_Shore	0.000457817	0.00778656	0.019266	0.144849	X	0.0684485	0.0921902	0.33401	0.010173	0.0676654	0.00977967	-0.265562
chr2:121106946-121107536*Island	cg09174690	2	121107018			INHBB	NM_002193	Body	chr2:121106946-121107536	Island	0.000473074	0.0640273	0.0196003	0.375002	X	0.813322	0.810141	0.877949	0.0134878	0.0479117	0.0167842	-0.0646273
chr2:121106946-121107536*Island	cg03077533	2	121107326			INHBB	NM_002193	Body	chr2:121106946-121107536	Island	0.000473074	0.81472	0.0196003	0.927483	X	0.818447	0.824384	0.833182	0.0943493	0.0983634	0.0098743	-0.0147348
chr2:121106946-121107536*Island	cg09932405	2	121107495			INHBB	NM_002193	3'UTR	chr2:121106946-121107536	Island	0.000473074	2.80485e-05	0.0196003	0.0165943	X	0.509239	0.709027	0.74621	0.0641848	0.0220056	0.0175663	-0.236971
chr17:80408294-80408879*N_Shore	cg22595391	17	80407031			C17orf62;C17orf62;C17orf62	NM_001100407;NM_001033046;NM_001100408	Body;Body;Body	chr17:80408294-80408879	N_Shore	0.000160734	0.804482	0.019677	0.923231	X	0.889573	0.871663	0.912234	0.0524478	0.010763	0.00635254	-0.0226613
chr17:80408294-80408879*N_Shore	cg09419005	17	80407379			C17orf62;C17orf62;C17orf62	NM_001033046;NM_001100408;NM_001100407	5'UTR;5'UTR;5'UTR	chr17:80408294-80408879	N_Shore	0.000160734	0.00275552	0.019677	0.096111	X	0.497444	0.574329	0.774467	0.0609739	0.0477363	0.00635937	-0.277023
chr17:80408294-80408879*N_Shore	cg27215100	17	80407590	rs11870582		C17orf62;C17orf62;C17orf62	NM_001033046;NM_001100408;NM_001100407	5'UTR;5'UTR;5'UTR	chr17:80408294-80408879	N_Shore	0.000160734	0.118832	0.019677	0.479379	X	0.815418	0.941603	0.926689	0.150559	0.0217912	0.0223497	-0.111271
chr17:80408294-80408879*N_Shore	cg27381584	17	80407749			C17orf62;C17orf62;C17orf62	NM_001033046;NM_001100408;NM_001100407	5'UTR;5'UTR;5'UTR	chr17:80408294-80408879	N_Shore	0.000160734	0.000378235	0.019677	0.0428339	X	0.587331	0.779808	0.822411	0.079185	0.0957432	0.0275142	-0.23508
chr17:80408294-80408879*N_Shore	cg08040471	17	80407779			C17orf62;C17orf62;C17orf62	NM_001033046;NM_001100408;NM_001100407	5'UTR;5'UTR;5'UTR	chr17:80408294-80408879	N_Shore	0.000160734	0.272171	0.019677	0.631717	X	0.723312	0.841478	0.822883	0.202596	0.00508908	0.0171335	-0.0995709
chr6:31763240-31763905*N_Shore	cg02932780	6	31762353			VARS	NM_006295	Body	chr6:31763240-31763905	N_Shore	3.5441e-05	0.866214	0.0199497	0.949005	X	0.0697509	0.0866361	0.0637471	0.0387621	0.00509859	0.00369164	0.00600385
chr6:31763240-31763905*N_Shore	cg02205391	6	31762409			VARS	NM_006295	Body	chr6:31763240-31763905	N_Shore	3.5441e-05	0.00213497	0.0199497	0.0862786	X	0.0535746	0.0878154	0.209663	0.00841446	0.0410669	0.00447111	-0.156088
chr6:31763240-31763905*N_Shore	cg06857094	6	31762442			VARS	NM_006295	Body	chr6:31763240-31763905	N_Shore	3.5441e-05	0.0876888	0.0199497	0.42617	X	0.118053	0.206611	0.172361	0.0675259	0.0941337	0.00412804	-0.0543074
chr6:31763240-31763905*N_Shore	cg11073255	6	31762455			VARS	NM_006295	Body	chr6:31763240-31763905	N_Shore	3.5441e-05	0.000170363	0.0199497	0.0327542	X	0.040956	0.0578621	0.0575968	0.00305209	0.0077695	0.00793393	-0.0166408
chr6:31763240-31763905*N_Shore	cg25843346	6	31762555			VARS	NM_006295	Body	chr6:31763240-31763905	N_Shore	3.5441e-05	3.11664e-05	0.0199497	0.0174415	X	0.0604368	0.0988405	0.113733	0.0100065	0.0189709	0.00514108	-0.0532965
chr6:31763240-31763905*N_Shore	cg12670305	6	31762630			VARS	NM_006295	Body	chr6:31763240-31763905	N_Shore	3.5441e-05	0.342192	0.0199497	0.678269	X	0.0408716	0.0342859	0.0556449	0.00875475	0.00155964	0.008019	-0.0147734
chr6:31763240-31763905*N_Shore	cg03078400	6	31762644			VARS	NM_006295	Body	chr6:31763240-31763905	N_Shore	3.5441e-05	0.397722	0.0199497	0.712698	X	0.0256471	0.0231327	0.0241089	0.0043848	0.00473839	0.000156966	0.00153824
chr6:31763240-31763905*N_Shore	cg16988810	6	31762650			VARS	NM_006295	Body	chr6:31763240-31763905	N_Shore	3.5441e-05	0.626171	0.0199497	0.838255	X	0.0842228	0.0656904	0.0689749	0.072571	0.00179349	0.00559026	0.0152479
chr6:31763240-31763905*N_Shore	cg03877020	6	31762680			VARS	NM_006295	Body	chr6:31763240-31763905	N_Shore	3.5441e-05	0.219011	0.0199497	0.590823	X	0.042785	0.0392667	0.0395478	0.0047722	0.00303249	0.00470823	0.00323721
chr6:31763240-31763905*N_Shore	cg18274559	6	31762685			VARS	NM_006295	Body	chr6:31763240-31763905	N_Shore	3.5441e-05	0.794219	0.0199497	0.918892	X	0.0195785	0.0193041	0.0205046	0.00331438	0.00180333	0.00222394	-0.000926072
chr6:31763240-31763905*N_Shore	cg04659729	6	31762688			VARS	NM_006295	Body	chr6:31763240-31763905	N_Shore	3.5441e-05	0.588777	0.0199497	0.819076	X	0.0467227	0.0459834	0.0503339	0.00581058	0.00331935	0.00674495	-0.00361113
chr6:31763240-31763905*N_Shore	cg26346875	6	31762719			VARS	NM_006295	Body	chr6:31763240-31763905	N_Shore	3.5441e-05	0.0223517	0.0199497	0.231548	X	0.0486297	0.0408789	0.0438015	0.00441978	0.0031284	0.00183921	0.00482823
chr6:31763240-31763905*N_Shore	cg01787834	6	31762723			VARS	NM_006295	Body	chr6:31763240-31763905	N_Shore	3.5441e-05	0.560021	0.0199497	0.803645	X	0.087577	0.0851281	0.0827667	0.0132736	0.00412278	0.00769479	0.00481026
chr6:31763240-31763905*N_Shore	cg13014333	6	31762776			VARS	NM_006295	Body	chr6:31763240-31763905	N_Shore	3.5441e-05	0.288077	0.0199497	0.642581	X	0.0395223	0.0377357	0.0347044	0.00639959	0.00574625	0.00238649	0.00481794
chr6:31763240-31763905*N_Shore	cg25841114	6	31762901			VARS	NM_006295	Body	chr6:31763240-31763905	N_Shore	3.5441e-05	0.45992	0.0199497	0.748574	X	0.048277	0.0494667	0.0446136	0.00364468	0.0039957	0.00335473	0.00366336
chr6:31763240-31763905*N_Shore	cg00783905	6	31763174			VARS	NM_006295	5'UTR	chr6:31763240-31763905	N_Shore	3.5441e-05	0.29616	0.0199497	0.647705	X	0.0307236	0.0279431	0.026777	0.00656161	0.00381146	0.00285004	0.00394657
chr1:45956345-45956893*S_Shore	cg00103132	1	45956932			TESK2	NM_007170	TSS200	chr1:45956345-45956893	S_Shore	8.34439e-05	0.0221652	0.0200076	0.230754	X	0.0191374	0.0268999	0.022225	0.00228887	0.0023707	0.00416951	-0.00308757
chr1:45956345-45956893*S_Shore	cg00609097	1	45956974			TESK2	NM_007170	TSS200	chr1:45956345-45956893	S_Shore	8.34439e-05	0.116603	0.0200076	0.476523	X	0.028672	0.0254427	0.0262009	0.00278013	0.00269862	0.00329705	0.00247106
chr1:45956345-45956893*S_Shore	cg24296786	1	45957014	rs937291		TESK2	NM_007170	TSS200	chr1:45956345-45956893	S_Shore	8.34439e-05	0.72362	0.0200076	0.88672	X	0.0289648	0.0287612	0.0278222	0.00442463	0.00017133	0.00235944	0.00114261
chr1:45956345-45956893*S_Shore	cg04132845	1	45957038			TESK2	NM_007170	TSS200	chr1:45956345-45956893	S_Shore	8.34439e-05	0.340144	0.0200076	0.676847	X	0.034789	0.0320995	0.0291301	0.00945275	0.0051671	0.00197348	0.00565895
chr1:45956345-45956893*S_Shore	cg15605315	1	45957053			TESK2	NM_007170	TSS1500	chr1:45956345-45956893	S_Shore	8.34439e-05	0.00663124	0.0200076	0.135653	X	0.040358	0.0538761	0.0476506	0.00421111	0.00415771	0.00589549	-0.00729256
chr1:45956345-45956893*S_Shore	cg05765466	1	45957060			TESK2	NM_007170	TSS1500	chr1:45956345-45956893	S_Shore	8.34439e-05	0.863538	0.0200076	0.947915	X	0.0694135	0.0733417	0.0642325	0.0169553	0.00605616	0.0133264	0.00518097
chr1:45956345-45956893*S_Shore	cg17930852	1	45957182			TESK2	NM_007170	TSS1500	chr1:45956345-45956893	S_Shore	8.34439e-05	0.101159	0.0200076	0.451354	X	0.076222	0.0642643	0.0602129	0.0171882	3.15017e-05	0.00548972	0.0160091
chr1:45956345-45956893*S_Shore	cg22628146	1	45957456			TESK2	NM_007170	TSS1500	chr1:45956345-45956893	S_Shore	8.34439e-05	1.68347e-06	0.0200076	0.00484875	X	0.117516	0.297301	0.359663	0.0372272	0.00412055	0.021616	-0.242147
chr6:10411394-10413857*Island	cg18911602	6	10411781			TFAP2A;TFAP2A;TFAP2A	NM_001042425;NM_001032280;NM_003220	Body;Body;Body	chr6:10411394-10413857	Island	5.69375e-05	0.669951	0.0201235	0.860498		0.150006	0.161989	0.153773	0.0336992	0.000516177	0.0177603	-0.00376621
chr6:10411394-10413857*Island	cg15219145	6	10411911			TFAP2A;TFAP2A;TFAP2A;TFAP2A	NM_001042425;NM_001032280;NM_001032280;NM_003220	Body;5'UTR;1stExon;Body	chr6:10411394-10413857	Island	5.69375e-05	0.709934	0.0201235	0.879953		0.0392171	0.0487904	0.0215868	0.033431	0.0377007	0.0052106	0.0176303
chr6:10411394-10413857*Island	cg02397497	6	10412073			TFAP2A;TFAP2A;TFAP2A;TFAP2A	NM_001042425;NM_001032280;NM_001032280;NM_003220	Body;5'UTR;1stExon;Body	chr6:10411394-10413857	Island	5.69375e-05	0.380528	0.0201235	0.702231		0.0584198	0.0425739	0.0357256	0.047818	0.00221785	0.00309248	0.0226942
chr6:10411394-10413857*Island	cg21284680	6	10412206		rs2763141	TFAP2A;TFAP2A;TFAP2A;TFAP2A	NM_001042425;NM_001032280;NM_001032280;NM_003220	Body;5'UTR;1stExon;Body	chr6:10411394-10413857	Island	5.69375e-05	0.0456548	0.0201235	0.323516		0.032889	0.029457	0.0271539	0.00403034	0.00128615	0.00348878	0.00573504
chr6:10411394-10413857*Island	cg02622074	6	10412225			TFAP2A;TFAP2A;TFAP2A;TFAP2A	NM_001042425;NM_001032280;NM_001032280;NM_003220	Body;5'UTR;1stExon;Body	chr6:10411394-10413857	Island	5.69375e-05	0.754509	0.0201235	0.90114		0.0269039	0.0286947	0.0266379	0.00306359	0.0035365	0.0026057	0.000266087
chr6:10411394-10413857*Island	cg12377424	6	10412286			TFAP2A;TFAP2A;TFAP2A;TFAP2A	NM_001042425;NM_001032280;NM_001032280;NM_003220	Body;5'UTR;1stExon;Body	chr6:10411394-10413857	Island	5.69375e-05	0.333505	0.0201235	0.672769		0.0421749	0.0422949	0.0377615	0.00439341	0.00634979	0.0022541	0.00441346
chr6:10411394-10413857*Island	cg25940847	6	10412479			TFAP2A;TFAP2A;TFAP2A;TFAP2A	NM_001042425;NM_001032280;NM_001032280;NM_003220	Body;5'UTR;1stExon;Body	chr6:10411394-10413857	Island	5.69375e-05	0.0213587	0.0201235	0.226526		0.0574358	0.0481849	0.0465687	0.00747357	0.00625414	0.00404894	0.0108671
chr6:10411394-10413857*Island	cg23273935	6	10412486			TFAP2A;TFAP2A;TFAP2A;TFAP2A	NM_001042425;NM_001032280;NM_001032280;NM_003220	Body;5'UTR;1stExon;Body	chr6:10411394-10413857	Island	5.69375e-05	0.0224786	0.0201235	0.232145		0.043468	0.0373195	0.0333852	0.00599336	0.00626874	0.0029338	0.0100828
chr6:10411394-10413857*Island	cg15442419	6	10412797			TFAP2A;TFAP2A;TFAP2A	NM_001042425;NM_003220;NM_001032280	Body;Body;TSS200	chr6:10411394-10413857	Island	5.69375e-05	0.060039	0.0201235	0.364887		0.0527887	0.0456508	0.0463309	0.00635471	0.00332929	0.0044735	0.00645778
chr6:10411394-10413857*Island	cg25472998	6	10413233			TFAP2A;TFAP2A;TFAP2A	NM_001042425;NM_001032280;NM_003220	Body;TSS1500;Body	chr6:10411394-10413857	Island	5.69375e-05	0.799666	0.0201235	0.92128		0.0209786	0.0214778	0.021012	0.00152896	0.00232775	0.000717536	-3.34458e-05
chr6:10411394-10413857*Island	cg09288780	6	10413394			TFAP2A;TFAP2A;TFAP2A	NM_001042425;NM_001032280;NM_003220	Body;TSS1500;Body	chr6:10411394-10413857	Island	5.69375e-05	0.9137	0.0201235	0.967551		0.07537	0.067134	0.079523	0.00705747	0.0193964	0.0181894	-0.00415297
chr8:22526298-22526757*Island	cg01408251	8	22526315			BIN3	NM_018688	Body	chr8:22526298-22526757	Island	8.51501e-05	0.601849	0.0201235	0.826267	X	0.0173468	0.018192	0.0178213	0.0024718	0.00037477	0.00100135	-0.000474443
chr8:22526298-22526757*Island	cg07622815	8	22526588	rs73212806		BIN3;BIN3	NM_018688;NM_018688	5'UTR;1stExon	chr8:22526298-22526757	Island	8.51501e-05	0.0281311	0.0201235	0.258177	X	0.0507155	0.0415957	0.0462531	0.00482348	0.00018988	0.00241979	0.00446241
chr8:22526298-22526757*Island	cg22135315	8	22526608		rs73212806	BIN3;BIN3	NM_018688;NM_018688	5'UTR;1stExon	chr8:22526298-22526757	Island	8.51501e-05	0.0376563	0.0201235	0.29539	X	0.0229599	0.0210384	0.0189949	0.00242501	0.00200304	0.00174397	0.00396495
chr8:22526298-22526757*Island	cg07385743	8	22526655			BIN3;BIN3	NM_018688;NM_018688	5'UTR;1stExon	chr8:22526298-22526757	Island	8.51501e-05	0.496577	0.0201235	0.769547	X	0.027488	0.0278522	0.0252838	0.00177926	0.00711502	0.00134411	0.00220417
chr8:22526298-22526757*Island	cg12295617	8	22526663		rs28366067	BIN3	NM_018688	TSS200	chr8:22526298-22526757	Island	8.51501e-05	0.431176	0.0201235	0.731861	X	0.0516693	0.0468614	0.0486179	0.00926466	0.00227075	0.00659649	0.00305146
chr8:22526298-22526757*Island	cg08970457	8	22526705			BIN3	NM_018688	TSS200	chr8:22526298-22526757	Island	8.51501e-05	0.328514	0.0201235	0.669538	X	0.0166905	0.0183188	0.0168829	0.00132257	0.00153819	0.000676024	-0.000192388
chr8:22526298-22526757*Island	cg21156815	8	22526736			BIN3	NM_018688	TSS200	chr8:22526298-22526757	Island	8.51501e-05	9.78665e-06	0.0201235	0.0110137	X	0.0820732	0.124002	0.124809	0.00892662	0.013513	0.00788981	-0.0427363
chr8:22526298-22526757*Island	cg17571279	8	22526738			BIN3	NM_018688	TSS200	chr8:22526298-22526757	Island	8.51501e-05	0.879949	0.0201235	0.95442	X	0.022207	0.0233129	0.0217763	0.00169535	0.000125894	0.00324144	0.000430722
chr9:112081402-112082905*N_Shore	cg14235574	9	112080226			EPB41L4B;EPB41L4B	NM_019114;NM_018424	Body;Body	chr9:112081402-112082905	N_Shore	0.000505599	0.974462	0.0201235	0.990686	X	0.904164	0.917642	0.895569	0.0121826	0.000680809	0.00256844	0.00859476
chr9:112081402-112082905*N_Shore	cg01601476	9	112080848			EPB41L4B;EPB41L4B	NM_019114;NM_018424	Body;Body	chr9:112081402-112082905	N_Shore	0.000505599	1.77821e-05	0.0201235	0.0137434	X	0.743659	0.522989	0.412121	0.0609522	0.0597592	0.0188234	0.331537
chr9:112081402-112082905*N_Shore	cg14071612	9	112081275			EPB41L4B;EPB41L4B	NM_019114;NM_018424	Body;Body	chr9:112081402-112082905	N_Shore	0.000505599	0.711248	0.0201235	0.880681	X	0.340746	0.360908	0.367716	0.139608	0.020811	0.019429	-0.0269694
chr1:17331885-17332093*Island	cg18681905	1	17331886			ATP13A2;ATP13A2;ATP13A2	NM_022089;NM_001141974;NM_001141973	Body;Body;Body	chr1:17331885-17332093	Island	0.000514172	0.511236	0.0201235	0.777712		0.891819	0.895617	0.902762	0.0220622	0.0228292	0.0174067	-0.0109429
chr1:17331885-17332093*Island	cg18028575	1	17332003		rs56379718	ATP13A2;ATP13A2;ATP13A2	NM_022089;NM_001141974;NM_001141973	Body;Body;Body	chr1:17331885-17332093	Island	0.000514172	8.33418e-05	0.0201235	0.0255441		0.9178	0.856007	0.836009	0.0186667	0.00717199	0.0256392	0.0817918
chr1:17331885-17332093*Island	cg05643703	1	17332012		rs56379718	ATP13A2;ATP13A2;ATP13A2	NM_022089;NM_001141974;NM_001141973	Body;Body;Body	chr1:17331885-17332093	Island	0.000514172	0.949962	0.0201235	0.981349		0.975972	0.97561	0.976114	0.00167064	0.000928865	0.00189931	-0.000141902
chr13:39261236-39262299*N_Shore	cg07699235	13	39260309			FREM2	NM_207361	TSS1500	chr13:39261236-39262299	N_Shore	7.96694e-05	0.230587	0.021028	0.600435	X	0.0639211	0.058549	0.0504794	0.0164783	0.0054516	0.00806003	0.0134417
chr13:39261236-39262299*N_Shore	cg05542757	13	39260429			FREM2	NM_207361	TSS1500	chr13:39261236-39262299	N_Shore	7.96694e-05	1.33807e-06	0.021028	0.00420606	X	0.0487249	0.105283	0.134434	0.00840996	0.00705208	0.00482447	-0.0857091
chr13:39261236-39262299*N_Shore	cg24399830	13	39260633	rs11147724		FREM2	NM_207361	TSS1500	chr13:39261236-39262299	N_Shore	7.96694e-05	0.0264226	0.021028	0.251206	X	0.0948183	0.0730681	0.0686194	0.0191196	0.0133854	0.00931544	0.0261989
chr13:39261236-39262299*N_Shore	cg12695989	13	39260874	rs55860060		FREM2	NM_207361	TSS1500	chr13:39261236-39262299	N_Shore	7.96694e-05	0.115634	0.021028	0.474959	X	0.0415222	0.041133	0.0347714	0.00336306	0.00664265	0.00257697	0.00675071
chr13:39261236-39262299*N_Shore	cg25822402	13	39260877	rs55860060		FREM2	NM_207361	TSS1500	chr13:39261236-39262299	N_Shore	7.96694e-05	0.328893	0.021028	0.669809	X	0.060252	0.0672044	0.0483461	0.00360783	0.00405978	0.00166943	0.0119059
chr13:39261236-39262299*N_Shore	cg19360788	13	39261045		rs2496421	FREM2	NM_207361	TSS200	chr13:39261236-39262299	N_Shore	7.96694e-05	0.566198	0.021028	0.807001	X	0.0577204	0.058479	0.0609873	0.00802559	0.00193426	0.0036675	-0.00326692
chr13:39261236-39262299*N_Shore	cg15270697	13	39261056			FREM2	NM_207361	TSS200	chr13:39261236-39262299	N_Shore	7.96694e-05	0.175924	0.021028	0.551805	X	0.0449165	0.052682	0.0483028	0.00362038	0.0133996	0.00639315	-0.00338628
chr13:39261236-39262299*N_Shore	cg20708711	13	39261109			FREM2	NM_207361	TSS200	chr13:39261236-39262299	N_Shore	7.96694e-05	0.745536	0.021028	0.896651	X	0.0675794	0.069372	0.0690837	0.0097903	0.00230873	0.00730419	-0.00150425
chr13:39261236-39262299*N_Shore	cg21662160	13	39261165			FREM2	NM_207361	TSS200	chr13:39261236-39262299	N_Shore	7.96694e-05	0.17576	0.021028	0.551679	X	0.0424367	0.0438382	0.045933	0.00346844	0.00395057	0.00141931	-0.00349628
chr12:131623197-131623543*S_Shore	cg02074074	12	131624343			GPR133	NM_198827	3'UTR	chr12:131623197-131623543	S_Shore	0.000557672	0.0130435	0.021028	0.180727	X	0.821603	0.868796	0.908282	0.0469061	0.0272609	0.0127418	-0.0866789
chr12:131623197-131623543*S_Shore	cg02482478	12	131624445			GPR133	NM_198827	3'UTR	chr12:131623197-131623543	S_Shore	0.000557672	1.21193e-05	0.021028	0.0119737	X	0.390809	0.73673	0.765863	0.0985151	0.0147602	0.0235967	-0.375054
chr12:131623197-131623543*S_Shore	cg05296099	12	131624473			GPR133	NM_198827	3'UTR	chr12:131623197-131623543	S_Shore	0.000557672	0.000123887	0.021028	0.0287617	X	0.478722	0.871467	0.923621	0.152254	0.0023574	0.0223929	-0.444899
chr20:62693942-62695282*N_Shore	cg11015356	20	62693102			TCEA2;TCEA2	NM_198723;NM_003195	5'UTR;TSS1500	chr20:62693942-62695282	N_Shore	0.000559116	0.960281	0.021028	0.985235	X	0.736143	0.770979	0.708803	0.102582	0.0147566	0.0111092	0.0273402
chr20:62693942-62695282*N_Shore	cg20316542	20	62693429			TCEA2;TCEA2	NM_198723;NM_003195	5'UTR;TSS1500	chr20:62693942-62695282	N_Shore	0.000559116	0.00174149	0.021028	0.0793176	X	0.939219	0.9261	0.88924	0.0063738	0.00238191	0.00845927	0.0499791
chr20:62693942-62695282*N_Shore	cg04956806	20	62693657			TCEA2;TCEA2	NM_198723;NM_003195	5'UTR;TSS1500	chr20:62693942-62695282	N_Shore	0.000559116	9.91429e-06	0.021028	0.011084	X	0.57564	0.750061	0.83466	0.046398	0.00350529	0.0187488	-0.259019
chr22:19753312-19755013*Island	cg00204782	22	19753364			TBX1;TBX1;TBX1	NM_080647;NM_005992;NM_080646	Body;Body;Body	chr22:19753312-19755013	Island	0.000193262	0.00169515	0.0213313	0.0788779	X	0.615031	0.281865	0.174324	0.200584	0.00216426	0.0132904	0.440707
chr22:19753312-19755013*Island	cg01697719	22	19754125			TBX1;TBX1;TBX1	NM_080647;NM_005992;NM_080646	Body;Body;Body	chr22:19753312-19755013	Island	0.000193262	7.36254e-05	0.0213313	0.0245136	X	0.71864	0.232808	0.0966579	0.181333	0.0386807	0.0494164	0.621982
chr22:19753312-19755013*Island	cg08382235	22	19754251			TBX1;TBX1;TBX1	NM_080647;NM_005992;NM_080646	Body;Body;Body	chr22:19753312-19755013	Island	0.000193262	0.000569561	0.0213313	0.0506739	X	0.685447	0.218469	0.164044	0.218254	0.016005	0.0559858	0.521403
chr22:19753312-19755013*Island	cg21507095	22	19754448			TBX1;TBX1;TBX1	NM_005992;NM_080647;NM_080646	Body;3'UTR;Body	chr22:19753312-19755013	Island	0.000193262	0.00061257	0.0213313	0.0522266	X	0.641323	0.180124	0.116945	0.220786	0.00840791	0.0439156	0.524378
chr22:19753312-19755013*Island	cg04999026	22	19754815			TBX1;TBX1;TBX1	NM_005992;NM_080647;NM_080646	Body;3'UTR;Body	chr22:19753312-19755013	Island	0.000193262	0.000336368	0.0213313	0.0410986	X	0.857278	0.657494	0.62899	0.0613602	0.138372	0.0534393	0.228288
chr12:121647705-121648216*N_Shore	cg02318988	12	121647128			P2RX4	NM_002560	TSS1500	chr12:121647705-121648216	N_Shore	0.000147035	0.729711	0.0213723	0.889702	X	0.74759	0.772819	0.76565	0.129164	0.0314094	0.00211451	-0.0180595
chr12:121647705-121648216*N_Shore	cg18673825	12	121647177			P2RX4	NM_002560	TSS1500	chr12:121647705-121648216	N_Shore	0.000147035	0.0545453	0.0213723	0.350274	X	0.762328	0.940785	0.956449	0.189545	0.0266215	0.0182245	-0.194122
chr12:121647705-121648216*N_Shore	cg17917518	12	121647183			P2RX4	NM_002560	TSS1500	chr12:121647705-121648216	N_Shore	0.000147035	0.948767	0.0213723	0.980955	X	0.895653	0.920526	0.884492	0.105464	0.0330111	0.0292891	0.0111603
chr12:121647705-121648216*N_Shore	cg16599007	12	121647205	rs75080906		P2RX4	NM_002560	TSS1500	chr12:121647705-121648216	N_Shore	0.000147035	0.175806	0.0213723	0.55172	X	0.730719	0.827921	0.870971	0.184026	0.0482837	0.0109896	-0.140252
chr12:121647705-121648216*N_Shore	cg19410364	12	121647217	rs75080906		P2RX4	NM_002560	TSS1500	chr12:121647705-121648216	N_Shore	0.000147035	6.98953e-06	0.0213723	0.00963986	X	0.532168	0.780077	0.900978	0.0625317	0.0124659	0.0145156	-0.368811
chr12:121647705-121648216*N_Shore	cg11209001	12	121647654			P2RX4	NM_002560	TSS200	chr12:121647705-121648216	N_Shore	0.000147035	0.0236363	0.0213723	0.238237	X	0.157288	0.210467	0.193695	0.0235203	0.0601082	0.0133466	-0.0364072
chr7:2774444-2774655*Island	cg05316650	7	2774474		rs79120175	GNA12	NM_007353	Body	chr7:2774444-2774655	Island	0.000607487	0.00147352	0.0216998	0.0741704	X	0.644155	0.330703	0.173409	0.194663	0.000516717	0.0208198	0.470746
chr7:2774444-2774655*Island	cg01492538	7	2774543			GNA12	NM_007353	Body	chr7:2774444-2774655	Island	0.000607487	6.04898e-05	0.0216998	0.022487	X	0.879296	0.761641	0.641761	0.0297535	0.00238891	0.0271553	0.237535
chr7:2774444-2774655*Island	cg16080125	7	2774654			GNA12	NM_007353	Body	chr7:2774444-2774655	Island	0.000607487	2.33278e-05	0.0216998	0.0151884	X	0.930007	0.692309	0.485461	0.0382576	0.0934045	0.0223308	0.444546
chr11:20622720-20623399*S_Shelf	cg07428491	11	20625538	rs55917286	rs11601505	SLC6A5	NM_004211	Body	chr11:20622720-20623399	S_Shelf	0.000103464	0.0248598	0.0217394	0.243894	X	0.0514405	0.0952975	0.0673741	0.00563761	0.0415494	0.0106825	-0.0159336
chr11:20622720-20623399*S_Shelf	cg15083015	11	20625714			SLC6A5	NM_004211	Body	chr11:20622720-20623399	S_Shelf	0.000103464	0.280416	0.0217394	0.637475	X	0.0906539	0.0826355	0.0795965	0.0176924	0.00405946	0.0114874	0.0110574
chr11:20622720-20623399*S_Shelf	cg04968806	11	20625992			SLC6A5	NM_004211	Body	chr11:20622720-20623399	S_Shelf	0.000103464	0.00119168	0.0217394	0.0675019	X	0.0593153	0.1755	0.125896	0.0204905	0.0674774	0.0207634	-0.0665805
chr11:20622720-20623399*S_Shelf	cg21957058	11	20626133			SLC6A5	NM_004211	Body	chr11:20622720-20623399	S_Shelf	0.000103464	0.197006	0.0217394	0.571664	X	0.0370401	0.118436	0.0343508	0.015494	0.0679781	0.00607172	0.00268929
chr11:20622720-20623399*S_Shelf	cg09357935	11	20626264			SLC6A5	NM_004211	Body	chr11:20622720-20623399	S_Shelf	0.000103464	0.210495	0.0217394	0.5836	X	0.0304701	0.0443051	0.0290507	0.00242879	0.00596948	0.00185405	0.00141942
chr11:20622720-20623399*S_Shelf	cg15828364	11	20626786			SLC6A5	NM_004211	Body	chr11:20622720-20623399	S_Shelf	0.000103464	0.0398101	0.0217394	0.303665	X	0.0773136	0.149386	0.102747	0.0224433	0.0672693	0.00139208	-0.0254339
chr11:20622720-20623399*S_Shelf	cg23745839	11	20627025			SLC6A5	NM_004211	Body	chr11:20622720-20623399	S_Shelf	0.000103464	2.24909e-05	0.0217394	0.0150566	X	0.0646783	0.160281	0.243009	0.0204208	0.0154728	0.0101462	-0.178331
chr11:20622720-20623399*S_Shelf	cg18042724	11	20627327			SLC6A5	NM_004211	Body	chr11:20622720-20623399	S_Shelf	0.000103464	0.291358	0.0217394	0.644385	X	0.0506893	0.10064	0.0487676	0.0114807	0.065617	0.00177521	0.00192166
chr5:145214649-145215139*S_Shore	cg23964014	5	145215169	rs35559855		PRELID2;PRELID2;PRELID2	NM_138492;NM_205846;NM_182960	TSS1500;TSS1500;TSS1500	chr5:145214649-145215139	S_Shore	0.000309327	0.775013	0.0217394	0.910362	X	0.0391544	0.0465897	0.0288089	0.0203741	0.0257042	0.00150952	0.0103455
chr5:145214649-145215139*S_Shore	cg09546802	5	145215546			PRELID2;PRELID2;PRELID2	NM_138492;NM_205846;NM_182960	TSS1500;TSS1500;TSS1500	chr5:145214649-145215139	S_Shore	0.000309327	1.83966e-05	0.0217394	0.0141457	X	0.50538	0.314282	0.166084	0.0407039	0.0548495	0.0119872	0.339296
chr5:145214649-145215139*S_Shore	cg11609571	5	145215629			PRELID2;PRELID2;PRELID2	NM_138492;NM_205846;NM_182960	TSS1500;TSS1500;TSS1500	chr5:145214649-145215139	S_Shore	0.000309327	4.76059e-05	0.0217394	0.0208376	X	0.571764	0.32438	0.175125	0.0843121	0.0352652	0.0229501	0.396639
chr5:145214649-145215139*S_Shore	cg12470775	5	145215784			PRELID2;PRELID2;PRELID2	NM_138492;NM_205846;NM_182960	TSS1500;TSS1500;TSS1500	chr5:145214649-145215139	S_Shore	0.000309327	0.155711	0.0217394	0.52933	X	0.935031	0.904812	0.93218	0.00719406	0.0335568	0.00318956	0.00285115
chr1:154298205-154298544*N_Shore	cg18813777	1	154297271			ATP8B2;AQP10	NM_001005855;NM_080429	TSS1500;3'UTR	chr1:154298205-154298544	N_Shore	9.51883e-05	0.17679	0.0223696	0.552782		0.0399716	0.0390962	0.0336576	0.00561458	0.00285065	0.00137079	0.00631392
chr1:154298205-154298544*N_Shore	cg21379008	1	154297555			ATP8B2;AQP10	NM_001005855;NM_080429	TSS1500;3'UTR	chr1:154298205-154298544	N_Shore	9.51883e-05	0.735205	0.0223696	0.892136		0.025427	0.0264465	0.0238021	0.00232426	0.00523933	0.00215679	0.00162489
chr1:154298205-154298544*N_Shore	cg06824583	1	154297643			ATP8B2;AQP10	NM_001005855;NM_080429	TSS1500;3'UTR	chr1:154298205-154298544	N_Shore	9.51883e-05	0.417976	0.0223696	0.724399		0.0248024	0.0231958	0.0212633	0.00683952	0.0052312	0.000282437	0.00353905
chr1:154298205-154298544*N_Shore	cg24040570	1	154297735			ATP8B2;AQP10	NM_001005855;NM_080429	TSS1500;3'UTR	chr1:154298205-154298544	N_Shore	9.51883e-05	0.642765	0.0223696	0.846875		0.0194808	0.0177642	0.0197825	0.00129199	0.00275926	0.00224516	-0.000301764
chr1:154298205-154298544*N_Shore	cg15026150	1	154297836			ATP8B2	NM_001005855	TSS200	chr1:154298205-154298544	N_Shore	9.51883e-05	0.165613	0.0223696	0.540261		0.030106	0.0295618	0.0249873	0.00428682	0.00145339	0.00133252	0.00511872
chr1:154298205-154298544*N_Shore	cg10212705	1	154297848			ATP8B2	NM_001005855	TSS200	chr1:154298205-154298544	N_Shore	9.51883e-05	0.786482	0.0223696	0.915456		0.0221504	0.0215462	0.0221665	0.000763875	0.000269739	0.00284949	-1.60956e-05
chr1:154298205-154298544*N_Shore	cg23233141	1	154297874			ATP8B2	NM_001005855	TSS200	chr1:154298205-154298544	N_Shore	9.51883e-05	0.533394	0.0223696	0.789009		0.020597	0.020551	0.0215184	0.00128589	0.000138461	0.00211575	-0.000921335
chr1:154298205-154298544*N_Shore	cg12644885	1	154297985			ATP8B2	NM_001005855	TSS200	chr1:154298205-154298544	N_Shore	9.51883e-05	0.00584624	0.0223696	0.129697		0.076146	0.098404	0.0912673	0.00876328	0.00428141	0.010831	-0.0151213
chr1:154298205-154298544*N_Shore	cg17094927	1	154298080			ATP8B2;ATP8B2	NM_001005855;NM_001005855	5'UTR;1stExon	chr1:154298205-154298544	N_Shore	9.51883e-05	0.000312571	0.0223696	0.0400574		0.10954	0.177882	0.180981	0.0266261	0.0209688	0.0116514	-0.0714405
chr22:19748650-19749189*Island	cg02583938	22	19748777			TBX1;TBX1;TBX1	NM_080647;NM_005992;NM_080646	Body;Body;Body	chr22:19748650-19749189	Island	0.000333511	0.117995	0.0223696	0.478377	X	0.0950211	0.132204	0.122117	0.0385177	0.0244676	0.00448208	-0.0270956
chr22:19748650-19749189*Island	cg16332936	22	19748910			TBX1;TBX1;TBX1	NM_080647;NM_005992;NM_080646	Body;Body;Body	chr22:19748650-19749189	Island	0.000333511	0.000277364	0.0223696	0.0386973	X	0.0354336	0.116354	0.236416	0.00969287	0.0662599	0.0179938	-0.200982
chr22:19748650-19749189*Island	cg16113681	22	19748925	rs72646954		TBX1;TBX1;TBX1	NM_080647;NM_005992;NM_080646	Body;Body;Body	chr22:19748650-19749189	Island	0.000333511	1.71211e-05	0.0223696	0.0136593	X	0.0914509	0.368243	0.597099	0.053572	0.0569306	0.0304323	-0.505648
chr22:19748650-19749189*Island	cg05298458	22	19749188			TBX1;TBX1;TBX1	NM_080647;NM_005992;NM_080646	Body;Body;Body	chr22:19748650-19749189	Island	0.000333511	7.8696e-06	0.0223696	0.00963986	X	0.189856	0.733765	0.829125	0.148718	0.0541927	0.0431656	-0.639269
chr1:8938098-8939409*N_Shore	cg18273817	1	8936178			ENO1	NM_001428	5'UTR	chr1:8938098-8939409	N_Shore	0.000228229	0.106016	0.0225767	0.45996	X	0.696278	0.791167	0.784111	0.111704	0.0222188	0.0162209	-0.0878327
chr1:8938098-8939409*N_Shore	cg25849281	1	8937077			ENO1	NM_001428	5'UTR	chr1:8938098-8939409	N_Shore	0.000228229	0.0225613	0.0225767	0.232502	X	0.462213	0.668031	0.715105	0.189693	0.0357021	0.0142222	-0.252892
chr1:8938098-8939409*N_Shore	cg23267872	1	8937087			ENO1	NM_001428	5'UTR	chr1:8938098-8939409	N_Shore	0.000228229	0.058613	0.0225767	0.361456	X	0.518236	0.556297	0.547364	0.0297592	0.0260847	0.019473	-0.0291283
chr1:8938098-8939409*N_Shore	cg06972019	1	8937448			ENO1	NM_001428	5'UTR	chr1:8938098-8939409	N_Shore	0.000228229	3.64719e-06	0.0225767	0.00696651	X	0.057669	0.201795	0.289116	0.0128204	0.0511892	0.0195596	-0.231447
chr1:8938098-8939409*N_Shore	cg13432294	1	8937640			ENO1	NM_001428	5'UTR	chr1:8938098-8939409	N_Shore	0.000228229	0.0858034	0.0225767	0.422075	X	0.0432678	0.0828	0.0516356	0.00446166	0.0455434	0.00795354	-0.00836787
chr3:71113896-71114102*N_Shore	cg01511742	3	71112437			FOXP1	NM_032682	Body	chr3:71113896-71114102	N_Shore	0.000232205	0.640634	0.0228515	0.845872	X	0.428387	0.491986	0.47734	0.230717	0.240793	0.0170719	-0.048953
chr3:71113896-71114102*N_Shore	cg18665871	3	71113124			FOXP1	NM_032682	Body	chr3:71113896-71114102	N_Shore	0.000232205	0.0501953	0.0228515	0.337688	X	0.101782	0.202037	0.140748	0.0275066	0.117338	0.0213152	-0.0389658
chr3:71113896-71114102*N_Shore	cg04320255	3	71113313			FOXP1	NM_032682	Body	chr3:71113896-71114102	N_Shore	0.000232205	1.26302e-05	0.0228515	0.0122645	X	0.111201	0.371934	0.505082	0.0650995	0.0817565	0.0131022	-0.393881
chr3:71113896-71114102*N_Shore	cg19536652	3	71113568			FOXP1	NM_032682	Body	chr3:71113896-71114102	N_Shore	0.000232205	0.0220861	0.0228515	0.230397	X	0.0286019	0.0707284	0.04892	0.0021464	0.0515394	0.00724092	-0.0203181
chr3:71113896-71114102*N_Shore	cg20742234	3	71113603			FOXP1	NM_032682	Body	chr3:71113896-71114102	N_Shore	0.000232205	0.00014562	0.0228515	0.0306257	X	0.0471823	0.0781081	0.0795891	0.00989613	0.0118224	0.00742584	-0.0324068
chr3:98241409-98241711*Island	cg14473235	3	98241410			CLDND1;CLDND1;CLDND1;CLDND1;CLDND1;CLDND1;CLDND1	NM_019895;NM_001040182;NM_001040200;NM_001040199;NM_001040183;NM_001040199;NM_001040181	5'UTR;Body;Body;5'UTR;5'UTR;1stExon;5'UTR	chr3:98241409-98241711	Island	0.000186754	7.74788e-06	0.0234481	0.00963986		0.0314109	0.025024	0.0253452	0.00115064	0.000666436	0.00192203	0.0060657
chr3:98241409-98241711*Island	cg04356926	3	98241413			CLDND1;CLDND1;CLDND1;CLDND1;CLDND1;CLDND1;CLDND1	NM_019895;NM_001040182;NM_001040200;NM_001040199;NM_001040183;NM_001040199;NM_001040181	5'UTR;Body;Body;5'UTR;5'UTR;1stExon;5'UTR	chr3:98241409-98241711	Island	0.000186754	0.604808	0.0234481	0.827745		0.0384541	0.034592	0.0394916	0.00290635	0.000275781	0.00191616	-0.00103754
chr3:98241409-98241711*Island	cg12108269	3	98241427			CLDND1;CLDND1;CLDND1;CLDND1;CLDND1;CLDND1;CLDND1	NM_019895;NM_001040182;NM_001040200;NM_001040199;NM_001040183;NM_001040199;NM_001040181	5'UTR;Body;Body;5'UTR;5'UTR;1stExon;5'UTR	chr3:98241409-98241711	Island	0.000186754	0.295396	0.0234481	0.647123		0.0369095	0.0396993	0.0377391	0.0024945	0.00389125	0.00161446	-0.000829619
chr3:98241409-98241711*Island	cg10713320	3	98241469			CLDND1;CLDND1;CLDND1;CLDND1;CLDND1;CLDND1;CLDND1	NM_019895;NM_001040182;NM_001040200;NM_001040199;NM_001040183;NM_001040199;NM_001040181	5'UTR;Body;Body;5'UTR;5'UTR;1stExon;5'UTR	chr3:98241409-98241711	Island	0.000186754	0.27398	0.0234481	0.63306		0.0309947	0.0408997	0.0298258	0.00317108	0.00207628	0.00313572	0.00116884
chr3:98241409-98241711*Island	cg03188198	3	98241558			CLDND1;CLDND1;CLDND1;CLDND1;CLDND1;CLDND1;CLDND1	NM_019895;NM_001040182;NM_001040200;NM_001040199;NM_001040183;NM_001040199;NM_001040181	5'UTR;Body;Body;5'UTR;5'UTR;1stExon;5'UTR	chr3:98241409-98241711	Island	0.000186754	0.70106	0.0234481	0.875757		0.0250362	0.026494	0.024907	0.00172942	0.00135268	0.00353345	0.000129129
chr3:98241409-98241711*Island	cg20966439	3	98241654			CLDND1;CLDND1;CLDND1;CLDND1;CLDND1;CLDND1;CLDND1	NM_019895;NM_001040182;NM_001040200;NM_001040199;NM_001040183;NM_001040199;NM_001040181	5'UTR;Body;Body;5'UTR;5'UTR;1stExon;5'UTR	chr3:98241409-98241711	Island	0.000186754	0.491091	0.0234481	0.766196		0.0277399	0.0277698	0.0294866	0.00306373	0.00178859	0.000735227	-0.00174668
chr4:141489962-141490378*N_Shore	cg01283834	4	141488964			UCP1	NM_021833	Body	chr4:141489962-141490378	N_Shore	0.000251685	0.911145	0.0234481	0.966568	X	0.0553048	0.0658997	0.0464633	0.017569	0.014832	0.00214437	0.00884146
chr4:141489962-141490378*N_Shore	cg26004759	4	141489018		rs79610439	UCP1	NM_021833	Body	chr4:141489962-141490378	N_Shore	0.000251685	0.000255398	0.0234481	0.0375609	X	0.0657179	0.153627	0.129583	0.0142429	0.0499854	0.0195401	-0.0638649
chr4:141489962-141490378*N_Shore	cg05644921	4	141489114			UCP1	NM_021833	Body	chr4:141489962-141490378	N_Shore	0.000251685	0.940695	0.0234481	0.977958	X	0.0473874	0.0460221	0.0476093	0.00915223	0.0137098	0.00897737	-0.000221865
chr4:141489962-141490378*N_Shore	cg14223995	4	141489799			UCP1	NM_021833	1stExon	chr4:141489962-141490378	N_Shore	0.000251685	0.24897	0.0234481	0.615258	X	0.0838001	0.0685714	0.160765	0.0584362	0.00836179	0.0161562	-0.0769652
chr4:141489962-141490378*N_Shore	cg02759110	4	141489859			UCP1	NM_021833	1stExon	chr4:141489962-141490378	N_Shore	0.000251685	0.184118	0.0234481	0.56009	X	0.0338257	0.0344619	0.0394362	0.0024183	0.000886086	0.00781904	-0.0056105
chr20:62084467-62084903*Island	cg20964064	20	62084549	rs80255723		KCNQ2;KCNQ2;KCNQ2;KCNQ2;KCNQ2	NM_172108;NM_172106;NM_172107;NM_172109;NM_004518	Body;Body;Body;Body;Body	chr20:62084467-62084903	Island	0.000724858	0.000391989	0.0234481	0.0435942	X	0.340828	0.612647	0.882181	0.133331	0.0769	0.0293571	-0.541353
chr20:62084467-62084903*Island	cg01575590	20	62084626			KCNQ2;KCNQ2;KCNQ2;KCNQ2;KCNQ2	NM_172108;NM_172106;NM_172107;NM_172109;NM_004518	Body;Body;Body;Body;Body	chr20:62084467-62084903	Island	0.000724858	3.20185e-05	0.0234481	0.0175516	X	0.0673638	0.285027	0.37257	0.0395144	0.146876	0.0301233	-0.305206
chr20:62084467-62084903*Island	cg17022362	20	62084833			KCNQ2;KCNQ2;KCNQ2;KCNQ2;KCNQ2	NM_172108;NM_172106;NM_172107;NM_172109;NM_004518	Body;Body;Body;Body;Body	chr20:62084467-62084903	Island	0.000724858	0.000682455	0.0234481	0.0542363	X	0.299138	0.608769	0.771335	0.169194	0.0381448	0.0280187	-0.472197
chr4:7194537-7195467*Island	cg27490380	4	7194874			SORCS2	NM_020777	Body	chr4:7194537-7195467	Island	0.000262682	0.0662119	0.023847	0.379954	X	0.0136194	0.014135	0.0146092	0.000558316	0.00127449	0.000561142	-0.000989863
chr4:7194537-7195467*Island	cg23910743	4	7195002			SORCS2	NM_020777	Body	chr4:7194537-7195467	Island	0.000262682	0.414159	0.023847	0.72196	X	0.0464202	0.0396276	0.0397748	0.0171384	0.00519368	0.00289079	0.00664545
chr4:7194537-7195467*Island	cg14450955	4	7195053			SORCS2	NM_020777	Body	chr4:7194537-7195467	Island	0.000262682	0.950566	0.023847	0.981534	X	0.03188	0.0429889	0.0235973	0.0108763	0.0288293	0.00162215	0.0082827
chr4:7194537-7195467*Island	cg18319799	4	7195206	rs74493134		SORCS2	NM_020777	Body	chr4:7194537-7195467	Island	0.000262682	0.0314248	0.023847	0.271983	X	0.0207685	0.0217626	0.0240872	0.00181104	0.00061615	0.000198938	-0.0033187
chr4:7194537-7195467*Island	cg25348776	4	7195466			SORCS2	NM_020777	Body	chr4:7194537-7195467	Island	0.000262682	4.75005e-06	0.023847	0.00776145	X	0.0496761	0.106233	0.14363	0.00922934	0.00633672	0.00661784	-0.0939543
chr12:113908887-113910681*N_Shore	cg09309261	12	113906999			LHX5	NM_022363	Body	chr12:113908887-113910681	N_Shore	0.000807104	0.000479967	0.0241261	0.0475582	X	0.0556636	0.0930536	0.176187	0.00608882	0.00685036	0.00527118	-0.120523
chr12:113908887-113910681*N_Shore	cg18911395	12	113907122			LHX5	NM_022363	Body	chr12:113908887-113910681	N_Shore	0.000807104	0.000278448	0.0241261	0.0388167	X	0.0508812	0.142826	0.124973	0.0281266	0.0362711	0.00320554	-0.0740918
chr12:113908887-113910681*N_Shore	cg10223575	12	113907268			LHX5	NM_022363	Body	chr12:113908887-113910681	N_Shore	0.000807104	0.631171	0.0241261	0.840959	X	0.0251654	0.024863	0.0238455	0.00389377	0.00238724	0.000782954	0.00131992
chr22:46663605-46664126*N_Shore	cg06041363	22	46663418			TTC38	NM_017931	TSS1500	chr22:46663605-46664126	N_Shore	0.000820473	0.0819532	0.0242698	0.414496	X	0.136595	0.167197	0.172181	0.0331369	0.0419378	0.0146102	-0.0355862
chr22:46663605-46664126*N_Shore	cg01287605	22	46663522			TTC38	NM_017931	TSS1500	chr22:46663605-46664126	N_Shore	0.000820473	6.05754e-05	0.0242698	0.022487	X	0.0520593	0.0951152	0.143957	0.00461012	0.0182437	0.00948984	-0.0918975
chr22:46663605-46664126*N_Shore	cg03036452	22	46663545			TTC38	NM_017931	TSS1500	chr22:46663605-46664126	N_Shore	0.000820473	0.857872	0.0242698	0.94567	X	0.0542561	0.0733598	0.0448371	0.0068025	0.0460265	0.0049217	0.00941896
chr7:5521368-5521615*N_Shelf	cg13290371	7	5518071			FBXL18	NM_024963	3'UTR	chr7:5521368-5521615	N_Shelf	0.000431122	0.48169	0.0248952	0.761025	X	0.327217	0.21974	0.332257	0.108767	0.00220234	0.0230473	-0.00503987
chr7:5521368-5521615*N_Shelf	cg10206969	7	5518392			FBXL18	NM_024963	3'UTR	chr7:5521368-5521615	N_Shelf	0.000431122	0.00132776	0.0248952	0.0711941	X	0.383678	0.192833	0.119126	0.111597	0.041484	0.00871342	0.264553
chr7:5521368-5521615*N_Shelf	cg00232092	7	5518887			FBXL18	NM_024963	3'UTR	chr7:5521368-5521615	N_Shelf	0.000431122	1.93081e-05	0.0248952	0.0142656	X	0.882172	0.523334	0.201745	0.0697098	0.039766	0.0177602	0.680426
chr7:5521368-5521615*N_Shelf	cg20427144	7	5518918			FBXL18	NM_024963	3'UTR	chr7:5521368-5521615	N_Shelf	0.000431122	0.00120935	0.0248952	0.0679592	X	0.68765	0.405847	0.157259	0.179433	0.0534766	0.029058	0.530391
chr16:49672443-49672725*N_Shore	cg08524803	16	49670999			ZNF423	NM_015069	Body	chr16:49672443-49672725	N_Shore	0.000866426	0.00386957	0.0248952	0.110747	X	0.787204	0.951058	0.969796	0.102901	0.00108446	0.00704367	-0.182593
chr16:49672443-49672725*N_Shore	cg03931660	16	49671564			ZNF423	NM_015069	Body	chr16:49672443-49672725	N_Shore	0.000866426	0.350128	0.0248952	0.683399	X	0.947391	0.953348	0.950799	0.00794271	0.00637449	0.00917346	-0.00340838
chr16:49672443-49672725*N_Shore	cg00299737	16	49671991			ZNF423	NM_015069	Body	chr16:49672443-49672725	N_Shore	0.000866426	0.000991582	0.0248952	0.0625901	X	0.683444	0.859717	0.946165	0.101601	0.0250649	0.0149721	-0.262721
chr7:62809609-62809812*N_Shore	cg01933559	7	62809321			LOC100287834;LOC100287704	NR_028349;NR_028348	TSS200;TSS200	chr7:62809609-62809812	N_Shore	0.000872881	0.000177658	0.0249099	0.0331758	X	0.743878	0.850757	0.881015	0.0401908	0.0519711	0.0088223	-0.137137
chr7:62809609-62809812*N_Shore	cg10989862	7	62809331			LOC100287834;LOC100287704	NR_028349;NR_028348	TSS200;TSS200	chr7:62809609-62809812	N_Shore	0.000872881	0.00155069	0.0249099	0.075766	X	0.743584	0.829903	0.819612	0.0282201	0.062582	0.0253924	-0.0760279
chr7:62809609-62809812*N_Shore	cg02643647	7	62809373			LOC100287834;LOC100287704	NR_028349;NR_028348	TSS200;TSS200	chr7:62809609-62809812	N_Shore	0.000872881	0.00354086	0.0249099	0.107065	X	0.247335	0.367333	0.382596	0.0747255	0.00141888	0.00627399	-0.135261
chr17:46655215-46655604*Island	cg07438617	17	46655289			HOXB4	NM_024015	1stExon	chr17:46655215-46655604	Island	0.000148681	0.267249	0.0250367	0.628298	X	0.0262734	0.0262734	0.0288369	0.00208571	0.00189267	0.0024917	-0.00256352
chr17:46655215-46655604*Island	cg21546671	17	46655387			HOXB4	NM_024015	1stExon	chr17:46655215-46655604	Island	0.000148681	0.00507809	0.0250367	0.122884	X	0.0344791	0.0404863	0.0380119	0.00171216	0.00388079	0.00183824	-0.00353289
chr17:46655215-46655604*Island	cg14458834	17	46655394			HOXB4	NM_024015	1stExon	chr17:46655215-46655604	Island	0.000148681	0.00167552	0.0250367	0.0783667	X	0.036946	0.0450532	0.042644	0.0021575	0.00419663	0.00308029	-0.00569797
chr17:46655215-46655604*Island	cg15565065	17	46655476			HOXB4	NM_024015	1stExon	chr17:46655215-46655604	Island	0.000148681	0.591139	0.0250367	0.820387	X	0.0258595	0.0232278	0.0290192	0.00159368	0.00200849	0.0019767	-0.00315973
chr17:46655215-46655604*Island	cg08089301	17	46655561			HOXB4	NM_024015	1stExon	chr17:46655215-46655604	Island	0.000148681	0.0154931	0.0250367	0.195237	X	0.019503	0.0199109	0.0358063	0.000884058	0.00345133	0.00318085	-0.0163033
chr17:46655215-46655604*Island	cg07015911	17	46655580			HOXB4	NM_024015	1stExon	chr17:46655215-46655604	Island	0.000148681	0.00984845	0.0250367	0.159265	X	0.0183691	0.0244222	0.100821	0.00225401	0.00178912	0.0192017	-0.0824519
chr17:46655215-46655604*Island	cg09194159	17	46655588			HOXB4	NM_024015	1stExon	chr17:46655215-46655604	Island	0.000148681	0.00695059	0.0250367	0.138139	X	0.0384067	0.0449852	0.107612	0.00273884	0.0124487	0.00537972	-0.0692048
chr17:46655215-46655604*Island	cg14345497	17	46655603			HOXB4	NM_024015	1stExon	chr17:46655215-46655604	Island	0.000148681	0.0190777	0.0250367	0.214769	X	0.0885594	0.104784	0.124281	0.0171782	0.0235114	0.00834583	-0.0357214
chr9:126128196-126128757*N_Shore	cg13884995	9	126126377			CRB2	NM_173689	Body	chr9:126128196-126128757	N_Shore	0.000880069	0.00210417	0.0250367	0.0859123		0.53498	0.665532	0.60591	0.0350963	0.052274	0.0235285	-0.0709294
chr9:126128196-126128757*N_Shore	cg03478719	9	126127116			CRB2	NM_173689	Body	chr9:126128196-126128757	N_Shore	0.000880069	0.196371	0.0250367	0.571159		0.872045	0.842014	0.822771	0.0627369	0.0361876	0.0216823	0.0492739
chr9:126128196-126128757*N_Shore	cg04916485	9	126128143	rs73571416		CRB2	NM_173689	Body	chr9:126128196-126128757	N_Shore	0.000880069	0.0309512	0.0250367	0.270349		0.79992	0.816691	0.844737	0.0229704	0.0230336	0.0171573	-0.0448164
chr18:55103154-55108853*N_Shore	cg14345128	18	55102849			ONECUT2	NM_004852	TSS200	chr18:55103154-55108853	N_Shore	0.000301904	0.957178	0.0252754	0.984129		0.0165056	0.0162452	0.0166306	0.00108265	0.000232527	0.000662501	-0.000125076
chr18:55103154-55108853*N_Shore	cg05226967	18	55102913			ONECUT2	NM_004852	TSS200	chr18:55103154-55108853	N_Shore	0.000301904	0.387041	0.0252754	0.706152		0.455358	0.475936	0.472687	0.0452027	0.00970482	0.00198723	-0.0173294
chr18:55103154-55108853*N_Shore	cg08768621	18	55102916			ONECUT2;ONECUT2	NM_004852;NM_004852	1stExon;5'UTR	chr18:55103154-55108853	N_Shore	0.000301904	0.268144	0.0252754	0.628964		0.0984577	0.101558	0.101787	0.00525682	0.00608204	0.00312186	-0.00332887
chr18:55103154-55108853*N_Shore	cg15892115	18	55102922			ONECUT2;ONECUT2	NM_004852;NM_004852	1stExon;5'UTR	chr18:55103154-55108853	N_Shore	0.000301904	0.000123051	0.0252754	0.0286885		0.0442257	0.0597918	0.0648357	0.00343809	0.00665107	0.00804536	-0.0206101
chr18:55103154-55108853*N_Shore	cg06275813	18	55102925			ONECUT2;ONECUT2	NM_004852;NM_004852	1stExon;5'UTR	chr18:55103154-55108853	N_Shore	0.000301904	0.345371	0.0252754	0.680495		0.0223224	0.0247454	0.0220292	0.00102266	0.00108482	0.00109745	0.000293231
chr16:49669571-49670438*Island	cg00205786	16	49669842	rs35904462		ZNF423	NM_015069	Body	chr16:49669571-49670438	Island	0.000915258	2.19933e-05	0.0252754	0.0149594	X	0.614158	0.739252	0.795521	0.0313317	0.0515334	0.021633	-0.181363
chr16:49669571-49670438*Island	cg05126388	16	49670144			ZNF423	NM_015069	Body	chr16:49669571-49670438	Island	0.000915258	0.00241611	0.0252754	0.0910845	X	0.759804	0.830741	0.897477	0.0522374	0.0148888	0.010657	-0.137674
chr16:49669571-49670438*Island	cg09405758	16	49670437			ZNF423	NM_015069	Body	chr16:49669571-49670438	Island	0.000915258	0.00290093	0.0252754	0.0986944	X	0.591566	0.707657	0.822126	0.0892239	0.0377056	0.00824724	-0.23056
chr12:57039047-57039823*S_Shore	cg22012054	12	57039895			ATP5B;SNORD59A	NM_001686;NR_002737	TSS200;TSS1500	chr12:57039047-57039823	S_Shore	0.000198077	0.429829	0.0259602	0.730921		0.0268696	0.0256545	0.0254405	0.00280738	0.00222337	0.0035697	0.0014291
chr12:57039047-57039823*S_Shore	cg22841336	12	57040011			ATP5B;SNORD59A	NM_001686;NR_002737	TSS200;TSS1500	chr12:57039047-57039823	S_Shore	0.000198077	0.871595	0.0259602	0.951026		0.0361933	0.0384913	0.0339715	0.00471088	0.00276545	0.00286056	0.0022218
chr12:57039047-57039823*S_Shore	cg13518216	12	57040018			ATP5B;SNORD59A	NM_001686;NR_002737	TSS200;TSS1500	chr12:57039047-57039823	S_Shore	0.000198077	0.0655259	0.0259602	0.378538		0.0398038	0.0346827	0.0354309	0.00441511	0.00366167	0.0029889	0.0043729
chr12:57039047-57039823*S_Shore	cg22870344	12	57040045			ATP5B;SNORD59A	NM_001686;NR_002737	TSS200;TSS1500	chr12:57039047-57039823	S_Shore	0.000198077	0.79757	0.0259602	0.920299		0.0660554	0.0644109	0.064067	0.0152204	0.000316114	0.00498451	0.00198847
chr12:57039047-57039823*S_Shore	cg05555643	12	57040061	rs17551633		SNORD59A;ATP5B	NR_002737;NM_001686	TSS1500;TSS1500	chr12:57039047-57039823	S_Shore	0.000198077	0.252268	0.0259602	0.617601		0.0284261	0.0263273	0.0246553	0.00499406	0.00393989	0.00328517	0.00377075
chr12:57039047-57039823*S_Shore	cg03249590	12	57040199			SNORD59A;ATP5B	NR_002737;NM_001686	TSS1500;TSS1500	chr12:57039047-57039823	S_Shore	0.000198077	0.0695685	0.0259602	0.387678		0.0970651	0.330243	0.113527	0.0486551	0.0489964	0.0330948	-0.016462
chr12:57039047-57039823*S_Shore	cg06679265	12	57040204			SNORD59A;ATP5B	NR_002737;NM_001686	TSS1500;TSS1500	chr12:57039047-57039823	S_Shore	0.000198077	3.19337e-06	0.0259602	0.00646023		0.0803643	0.261476	0.248176	0.0402772	0.00842273	0.00931735	-0.167811
chr13:113648343-113649601*N_Shore	cg09294084	13	113646732			MCF2L;MCF2L	NM_001112732;NM_024979	Body;Body	chr13:113648343-113649601	N_Shore	0.00033407	0.00203215	0.0260549	0.0847433	X	0.632657	0.79754	0.809504	0.0881336	0.0366764	0.0347197	-0.176847
chr13:113648343-113649601*N_Shore	cg21279874	13	113646899		rs61967108	MCF2L;MCF2L	NM_001112732;NM_024979	Body;Body	chr13:113648343-113649601	N_Shore	0.00033407	0.0347342	0.0260549	0.284937	X	0.436655	0.573479	0.523278	0.0929625	0.0251404	0.00952206	-0.0866226
chr13:113648343-113649601*N_Shore	cg07473634	13	113647389			MCF2L;MCF2L	NM_001112732;NM_024979	Body;Body	chr13:113648343-113649601	N_Shore	0.00033407	0.00542665	0.0260549	0.126065	X	0.745675	0.801131	0.834028	0.0429009	0.000636458	0.0209255	-0.0883525
chr13:113648343-113649601*N_Shore	cg06905499	13	113647429			MCF2L;MCF2L	NM_001112732;NM_024979	Body;Body	chr13:113648343-113649601	N_Shore	0.00033407	0.563095	0.0260549	0.805073	X	0.715045	0.694009	0.787415	0.119107	0.0632884	0.0130812	-0.0723703
chr13:113648343-113649601*N_Shore	cg17545853	13	113647549			MCF2L;MCF2L	NM_001112732;NM_024979	Body;Body	chr13:113648343-113649601	N_Shore	0.00033407	0.388669	0.0260549	0.707155	X	0.561338	0.546338	0.611983	0.0512824	0.0187239	0.00531068	-0.0506449
chr8:17941489-17942459*S_Shore	cg13563405	8	17942526			ASAH1;ASAH1;ASAH1	NM_001127505;NM_004315;NM_177924	TSS200;TSS200;TSS1500	chr8:17941489-17942459	S_Shore	0.000258592	0.157779	0.0263573	0.531697	X	0.0225509	0.0228783	0.019834	0.00132004	0.00087735	0.00169898	0.00271691
chr8:17941489-17942459*S_Shore	cg00705908	8	17942569			ASAH1;ASAH1;ASAH1	NM_001127505;NM_004315;NM_177924	TSS200;TSS200;TSS1500	chr8:17941489-17942459	S_Shore	0.000258592	0.122175	0.0263573	0.484299	X	0.0984833	0.0791414	0.0862089	0.0187798	0.00506723	0.00809057	0.0122744
chr8:17941489-17942459*S_Shore	cg07312099	8	17942583			ASAH1;ASAH1;ASAH1	NM_001127505;NM_004315;NM_177924	TSS200;TSS200;TSS1500	chr8:17941489-17942459	S_Shore	0.000258592	0.499443	0.0263573	0.771313	X	0.122354	0.104185	0.117395	0.0300141	0.0139485	0.0145517	0.00495956
chr8:17941489-17942459*S_Shore	cg18929511	8	17942993	rs7387252		ASAH1;ASAH1;ASAH1	NM_001127505;NM_004315;NM_177924	TSS1500;TSS1500;TSS1500	chr8:17941489-17942459	S_Shore	0.000258592	0.000498744	0.0263573	0.048279	X	0.0706708	0.180606	0.167633	0.0435554	0.0115238	0.010339	-0.0969625
chr8:17941489-17942459*S_Shore	cg04912297	8	17943293	rs4921571		ASAH1;ASAH1;ASAH1	NM_001127505;NM_004315;NM_177924	TSS1500;TSS1500;TSS1500	chr8:17941489-17942459	S_Shore	0.000258592	3.3231e-05	0.0263573	0.017758	X	0.161773	0.387277	0.498186	0.0755465	0.00574767	0.0143063	-0.336412
chr8:17941489-17942459*S_Shore	cg12052340	8	17943990			ASAH1;ASAH1	NM_001127505;NM_004315	TSS1500;TSS1500	chr8:17941489-17942459	S_Shore	0.000258592	0.990371	0.0263573	0.996378	X	0.656913	0.807812	0.557878	0.116016	0.0887396	0.0472391	0.0990344
chr3:147108511-147111703*N_Shelf	cg07406191	3	147105190			ZIC4;ZIC4;ZIC4;ZIC4;ZIC4	NM_032153;NR_033119;NM_001168379;NR_033118;NM_001168378	3'UTR;Body;3'UTR;Body;3'UTR	chr3:147108511-147111703	N_Shelf	0.000358501	0.00577352	0.0269459	0.129013	X	0.877178	0.853099	0.775403	0.023048	0.0379161	0.0056709	0.101775
chr3:147108511-147111703*N_Shelf	cg12976081	3	147105899			ZIC4;ZIC4;ZIC4;ZIC4;ZIC4	NM_032153;NR_033119;NM_001168379;NR_033118;NM_001168378	3'UTR;Body;3'UTR;Body;3'UTR	chr3:147108511-147111703	N_Shelf	0.000358501	0.000541022	0.0269459	0.0496422	X	0.777315	0.49695	0.267473	0.14941	0.0807686	0.0175758	0.509842
chr3:147108511-147111703*N_Shelf	cg00334063	3	147106010			ZIC4;ZIC4;ZIC4;ZIC4;ZIC4	NM_032153;NR_033119;NM_001168379;NR_033118;NM_001168378	3'UTR;Body;3'UTR;Body;3'UTR	chr3:147108511-147111703	N_Shelf	0.000358501	1.55763e-05	0.0269459	0.0129751	X	0.944043	0.660912	0.391626	0.034907	0.039629	0.00989866	0.552417
chr3:147108511-147111703*N_Shelf	cg22614239	3	147106208			ZIC4;ZIC4;ZIC4;ZIC4;ZIC4	NM_032153;NR_033119;NM_001168379;NR_033118;NM_001168378	3'UTR;Body;3'UTR;Body;3'UTR	chr3:147108511-147111703	N_Shelf	0.000358501	1.59894e-05	0.0269459	0.0132543	X	0.935979	0.691467	0.441089	0.0118008	0.0019539	0.00728481	0.49489
chr3:147108511-147111703*N_Shelf	cg08889797	3	147106489			ZIC4;ZIC4;ZIC4;ZIC4;ZIC4	NM_032153;NR_033119;NM_001168379;NR_033118;NM_001168378	3'UTR;Body;3'UTR;Body;3'UTR	chr3:147108511-147111703	N_Shelf	0.000358501	0.00317992	0.0269459	0.10283	X	0.814465	0.532333	0.415966	0.191593	0.0783179	0.0128742	0.398499
chr12:103311040-103311253*S_Shore	cg15963417	12	103311300	rs62652660		PAH;PAH	NM_000277;NM_000277	5'UTR;1stExon	chr12:103311040-103311253	S_Shore	0.00022821	0.000752474	0.027254	0.0565864	X	0.0259128	0.0437059	0.0717549	0.00245057	0.0197726	0.00902655	-0.0458421
chr12:103311040-103311253*S_Shore	cg24759821	12	103311462			PAH	NM_000277	TSS200	chr12:103311040-103311253	S_Shore	0.00022821	0.003215	0.027254	0.103238	X	0.0710154	0.137884	0.151923	0.0319761	0.0579921	0.0266782	-0.0809078
chr12:103311040-103311253*S_Shore	cg18919225	12	103311494			PAH	NM_000277	TSS200	chr12:103311040-103311253	S_Shore	0.00022821	0.0188125	0.027254	0.213209	X	0.0363109	0.0488945	0.0494598	0.0040225	0.0216042	0.005353	-0.0131489
chr12:103311040-103311253*S_Shore	cg24167314	12	103311500			PAH	NM_000277	TSS200	chr12:103311040-103311253	S_Shore	0.00022821	0.458077	0.027254	0.74751	X	0.0575887	0.046778	0.0542968	0.0169327	0.0109332	0.00420078	0.00329189
chr12:103311040-103311253*S_Shore	cg01864980	12	103311535		rs77411738	PAH	NM_000277	TSS200	chr12:103311040-103311253	S_Shore	0.00022821	0.000177229	0.027254	0.0331758	X	0.0432583	0.130466	0.101272	0.00449378	0.0509279	0.0158054	-0.058014
chr12:103311040-103311253*S_Shore	cg02310386	12	103311761			PAH	NM_000277	TSS1500	chr12:103311040-103311253	S_Shore	0.00022821	0.349799	0.027254	0.683223	X	0.16432	0.210508	0.167567	0.0387154	0.0350827	0.0101998	-0.00324637
chr12:103311040-103311253*S_Shore	cg09833249	12	103312819		rs75250612	PAH	NM_000277	TSS1500	chr12:103311040-103311253	S_Shore	0.00022821	0.000635754	0.027254	0.0526641	X	0.113795	0.247136	0.206496	0.0443005	0.0189903	0.0138394	-0.0927003
chr19:10691835-10692057*Island	cg14985481	19	10691854			AP1M2	NM_005498	Body	chr19:10691835-10692057	Island	0.000369517	0.506977	0.027254	0.775425		0.0301865	0.0294009	0.0281154	0.00469324	0.00341323	0.00132064	0.00207115
chr19:10691835-10692057*Island	cg26999505	19	10691861			AP1M2	NM_005498	Body	chr19:10691835-10692057	Island	0.000369517	0.793527	0.027254	0.918523		0.0314143	0.0322687	0.0314764	0.00274035	0.00113748	0.00233231	-6.21401e-05
chr19:10691835-10692057*Island	cg10516832	19	10691895			AP1M2	NM_005498	Body	chr19:10691835-10692057	Island	0.000369517	0.717671	0.027254	0.883809		0.0362765	0.0374567	0.0338834	0.00545759	0.00110856	0.000518938	0.00239308
chr19:10691835-10692057*Island	cg09439054	19	10691954	rs1045361		AP1M2	NM_005498	Body	chr19:10691835-10692057	Island	0.000369517	0.000136449	0.027254	0.029919		0.0825031	0.137326	0.136385	0.0144038	0.0276143	0.0140722	-0.0538814
chr19:10691835-10692057*Island	cg23443853	19	10692029			AP1M2	NM_005498	Body	chr19:10691835-10692057	Island	0.000369517	0.0153862	0.027254	0.194628		0.0774568	0.140308	0.13813	0.042229	0.0473913	0.00415594	-0.0606735
chr11:57226766-57228707*Island	cg01932827	11	57227090			RTN4RL2	NM_178570	TSS1500	chr11:57226766-57228707	Island	0.000549434	0.0741454	0.027254	0.397431	X	0.0779844	0.0622886	0.0673314	0.0120107	0.011455	0.0086753	0.0106531
chr11:57226766-57228707*Island	cg17349753	11	57227351			RTN4RL2	NM_178570	TSS1500	chr11:57226766-57228707	Island	0.000549434	0.273536	0.027254	0.632798	X	0.0489226	0.0463774	0.0458907	0.00531103	0.00157687	0.00120131	0.00303187
chr11:57226766-57228707*Island	cg21121024	11	57227804			RTN4RL2	NM_178570	TSS1500	chr11:57226766-57228707	Island	0.000549434	3.9921e-05	0.027254	0.0197206	X	0.0382357	0.0527279	0.068588	0.00164314	0.00502503	0.00168554	-0.0303523
chr11:57226766-57228707*Island	cg24983959	11	57228377			RTN4RL2	NM_178570	Body	chr11:57226766-57228707	Island	0.000549434	0.0729831	0.027254	0.395328	X	0.0602338	0.0441287	0.0449719	0.0169628	0.00258303	0.00415255	0.0152619
chr1:43123977-43124422*N_Shore	cg04482817	1	43123399			PPIH	NM_006347	TSS1500	chr1:43123977-43124422	N_Shore	0.000291206	5.67553e-06	0.0275683	0.00861124	X	0.577846	0.734154	0.717748	0.032223	0.0220223	0.0250092	-0.139901
chr1:43123977-43124422*N_Shore	cg08540602	1	43123671			PPIH	NM_006347	TSS1500	chr1:43123977-43124422	N_Shore	0.000291206	0.680933	0.0275683	0.866203	X	0.0358142	0.0337361	0.0345792	0.00758251	0.00532808	0.00373626	0.00123509
chr1:43123977-43124422*N_Shore	cg20988549	1	43123748			PPIH	NM_006347	TSS1500	chr1:43123977-43124422	N_Shore	0.000291206	0.144995	0.0275683	0.515058	X	0.0395622	0.0369407	0.0342138	0.00523026	0.000966114	0.00433465	0.00534842
chr1:43123977-43124422*N_Shore	cg23215333	1	43123793			PPIH	NM_006347	TSS1500	chr1:43123977-43124422	N_Shore	0.000291206	0.0587475	0.0275683	0.361812	X	0.035748	0.029561	0.0275917	0.00724157	0.00136653	0.00367369	0.00815635
chr1:43123977-43124422*N_Shore	cg05304761	1	43123920			PPIH	NM_006347	TSS200	chr1:43123977-43124422	N_Shore	0.000291206	0.190972	0.0275683	0.566474	X	0.0426509	0.0402853	0.0335916	0.00944318	0.000507577	0.00270574	0.00905933
chr1:43123977-43124422*N_Shore	cg02150709	1	43123922			PPIH	NM_006347	TSS200	chr1:43123977-43124422	N_Shore	0.000291206	0.24083	0.0275683	0.60883	X	0.0284734	0.0268262	0.0245056	0.00444886	0.00647268	0.0017598	0.00396781
chr1:66258440-66258918*N_Shore	cg07914107	1	66256911			PDE4B	NM_001037341	TSS1500	chr1:66258440-66258918	N_Shore	0.000292811	0.251375	0.0275683	0.617054	X	0.915869	0.927694	0.938041	0.0321889	0.00386975	0.00441772	-0.0221723
chr1:66258440-66258918*N_Shore	cg22733910	1	66257553			PDE4B;PDE4B	NM_002600;NM_001037341	TSS1500;TSS1500	chr1:66258440-66258918	N_Shore	0.000292811	0.772202	0.0275683	0.909165	X	0.0784415	0.0812531	0.0584783	0.0766304	0.0523987	0.010656	0.0199633
chr1:66258440-66258918*N_Shore	cg04704294	1	66257822	rs11208750		PDE4B;PDE4B	NM_002600;NM_001037341	TSS1500;TSS1500	chr1:66258440-66258918	N_Shore	0.000292811	3.08685e-05	0.0275683	0.0174316	X	0.185833	0.359441	0.488782	0.0485663	0.0408024	0.00563821	-0.30295
chr1:66258440-66258918*N_Shore	cg16294013	1	66258022			PDE4B;PDE4B	NM_001037341;NM_002600	TSS200;TSS1500	chr1:66258440-66258918	N_Shore	0.000292811	0.389805	0.0275683	0.707821	X	0.0748886	0.0865078	0.108612	0.0586299	0.00703987	0.0232773	-0.0337237
chr1:66258440-66258918*N_Shore	cg22336004	1	66258035			PDE4B;PDE4B	NM_001037341;NM_002600	TSS200;TSS1500	chr1:66258440-66258918	N_Shore	0.000292811	0.24601	0.0275683	0.613294	X	0.0377117	0.0545297	0.0394379	0.00677266	0.0230874	0.00615774	-0.00172625
chr1:66258440-66258918*N_Shore	cg22488256	1	66258046			PDE4B;PDE4B	NM_001037341;NM_002600	TSS200;TSS1500	chr1:66258440-66258918	N_Shore	0.000292811	0.0926287	0.0275683	0.436356	X	0.0437126	0.0502365	0.0536607	0.00980852	0.00531023	0.000834221	-0.0099481
chr5:177821852-177823865*S_Shore	cg08354401	5	177824353			COL23A1	NM_173465	Body	chr5:177821852-177823865	S_Shore	0.00117563	0.0220577	0.0276019	0.230242		0.416239	0.605553	0.50652	0.0807851	0.123922	0.0210632	-0.0902806
chr5:177821852-177823865*S_Shore	cg11770816	5	177824403			COL23A1	NM_173465	Body	chr5:177821852-177823865	S_Shore	0.00117563	0.848425	0.0276019	0.941652		0.263345	0.400385	0.198329	0.149456	0.0791352	0.00838569	0.0650154
chr5:177821852-177823865*S_Shore	cg07145979	5	177825282			COL23A1	NM_173465	Body	chr5:177821852-177823865	S_Shore	0.00117563	0.000121665	0.0276019	0.0286356		0.352184	0.629156	0.625461	0.0908971	0.0528345	0.0613825	-0.273277
chr8:144461972-144462261*N_Shore	cg06330431	8	144460468			RHPN1	NM_052924	Body	chr8:144461972-144462261	N_Shore	0.00119694	0.000647216	0.0277743	0.0528766	X	0.357967	0.621413	0.787451	0.138847	0.11352	0.00912862	-0.429483
chr8:144461972-144462261*N_Shore	cg05991938	8	144460945			RHPN1	NM_052924	Body	chr8:144461972-144462261	N_Shore	0.00119694	0.000702192	0.0277743	0.0547868	X	0.145862	0.302401	0.265711	0.0574748	0.0335686	0.00884931	-0.119848
chr8:144461972-144462261*N_Shore	cg23961973	8	144461183			RHPN1	NM_052924	Body	chr8:144461972-144462261	N_Shore	0.00119694	0.0585182	0.0277743	0.361252	X	0.738009	0.84292	0.911408	0.147162	0.00879311	0.01932	-0.173399
chr5:126112229-126114229*Island	cg20986134	5	126112439			LMNB1	NM_005573	TSS1500	chr5:126112229-126114229	Island	0.000135364	0.836556	0.0278419	0.936807		0.0282111	0.0284614	0.0276505	0.00182904	0.0015982	0.00253892	0.000560634
chr5:126112229-126114229*Island	cg25022925	5	126112600			LMNB1	NM_005573	TSS1500	chr5:126112229-126114229	Island	0.000135364	0.734297	0.0278419	0.89172		0.048001	0.057003	0.0439449	0.00405277	0.00361519	0.00222016	0.00405616
chr5:126112229-126114229*Island	cg26611836	5	126112609			LMNB1	NM_005573	TSS1500	chr5:126112229-126114229	Island	0.000135364	3.64861e-06	0.0278419	0.00696651		0.0479714	0.038992	0.0363131	0.00175226	0.000455769	0.00244977	0.0116583
chr5:126112229-126114229*Island	cg22007501	5	126112653			LMNB1	NM_005573	TSS200	chr5:126112229-126114229	Island	0.000135364	0.0991166	0.0278419	0.447825		0.0663087	0.0671426	0.0585764	0.00326218	0.000380846	0.00240614	0.00773237
chr5:126112229-126114229*Island	cg22183605	5	126112660			LMNB1	NM_005573	TSS200	chr5:126112229-126114229	Island	0.000135364	0.234262	0.0278419	0.603412		0.0320977	0.0341108	0.0337015	0.0023362	0.000455202	0.0034432	-0.00160382
chr5:126112229-126114229*Island	cg18262958	5	126112747			LMNB1	NM_005573	TSS200	chr5:126112229-126114229	Island	0.000135364	0.75511	0.0278419	0.901364		0.0178296	0.0175679	0.0175722	0.00160732	0.0014236	0.00087059	0.000257344
chr5:126112229-126114229*Island	cg01077085	5	126112750			LMNB1	NM_005573	TSS200	chr5:126112229-126114229	Island	0.000135364	0.869127	0.0278419	0.950297		0.0132782	0.0129274	0.0134236	0.000592988	0.000457067	0.000356713	-0.000145483
chr5:126112229-126114229*Island	cg23953133	5	126112875	rs79997519		LMNB1;LMNB1	NM_005573;NM_005573	1stExon;5'UTR	chr5:126112229-126114229	Island	0.000135364	0.229362	0.0278419	0.599399		0.109695	0.0955613	0.106678	0.00920789	0.0108233	0.0104198	0.00301686
chr5:126112229-126114229*Island	cg14064399	5	126112883	rs79997519		LMNB1;LMNB1	NM_005573;NM_005573	1stExon;5'UTR	chr5:126112229-126114229	Island	0.000135364	0.9392	0.0278419	0.977379		0.0268219	0.0285387	0.0258367	0.000991059	0.0048029	0.00171436	0.000985177
chr5:126112229-126114229*Island	cg05484879	5	126113670			LMNB1	NM_005573	Body	chr5:126112229-126114229	Island	0.000135364	0.278604	0.0278419	0.636173		0.0313161	0.0289337	0.0273751	0.00606043	7.09904e-06	0.0032621	0.00394101
chr5:126112229-126114229*Island	cg16089416	5	126114228			LMNB1	NM_005573	Body	chr5:126112229-126114229	Island	0.000135364	0.540669	0.0278419	0.793196		0.0828336	0.0783991	0.0812547	0.00893813	0.00412459	0.00400889	0.00157897
chr11:31825743-31826967*Island	cg11827910	11	31825756			PAX6;PAX6;PAX6	NM_001604;NM_001127612;NM_000280	Body;Body;Body	chr11:31825743-31826967	Island	0.000303818	0.539346	0.0278419	0.792453	X	0.175204	0.354287	0.12542	0.0793818	0.158053	0.0121818	0.0497843
chr11:31825743-31826967*Island	cg20014398	11	31825792			PAX6;PAX6;PAX6	NM_001604;NM_001127612;NM_000280	Body;Body;Body	chr11:31825743-31826967	Island	0.000303818	2.53954e-05	0.0278419	0.0157636	X	0.132763	0.302692	0.29855	0.0221497	0.106286	0.0223441	-0.165787
chr11:31825743-31826967*Island	cg11128216	11	31825833			PAX6;PAX6;PAX6	NM_001604;NM_001127612;NM_000280	Body;Body;Body	chr11:31825743-31826967	Island	0.000303818	0.0437739	0.0278419	0.317334	X	0.190419	0.375197	0.24134	0.0550397	0.141066	0.0113165	-0.0509208
chr11:31825743-31826967*Island	cg22982368	11	31825969			PAX6;PAX6;PAX6	NM_001604;NM_001127612;NM_000280	Body;Body;Body	chr11:31825743-31826967	Island	0.000303818	0.0288581	0.0278419	0.261599	X	0.0637179	0.157657	0.0759932	0.0108773	0.0143103	0.00839264	-0.0122753
chr11:31825743-31826967*Island	cg11469061	11	31826421			PAX6;PAX6;PAX6	NM_001604;NM_001127612;NM_000280	Body;Body;Body	chr11:31825743-31826967	Island	0.000303818	0.965278	0.0278419	0.987125	X	0.0595649	0.0783874	0.0462362	0.0108982	0.0348902	0.00443509	0.0133287
chr11:31825743-31826967*Island	cg09537620	11	31826574			PAX6;PAX6;PAX6	NM_001604;NM_001127612;NM_000280	Body;Body;Body	chr11:31825743-31826967	Island	0.000303818	0.233391	0.0278419	0.602794	X	0.0254867	0.0950182	0.0269436	0.00636103	0.0954477	0.00160228	-0.00145688
chr19:7565704-7566313*N_Shelf	cg00376316	19	7561739			C19orf45	NM_198534	TSS1500	chr19:7565704-7566313	N_Shelf	0.000305229	3.27641e-05	0.0278596	0.0176193	X	0.649933	0.807959	0.805662	0.045987	0.0162391	0.0246933	-0.155729
chr19:7565704-7566313*N_Shelf	cg24201224	19	7561880		rs73001543	C19orf45	NM_198534	TSS1500	chr19:7565704-7566313	N_Shelf	0.000305229	0.000644125	0.0278596	0.0528497	X	0.201634	0.391214	0.419877	0.0821644	0.0943218	0.0318356	-0.218243
chr19:7565704-7566313*N_Shelf	cg04764898	19	7562249			C19orf45	NM_198534	TSS200	chr19:7565704-7566313	N_Shelf	0.000305229	0.00656161	0.0278596	0.135177	X	0.592429	0.681194	0.875779	0.0993022	0.0282209	0.00152082	-0.28335
chr19:7565704-7566313*N_Shelf	cg16732901	19	7562351		rs76386581	C19orf45	NM_198534	TSS200	chr19:7565704-7566313	N_Shelf	0.000305229	0.799743	0.0278596	0.92128	X	0.139507	0.218454	0.111637	0.111756	0.0781376	0.00739841	0.0278702
chr19:7565704-7566313*N_Shelf	cg26527457	19	7562425			C19orf45	NM_198534	TSS200	chr19:7565704-7566313	N_Shelf	0.000305229	0.134949	0.0278596	0.502502	X	0.572387	0.56014	0.788415	0.126231	0.113536	0.0159341	-0.216028
chr19:7565704-7566313*N_Shelf	cg23174481	19	7562555	rs74800774		C19orf45;C19orf45	NM_198534;NM_198534	1stExon;5'UTR	chr19:7565704-7566313	N_Shelf	0.000305229	0.426265	0.0278596	0.728965	X	0.746724	0.703092	0.856833	0.105778	0.0493436	0.0337522	-0.110109
chr1:160340604-160340843*N_Shelf	cg00006397	1	160336699			NHLH1	NM_005598	TSS200	chr1:160340604-160340843	N_Shelf	0.00122731	5.94364e-05	0.0279077	0.0222962	X	0.0585533	0.151439	0.22605	0.012997	0.0631475	0.0216515	-0.167496
chr1:160340604-160340843*N_Shelf	cg12529228	1	160336994			NHLH1;NHLH1	NM_005598;NM_005598	1stExon;5'UTR	chr1:160340604-160340843	N_Shelf	0.00122731	0.410354	0.0279077	0.719629	X	0.679136	0.773312	0.744686	0.195325	0.0469326	0.0328527	-0.0655501
chr1:160340604-160340843*N_Shelf	cg00955867	1	160337038			NHLH1;NHLH1	NM_005598;NM_005598	1stExon;5'UTR	chr1:160340604-160340843	N_Shelf	0.00122731	0.00012991	0.0279077	0.0292397	X	0.492451	0.721781	0.903098	0.0919029	0.0262725	0.0266377	-0.410647
chr5:131563094-131563954*Island	cg01211041	5	131563095			P4HA2;P4HA2;P4HA2;P4HA2;P4HA2	NM_001017973;NM_001142598;NM_004199;NM_001142599;NM_001017974	TSS200;5'UTR;TSS200;5'UTR;5'UTR	chr5:131563094-131563954	Island	0.000157964	0.198842	0.0282241	0.573275		0.0638123	0.059214	0.0550621	0.0109787	0.00388952	0.00275573	0.00875024
chr5:131563094-131563954*Island	cg14786688	5	131563099			P4HA2;P4HA2;P4HA2;P4HA2;P4HA2	NM_001017973;NM_001142598;NM_004199;NM_001142599;NM_001017974	TSS200;5'UTR;TSS200;5'UTR;5'UTR	chr5:131563094-131563954	Island	0.000157964	0.590713	0.0282241	0.820238		0.0645243	0.0646055	0.0701013	0.00817773	0.0101402	0.0164066	-0.00557696
chr5:131563094-131563954*Island	cg24887267	5	131563504			P4HA2;P4HA2;P4HA2;P4HA2;P4HA2;P4HA2;P4HA2;P4HA2	NM_001142598;NM_001142599;NM_001017973;NM_001017974;NM_001142598;NM_001142599;NM_004199;NM_001017974	1stExon;5'UTR;TSS1500;1stExon;5'UTR;1stExon;TSS1500;5'UTR	chr5:131563094-131563954	Island	0.000157964	0.0144522	0.0282241	0.18914		0.0176846	0.0158815	0.0157696	0.00125335	0.00117241	0.000664264	0.00191508
chr5:131563094-131563954*Island	cg11586658	5	131563581			P4HA2;P4HA2;P4HA2;P4HA2;P4HA2	NM_001142598;NM_001017974;NM_001142599;NM_004199;NM_001017973	TSS200;TSS200;TSS200;TSS1500;TSS1500	chr5:131563094-131563954	Island	0.000157964	0.000107781	0.0282241	0.0276462		0.0385018	0.0586052	0.0510237	0.00342919	0.00044975	0.00482757	-0.012522
chr5:131563094-131563954*Island	cg11112892	5	131563589			P4HA2;P4HA2;P4HA2;P4HA2;P4HA2	NM_001142598;NM_001017974;NM_001142599;NM_004199;NM_001017973	TSS200;TSS200;TSS200;TSS1500;TSS1500	chr5:131563094-131563954	Island	0.000157964	0.000873204	0.0282241	0.0596651		0.0399413	0.0446081	0.0449828	0.00176365	0.000975235	0.00246375	-0.00504148
chr5:131563094-131563954*Island	cg09800012	5	131563605			P4HA2;P4HA2;P4HA2;P4HA2;P4HA2	NM_001142598;NM_001017974;NM_001142599;NM_004199;NM_001017973	TSS200;TSS200;TSS200;TSS1500;TSS1500	chr5:131563094-131563954	Island	0.000157964	0.716909	0.0282241	0.883411		0.0308011	0.0308335	0.031419	0.00207933	0.00106776	0.00129766	-0.000617935
chr5:131563094-131563954*Island	cg18640183	5	131563610			P4HA2;P4HA2;P4HA2;P4HA2;P4HA2	NM_001142598;NM_001017974;NM_001142599;NM_004199;NM_001017973	TSS200;TSS200;TSS200;TSS1500;TSS1500	chr5:131563094-131563954	Island	0.000157964	0.148392	0.0282241	0.519931		0.0389632	0.0401212	0.0426097	0.00215407	0.00370925	0.00415641	-0.00364654
chr5:131563094-131563954*Island	cg05501285	5	131563764	rs59644999		P4HA2;P4HA2;P4HA2;P4HA2;P4HA2	NM_001017974;NM_004199;NM_001017973;NM_001142599;NM_001142598	TSS1500;TSS1500;TSS1500;TSS1500;TSS1500	chr5:131563094-131563954	Island	0.000157964	0.310698	0.0282241	0.657572		0.0343174	0.0368756	0.0357668	0.00326066	0.00191191	0.00337153	-0.00144945
chr5:131563094-131563954*Island	cg25351996	5	131563782	rs59644999		P4HA2;P4HA2;P4HA2;P4HA2;P4HA2	NM_001017974;NM_004199;NM_001017973;NM_001142599;NM_001142598	TSS1500;TSS1500;TSS1500;TSS1500;TSS1500	chr5:131563094-131563954	Island	0.000157964	0.490988	0.0282241	0.766166		0.0360557	0.0290777	0.0299974	0.0196708	0.00401475	0.00296218	0.00605838
chr5:131563094-131563954*Island	cg22598563	5	131563921			P4HA2;P4HA2;P4HA2;P4HA2;P4HA2	NM_001017974;NM_004199;NM_001017973;NM_001142599;NM_001142598	TSS1500;TSS1500;TSS1500;TSS1500;TSS1500	chr5:131563094-131563954	Island	0.000157964	0.146516	0.0282241	0.517477		0.137427	0.213896	0.143347	0.0280574	0.0538625	0.00778036	-0.00592055
chr1:1910268-1913800*S_Shore	cg01799930	1	1914124		rs35662093	KIAA1751	NM_001080484	Body	chr1:1910268-1913800	S_Shore	0.00128198	0.00838726	0.028375	0.1491	X	0.429937	0.635931	0.884703	0.211294	0.0191544	0.0235769	-0.454766
chr1:1910268-1913800*S_Shore	cg18270426	1	1914597	rs80135494	rs28737396	KIAA1751	NM_001080484	Body	chr1:1910268-1913800	S_Shore	0.00128198	0.000580659	0.028375	0.0511239	X	0.329828	0.555054	0.661059	0.107433	0.127935	0.0122106	-0.331231
chr1:1910268-1913800*S_Shore	cg12701697	1	1914707			KIAA1751	NM_001080484	Body	chr1:1910268-1913800	S_Shore	0.00128198	0.199344	0.028375	0.573637	X	0.562809	0.561088	0.69983	0.113907	0.0375572	0.0115376	-0.137021
chr21:43373135-43374062*Island	cg04723534	21	43373136			C2CD2	NM_015500	Body	chr21:43373135-43374062	Island	0.0006439	0.000327584	0.0284543	0.0408119	X	0.933754	0.817806	0.860421	0.0185073	0.0632889	0.00743379	0.0733326
chr21:43373135-43374062*Island	cg27164381	21	43373635			C2CD2	NM_015500	1stExon	chr21:43373135-43374062	Island	0.0006439	0.296814	0.0284543	0.648284	X	0.0432007	0.0451103	0.0342727	0.00597734	0.0116618	0.00287421	0.00892796
chr21:43373135-43374062*Island	cg21742872	21	43373869			C2CD2;C2CD2	NM_015500;NM_015500	5'UTR;1stExon	chr21:43373135-43374062	Island	0.0006439	0.678347	0.0284543	0.864838	X	0.0167775	0.0169447	0.0170246	0.000628873	0.00105842	0.00139621	-0.000247085
chr21:43373135-43374062*Island	cg00584530	21	43373897			C2CD2;C2CD2	NM_015500;NM_015500	5'UTR;1stExon	chr21:43373135-43374062	Island	0.0006439	0.00724455	0.0284543	0.140318	X	0.0293539	0.0344365	0.0373547	0.00398848	0.000994086	0.00264552	-0.00800073
chr11:112097022-112097547*N_Shore	cg15300101	11	112096625	rs2518348		PTS	NM_000317	TSS1500	chr11:112097022-112097547	N_Shore	0.000432428	2.48179e-05	0.0285158	0.015678	X	0.11945	0.238496	0.351625	0.0242938	0.00125371	0.00264337	-0.232175
chr11:112097022-112097547*N_Shore	cg12822818	11	112096781			PTS	NM_000317	TSS1500	chr11:112097022-112097547	N_Shore	0.000432428	0.356718	0.0285158	0.687382	X	0.0989199	0.0530273	0.0642881	0.0884392	0.00021458	0.0196118	0.0346318
chr11:112097022-112097547*N_Shore	cg15594528	11	112096869			PTS	NM_000317	TSS1500	chr11:112097022-112097547	N_Shore	0.000432428	0.868441	0.0285158	0.949981	X	0.0216502	0.0227206	0.0211731	0.00137812	0.000461577	0.00170839	0.000477146
chr11:112097022-112097547*N_Shore	cg04936930	11	112096887			PTS	NM_000317	TSS200	chr11:112097022-112097547	N_Shore	0.000432428	0.0517517	0.0285158	0.342218	X	0.0259791	0.0247195	0.0233213	0.001797	0.00156791	0.00104194	0.00265781
chr11:112097022-112097547*N_Shore	cg17377491	11	112096999			PTS	NM_000317	TSS200	chr11:112097022-112097547	N_Shore	0.000432428	0.15709	0.0285158	0.530869	X	0.0342045	0.0346828	0.0277235	0.00400672	2.02046e-05	0.0028241	0.00648106
chr8:128806081-128806899*S_Shore	cg13784855	8	128806938			MIR1204;PVT1	NR_031609;NR_003367	TSS1500;Body	chr8:128806081-128806899	S_Shore	0.000699473	0.710886	0.029485	0.880494	X	0.0380195	0.0372921	0.0368443	0.00554569	0.000325087	0.00265107	0.00117521
chr8:128806081-128806899*S_Shore	cg25247520	8	128808017			MIR1204;PVT1	NR_031609;NR_003367	TSS200;Body	chr8:128806081-128806899	S_Shore	0.000699473	0.0348972	0.029485	0.285437	X	0.515008	0.749814	0.884652	0.278781	0.00801521	0.0145035	-0.369643
chr8:128806081-128806899*S_Shore	cg11201447	8	128808063			MIR1204;PVT1	NR_031609;NR_003367	TSS200;Body	chr8:128806081-128806899	S_Shore	0.000699473	1.29487e-05	0.029485	0.0124317	X	0.130674	0.582562	0.766749	0.122207	0.0689718	0.0782181	-0.636074
chr8:128806081-128806899*S_Shore	cg00780520	8	128808554			PVT1	NR_003367	Body	chr8:128806081-128806899	S_Shore	0.000699473	0.0488764	0.029485	0.334113	X	0.750855	0.89282	0.902775	0.144843	0.000526761	0.0228902	-0.15192
chr11:62473453-62474156*S_Shore	cg07237830	11	62474725			BSCL2;GNG3;BSCL2;BSCL2;BSCL2	NM_001122955;NM_012202;NM_001130702;NM_001122955;NM_032667	5'UTR;TSS1500;5'UTR;1stExon;TSS1500	chr11:62473453-62474156	S_Shore	0.00142135	3.239e-05	0.0294879	0.017563	X	0.8933	0.671616	0.441797	0.0387226	0.0321813	0.0233681	0.451503
chr11:62473453-62474156*S_Shore	cg13916928	11	62474735			BSCL2;GNG3;BSCL2;BSCL2;BSCL2	NM_001122955;NM_012202;NM_001130702;NM_001122955;NM_032667	5'UTR;TSS1500;5'UTR;1stExon;TSS1500	chr11:62473453-62474156	S_Shore	0.00142135	0.219346	0.0294879	0.591103	X	0.948345	0.948011	0.94386	0.00196666	0.00544284	0.00556942	0.00448516
chr11:62473453-62474156*S_Shore	cg01141838	11	62474744			BSCL2;GNG3;BSCL2;BSCL2;BSCL2	NM_001122955;NM_012202;NM_001130702;NM_001122955;NM_032667	5'UTR;TSS1500;5'UTR;1stExon;TSS1500	chr11:62473453-62474156	S_Shore	0.00142135	0.0508516	0.0294879	0.339694	X	0.920828	0.910385	0.906806	0.0103213	0.00526757	0.0113466	0.0140227
chr11:65685100-65685364*Island	cg08614638	11	65685108			C11orf68;C11orf68	NM_001135635;NM_031450	Body;Body	chr11:65685100-65685364	Island	0.00142637	0.00421563	0.0294909	0.114447	X	0.424309	0.510043	0.630296	0.0765771	0.00479954	0.0223537	-0.205986
chr11:65685100-65685364*Island	cg19700094	11	65685262	rs7947619		DRAP1;C11orf68;C11orf68	NM_006442;NM_001135635;NM_031450	TSS1500;Body;Body	chr11:65685100-65685364	Island	0.00142637	0.00616054	0.0294909	0.131959	X	0.244289	0.378629	0.45012	0.106862	0.0448679	0.00390793	-0.205832
chr11:65685100-65685364*Island	cg16649728	11	65685316			DRAP1;C11orf68;C11orf68	NM_006442;NM_001135635;NM_031450	TSS1500;Body;Body	chr11:65685100-65685364	Island	0.00142637	3.31331e-05	0.0294909	0.017758	X	0.109001	0.295914	0.441105	0.0481123	0.0469045	0.0325356	-0.332104
chr1:224370585-224371755*Island	cg05226019	1	224370586			DEGS1;DEGS1	NM_144780;NM_003676	TSS1500;TSS1500	chr1:224370585-224371755	Island	0.000238697	0.519655	0.0295073	0.781894	X	0.0404584	0.0423185	0.0360029	0.00352878	0.0101882	0.002949	0.0044555
chr1:224370585-224371755*Island	cg04206296	1	224370601			DEGS1;DEGS1	NM_144780;NM_003676	TSS1500;TSS1500	chr1:224370585-224371755	Island	0.000238697	0.292852	0.0295073	0.645464	X	0.0403308	0.0399831	0.0346313	0.00656148	0.000775465	0.00178402	0.00569959
chr1:224370585-224371755*Island	cg09124081	1	224370616			DEGS1;DEGS1	NM_144780;NM_003676	TSS1500;TSS1500	chr1:224370585-224371755	Island	0.000238697	0.668092	0.0295073	0.859682	X	0.0286812	0.0294406	0.0272886	0.00233201	0.00189122	0.000507705	0.00139259
chr1:224370585-224371755*Island	cg17864958	1	224370909			DEGS1;DEGS1	NM_144780;NM_003676	TSS200;TSS200	chr1:224370585-224371755	Island	0.000238697	1.32198e-05	0.0295073	0.0125502	X	0.0724466	0.0976968	0.0927404	0.00452808	0.00635685	0.00443315	-0.0202938
chr1:224370585-224371755*Island	cg03732936	1	224371029			DEGS1;DEGS1;DEGS1;DEGS1	NM_003676;NM_144780;NM_144780;NM_003676	5'UTR;5'UTR;1stExon;1stExon	chr1:224370585-224371755	Island	0.000238697	0.113098	0.0295073	0.471216	X	0.0464588	0.0520829	0.048472	0.00389232	0.00145044	0.00186572	-0.0020132
chr1:224370585-224371755*Island	cg03037331	1	224371490			DEGS1;DEGS1	NM_144780;NM_003676	Body;Body	chr1:224370585-224371755	Island	0.000238697	0.0718799	0.0295073	0.392882	X	0.0335922	0.0310374	0.0290956	0.00279768	0.00425667	0.00387594	0.00449657
chr1:224370585-224371755*Island	cg02936919	1	224371608			DEGS1;DEGS1	NM_144780;NM_003676	Body;Body	chr1:224370585-224371755	Island	0.000238697	0.0153363	0.0295073	0.194328	X	0.053732	0.0469046	0.0431882	0.0032984	0.00708351	0.00862716	0.0105438
chr1:224370585-224371755*Island	cg23982151	1	224371627			DEGS1;DEGS1	NM_144780;NM_003676	Body;Body	chr1:224370585-224371755	Island	0.000238697	0.909955	0.0295073	0.966177	X	0.0416802	0.0411351	0.0413816	0.00501992	0.0106168	0.00624922	0.000298634
chr2:55746675-55746999*N_Shore	cg04842553	2	55746074			CCDC104	NM_080667	TSS1500	chr2:55746675-55746999	N_Shore	0.000290883	0.208537	0.029561	0.581787	X	0.365208	0.542757	0.486928	0.223733	0.17217	0.0241793	-0.12172
chr2:55746675-55746999*N_Shore	cg23192899	2	55746287			CCDC104	NM_080667	TSS1500	chr2:55746675-55746999	N_Shore	0.000290883	5.43107e-05	0.029561	0.0217294	X	0.0356515	0.08413	0.064492	0.00673861	0.0113624	0.00256594	-0.0288404
chr2:55746675-55746999*N_Shore	cg13460980	2	55746328			CCDC104	NM_080667	TSS1500	chr2:55746675-55746999	N_Shore	0.000290883	0.0334744	0.029561	0.280332	X	0.186431	0.210287	0.223096	0.0239596	0.0244152	0.0164887	-0.0366642
chr2:55746675-55746999*N_Shore	cg12929625	2	55746547			CCDC104	NM_080667	TSS200	chr2:55746675-55746999	N_Shore	0.000290883	0.163288	0.029561	0.537554	X	0.0474768	0.0405522	0.038417	0.0119729	0.000482495	0.000859317	0.00905978
chr2:55746675-55746999*N_Shore	cg22669090	2	55746549			CCDC104	NM_080667	TSS200	chr2:55746675-55746999	N_Shore	0.000290883	0.134783	0.029561	0.502381	X	0.0482431	0.0435922	0.037078	0.0112043	0.00119207	0.000898769	0.0111651
chr2:55746675-55746999*N_Shore	cg23072029	2	55746572			CCDC104	NM_080667	TSS200	chr2:55746675-55746999	N_Shore	0.000290883	0.262321	0.029561	0.624571	X	0.0391913	0.0363286	0.0324263	0.00945486	0.000831866	0.00149176	0.00676504
chr2:55746675-55746999*N_Shore	cg19300632	2	55746645			CCDC104	NM_080667	TSS200	chr2:55746675-55746999	N_Shore	0.000290883	0.0698528	0.029561	0.38835	X	0.048679	0.044284	0.036709	0.0078795	0.00566634	0.0067982	0.01197
chr3:48698335-48701667*N_Shore	cg01607569	3	48696613			CELSR3	NM_001407	1stExon	chr3:48698335-48701667	N_Shore	0.000364282	0.0171672	0.029561	0.204947	X	0.693659	0.802382	0.751278	0.0492643	0.0635545	0.00717444	-0.0576194
chr3:48698335-48701667*N_Shore	cg08237707	3	48697456			CELSR3	NM_001407	1stExon	chr3:48698335-48701667	N_Shore	0.000364282	0.00109677	0.029561	0.0653495	X	0.707454	0.779517	0.808044	0.036383	0.0384153	0.0215068	-0.10059
chr3:48698335-48701667*N_Shore	cg20031584	3	48697500			CELSR3	NM_001407	1stExon	chr3:48698335-48701667	N_Shore	0.000364282	0.00185453	0.029561	0.0812956	X	0.735988	0.778165	0.799055	0.0260913	0.00757623	0.0123423	-0.0630678
chr3:48698335-48701667*N_Shore	cg06518177	3	48697561			CELSR3	NM_001407	1stExon	chr3:48698335-48701667	N_Shore	0.000364282	0.00814575	0.029561	0.147542	X	0.46432	0.602622	0.561764	0.0671444	0.0715972	0.0187396	-0.0974442
chr3:48698335-48701667*N_Shore	cg04484520	3	48697594			CELSR3	NM_001407	1stExon	chr3:48698335-48701667	N_Shore	0.000364282	0.000496702	0.029561	0.048279	X	0.572813	0.710825	0.773887	0.063426	0.03896	0.0494457	-0.201074
chr3:48698335-48701667*N_Shore	cg09447924	3	48697823			CELSR3	NM_001407	1stExon	chr3:48698335-48701667	N_Shore	0.000364282	0.00118513	0.029561	0.0673781	X	0.686282	0.768549	0.845705	0.052357	0.0196639	0.00618325	-0.159423
chr1:4832351-4832553*S_Shelf	cg02771577	1	4834960			AJAP1;AJAP1	NM_018836;NM_001042478	3'UTR;3'UTR	chr1:4832351-4832553	S_Shelf	0.00146616	0.00229174	0.029714	0.0888782	X	0.398601	0.577856	0.606076	0.105311	0.0239719	0.00626525	-0.207475
chr1:4832351-4832553*S_Shelf	cg00859330	1	4835298			AJAP1;AJAP1	NM_018836;NM_001042478	3'UTR;3'UTR	chr1:4832351-4832553	S_Shelf	0.00146616	0.000123787	0.029714	0.0287617	X	0.100679	0.182806	0.252857	0.0318933	0.0163641	0.00377158	-0.152177
chr1:4832351-4832553*S_Shelf	cg19760464	1	4835412			AJAP1;AJAP1	NM_018836;NM_001042478	3'UTR;3'UTR	chr1:4832351-4832553	S_Shelf	0.00146616	0.111856	0.029714	0.469078	X	0.647538	0.707211	0.776981	0.110358	0.135108	0.0296003	-0.129443
chr8:1496731-1497884*Island	cg25265764	8	1496732		rs6996621	DLGAP2	NM_004745	5'UTR	chr8:1496731-1497884	Island	0.000302884	0.00541381	0.0302061	0.125933	X	0.434508	0.576033	0.644673	0.109143	0.0257808	0.00959678	-0.210165
chr8:1496731-1497884*Island	cg09052244	8	1496751			DLGAP2	NM_004745	5'UTR	chr8:1496731-1497884	Island	0.000302884	6.55684e-05	0.0302061	0.023247	X	0.679071	0.833805	0.891261	0.0508377	0.0682609	0.0119559	-0.21219
chr8:1496731-1497884*Island	cg21127601	8	1496759	rs2906569	rs2906568	DLGAP2	NM_004745	5'UTR	chr8:1496731-1497884	Island	0.000302884	0.00970544	0.0302061	0.158346	X	0.818667	0.867457	0.911691	0.0454047	0.023581	0.022619	-0.0930247
chr8:1496731-1497884*Island	cg26607620	8	1497078			DLGAP2	NM_004745	Body	chr8:1496731-1497884	Island	0.000302884	0.000227239	0.0302061	0.0360416	X	0.369196	0.598223	0.574306	0.0769429	0.0130183	0.0568498	-0.20511
chr8:1496731-1497884*Island	cg18437193	8	1497307			DLGAP2	NM_004745	Body	chr8:1496731-1497884	Island	0.000302884	0.0819872	0.0302061	0.414584	X	0.838059	0.921062	0.963125	0.120888	0.0401777	0.00187175	-0.125066
chr8:1496731-1497884*Island	cg13649332	8	1497608			DLGAP2	NM_004745	Body	chr8:1496731-1497884	Island	0.000302884	0.000834367	0.0302061	0.0587476	X	0.692134	0.806738	0.838389	0.0552919	0.0619285	0.0080012	-0.146255
chr8:1496731-1497884*Island	cg02643451	8	1497878			DLGAP2	NM_004745	Body	chr8:1496731-1497884	Island	0.000302884	0.000689872	0.0302061	0.0545181	X	0.662351	0.792979	0.838513	0.0650642	0.0397694	0.029131	-0.176163
chr7:119915062-119915485*Island	cg19150007	7	119915076			KCND2	NM_012281	1stExon	chr7:119915062-119915485	Island	0.00151298	0.257906	0.0302061	0.621418	X	0.971841	0.96251	0.970386	0.00418055	0.0142295	0.00490098	0.00145502
chr7:119915062-119915485*Island	cg22121237	7	119915258			KCND2	NM_012281	1stExon	chr7:119915062-119915485	Island	0.00151298	0.000198724	0.0302061	0.0346712	X	0.961661	0.940915	0.913167	0.00566633	0.0100125	0.00442351	0.0484944
chr7:119915062-119915485*Island	cg15668691	7	119915484			KCND2	NM_012281	1stExon	chr7:119915062-119915485	Island	0.00151298	2.99242e-05	0.0302061	0.0170641	X	0.913469	0.859104	0.84062	0.0177976	0.0079024	0.00501604	0.0728493
chr9:127631143-127632264*N_Shore	cg14287565	9	127630689			ARPC5L	NM_030978	TSS1500	chr9:127631143-127632264	N_Shore	0.000778871	2.83395e-05	0.0305827	0.0166178	X	0.0661923	0.174583	0.273524	0.0233033	0.0230106	0.00948362	-0.207332
chr9:127631143-127632264*N_Shore	cg14199455	9	127630854			ARPC5L	NM_030978	TSS1500	chr9:127631143-127632264	N_Shore	0.000778871	0.237615	0.0305827	0.606659	X	0.0443764	0.0469825	0.0453988	0.00191539	0.00161362	0.00339529	-0.00102239
chr9:127631143-127632264*N_Shore	cg12788471	9	127630977			ARPC5L	NM_030978	TSS1500	chr9:127631143-127632264	N_Shore	0.000778871	0.609683	0.0305827	0.83014	X	0.0306136	0.0354982	0.0294329	0.00383518	0.00204709	0.00362604	0.00118072
chr9:127631143-127632264*N_Shore	cg14191675	9	127631086			ARPC5L	NM_030978	TSS1500	chr9:127631143-127632264	N_Shore	0.000778871	0.972065	0.0305827	0.989753	X	0.110792	0.127929	0.0987739	0.0146528	0.0192236	0.0098812	0.0120185
chr20:34638249-34638983*Island	cg11038491	20	34638489			LOC647979	NR_027451	Body	chr20:34638249-34638983	Island	0.000792451	0.379141	0.0307692	0.701562	X	0.0620856	0.0874607	0.0643492	0.0230519	0.0266181	0.00347701	-0.0022636
chr20:34638249-34638983*Island	cg08600765	20	34638493			LOC647979	NR_027451	Body	chr20:34638249-34638983	Island	0.000792451	0.251189	0.0307692	0.617031	X	0.0788924	0.121671	0.0890918	0.0365479	0.0337244	0.00962629	-0.0101994
chr20:34638249-34638983*Island	cg00543443	20	34638744			LOC647979	NR_027451	Body	chr20:34638249-34638983	Island	0.000792451	0.000301524	0.0307692	0.0397949	X	0.189998	0.252442	0.26986	0.0278892	0.0143474	0.00627196	-0.0798623
chr20:34638249-34638983*Island	cg12063218	20	34638859			LOC647979	NR_027451	Body	chr20:34638249-34638983	Island	0.000792451	0.207645	0.0307692	0.580922	X	0.291427	0.331742	0.315164	0.0477629	0.0243467	0.0102406	-0.0237371
chr6:32489742-32490128*S_Shelf	cg27362989	6	32492198		rs73726192	HLA-DRB5	NM_002125	Body	chr6:32489742-32490128	S_Shelf	0.000802522	0.000450311	0.0308181	0.0464901	X	0.300395	0.210482	0.0704274	0.0226216	0.0803104	0.0172982	0.229968
chr6:32489742-32490128*S_Shelf	cg00440797	6	32493873			HLA-DRB5	NM_002125	Body	chr6:32489742-32490128	S_Shelf	0.000802522	5.83049e-05	0.0308181	0.0220667	X	0.0550882	0.155625	0.165219	0.0184418	0.0724454	0.00671254	-0.110131
chr6:32489742-32490128*S_Shelf	cg15011943	6	32493917		rs72508454	HLA-DRB5	NM_002125	Body	chr6:32489742-32490128	S_Shelf	0.000802522	0.00191364	0.0308181	0.0828269	X	0.278655	0.467209	0.396033	0.0700545	0.00180821	0.00796329	-0.117378
chr6:32489742-32490128*S_Shelf	cg19516921	6	32493994			HLA-DRB5	NM_002125	Body	chr6:32489742-32490128	S_Shelf	0.000802522	0.0693962	0.0308181	0.387281	X	0.358139	0.414418	0.407798	0.0270524	0.109765	0.0374568	-0.0496588
chr1:6305148-6306463*N_Shore	cg00769305	1	6303279			HES3	NM_001024598	TSS1500	chr1:6305148-6306463	N_Shore	0.000273463	0.225828	0.0311588	0.596495	X	0.375892	0.43103	0.403698	0.0610563	0.0545015	0.00428867	-0.0278055
chr1:6305148-6306463*N_Shore	cg18564053	1	6303793			HES3	NM_001024598	TSS1500	chr1:6305148-6306463	N_Shore	0.000273463	0.858392	0.0311588	0.945869	X	0.108309	0.147965	0.0888301	0.0293995	0.0759885	0.00276807	0.0194784
chr1:6305148-6306463*N_Shore	cg00765655	1	6304199			HES3	NM_001024598	TSS200	chr1:6305148-6306463	N_Shore	0.000273463	0.00691142	0.0311588	0.137866	X	0.0493643	0.0632025	0.067944	0.0100304	0.00824199	0.00209082	-0.0185797
chr1:6305148-6306463*N_Shore	cg20157525	1	6304217			HES3	NM_001024598	TSS200	chr1:6305148-6306463	N_Shore	0.000273463	0.0106371	0.0311588	0.16482	X	0.0714314	0.207325	0.151837	0.0447016	0.121061	0.0216937	-0.0804052
chr1:6305148-6306463*N_Shore	cg19743103	1	6304220			HES3	NM_001024598	TSS200	chr1:6305148-6306463	N_Shore	0.000273463	0.00236265	0.0311588	0.090162	X	0.0597771	0.304838	0.157904	0.0273204	0.110909	0.0256264	-0.0981273
chr1:6305148-6306463*N_Shore	cg04992704	1	6304361			HES3	NM_001024598	5'UTR	chr1:6305148-6306463	N_Shore	0.000273463	0.946729	0.0311588	0.980214	X	0.081029	0.103223	0.064532	0.0221396	0.0412892	0.00389688	0.0164971
chr1:6305148-6306463*N_Shore	cg10829621	1	6304421			HES3	NM_001024598	5'UTR	chr1:6305148-6306463	N_Shore	0.000273463	0.00603397	0.0311588	0.131056	X	0.137776	0.195168	0.31836	0.0618318	0.0183634	0.0124028	-0.180584
chr1:6305148-6306463*N_Shore	cg03327263	1	6304499			HES3	NM_001024598	Body	chr1:6305148-6306463	N_Shore	0.000273463	0.160402	0.0311588	0.534065	X	0.0703298	0.123866	0.0817079	0.0138029	0.0805535	0.0132929	-0.0113781
chr1:154192843-154193852*Island	cg12402495	1	154192844			C1orf43;C1orf43;UBAP2L;UBAP2L;C1orf43	NM_015449;NM_138740;NM_014847;NM_001127320;NM_001098616	1stExon;1stExon;TSS1500;5'UTR;1stExon	chr1:154192843-154193852	Island	0.000237368	0.202613	0.0312661	0.576372		0.0247325	0.0246393	0.0200975	0.00329177	0.00545009	0.00160158	0.00463508
chr1:154192843-154193852*Island	cg20598768	1	154193039			C1orf43;C1orf43;UBAP2L;UBAP2L;C1orf43;C1orf43;C1orf43;C1orf43	NM_015449;NM_138740;NM_014847;NM_001127320;NM_001098616;NM_001098616;NM_015449;NM_138740	1stExon;1stExon;TSS1500;5'UTR;5'UTR;1stExon;5'UTR;5'UTR	chr1:154192843-154193852	Island	0.000237368	0.651366	0.0312661	0.851541		0.13237	0.143419	0.120102	0.00879508	0.00413191	0.00384588	0.0122681
chr1:154192843-154193852*Island	cg17735181	1	154193141			C1orf43;C1orf43;UBAP2L;C1orf43;C1orf43;C1orf43;UBAP2L;C1orf43	NM_015449;NM_138740;NM_001127320;NM_001098616;NM_001098616;NM_015449;NM_014847;NM_138740	1stExon;1stExon;5'UTR;5'UTR;1stExon;5'UTR;TSS200;5'UTR	chr1:154192843-154193852	Island	0.000237368	0.577497	0.0312661	0.813149		0.0140241	0.0145951	0.0141491	0.00110067	0.000550696	0.000380254	-0.000125025
chr1:154192843-154193852*Island	cg24578075	1	154193269			C1orf43;C1orf43;UBAP2L;C1orf43;C1orf43;C1orf43;UBAP2L;C1orf43	NM_015449;NM_138740;NM_001127320;NM_001098616;NM_001098616;NM_015449;NM_014847;NM_138740	1stExon;1stExon;5'UTR;5'UTR;1stExon;5'UTR;TSS200;5'UTR	chr1:154192843-154193852	Island	0.000237368	0.173995	0.0312661	0.549689		0.0481372	0.0452514	0.0428409	0.00595536	0.00454226	0.0027481	0.00529638
chr1:154192843-154193852*Island	cg15714329	1	154193618	rs35914985		C1orf43;UBAP2L;C1orf43;UBAP2L;C1orf43	NM_001098616;NM_014847;NM_138740;NM_001127320;NM_015449	TSS1500;5'UTR;TSS1500;5'UTR;TSS1500	chr1:154192843-154193852	Island	0.000237368	0.259858	0.0312661	0.622898		0.0298584	0.0288504	0.0282753	0.00228259	0.00191377	0.00102622	0.00158311
chr1:154192843-154193852*Island	cg13576006	1	154193656			C1orf43;UBAP2L;C1orf43;UBAP2L;C1orf43	NM_001098616;NM_014847;NM_138740;NM_001127320;NM_015449	TSS1500;5'UTR;TSS1500;5'UTR;TSS1500	chr1:154192843-154193852	Island	0.000237368	0.181289	0.0312661	0.55727		0.0175654	0.0202315	0.0194918	0.00202402	0.00333976	0.00408505	-0.00192642
chr1:154192843-154193852*Island	cg16491909	1	154193730			C1orf43;UBAP2L;C1orf43;UBAP2L;C1orf43	NM_001098616;NM_014847;NM_138740;NM_001127320;NM_015449	TSS1500;5'UTR;TSS1500;5'UTR;TSS1500	chr1:154192843-154193852	Island	0.000237368	0.788146	0.0312661	0.91621		0.0268938	0.0261009	0.0270247	0.00154366	0.00196893	0.00114003	-0.000130904
chr1:154192843-154193852*Island	cg03587150	1	154193741			C1orf43;UBAP2L;C1orf43;UBAP2L;C1orf43	NM_001098616;NM_014847;NM_138740;NM_001127320;NM_015449	TSS1500;5'UTR;TSS1500;5'UTR;TSS1500	chr1:154192843-154193852	Island	0.000237368	0.111392	0.0312661	0.468454		0.0366962	0.0343691	0.0329939	0.00184254	0.00600876	0.00426118	0.00370225
chr1:154192843-154193852*Island	cg09373211	1	154193749			C1orf43;UBAP2L;C1orf43;UBAP2L;C1orf43	NM_001098616;NM_014847;NM_138740;NM_001127320;NM_015449	TSS1500;5'UTR;TSS1500;5'UTR;TSS1500	chr1:154192843-154193852	Island	0.000237368	6.65181e-05	0.0312661	0.0234029		0.0696789	0.0926413	0.0925565	0.00643004	0.00908019	0.00378842	-0.0228776
chr16:110995-113162*Island	cg06194960	16	111362			RHBDF1	NM_022450	Body	chr16:110995-113162	Island	0.00035279	0.700266	0.0323704	0.875383	X	0.473327	0.507496	0.478035	0.0728584	0.130087	0.018922	-0.00470726
chr16:110995-113162*Island	cg07608562	16	111658			RHBDF1	NM_022450	Body	chr16:110995-113162	Island	0.00035279	0.2505	0.0323704	0.616682	X	0.873397	0.933295	0.91793	0.090291	0.0134264	0.0219374	-0.0445336
chr16:110995-113162*Island	cg20220196	16	111753			RHBDF1	NM_022450	Body	chr16:110995-113162	Island	0.00035279	0.061875	0.0323704	0.369543	X	0.456416	0.539652	0.604806	0.112504	0.127802	0.0266215	-0.14839
chr16:110995-113162*Island	cg09201525	16	111871			RHBDF1	NM_022450	Body	chr16:110995-113162	Island	0.00035279	0.569511	0.0323704	0.809003	X	0.979034	0.978758	0.977944	0.00216097	0.000314107	0.00318921	0.00108973
chr16:110995-113162*Island	cg03333116	16	112444			RHBDF1	NM_022450	Body	chr16:110995-113162	Island	0.00035279	0.613919	0.0323704	0.832246	X	0.896619	0.904372	0.897378	0.011865	0.0032378	0.0149467	-0.00075893
chr16:110995-113162*Island	cg04721268	16	112802			RHBDF1	NM_022450	Body	chr16:110995-113162	Island	0.00035279	8.0196e-05	0.0323704	0.025231	X	0.935488	0.859101	0.869628	0.00440447	0.0471523	0.022844	0.0658596
chr16:110995-113162*Island	cg01403103	16	112852			RHBDF1	NM_022450	Body	chr16:110995-113162	Island	0.00035279	0.113893	0.0323704	0.472744	X	0.919612	0.883508	0.906606	0.0111613	0.0583369	0.00304215	0.0130053
chr7:157647800-157648007*N_Shore	cg18064706	7	157646656			PTPRN2;PTPRN2;PTPRN2	NM_002847;NM_130842;NM_130843	Body;Body;Body	chr7:157647800-157648007	N_Shore	0.000589344	0.0249665	0.0323853	0.244377	X	0.6634	0.801802	0.801562	0.112712	0.0623083	0.0104797	-0.138162
chr7:157647800-157648007*N_Shore	cg14628604	7	157646701			PTPRN2;PTPRN2;PTPRN2	NM_002847;NM_130842;NM_130843	Body;Body;Body	chr7:157647800-157648007	N_Shore	0.000589344	0.0227702	0.0323853	0.23365	X	0.323327	0.421782	0.43008	0.0786769	0.0730416	0.0176421	-0.106752
chr7:157647800-157648007*N_Shore	cg02704570	7	157647109			PTPRN2;PTPRN2;PTPRN2	NM_002847;NM_130842;NM_130843	Body;Body;Body	chr7:157647800-157648007	N_Shore	0.000589344	0.000175936	0.0323853	0.0331758	X	0.186206	0.302628	0.354296	0.0510131	0.0067986	0.00555162	-0.16809
chr7:157647800-157648007*N_Shore	cg24842334	7	157647224	rs60566601		PTPRN2;PTPRN2;PTPRN2	NM_002847;NM_130842;NM_130843	Body;Body;Body	chr7:157647800-157648007	N_Shore	0.000589344	0.000235665	0.0323853	0.0364065	X	0.352046	0.49443	0.513899	0.0534838	0.0573651	0.0261137	-0.161852
chr7:157647800-157648007*N_Shore	cg13736939	7	157647241			PTPRN2;PTPRN2;PTPRN2	NM_002847;NM_130842;NM_130843	Body;Body;Body	chr7:157647800-157648007	N_Shore	0.000589344	0.00795921	0.0323853	0.146267	X	0.549664	0.677412	0.661318	0.0709065	0.0745845	0.0246956	-0.111654
chr14:74724228-74725374*Island	cg14420117	14	74724299			VSX2	NM_182894	Body	chr14:74724228-74725374	Island	0.000360913	0.0793485	0.0329435	0.409224	X	0.0231502	0.0256255	0.0236886	0.0010092	0.000280592	0.00111684	-0.00053842
chr14:74724228-74725374*Island	cg06251571	14	74724492			VSX2	NM_182894	Body	chr14:74724228-74725374	Island	0.000360913	0.334563	0.0329435	0.673409	X	0.0363574	0.0374978	0.031814	0.00326144	0.00570376	0.00235345	0.00454335
chr14:74724228-74725374*Island	cg24095353	14	74724703			VSX2	NM_182894	Body	chr14:74724228-74725374	Island	0.000360913	0.260017	0.0329435	0.622937	X	0.0579944	0.0541509	0.0537654	0.00737221	0.00119503	0.00244665	0.00422901
chr14:74724228-74725374*Island	cg14162120	14	74724910			VSX2	NM_182894	Body	chr14:74724228-74725374	Island	0.000360913	0.721648	0.0329435	0.885812	X	0.0388912	0.0433259	0.0328178	0.00906652	0.00303375	0.00789428	0.00607337
chr14:74724228-74725374*Island	cg01770355	14	74725041			VSX2	NM_182894	Body	chr14:74724228-74725374	Island	0.000360913	0.0673158	0.0329435	0.382531	X	0.0583785	0.0536641	0.041232	0.0116547	0.00143948	0.00348481	0.0171464
chr14:74724228-74725374*Island	cg12851793	14	74725127			VSX2	NM_182894	Body	chr14:74724228-74725374	Island	0.000360913	0.0707745	0.0329435	0.390446	X	0.0680085	0.0645814	0.0607544	0.00478124	0.00203827	0.00611757	0.00725414
chr14:74724228-74725374*Island	cg17661928	14	74725362			VSX2	NM_182894	Body	chr14:74724228-74725374	Island	0.000360913	7.9508e-06	0.0329435	0.00963986	X	0.0606435	0.153811	0.14336	0.0179541	0.0317362	0.00613508	-0.0827169
chr13:84453664-84453897*S_Shelf	cg07104706	13	84456127			SLITRK1;SLITRK1	NM_052910;NM_052910	1stExon;5'UTR	chr13:84453664-84453897	S_Shelf	0.000259241	7.99857e-06	0.0329777	0.00963986	X	0.0555207	0.0882239	0.0962591	0.00841502	0.0045929	0.00566982	-0.0407384
chr13:84453664-84453897*S_Shelf	cg19696317	13	84456171			SLITRK1;SLITRK1	NM_052910;NM_052910	1stExon;5'UTR	chr13:84453664-84453897	S_Shelf	0.000259241	0.368942	0.0329777	0.694773	X	0.0354234	0.0309557	0.0315157	0.00963315	0.00133079	0.00132401	0.00390764
chr13:84453664-84453897*S_Shelf	cg26998274	13	84456258	rs34494034		SLITRK1;SLITRK1	NM_052910;NM_052910	1stExon;5'UTR	chr13:84453664-84453897	S_Shelf	0.000259241	0.520928	0.0329777	0.78262	X	0.048528	0.0494175	0.0508026	0.00521143	0.000722797	0.00382775	-0.00227456
chr13:84453664-84453897*S_Shelf	cg18215217	13	84456410			SLITRK1;SLITRK1	NM_052910;NM_052910	1stExon;5'UTR	chr13:84453664-84453897	S_Shelf	0.000259241	0.575122	0.0329777	0.812014	X	0.02167	0.0223493	0.0226949	0.00306516	0.00242592	0.00171688	-0.00102487
chr13:84453664-84453897*S_Shelf	cg01729717	13	84456486			SLITRK1;SLITRK1	NM_052910;NM_052910	1stExon;5'UTR	chr13:84453664-84453897	S_Shelf	0.000259241	0.978505	0.0329777	0.992137	X	0.0599422	0.056939	0.0622261	0.0131748	0.0015228	0.00279137	-0.00228396
chr13:84453664-84453897*S_Shelf	cg14246335	13	84456547			SLITRK1	NM_052910	TSS200	chr13:84453664-84453897	S_Shelf	0.000259241	0.263944	0.0329777	0.625681	X	0.0763272	0.0694341	0.0650782	0.0154589	0.00587566	0.0139726	0.011249
chr13:84453664-84453897*S_Shelf	cg25938646	13	84456681			SLITRK1	NM_052910	TSS200	chr13:84453664-84453897	S_Shelf	0.000259241	0.181159	0.0329777	0.557092	X	0.0780944	0.0834506	0.130759	0.0464986	0.0163489	0.0085529	-0.0526642
chr13:84453664-84453897*S_Shelf	cg13988851	13	84456722	rs9546538		SLITRK1	NM_052910	TSS200	chr13:84453664-84453897	S_Shelf	0.000259241	0.11503	0.0329777	0.474155	X	0.0830095	0.0628165	0.0612363	0.0267951	0.0034297	0.00512525	0.0217732
chr13:84453664-84453897*S_Shelf	cg08697689	13	84457340			SLITRK1	NM_052910	TSS1500	chr13:84453664-84453897	S_Shelf	0.000259241	0.0855494	0.0329777	0.421455	X	0.474735	0.358903	0.294311	0.176156	0.00566872	0.0127642	0.180424
chr11:2817987-2818381*N_Shore	cg14384214	11	2817181			KCNQ1;KCNQ1	NM_000218;NM_181798	Body;Body	chr11:2817987-2818381	N_Shore	0.00188345	0.586824	0.0335581	0.818094	X	0.845769	0.836033	0.863313	0.0150694	0.022403	0.025612	-0.0175439
chr11:2817987-2818381*N_Shore	cg24478595	11	2817646			KCNQ1;KCNQ1	NM_000218;NM_181798	Body;Body	chr11:2817987-2818381	N_Shore	0.00188345	0.210185	0.0335581	0.583332	X	0.68002	0.778309	0.683486	0.0484612	0.053934	0.00643472	-0.00346612
chr11:2817987-2818381*N_Shore	cg16778148	11	2817922			KCNQ1;KCNQ1	NM_000218;NM_181798	Body;Body	chr11:2817987-2818381	N_Shore	0.00188345	0.00012621	0.0335581	0.0289047	X	0.79789	0.857943	0.884348	0.0245194	0.00110302	0.00918731	-0.0864585
chr6:32489742-32490128*Island	cg05938207	6	32489750	rs41562819	rs41544215	HLA-DRB5	NM_002125	Body	chr6:32489742-32490128	Island	0.000487749	0.0135869	0.0340305	0.184164	X	0.290272	0.117135	0.199154	0.083092	0.0186308	0.0117644	0.0911175
chr6:32489742-32490128*Island	cg13972202	6	32489801		rs41550412	HLA-DRB5	NM_002125	Body	chr6:32489742-32490128	Island	0.000487749	0.755145	0.0340305	0.901389	X	0.345832	0.196751	0.415634	0.0548127	0.117481	0.0076052	-0.0698022
chr6:32489742-32490128*Island	cg02735423	6	32489963			HLA-DRB5	NM_002125	Body	chr6:32489742-32490128	Island	0.000487749	6.92772e-05	0.0340305	0.0236871	X	0.678543	0.296908	0.255157	0.133895	0.0626888	0.0189474	0.423386
chr6:32489742-32490128*Island	cg23365293	6	32489984			HLA-DRB5	NM_002125	Body	chr6:32489742-32490128	Island	0.000487749	0.000528515	0.0340305	0.0492337	X	0.215588	0.0818842	0.0532994	0.0643089	0.00806118	0.0169063	0.162288
chr6:32489742-32490128*Island	cg00579921	6	32489991			HLA-DRB5	NM_002125	Body	chr6:32489742-32490128	Island	0.000487749	0.00236879	0.0340305	0.0902749	X	0.456518	0.289488	0.101381	0.0682775	0.263899	0.00541775	0.355137
chr6:32489742-32490128*Island	cg26981746	6	32490012			HLA-DRB5	NM_002125	Body	chr6:32489742-32490128	Island	0.000487749	0.000148405	0.0340305	0.0308299	X	0.385683	0.206911	0.0960708	0.038037	0.16349	0.00391246	0.289613
chr8:82632973-82633672*Island	cg02981620	8	82632974			ZFAND1;ZFAND1;ZFAND1;ZFAND1;ZFAND1;ZFAND1;ZFAND1	NM_001170797;NR_033195;NR_033193;NM_001170796;NR_033196;NR_033194;NM_024699	Body;Body;Body;Body;Body;Body;Body	chr8:82632973-82633672	Island	0.000372848	0.826316	0.0363077	0.932728	X	0.105845	0.107031	0.10147	0.0180443	0.0181428	0.0130411	0.00437576
chr8:82632973-82633672*Island	cg26258330	8	82633130			ZFAND1;ZFAND1;ZFAND1;ZFAND1;ZFAND1;ZFAND1;ZFAND1	NM_001170797;NR_033195;NR_033193;NM_001170796;NR_033196;NR_033194;NM_024699	Body;Body;Body;Body;Body;Body;Body	chr8:82632973-82633672	Island	0.000372848	0.858522	0.0363077	0.945906	X	0.0492752	0.0548129	0.0468908	0.00805698	0.00634476	0.00396041	0.00238439
chr8:82632973-82633672*Island	cg00450487	8	82633209			ZFAND1;ZFAND1;ZFAND1;ZFAND1;ZFAND1;ZFAND1;ZFAND1	NM_001170797;NR_033195;NR_033193;NM_001170796;NR_033196;NR_033194;NM_024699	Body;Body;Body;Body;Body;Body;Body	chr8:82632973-82633672	Island	0.000372848	0.0514601	0.0363077	0.341566	X	0.0805282	0.0652187	0.0625559	0.0163609	0.0085985	0.00289337	0.0179723
chr8:82632973-82633672*Island	cg23057831	8	82633454			ZFAND1;ZFAND1;ZFAND1;ZFAND1;ZFAND1;ZFAND1;ZFAND1	NM_001170797;NR_033195;NR_033193;NM_001170796;NR_033196;NR_033194;NM_024699	Body;Body;Body;Body;Body;Body;Body	chr8:82632973-82633672	Island	0.000372848	0.376188	0.0363077	0.699907	X	0.0366167	0.0351513	0.0353967	0.0028845	0.00139808	0.00188891	0.00121999
chr8:82632973-82633672*Island	cg27535044	8	82633568			ZFAND1;ZFAND1;ZFAND1;ZFAND1;ZFAND1;ZFAND1;ZFAND1	NM_001170797;NM_001170796;NR_033194;NM_024699;NR_033195;NR_033196;NR_033193	TSS200;TSS200;TSS200;TSS200;TSS200;TSS200;TSS200	chr8:82632973-82633672	Island	0.000372848	0.991702	0.0363077	0.996847	X	0.0726598	0.0642616	0.0781201	0.00817808	0.000768897	0.0238923	-0.00546025
chr8:82632973-82633672*Island	cg02523415	8	82633572		rs28411395	ZFAND1;ZFAND1;ZFAND1;ZFAND1;ZFAND1;ZFAND1;ZFAND1	NM_001170797;NM_001170796;NR_033194;NM_024699;NR_033195;NR_033196;NR_033193	TSS200;TSS200;TSS200;TSS200;TSS200;TSS200;TSS200	chr8:82632973-82633672	Island	0.000372848	0.91737	0.0363077	0.9689	X	0.0309153	0.0283202	0.0331505	0.00368556	0.00274768	0.00773252	-0.00223516
chr8:82632973-82633672*Island	cg08251499	8	82633577		rs28411395	ZFAND1;ZFAND1;ZFAND1;ZFAND1;ZFAND1;ZFAND1;ZFAND1	NM_001170797;NM_001170796;NR_033194;NM_024699;NR_033195;NR_033196;NR_033193	TSS200;TSS200;TSS200;TSS200;TSS200;TSS200;TSS200	chr8:82632973-82633672	Island	0.000372848	0.683939	0.0363077	0.867543	X	0.0146704	0.0156973	0.0144242	0.000773873	0.000336618	0.00170677	0.000246274
chr8:82632973-82633672*Island	cg24229963	8	82633648			ZFAND1;ZFAND1;ZFAND1;ZFAND1;ZFAND1;ZFAND1;ZFAND1	NM_001170797;NM_001170796;NR_033194;NM_024699;NR_033195;NR_033196;NR_033193	TSS200;TSS200;TSS200;TSS200;TSS200;TSS200;TSS200	chr8:82632973-82633672	Island	0.000372848	8.24943e-06	0.0363077	0.00980315	X	0.0343728	0.0626442	0.0623438	0.0033267	0.0156478	0.00318792	-0.027971
chr3:45266477-45268039*Island	cg08483723	3	45267960			TMEM158	NM_015444	TSS200	chr3:45266477-45268039	Island	0.00224003	7.55595e-05	0.0363077	0.0246777		0.070518	0.088958	0.0873971	0.00567498	0.00246619	0.00264755	-0.0168791
chr3:45266477-45268039*Island	cg23732560	3	45267976			TMEM158	NM_015444	TSS200	chr3:45266477-45268039	Island	0.00224003	0.626347	0.0363077	0.838325		0.0336987	0.0305571	0.0346446	0.00212175	0.00183573	0.00149318	-0.000945976
chr3:45266477-45268039*Island	cg09884561	3	45268038			TMEM158	NM_015444	TSS1500	chr3:45266477-45268039	Island	0.00224003	0.476305	0.0363077	0.758092		0.0304251	0.0257174	0.0294891	0.0066298	0.00550125	0.00190504	0.000936022
chr20:62809870-62810371*Island	cg08626543	20	62809978			MYT1	NM_004535	5'UTR	chr20:62809870-62810371	Island	0.00226346	0.000513623	0.0364612	0.0489085	X	0.566042	0.634032	0.660417	0.034149	0.0112785	0.00829675	-0.0943747
chr20:62809870-62810371*Island	cg00895354	20	62810199			MYT1	NM_004535	5'UTR	chr20:62809870-62810371	Island	0.00226346	0.00104204	0.0364612	0.0637788	X	0.365677	0.424291	0.417296	0.0246706	0.0204152	0.00361494	-0.0516186
chr20:62809870-62810371*Island	cg07469929	20	62810206			MYT1	NM_004535	5'UTR	chr20:62809870-62810371	Island	0.00226346	0.0172691	0.0364612	0.205514	X	0.570277	0.6268	0.620973	0.0400233	0.0181992	0.00768279	-0.0506955
chr10:134071971-134072193*S_Shore	cg24158028	10	134073307			STK32C	NM_173575	Body	chr10:134071971-134072193	S_Shore	0.00113677	0.00885268	0.0364933	0.152437	X	0.859358	0.872941	0.885592	0.0127635	0.000875831	0.00610503	-0.0262343
chr10:134071971-134072193*S_Shore	cg08386897	10	134073820			STK32C	NM_173575	Body	chr10:134071971-134072193	S_Shore	0.00113677	0.0178428	0.0364933	0.208663	X	0.941308	0.966522	0.968136	0.019708	0.00395825	0.00856779	-0.0268283
chr10:134071971-134072193*S_Shore	cg25197240	10	134073863			STK32C	NM_173575	Body	chr10:134071971-134072193	S_Shore	0.00113677	0.00184045	0.0364933	0.0810515	X	0.68793	0.752778	0.783455	0.0364576	0.0452667	0.0128308	-0.0955249
chr10:134071971-134072193*S_Shore	cg10843401	10	134073911	rs11146275		STK32C	NM_173575	Body	chr10:134071971-134072193	S_Shore	0.00113677	0.000177109	0.0364933	0.0331758	X	0.779295	0.847136	0.850403	0.0261148	0.00880974	0.00580965	-0.0711083
chr12:25101607-25102073*S_Shore	cg04011247	12	25102274		rs78797228	BCAT1;BCAT1	NM_005504;NM_005504	1stExon;5'UTR	chr12:25101607-25102073	S_Shore	0.000459027	0.0147507	0.0367429	0.190996	X	0.0940673	0.147231	0.251854	0.0714111	0.0140683	0.026305	-0.157787
chr12:25101607-25102073*S_Shore	cg07537523	12	25102311	rs75715356		BCAT1	NM_005504	TSS200	chr12:25101607-25102073	S_Shore	0.000459027	0.340994	0.0367429	0.677424	X	0.0975933	0.141764	0.13331	0.0756499	0.097622	0.0180628	-0.0357165
chr12:25101607-25102073*S_Shore	cg19008597	12	25102431			BCAT1	NM_005504	TSS200	chr12:25101607-25102073	S_Shore	0.000459027	2.03936e-05	0.0367429	0.0146226	X	0.873057	0.71656	0.661046	0.0390002	0.0676326	0.0248233	0.212012
chr12:25101607-25102073*S_Shore	cg12371924	12	25102469			BCAT1	NM_005504	TSS200	chr12:25101607-25102073	S_Shore	0.000459027	0.901288	0.0367429	0.962861	X	0.882386	0.910397	0.86964	0.0577878	0.0246751	0.00888609	0.0127457
chr12:25101607-25102073*S_Shore	cg21500300	12	25102521			BCAT1	NM_005504	TSS1500	chr12:25101607-25102073	S_Shore	0.000459027	0.535401	0.0367429	0.790109	X	0.751605	0.853393	0.800254	0.237954	0.0530854	0.00311674	-0.0486493
chr12:25101607-25102073*S_Shore	cg19561607	12	25103173			BCAT1	NM_005504	TSS1500	chr12:25101607-25102073	S_Shore	0.000459027	0.13228	0.0367429	0.499238	X	0.86929	0.881433	0.792171	0.0358126	0.00548187	0.0258684	0.077119
chr12:25101607-25102073*S_Shore	cg07259733	12	25103643			BCAT1	NM_005504	TSS1500	chr12:25101607-25102073	S_Shore	0.000459027	0.364661	0.0367429	0.692279	X	0.549717	0.574405	0.693449	0.216361	0.0242337	0.0119669	-0.143732
chr6:29759946-29760903*Island	cg08560874	6	29759947			HCG4	NR_002139	Body	chr6:29759946-29760903	Island	7.55036e-05	0.00138055	0.0370582	0.0720085	X	0.0837649	0.167006	0.402209	0.0271481	0.0713014	0.0186035	-0.318444
chr6:29759946-29760903*Island	cg08696107	6	29759949			HCG4	NR_002139	Body	chr6:29759946-29760903	Island	7.55036e-05	1.94362e-05	0.0370582	0.014298	X	0.0825634	0.177958	0.225604	0.0231477	0.0259917	0.0249662	-0.14304
chr6:29759946-29760903*Island	cg16787652	6	29759955			HCG4	NR_002139	Body	chr6:29759946-29760903	Island	7.55036e-05	0.35171	0.0370582	0.684499	X	0.0914151	0.200011	0.0841939	0.0609509	0.0910032	0.00631294	0.0072212
chr6:29759946-29760903*Island	cg17670496	6	29759972			HCG4	NR_002139	Body	chr6:29759946-29760903	Island	7.55036e-05	0.010088	0.0370582	0.16098	X	0.0290948	0.100839	0.0670924	0.0061266	0.0751692	0.0155469	-0.0379976
chr6:29759946-29760903*Island	cg13321114	6	29760023		rs45479291	HCG4	NR_002139	Body	chr6:29759946-29760903	Island	7.55036e-05	0.00997206	0.0370582	0.160108	X	0.156007	0.214454	0.258246	0.0272275	0.118577	0.00242838	-0.102239
chr6:29759946-29760903*Island	cg05907976	6	29760028		rs45479291	HCG4	NR_002139	Body	chr6:29759946-29760903	Island	7.55036e-05	0.141865	0.0370582	0.511188	X	0.0694402	0.0881098	0.0790638	0.0127483	0.02948	0.0058632	-0.00962361
chr6:29759946-29760903*Island	cg17512365	6	29760090			HCG4	NR_002139	Body	chr6:29759946-29760903	Island	7.55036e-05	0.668182	0.0370582	0.85973	X	0.100243	0.108222	0.0814597	0.0369058	0.0259438	0.00533341	0.0187837
chr6:29759946-29760903*Island	cg11753155	6	29760148			HCG4	NR_002139	Body	chr6:29759946-29760903	Island	7.55036e-05	0.555559	0.0370582	0.801479	X	0.0347298	0.0288745	0.0272097	0.0245418	0.00744747	0.00240748	0.00752007
chr6:29759946-29760903*Island	cg13688808	6	29760158		rs7764777	HCG4	NR_002139	Body	chr6:29759946-29760903	Island	7.55036e-05	0.101622	0.0370582	0.452337	X	0.159427	0.17685	0.188999	0.0292085	0.00503674	0.00894985	-0.0295712
chr6:29759946-29760903*Island	cg17394649	6	29760164			HCG4	NR_002139	Body	chr6:29759946-29760903	Island	7.55036e-05	0.0591229	0.0370582	0.362847	X	0.0237747	0.0257467	0.0259411	0.00201119	0.00126543	0.00103838	-0.00216643
chr6:29759946-29760903*Island	cg14443519	6	29760410			HCG4	NR_002139	Body	chr6:29759946-29760903	Island	7.55036e-05	0.0132959	0.0370582	0.18222	X	0.0306481	0.0345493	0.0476543	0.00399036	0.00777491	0.00654991	-0.0170061
chr6:29759946-29760903*Island	cg13497563	6	29760435	rs61729757		HCG4	NR_002139	Body	chr6:29759946-29760903	Island	7.55036e-05	0.0775715	0.0370582	0.405499	X	0.0948176	0.101755	0.125456	0.0190644	0.0132902	0.0131203	-0.030638
chr6:29759946-29760903*Island	cg11901272	6	29760447			HCG4	NR_002139	Body	chr6:29759946-29760903	Island	7.55036e-05	0.797389	0.0370582	0.920222	X	0.078136	0.0744206	0.078955	0.00712811	0.00904355	0.00138011	-0.000819026
chr6:29759946-29760903*Island	cg23849169	6	29760495			HCG4	NR_002139	Body	chr6:29759946-29760903	Island	7.55036e-05	0.0199495	0.0370582	0.219295	X	0.0823129	0.0900497	0.109322	0.0122127	0.00521046	0.00515173	-0.0270091
chr6:29759946-29760903*Island	cg00501272	6	29760505			HCG4	NR_002139	Body	chr6:29759946-29760903	Island	7.55036e-05	0.370736	0.0370582	0.695978	X	0.049736	0.0584109	0.0584757	0.0200322	0.00524791	0.00655949	-0.00873968
chr6:29759946-29760903*Island	cg18299938	6	29760609			HCG4	NR_002139	Body	chr6:29759946-29760903	Island	7.55036e-05	0.125025	0.0370582	0.488645	X	0.0557045	0.0926235	0.0618762	0.0047245	0.0470515	0.00581548	-0.0061717
chr6:29759946-29760903*Island	cg18457685	6	29760659			HCG4	NR_002139	Body	chr6:29759946-29760903	Island	7.55036e-05	0.74403	0.0370582	0.895865	X	0.0893671	0.0877477	0.0868429	0.0124127	0.0154287	0.00482611	0.00252423
chr6:29759946-29760903*Island	cg09112760	6	29760675			HCG4	NR_002139	Body	chr6:29759946-29760903	Island	7.55036e-05	0.739979	0.0370582	0.89415	X	0.0528878	0.0572429	0.0513333	0.00396614	0.000636148	0.00369793	0.00155455
chr6:29759946-29760903*Island	cg08867464	6	29760681		rs1610719	HCG4	NR_002139	Body	chr6:29759946-29760903	Island	7.55036e-05	0.919699	0.0370582	0.969867	X	0.0346341	0.035332	0.0343684	0.00196316	0.00200362	0.00233131	0.000265722
chr6:29759946-29760903*Island	cg14652056	6	29760688	rs1610719		HCG4	NR_002139	Body	chr6:29759946-29760903	Island	7.55036e-05	0.0307522	0.0370582	0.269484	X	0.0251553	0.028652	0.0282821	0.00127861	0.00292816	0.00393581	-0.00312682
chr6:29759946-29760903*Island	cg16640496	6	29760695			HCG4	NR_002139	Body	chr6:29759946-29760903	Island	7.55036e-05	0.238746	0.0370582	0.607546	X	0.0283222	0.0256776	0.0275256	0.00241581	0.00100519	0.00135944	0.000796542
chr6:29759946-29760903*Island	cg27012994	6	29760713			HCG4	NR_002139	Body	chr6:29759946-29760903	Island	7.55036e-05	0.161033	0.0370582	0.534887	X	0.0369955	0.0394834	0.0405486	0.00442557	0.00192791	0.000966552	-0.00355311
chr6:29759946-29760903*Island	cg12154624	6	29760754			HCG4	NR_002139	Body	chr6:29759946-29760903	Island	7.55036e-05	0.675861	0.0370582	0.863481	X	0.174734	0.180159	0.18789	0.0507505	0.0179164	0.00634622	-0.0131556
chr6:29759946-29760903*Island	cg11278602	6	29760757			HCG4	NR_002139	Body	chr6:29759946-29760903	Island	7.55036e-05	0.707634	0.0370582	0.878788	X	0.112362	0.113108	0.127991	0.0542141	0.0193279	0.00544598	-0.015629
chr6:29759946-29760903*Island	cg22903300	6	29760765			HCG4	NR_002139	Body	chr6:29759946-29760903	Island	7.55036e-05	0.546499	0.0370582	0.79683	X	0.0626905	0.0548429	0.0584913	0.0184896	0.0151757	0.00706456	0.00419928
chr6:29759946-29760903*Island	cg00142106	6	29760769		rs34132972	HCG4	NR_002139	Body	chr6:29759946-29760903	Island	7.55036e-05	0.401139	0.0370582	0.714382	X	0.0307725	0.0279553	0.0291837	0.00503393	0.0011787	0.0021094	0.00158879
chr6:29759946-29760903*Island	cg04214566	6	29760773	rs77141969		HCG4	NR_002139	Body	chr6:29759946-29760903	Island	7.55036e-05	0.171062	0.0370582	0.546288	X	0.061186	0.0548026	0.0838772	0.00621594	0.00817861	0.0128026	-0.0226912
chr6:29759946-29760903*Island	cg11232276	6	29760782	rs77141969		HCG4	NR_002139	Body	chr6:29759946-29760903	Island	7.55036e-05	0.0129359	0.0370582	0.180055	X	0.0205004	0.0214859	0.0417253	0.0022872	0.00503298	0.00134918	-0.021225
chr6:29759946-29760903*Island	cg00030176	6	29760784	rs77141969		HCG4	NR_002139	Body	chr6:29759946-29760903	Island	7.55036e-05	0.00307456	0.0370582	0.101411	X	0.0633187	0.0781862	0.084206	0.00599601	0.00784119	0.0130764	-0.0208872
chr6:29759946-29760903*Island	cg13300282	6	29760805	rs1610646		HCG4	NR_002139	Body	chr6:29759946-29760903	Island	7.55036e-05	0.705386	0.0370582	0.877867	X	0.203395	0.214616	0.187496	0.0253745	0.0045637	0.00861109	0.0158986
chr6:29759946-29760903*Island	cg21039495	6	29760823		rs1610646	HCG4	NR_002139	Body	chr6:29759946-29760903	Island	7.55036e-05	0.660944	0.0370582	0.856107	X	0.0308308	0.0281648	0.0360684	0.00891424	0.00437686	0.00472213	-0.0052376
chr6:29759946-29760903*Island	cg11973623	6	29760832			HCG4	NR_002139	Body	chr6:29759946-29760903	Island	7.55036e-05	0.00221403	0.0370582	0.0877032	X	0.083387	0.147583	0.357277	0.0214124	0.085385	0.0149922	-0.27389
chr6:29759946-29760903*Island	cg25107289	6	29760856			HCG4	NR_002139	TSS200	chr6:29759946-29760903	Island	7.55036e-05	0.0399646	0.0370582	0.304227	X	0.191092	0.282632	0.42031	0.142875	0.115934	0.00929785	-0.229218
chr6:29759946-29760903*Island	cg00757933	6	29760864			HCG4	NR_002139	TSS200	chr6:29759946-29760903	Island	7.55036e-05	0.00143773	0.0370582	0.0734227	X	0.0848997	0.174616	0.323056	0.0508798	0.0653676	0.0384754	-0.238156
chr10:33246271-33247707*Island	cg13800022	10	33246313			ITGB1;ITGB1	NM_002211;NM_133376	5'UTR;5'UTR	chr10:33246271-33247707	Island	0.000295149	0.883086	0.0370582	0.955618		0.0323666	0.0324778	0.0318932	0.00286801	0.000850561	0.00339499	0.000473375
chr10:33246271-33247707*Island	cg12275661	10	33247232			ITGB1;ITGB1;ITGB1	NM_002211;NM_002211;NM_133376	5'UTR;1stExon;TSS1500	chr10:33246271-33247707	Island	0.000295149	0.148135	0.0370582	0.519737		0.0213507	0.0235015	0.0264378	0.00200647	0.00262682	0.00837806	-0.00508714
chr10:33246271-33247707*Island	cg27238079	10	33247273			ITGB1;ITGB1;ITGB1	NM_002211;NM_002211;NM_133376	5'UTR;1stExon;TSS1500	chr10:33246271-33247707	Island	0.000295149	0.000298691	0.0370582	0.039772		0.03956	0.0490236	0.0488637	0.00240847	0.000892561	0.00509575	-0.00930369
chr10:33246271-33247707*Island	cg24317988	10	33247433			ITGB1;ITGB1	NM_002211;NM_133376	TSS200;TSS1500	chr10:33246271-33247707	Island	0.000295149	0.0326289	0.0370582	0.276654		0.018771	0.0209933	0.0203522	0.00124654	0.0015651	0.00137257	-0.00158118
chr10:33246271-33247707*Island	cg27645750	10	33247435			ITGB1;ITGB1	NM_002211;NM_133376	TSS200;TSS1500	chr10:33246271-33247707	Island	0.000295149	0.379709	0.0370582	0.701741		0.0274994	0.0263909	0.0257465	0.00344823	0.00152457	0.00123018	0.00175289
chr10:33246271-33247707*Island	cg08950886	10	33247484			ITGB1;ITGB1	NM_002211;NM_133376	TSS200;TSS1500	chr10:33246271-33247707	Island	0.000295149	0.0922936	0.0370582	0.4357		0.0551285	0.0596327	0.0693399	0.00947624	0.00695722	0.00994181	-0.0142114
chr10:33246271-33247707*Island	cg23837756	10	33247487			ITGB1;ITGB1	NM_002211;NM_133376	TSS200;TSS1500	chr10:33246271-33247707	Island	0.000295149	0.256493	0.0370582	0.620536		0.0208406	0.0217428	0.0218506	0.00170501	0.000199083	0.000815153	-0.00101003
chr10:33246271-33247707*Island	cg12812502	10	33247532			ITGB1;ITGB1	NM_002211;NM_133376	TSS1500;TSS1500	chr10:33246271-33247707	Island	0.000295149	0.111316	0.0370582	0.468339		0.0155822	0.0167157	0.0168575	0.00132509	0.00181056	0.00042638	-0.00127535
chr10:33246271-33247707*Island	cg00991297	10	33247545			ITGB1;ITGB1	NM_002211;NM_133376	TSS1500;TSS1500	chr10:33246271-33247707	Island	0.000295149	0.0792356	0.0370582	0.408952		0.0161941	0.0169945	0.0177198	0.00113464	0.00012723	0.0012827	-0.00152565
chr10:33246271-33247707*Island	cg15147545	10	33247604			ITGB1;ITGB1	NM_002211;NM_133376	TSS1500;TSS1500	chr10:33246271-33247707	Island	0.000295149	0.198757	0.0370582	0.573155		0.0359028	0.0363355	0.0280869	0.00537246	0.000304617	0.00543898	0.00781592
chr2:238535561-238536840*Island	cg26271045	2	238535754			LRRFIP1	NM_001137550	TSS1500	chr2:238535561-238536840	Island	0.000337687	5.10145e-06	0.0370582	0.00788096	X	0.0645335	0.142276	0.166788	0.00902756	0.0367606	0.0182108	-0.102255
chr2:238535561-238536840*Island	cg15674193	2	238535910			LRRFIP1	NM_001137550	TSS1500	chr2:238535561-238536840	Island	0.000337687	0.714019	0.0370582	0.88201	X	0.0472272	0.0498122	0.042221	0.0109088	0.00255883	0.00177503	0.00500622
chr2:238535561-238536840*Island	cg02367660	2	238535997			LRRFIP1	NM_001137550	TSS1500	chr2:238535561-238536840	Island	0.000337687	0.533641	0.0370582	0.78914	X	0.0308096	0.0354806	0.029874	0.00326836	0.00321571	0.00196728	0.000935558
chr2:238535561-238536840*Island	cg07797518	2	238536051			LRRFIP1	NM_001137550	TSS200	chr2:238535561-238536840	Island	0.000337687	0.360373	0.0370582	0.689399	X	0.381285	0.440413	0.378227	0.0394808	0.0177003	0.0200063	0.00305866
chr2:238535561-238536840*Island	cg06289479	2	238536058			LRRFIP1	NM_001137550	TSS200	chr2:238535561-238536840	Island	0.000337687	0.00337607	0.0370582	0.105224	X	0.0482662	0.0528357	0.0583553	0.0037286	0.00104844	0.0012463	-0.0100891
chr2:238535561-238536840*Island	cg19442696	2	238536066			LRRFIP1	NM_001137550	TSS200	chr2:238535561-238536840	Island	0.000337687	0.808117	0.0370582	0.924823	X	0.0331462	0.0328773	0.0341131	0.00328373	0.00029205	0.00436717	-0.000966932
chr2:238535561-238536840*Island	cg24656153	2	238536100			LRRFIP1	NM_001137550	TSS200	chr2:238535561-238536840	Island	0.000337687	0.762608	0.0370582	0.904833	X	0.0575227	0.0630015	0.0571141	0.0133633	0.00344551	0.00328764	0.000408627
chr2:238535561-238536840*Island	cg17815538	2	238536315			LRRFIP1	NM_001137550	1stExon	chr2:238535561-238536840	Island	0.000337687	0.0658882	0.0370582	0.379247	X	0.0156572	0.0165886	0.0165603	0.000750521	0.000825815	0.000910903	-0.000903108
chr2:238535561-238536840*Island	cg12914965	2	238536839			LRRFIP1	NM_001137550	Body	chr2:238535561-238536840	Island	0.000337687	0.573827	0.0370582	0.811378	X	0.0461516	0.0494186	0.0377363	0.0105303	0.0183418	0.00463101	0.00841536
chr20:3063005-3064146*S_Shore	cg25551168	20	3065343			AVP;AVP	NM_000490;NM_000490	5'UTR;1stExon	chr20:3063005-3064146	S_Shore	0.000470876	0.431391	0.0370582	0.732031	X	0.674015	0.703283	0.716613	0.095725	0.0703762	0.00741526	-0.0425975
chr20:3063005-3064146*S_Shore	cg16536918	20	3065403			AVP	NM_000490	TSS200	chr20:3063005-3064146	S_Shore	0.000470876	0.00225887	0.0370582	0.0884204	X	0.734892	0.803505	0.80353	0.0366718	0.00024365	0.0108074	-0.0686379
chr20:3063005-3064146*S_Shore	cg05136169	20	3065473			AVP	NM_000490	TSS200	chr20:3063005-3064146	S_Shore	0.000470876	0.00130834	0.0370582	0.0706624	X	0.537862	0.60954	0.668792	0.0455828	0.0191219	0.00935868	-0.13093
chr20:3063005-3064146*S_Shore	cg02187522	20	3065488			AVP	NM_000490	TSS200	chr20:3063005-3064146	S_Shore	0.000470876	0.00153577	0.0370582	0.0754661	X	0.680633	0.751852	0.776276	0.0330141	0.0618987	0.0156313	-0.0956431
chr20:3063005-3064146*S_Shore	cg04632887	20	3065559			AVP	NM_000490	TSS200	chr20:3063005-3064146	S_Shore	0.000470876	0.714309	0.0370582	0.882174	X	0.822747	0.865519	0.823797	0.10039	0.0233914	0.0281919	-0.00104968
chr20:3063005-3064146*S_Shore	cg23169111	20	3065582			AVP	NM_000490	TSS1500	chr20:3063005-3064146	S_Shore	0.000470876	0.00371193	0.0370582	0.109283	X	0.492157	0.586348	0.619255	0.0636301	0.0298196	0.0117442	-0.127098
chr20:3063005-3064146*S_Shore	cg23035419	20	3066014		rs77365565	AVP	NM_000490	TSS1500	chr20:3063005-3064146	S_Shore	0.000470876	0.000858361	0.0370582	0.0593662	X	0.472173	0.643523	0.622167	0.0700451	0.0327058	0.0340244	-0.149994
chr16:85722209-85722941*S_Shore	cg26571870	16	85723150			GINS2	NM_016095	TSS1500	chr16:85722209-85722941	S_Shore	0.00245503	0.000232342	0.0371019	0.036238	X	0.220893	0.552303	0.780427	0.153881	0.0207596	0.00556529	-0.559533
chr16:85722209-85722941*S_Shore	cg08871354	16	85723489			GINS2	NM_016095	TSS1500	chr16:85722209-85722941	S_Shore	0.00245503	0.00620932	0.0371019	0.13241	X	0.603398	0.764554	0.83326	0.123946	0.0348036	0.0246959	-0.229862
chr16:85722209-85722941*S_Shore	cg19890739	16	85723539			GINS2	NM_016095	TSS1500	chr16:85722209-85722941	S_Shore	0.00245503	0.0921476	0.0371019	0.435357	X	0.535193	0.574585	0.6709	0.106243	0.00981679	0.0151681	-0.135707
chr19:54040812-54041857*Island	cg06855497	19	54040813			ZNF331;ZNF331	NM_001079906;NM_018555	TSS1500;5'UTR	chr19:54040812-54041857	Island	0.000377536	0.0511006	0.0378315	0.340389	X	0.449215	0.486165	0.478922	0.0309169	0.0106576	0.0142564	-0.0297077
chr19:54040812-54041857*Island	cg15576576	19	54040818			ZNF331;ZNF331	NM_001079906;NM_018555	TSS1500;5'UTR	chr19:54040812-54041857	Island	0.000377536	0.873638	0.0378315	0.951938	X	0.584719	0.570003	0.57653	0.145204	0.00985986	0.0238332	0.0081894
chr19:54040812-54041857*Island	cg22475353	19	54041163			ZNF331;ZNF331	NM_001079906;NM_018555	TSS200;5'UTR	chr19:54040812-54041857	Island	0.000377536	0.578245	0.0378315	0.813496	X	0.253778	0.287569	0.266936	0.0780453	0.0237681	0.0379081	-0.0131581
chr19:54040812-54041857*Island	cg27296330	19	54041251		rs58777975	ZNF331;ZNF331	NM_001079906;NM_018555	TSS200;5'UTR	chr19:54040812-54041857	Island	0.000377536	0.408051	0.0378315	0.718302	X	0.263959	0.287457	0.286252	0.0556638	0.0139751	0.0273616	-0.0222924
chr19:54040812-54041857*Island	cg10023249	19	54041303			ZNF331;ZNF331	NM_001079906;NM_018555	TSS200;5'UTR	chr19:54040812-54041857	Island	0.000377536	0.181293	0.0378315	0.557271	X	0.124394	0.145012	0.136249	0.0186756	0.0206374	0.0190022	-0.0118544
chr19:54040812-54041857*Island	cg15607708	19	54041308			ZNF331;ZNF331	NM_001079906;NM_018555	TSS200;5'UTR	chr19:54040812-54041857	Island	0.000377536	0.105893	0.0378315	0.459743	X	0.192223	0.220696	0.222298	0.0324565	0.0271647	0.0216566	-0.0300748
chr19:54040812-54041857*Island	cg04522821	19	54041329		rs73051520	ZNF331;ZNF331	NM_001079906;NM_018555	TSS200;5'UTR	chr19:54040812-54041857	Island	0.000377536	0.160838	0.0378315	0.534634	X	0.330565	0.357208	0.356094	0.0317601	0.0441644	0.0169468	-0.0255287
chr19:54040812-54041857*Island	cg05338009	19	54041398			ZNF331;ZNF331;ZNF331	NM_001079906;NM_001079906;NM_018555	1stExon;5'UTR;5'UTR	chr19:54040812-54041857	Island	0.000377536	7.5888e-05	0.0378315	0.0246777	X	0.389458	0.273792	0.248133	0.0413055	0.0122574	0.021913	0.141325
chr19:54040812-54041857*Island	cg03499639	19	54041856			ZNF331;ZNF331	NM_001079906;NM_018555	5'UTR;5'UTR	chr19:54040812-54041857	Island	0.000377536	0.121682	0.0378315	0.48368	X	0.352013	0.385781	0.376739	0.0365828	0.00727924	0.00238623	-0.0247262
chr12:132837411-132837680*N_Shore	cg09412850	12	132835834			GALNT9	NM_001122636	Body	chr12:132837411-132837680	N_Shore	0.00131523	0.0226264	0.0378315	0.232873	X	0.611215	0.742106	0.782618	0.124864	0.0306427	0.0157238	-0.171403
chr12:132837411-132837680*N_Shore	cg23430594	12	132835909			GALNT9	NM_001122636	Body	chr12:132837411-132837680	N_Shore	0.00131523	0.00144037	0.0378315	0.0734415	X	0.351832	0.632362	0.866376	0.180232	0.100668	0.0330622	-0.514544
chr12:132837411-132837680*N_Shore	cg03402161	12	132835993			GALNT9	NM_001122636	Body	chr12:132837411-132837680	N_Shore	0.00131523	0.33279	0.0378315	0.67223	X	0.355434	0.373404	0.461646	0.144451	0.0769089	0.0240248	-0.106212
chr12:132837411-132837680*N_Shore	cg12011876	12	132836216		rs34181950	GALNT9	NM_001122636	Body	chr12:132837411-132837680	N_Shore	0.00131523	0.00706833	0.0378315	0.139246	X	0.385646	0.548613	0.714672	0.154553	0.0065929	0.00956432	-0.329027
chr7:150037459-150039031*S_Shore	cg14442992	7	150039342			RARRES2	NM_002889	TSS1500	chr7:150037459-150039031	S_Shore	0.00266108	0.000569884	0.0379569	0.0506762	X	0.582313	0.698254	0.705504	0.0474287	0.0487078	0.0247105	-0.123191
chr7:150037459-150039031*S_Shore	cg12562418	7	150039392			RARRES2	NM_002889	TSS1500	chr7:150037459-150039031	S_Shore	0.00266108	0.000828608	0.0379569	0.0586442	X	0.699909	0.82746	0.894756	0.0721542	0.00546534	0.0136159	-0.194847
chr7:150037459-150039031*S_Shore	cg02902770	7	150039406			RARRES2	NM_002889	TSS1500	chr7:150037459-150039031	S_Shore	0.00266108	0.00604341	0.0379569	0.131159	X	0.584787	0.704408	0.880973	0.118658	0.0316585	0.0159209	-0.296187
chr11:2593957-2594201*Island	cg26750319	11	2593960		rs41282926	KCNQ1;KCNQ1	NM_000218;NM_181798	Body;Body	chr11:2593957-2594201	Island	0.00268687	0.00060337	0.0379682	0.0519365	X	0.62138	0.699424	0.746241	0.0354648	0.0469748	0.024294	-0.124861
chr11:2593957-2594201*Island	cg13536051	11	2594099			KCNQ1;KCNQ1	NM_000218;NM_181798	Body;Body	chr11:2593957-2594201	Island	0.00268687	0.0757061	0.0379682	0.401139	X	0.285559	0.402283	0.329358	0.0719071	0.045802	0.00534917	-0.0437999
chr11:2593957-2594201*Island	cg20751395	11	2594153			KCNQ1;KCNQ1	NM_000218;NM_181798	Body;Body	chr11:2593957-2594201	Island	0.00268687	0.00178915	0.0379682	0.080263	X	0.743801	0.819264	0.869749	0.0447843	0.0385348	0.0299513	-0.125948
chr6:31509668-31509896*N_Shore	cg09981533	6	31507701			BAT1;BAT1	NM_080598;NM_004640	Body;Body	chr6:31509668-31509896	N_Shore	0.000126492	0.355061	0.038554	0.686721	X	0.394633	0.52868	0.533798	0.310861	0.047687	0.0229181	-0.139165
chr6:31509668-31509896*N_Shore	cg26177760	6	31507785			BAT1;BAT1	NM_080598;NM_004640	Body;Body	chr6:31509668-31509896	N_Shore	0.000126492	0.85515	0.038554	0.944656	X	0.494549	0.532477	0.428101	0.28652	0.0325096	0.0116281	0.0664473
chr6:31509668-31509896*N_Shore	cg20804756	6	31507857			BAT1;BAT1	NM_080598;NM_004640	Body;Body	chr6:31509668-31509896	N_Shore	0.000126492	0.03091	0.038554	0.270169	X	0.0959709	0.151741	0.143409	0.0421736	0.0339864	0.00339823	-0.0474385
chr6:31509668-31509896*N_Shore	cg24124954	6	31508106			BAT1;BAT1	NM_080598;NM_004640	Body;Body	chr6:31509668-31509896	N_Shore	0.000126492	0.000179251	0.038554	0.0332927	X	0.123118	0.261272	0.219625	0.0305974	0.0585523	0.00622841	-0.0965064
chr6:31509668-31509896*N_Shore	cg24332685	6	31508126			BAT1;BAT1	NM_080598;NM_004640	Body;Body	chr6:31509668-31509896	N_Shore	0.000126492	0.00570401	0.038554	0.128462	X	0.124356	0.222208	0.327317	0.0772554	0.109172	0.0170953	-0.202961
chr6:31509668-31509896*N_Shore	cg21179831	6	31508137			BAT1;BAT1	NM_080598;NM_004640	Body;Body	chr6:31509668-31509896	N_Shore	0.000126492	0.358755	0.038554	0.688567	X	0.200724	0.269222	0.2548	0.135246	0.0523421	0.00848891	-0.0540758
chr6:31509668-31509896*N_Shore	cg08463024	6	31508167			BAT1;BAT1	NM_080598;NM_004640	Body;Body	chr6:31509668-31509896	N_Shore	0.000126492	0.0496861	0.038554	0.336347	X	0.118001	0.151705	0.290013	0.0964511	0.0246776	0.0131912	-0.172012
chr6:31509668-31509896*N_Shore	cg11489251	6	31508297			BAT1;BAT1	NM_080598;NM_004640	Body;Body	chr6:31509668-31509896	N_Shore	0.000126492	0.992244	0.038554	0.996985	X	0.128429	0.151626	0.112375	0.0721548	0.0535159	0.018775	0.016054
chr6:31509668-31509896*N_Shore	cg24631162	6	31508318			BAT1;BAT1	NM_004640;NM_080598	5'UTR;5'UTR	chr6:31509668-31509896	N_Shore	0.000126492	0.684224	0.038554	0.867725	X	0.0962009	0.107528	0.0748168	0.0392099	0.00885454	0.0208433	0.0213841
chr6:31509668-31509896*N_Shore	cg04755523	6	31508665			BAT1;BAT1	NM_004640;NM_080598	5'UTR;5'UTR	chr6:31509668-31509896	N_Shore	0.000126492	0.202532	0.038554	0.576314	X	0.386548	0.399495	0.131897	0.204449	0.0666586	0.0158813	0.254651
chr6:31509668-31509896*N_Shore	cg24294399	6	31508923			SNORD84;BAT1;BAT1	NR_003065;NM_004640;NM_080598	Body;5'UTR;5'UTR	chr6:31509668-31509896	N_Shore	0.000126492	0.0311202	0.038554	0.270989	X	0.0278386	0.0246225	0.0244904	0.00287668	0.000392095	0.000549537	0.00334818
chr6:31509668-31509896*N_Shore	cg21024122	6	31509147			BAT1;SNORD84;BAT1	NM_004640;NR_003065;NM_080598	5'UTR;TSS200;5'UTR	chr6:31509668-31509896	N_Shore	0.000126492	0.0702527	0.038554	0.389325	X	0.0974017	0.0752163	0.0741234	0.0234665	0.0160651	0.00845493	0.0232783
chr6:31509668-31509896*N_Shore	cg26696685	6	31509196			BAT1;SNORD84;BAT1	NM_004640;NR_003065;NM_080598	5'UTR;TSS1500;5'UTR	chr6:31509668-31509896	N_Shore	0.000126492	0.21535	0.038554	0.587844	X	0.0512168	0.0545414	0.0580511	0.00821306	0.0033193	0.0055235	-0.0068343
chr6:31509668-31509896*N_Shore	cg14373189	6	31509244	rs3130059		BAT1;SNORD84;BAT1	NM_004640;NR_003065;NM_080598	5'UTR;TSS1500;5'UTR	chr6:31509668-31509896	N_Shore	0.000126492	0.551144	0.038554	0.799167	X	0.194045	0.113388	0.189276	0.103629	0.00662805	0.107685	0.00476927
chr6:31509668-31509896*N_Shore	cg11671290	6	31509249			BAT1;SNORD84;BAT1	NM_004640;NR_003065;NM_080598	5'UTR;TSS1500;5'UTR	chr6:31509668-31509896	N_Shore	0.000126492	0.536491	0.038554	0.790675	X	0.043535	0.0487908	0.0335284	0.0112947	0.00466612	0.00290863	0.0100067
chr6:31509668-31509896*N_Shore	cg18091165	6	31509352	rs2239525	rs2523507	BAT1;SNORD84;BAT1	NM_004640;NR_003065;NM_080598	5'UTR;TSS1500;5'UTR	chr6:31509668-31509896	N_Shore	0.000126492	3.8501e-06	0.038554	0.00703504	X	0.148694	0.0419544	0.0280848	0.0265589	0.00787996	0.00911415	0.120609
chr6:31509668-31509896*N_Shore	cg02000145	6	31509402	rs2239526		BAT1;SNORD84;BAT1	NM_004640;NR_003065;NM_080598	5'UTR;TSS1500;5'UTR	chr6:31509668-31509896	N_Shore	0.000126492	0.000356161	0.038554	0.0420273	X	0.0510854	0.035819	0.035	0.00537788	0.00337169	0.0060743	0.0160854
chr6:31509668-31509896*N_Shore	cg00916439	6	31509424		rs2239526	BAT1;SNORD84;BAT1	NM_004640;NR_003065;NM_080598	5'UTR;TSS1500;5'UTR	chr6:31509668-31509896	N_Shore	0.000126492	1.53904e-05	0.038554	0.0129472	X	0.0565276	0.0416736	0.0386629	0.00396564	0.0046642	0.00193831	0.0178647
chr6:31509668-31509896*N_Shore	cg14130272	6	31509427		rs2239526	BAT1;SNORD84;BAT1	NM_004640;NR_003065;NM_080598	5'UTR;TSS1500;5'UTR	chr6:31509668-31509896	N_Shore	0.000126492	4.45799e-05	0.038554	0.0205128	X	0.100642	0.0555256	0.04944	0.015356	0.000570693	0.00305584	0.0512019
chr6:31509668-31509896*N_Shore	cg16981259	6	31509434			BAT1;SNORD84;BAT1	NM_004640;NR_003065;NM_080598	5'UTR;TSS1500;5'UTR	chr6:31509668-31509896	N_Shore	0.000126492	0.0223876	0.038554	0.231734	X	0.027929	0.0268498	0.0241659	0.00123646	0.00251062	0.00155928	0.00376307
chr6:31509668-31509896*N_Shore	cg04431990	6	31509496			BAT1;SNORD84;BAT1	NM_004640;NR_003065;NM_080598	5'UTR;TSS1500;5'UTR	chr6:31509668-31509896	N_Shore	0.000126492	0.363669	0.038554	0.691649	X	0.0334635	0.0423049	0.0327676	0.00375749	0.0104971	0.0021437	0.000695917
chr6:31509668-31509896*N_Shore	cg14182431	6	31509578			BAT1;SNORD84;BAT1	NM_004640;NR_003065;NM_080598	5'UTR;TSS1500;5'UTR	chr6:31509668-31509896	N_Shore	0.000126492	0.819022	0.038554	0.929527	X	0.0428945	0.0428798	0.043721	0.00411132	0.00157797	0.00332858	-0.000826508
chr6:31509668-31509896*N_Shore	cg14159895	6	31509605			BAT1;SNORD84;BAT1	NM_004640;NR_003065;NM_080598	5'UTR;TSS1500;5'UTR	chr6:31509668-31509896	N_Shore	0.000126492	0.231829	0.038554	0.601493	X	0.0319995	0.0310713	0.0309621	0.00110807	0.00261676	0.00133167	0.00103743
chr6:31509668-31509896*N_Shore	cg12244756	6	31509636			BAT1;SNORD84;BAT1	NM_004640;NR_003065;NM_080598	5'UTR;TSS1500;5'UTR	chr6:31509668-31509896	N_Shore	0.000126492	0.399246	0.038554	0.713391	X	0.0566918	0.0556333	0.0517663	0.00667881	0.00664411	0.00706076	0.00492545
chr6:31763240-31763905*N_Shelf	cg06977872	6	31759412			VARS	NM_006295	Body	chr6:31763240-31763905	N_Shelf	0.000135114	0.33158	0.03871	0.671486	X	0.495579	0.451197	0.630392	0.0894448	0.155462	0.0217818	-0.134813
chr6:31763240-31763905*N_Shelf	cg00051590	6	31759486			VARS	NM_006295	Body	chr6:31763240-31763905	N_Shelf	0.000135114	0.920157	0.03871	0.970061	X	0.634271	0.749027	0.572028	0.163385	0.0594643	0.0196599	0.0622433
chr6:31763240-31763905*N_Shelf	cg14003039	6	31759513			VARS	NM_006295	Body	chr6:31763240-31763905	N_Shelf	0.000135114	0.838851	0.03871	0.937782	X	0.497484	0.453354	0.477885	0.310112	0.031852	0.0130704	0.0195986
chr6:31763240-31763905*N_Shelf	cg22616430	6	31759728			VARS	NM_006295	Body	chr6:31763240-31763905	N_Shelf	0.000135114	0.076245	0.03871	0.402344	X	0.404875	0.386407	0.287276	0.071507	0.0513688	0.0106163	0.117599
chr6:31763240-31763905*N_Shelf	cg05797367	6	31759806			VARS	NM_006295	Body	chr6:31763240-31763905	N_Shelf	0.000135114	0.74055	0.03871	0.894367	X	0.71759	0.681251	0.777078	0.129077	0.0402494	0.00322793	-0.0594877
chr6:31763240-31763905*N_Shelf	cg12665553	6	31759825			VARS	NM_006295	Body	chr6:31763240-31763905	N_Shelf	0.000135114	0.0418339	0.03871	0.310804	X	0.892112	0.855582	0.767555	0.0736179	0.00321352	0.0217912	0.124558
chr6:31763240-31763905*N_Shelf	cg01259378	6	31759834			VARS	NM_006295	Body	chr6:31763240-31763905	N_Shelf	0.000135114	0.173679	0.03871	0.549407	X	0.933273	0.927915	0.928797	0.00462768	0.0115715	0.00517839	0.00447584
chr6:31763240-31763905*N_Shelf	cg04959196	6	31760047			VARS	NM_006295	Body	chr6:31763240-31763905	N_Shelf	0.000135114	0.0176515	0.03871	0.207572	X	0.828027	0.799058	0.735047	0.0395796	0.0195651	0.0296335	0.0929804
chr6:31763240-31763905*N_Shelf	cg23781467	6	31760233			VARS	NM_006295	Body	chr6:31763240-31763905	N_Shelf	0.000135114	0.208952	0.03871	0.582199	X	0.356013	0.442833	0.484451	0.181417	0.050058	0.00376126	-0.128438
chr6:31763240-31763905*N_Shelf	cg01875764	6	31760288	rs9368697	rs61730575	VARS	NM_006295	Body	chr6:31763240-31763905	N_Shelf	0.000135114	0.0524103	0.03871	0.344221	X	0.734511	0.687119	0.481561	0.138439	0.0952171	0.02038	0.25295
chr6:31763240-31763905*N_Shelf	cg15864153	6	31760345			VARS	NM_006295	Body	chr6:31763240-31763905	N_Shelf	0.000135114	0.428597	0.03871	0.730236	X	0.911341	0.919044	0.927326	0.0318215	0.0265138	0.00311928	-0.0159841
chr6:31763240-31763905*N_Shelf	cg00202479	6	31760383			VARS	NM_006295	Body	chr6:31763240-31763905	N_Shelf	0.000135114	0.85713	0.03871	0.945441	X	0.758666	0.765991	0.779417	0.182084	0.0437446	0.0236333	-0.0207507
chr6:31763240-31763905*N_Shelf	cg05302489	6	31760426			VARS	NM_006295	Body	chr6:31763240-31763905	N_Shelf	0.000135114	0.982463	0.03871	0.993374	X	0.743125	0.805123	0.698845	0.164488	0.0607382	0.00997681	0.0442805
chr6:31763240-31763905*N_Shelf	cg11620328	6	31760521			VARS	NM_006295	Body	chr6:31763240-31763905	N_Shelf	0.000135114	0.106725	0.03871	0.461301	X	0.825837	0.843766	0.846495	0.0231111	0.00474226	0.0126119	-0.0206578
chr6:31763240-31763905*N_Shelf	cg04368724	6	31760593			VARS	NM_006295	Body	chr6:31763240-31763905	N_Shelf	0.000135114	0.000304574	0.03871	0.0399978	X	0.329805	0.655592	0.615779	0.113636	0.101503	0.0294032	-0.285974
chr6:31763240-31763905*N_Shelf	cg24771152	6	31760608	rs35196751		VARS	NM_006295	Body	chr6:31763240-31763905	N_Shelf	0.000135114	0.000288881	0.03871	0.0394192	X	0.352915	0.828349	0.869503	0.199459	0.0587439	0.040237	-0.516588
chr6:31763240-31763905*N_Shelf	cg04018738	6	31760616	rs35196751		VARS	NM_006295	Body	chr6:31763240-31763905	N_Shelf	0.000135114	0.000261749	0.03871	0.0380115	X	0.262064	0.788351	0.746735	0.190669	0.108288	0.0720285	-0.484672
chr6:31763240-31763905*N_Shelf	cg17619755	6	31760629	rs35196751		VARS	NM_006295	Body	chr6:31763240-31763905	N_Shelf	0.000135114	0.000108125	0.03871	0.0276462	X	0.562417	0.84364	0.840799	0.095543	0.0582026	0.0320521	-0.278381
chr6:31763240-31763905*N_Shelf	cg02980249	6	31760762			VARS	NM_006295	Body	chr6:31763240-31763905	N_Shelf	0.000135114	3.24377e-05	0.03871	0.017563	X	0.337262	0.620463	0.569787	0.0577626	0.104601	0.0373854	-0.232525
chr6:31763240-31763905*N_Shelf	cg02597894	6	31760796			VARS	NM_006295	Body	chr6:31763240-31763905	N_Shelf	0.000135114	0.000268568	0.03871	0.0382657	X	0.449191	0.693944	0.625227	0.0618864	0.0855221	0.0460666	-0.176037
chr6:31763240-31763905*N_Shelf	cg08899667	6	31761055			VARS	NM_006295	Body	chr6:31763240-31763905	N_Shelf	0.000135114	0.0111413	0.03871	0.16811	X	0.850978	0.897975	0.886267	0.0261262	0.00477115	0.0165636	-0.035289
chr6:31763240-31763905*N_Shelf	cg10807309	6	31761062			VARS	NM_006295	Body	chr6:31763240-31763905	N_Shelf	0.000135114	0.0725568	0.03871	0.394465	X	0.829068	0.797963	0.784213	0.0355903	0.0313428	0.0346952	0.044855
chr6:31763240-31763905*N_Shelf	cg02211160	6	31761076			VARS	NM_006295	Body	chr6:31763240-31763905	N_Shelf	0.000135114	0.528899	0.03871	0.786521	X	0.669301	0.687429	0.665856	0.0140049	0.000942675	0.00728684	0.00344471
chr6:32632158-32633027*N_Shelf	cg14323910	6	32628305	rs9273500	rs9273499	HLA-DQB1	NM_002123	Body	chr6:32632158-32633027	N_Shelf	0.000712543	0.00348165	0.0387291	0.106365	X	0.224579	0.126253	0.0523221	0.0718479	0.0564904	0.0138428	0.172257
chr6:32632158-32633027*N_Shelf	cg04777551	6	32628953	rs9273554	rs9273555	HLA-DQB1	NM_002123	Body	chr6:32632158-32633027	N_Shelf	0.000712543	0.00631712	0.0387291	0.1335	X	0.506741	0.671967	0.838235	0.134061	0.168774	0.0414741	-0.331494
chr6:32632158-32633027*N_Shelf	cg09555323	6	32629786	rs9273938	rs9282120	HLA-DQB1	NM_002123	Body	chr6:32632158-32633027	N_Shelf	0.000712543	0.00863495	0.0387291	0.150997	X	0.100309	0.191189	0.174112	0.0354532	0.0988382	0.0106994	-0.0738028
chr6:32632158-32633027*N_Shelf	cg21036007	6	32629809	rs9273950	rs701564	HLA-DQB1	NM_002123	Body	chr6:32632158-32633027	N_Shelf	0.000712543	0.0277276	0.0387291	0.256744	X	0.0738258	0.0883733	0.161291	0.0368047	0.0121995	0.0124848	-0.0874655
chr6:32632158-32633027*N_Shelf	cg10989981	6	32629920	rs41542812	rs41544112	HLA-DQB1	NM_002123	Body	chr6:32632158-32633027	N_Shelf	0.000712543	0.000693711	0.0387291	0.0545545	X	0.340246	0.427061	0.510382	0.0412934	0.0676072	0.0119444	-0.170136
chr6:32632158-32633027*N_Shelf	cg20770572	6	32629955		rs9274002	HLA-DQB1	NM_002123	Body	chr6:32632158-32633027	N_Shelf	0.000712543	0.389359	0.0387291	0.707589	X	0.353099	0.354033	0.405252	0.0657463	0.0813818	0.0143547	-0.0521534
chr19:11307495-11308276*Island	cg04319218	19	11307663			KANK2	NM_001136191	5'UTR	chr19:11307495-11308276	Island	0.000728522	0.157862	0.0392873	0.531756	X	0.0584268	0.0799164	0.0604889	0.00475435	0.0240971	0.00452706	-0.00206216
chr19:11307495-11308276*Island	cg08195863	19	11307969			KANK2	NM_001136191	5'UTR	chr19:11307495-11308276	Island	0.000728522	0.664728	0.0392873	0.858167	X	0.0735375	0.0716721	0.0721522	0.00733595	0.00133627	0.00441417	0.00138529
chr19:11307495-11308276*Island	cg03157738	19	11308118			KANK2	NM_001136191	5'UTR	chr19:11307495-11308276	Island	0.000728522	0.256579	0.0392873	0.620542	X	0.0331783	0.0331043	0.0279232	0.00520103	0.00105713	0.00205113	0.00525507
chr19:11307495-11308276*Island	cg26580856	19	11308243			KANK2	NM_001136191	TSS200	chr19:11307495-11308276	Island	0.000728522	0.0982391	0.0392873	0.44643	X	0.0203393	0.0231529	0.0211461	0.00145434	0.00192404	0.000866599	-0.000806826
chr19:11307495-11308276*Island	cg06510563	19	11308259			KANK2	NM_001136191	TSS200	chr19:11307495-11308276	Island	0.000728522	0.0779934	0.0392873	0.406442	X	0.0322779	0.0333633	0.0364635	0.00293367	0.00115777	0.000751108	-0.00418556
chr19:11307495-11308276*Island	cg27288936	19	11308266			KANK2	NM_001136191	TSS200	chr19:11307495-11308276	Island	0.000728522	1.43237e-05	0.0392873	0.0127526	X	0.03481	0.0439392	0.0485501	0.00191312	0.00341173	0.00204171	-0.01374
chr11:68205925-68206126*N_Shore	cg10771851	11	68204486			LRP5	NM_002335	Body	chr11:68205925-68206126	N_Shore	0.000745136	0.0319162	0.0398289	0.273934	X	0.95549	0.956914	0.908706	0.00737022	0.0129989	0.0116249	0.0467845
chr11:68205925-68206126*N_Shore	cg07985116	11	68204497			LRP5	NM_002335	Body	chr11:68205925-68206126	N_Shore	0.000745136	0.0125709	0.0398289	0.177834	X	0.552755	0.734933	0.760855	0.138842	0.0301596	0.0566921	-0.2081
chr11:68205925-68206126*N_Shore	cg06210783	11	68205335		rs3781581	LRP5	NM_002335	Body	chr11:68205925-68206126	N_Shore	0.000745136	4.13773e-05	0.0398289	0.0199755	X	0.967039	0.922663	0.886927	0.0108677	0.017005	0.00757997	0.0801125
chr11:68205925-68206126*N_Shore	cg16797656	11	68205561	rs901823		LRP5	NM_002335	Body	chr11:68205925-68206126	N_Shore	0.000745136	0.000579626	0.0398289	0.0511239	X	0.88921	0.831616	0.809289	0.0257903	0.00046846	0.0265786	0.0799212
chr11:68205925-68206126*N_Shore	cg26525861	11	68205594			LRP5	NM_002335	Body	chr11:68205925-68206126	N_Shore	0.000745136	0.531555	0.0398289	0.787927	X	0.902935	0.907086	0.889932	0.0136285	0.013366	0.0220643	0.0130033
chr11:68205925-68206126*N_Shore	cg25366155	11	68205840	rs597782		LRP5	NM_002335	Body	chr11:68205925-68206126	N_Shore	0.000745136	0.359928	0.0398289	0.689168	X	0.827963	0.885154	0.874875	0.115967	0.0378462	0.0106569	-0.0469118
chr3:187387914-187388176*N_Shore	cg24119990	3	187386810	rs4988514		SST	NM_001048	3'UTR	chr3:187387914-187388176	N_Shore	0.000608639	0.975409	0.0402071	0.991056	X	0.102205	0.122742	0.0876977	0.0292366	0.00623949	0.0131376	0.014507
chr3:187387914-187388176*N_Shore	cg18088210	3	187387189			SST	NM_001048	Body	chr3:187387914-187388176	N_Shore	0.000608639	0.00342755	0.0402071	0.105876	X	0.605251	0.83456	0.856709	0.137336	0.0265703	0.043436	-0.251458
chr3:187387914-187388176*N_Shore	cg12146673	3	187387555	rs80295738		SST	NM_001048	Body	chr3:187387914-187388176	N_Shore	0.000608639	0.011413	0.0402071	0.169983	X	0.238665	0.309526	0.395609	0.0756466	0.0427651	0.019301	-0.156944
chr3:187387914-187388176*N_Shore	cg05121480	3	187387601			SST	NM_001048	Body	chr3:187387914-187388176	N_Shore	0.000608639	0.768658	0.0402071	0.907678	X	0.0417147	0.039806	0.0404082	0.011041	0.000828464	0.00399329	0.00130649
chr3:187387914-187388176*N_Shore	cg00481951	3	187387650			SST	NM_001048	Body	chr3:187387914-187388176	N_Shore	0.000608639	0.0111135	0.0402071	0.167971	X	0.0716632	0.0841092	0.176522	0.0241122	0.000843269	0.00969765	-0.104859
chr3:187387914-187388176*N_Shore	cg00457403	3	187387734			SST	NM_001048	Body	chr3:187387914-187388176	N_Shore	0.000608639	0.280304	0.0402071	0.637339	X	0.0513249	0.0803073	0.0528482	0.0104537	0.0413848	0.0106972	-0.00152326
chr3:187387914-187388176*N_Shore	cg25478614	3	187387866			SST	NM_001048	Body	chr3:187387914-187388176	N_Shore	0.000608639	0.0401009	0.0402071	0.304855	X	0.0694385	0.115593	0.0890034	0.0140452	0.0507562	0.00940415	-0.0195648
chr2:74667593-74669403*Island	cg05931606	2	74667600			RTKN;RTKN;RTKN;RTKN;RTKN	NM_001015056;NM_033046;NM_001015056;NM_033046;NM_001015055	1stExon;1stExon;5'UTR;5'UTR;Body	chr2:74667593-74669403	Island	0.000307196	0.983889	0.0403877	0.993997	X	0.0362166	0.0377758	0.0351321	0.00216332	0.000952793	0.00249559	0.00108452
chr2:74667593-74669403*Island	cg19863760	2	74667680			RTKN;RTKN;RTKN;RTKN;RTKN	NM_001015056;NM_033046;NM_001015056;NM_033046;NM_001015055	1stExon;1stExon;5'UTR;5'UTR;Body	chr2:74667593-74669403	Island	0.000307196	0.905703	0.0403877	0.964397	X	0.0208275	0.0212727	0.0203678	0.00132961	0.00193123	0.00133712	0.00045973
chr2:74667593-74669403*Island	cg00610692	2	74668072			RTKN;RTKN;RTKN	NM_001015055;NM_033046;NM_001015056	Body;TSS1500;TSS1500	chr2:74667593-74669403	Island	0.000307196	0.000203743	0.0403877	0.0350078	X	0.130258	0.244155	0.316243	0.0492907	0.0383451	0.00445483	-0.185985
chr2:74667593-74669403*Island	cg09692695	2	74668286			RTKN;RTKN;RTKN	NM_001015055;NM_033046;NM_001015056	Body;TSS1500;TSS1500	chr2:74667593-74669403	Island	0.000307196	0.284162	0.0403877	0.639916	X	0.30898	0.330454	0.333149	0.0408036	0.0446965	0.00855871	-0.0241693
chr2:74667593-74669403*Island	cg00326131	2	74668477			RTKN;RTKN;RTKN	NM_001015055;NM_033046;NM_001015056	Body;TSS1500;TSS1500	chr2:74667593-74669403	Island	0.000307196	0.00494561	0.0403877	0.121692	X	0.496918	0.591741	0.625176	0.0658526	0.0487897	0.00896818	-0.128258
chr2:74667593-74669403*Island	cg00689340	2	74668672			RTKN;RTKN;RTKN	NM_001015055;NM_033046;NM_001015056	Body;TSS1500;TSS1500	chr2:74667593-74669403	Island	0.000307196	0.00672962	0.0403877	0.136457	X	0.257443	0.348542	0.461523	0.0843753	0.0689542	0.0196406	-0.204081
chr2:74667593-74669403*Island	cg03719070	2	74668976			RTKN;RTKN;RTKN;RTKN	NM_001015055;NM_033046;NM_001015055;NM_001015056	1stExon;TSS1500;5'UTR;TSS1500	chr2:74667593-74669403	Island	0.000307196	0.884503	0.0403877	0.956155	X	0.2988	0.346054	0.273305	0.0411816	0.00838507	0.0152772	0.0254952
chr2:74667593-74669403*Island	cg26676034	2	74669048			RTKN;RTKN;RTKN;RTKN	NM_001015055;NM_033046;NM_001015055;NM_001015056	1stExon;TSS1500;5'UTR;TSS1500	chr2:74667593-74669403	Island	0.000307196	0.0520417	0.0403877	0.343127	X	0.127571	0.103316	0.0739519	0.0343581	0.0455735	0.0128138	0.053619
chr2:74667593-74669403*Island	cg03295928	2	74669349			RTKN	NM_001015055	TSS1500	chr2:74667593-74669403	Island	0.000307196	0.371653	0.0403877	0.696527	X	0.309749	0.31396	0.408537	0.133312	0.0796296	0.00929699	-0.0987876
chr2:74667593-74669403*Island	cg14481208	2	74669375	rs76036964		RTKN	NM_001015055	TSS1500	chr2:74667593-74669403	Island	0.000307196	0.136978	0.0403877	0.504922	X	0.532582	0.378432	0.372932	0.214516	0.0132741	0.0115431	0.15965
chr2:74667593-74669403*Island	cg00658082	2	74669380	rs76036964		RTKN	NM_001015055	TSS1500	chr2:74667593-74669403	Island	0.000307196	0.0108091	0.0403877	0.165875	X	0.554347	0.434107	0.454913	0.0748092	0.0205666	0.00979028	0.099434
chr2:74667593-74669403*Island	cg26090072	2	74669387	rs76036964		RTKN	NM_001015055	TSS1500	chr2:74667593-74669403	Island	0.000307196	0.22712	0.0403877	0.597609	X	0.583018	0.452973	0.491123	0.176925	0.110251	0.0159046	0.0918958
chr7:157352995-157353232*N_Shore	cg22337375	7	157351042			PTPRN2;PTPRN2;PTPRN2	NM_002847;NM_130842;NM_130843	Body;Body;Body	chr7:157352995-157353232	N_Shore	0.00102445	0.00486454	0.0403877	0.121032	X	0.427139	0.52004	0.599447	0.0781774	0.0136211	0.00642697	-0.172307
chr7:157352995-157353232*N_Shore	cg24701780	7	157351620			PTPRN2;PTPRN2;PTPRN2	NM_002847;NM_130842;NM_130843	Body;Body;Body	chr7:157352995-157353232	N_Shore	0.00102445	0.000279494	0.0403877	0.0388668	X	0.139321	0.251814	0.338844	0.0532459	0.00501588	0.0155179	-0.199523
chr7:157352995-157353232*N_Shore	cg26859186	7	157351708			PTPRN2;PTPRN2;PTPRN2	NM_002847;NM_130842;NM_130843	Body;Body;Body	chr7:157352995-157353232	N_Shore	0.00102445	0.0304227	0.0403877	0.268113	X	0.768815	0.915784	0.967365	0.153888	0.000817838	0.00951225	-0.198549
chr7:157352995-157353232*N_Shore	cg25402818	7	157351748			PTPRN2;PTPRN2;PTPRN2	NM_002847;NM_130842;NM_130843	Body;Body;Body	chr7:157352995-157353232	N_Shore	0.00102445	0.0867402	0.0403877	0.423993	X	0.53446	0.543178	0.743229	0.111522	0.104502	0.015388	-0.208769
chr7:157352995-157353232*N_Shore	cg01372107	7	157352978			PTPRN2;PTPRN2;PTPRN2	NM_002847;NM_130842;NM_130843	Body;Body;Body	chr7:157352995-157353232	N_Shore	0.00102445	0.0472175	0.0403877	0.328845	X	0.318833	0.434451	0.381959	0.0766004	0.0368668	0.015359	-0.0631256
chr17:99719-100301*N_Shelf	cg20130018	17	95730			RPH3AL	NM_006987	Body	chr17:99719-100301	N_Shelf	0.000347127	0.228687	0.040738	0.598975	X	0.710723	0.770913	0.812346	0.142053	0.0684925	0.0157451	-0.101623
chr17:99719-100301*N_Shelf	cg01981268	17	95767			RPH3AL	NM_006987	Body	chr17:99719-100301	N_Shelf	0.000347127	0.936793	0.040738	0.976274	X	0.668848	0.721442	0.637506	0.0462925	0.0256745	0.00134538	0.0313424
chr17:99719-100301*N_Shelf	cg20936878	17	95818			RPH3AL	NM_006987	Body	chr17:99719-100301	N_Shelf	0.000347127	0.0876365	0.040738	0.426079	X	0.447453	0.603772	0.641776	0.205491	0.0634556	0.0319442	-0.194323
chr17:99719-100301*N_Shelf	cg04427860	17	96056			RPH3AL	NM_006987	Body	chr17:99719-100301	N_Shelf	0.000347127	0.518355	0.040738	0.781293	X	0.560619	0.632042	0.577256	0.123096	0.0465941	0.00383633	-0.0166371
chr17:99719-100301*N_Shelf	cg15907134	17	96086		rs77996172	RPH3AL	NM_006987	Body	chr17:99719-100301	N_Shelf	0.000347127	0.173787	0.040738	0.549523	X	0.583246	0.728717	0.621718	0.11164	0.0235896	0.0193906	-0.0384719
chr17:99719-100301*N_Shelf	cg19589251	17	96392			RPH3AL	NM_006987	Body	chr17:99719-100301	N_Shelf	0.000347127	0.263754	0.040738	0.625606	X	0.727522	0.847682	0.757649	0.115042	0.0194196	0.0272666	-0.0301268
chr17:99719-100301*N_Shelf	cg10436631	17	96433			RPH3AL	NM_006987	Body	chr17:99719-100301	N_Shelf	0.000347127	0.0032728	0.040738	0.103901	X	0.10903	0.243236	0.173328	0.0427355	0.00305444	0.00299515	-0.0642985
chr17:99719-100301*N_Shelf	cg09580249	17	96503		rs79562515	RPH3AL	NM_006987	Body	chr17:99719-100301	N_Shelf	0.000347127	5.65253e-05	0.040738	0.0217294	X	0.499196	0.656632	0.759943	0.0552163	0.0157418	0.0128416	-0.260747
chr17:99719-100301*N_Shelf	cg21771660	17	96672	rs4985571		RPH3AL	NM_006987	Body	chr17:99719-100301	N_Shelf	0.000347127	0.966716	0.040738	0.987657	X	0.699085	0.755102	0.663566	0.0346904	0.0380484	0.0140635	0.0355191
chr17:99719-100301*N_Shelf	cg03503809	17	96684		rs4985571	RPH3AL	NM_006987	Body	chr17:99719-100301	N_Shelf	0.000347127	0.00402071	0.040738	0.1125	X	0.833657	0.920857	0.92033	0.05152	0.0032126	0.00406537	-0.0866731
chr17:99719-100301*N_Shelf	cg17224754	17	96796			RPH3AL	NM_006987	Body	chr17:99719-100301	N_Shelf	0.000347127	0.999672	0.040738	0.999866	X	0.624221	0.591557	0.646026	0.0744473	0.118232	0.015828	-0.0218055
chr3:118753092-118753961*Island	cg09465834	3	118753093			IGSF11;IGSF11	NM_001015887;NM_152538	Body;Body	chr3:118753092-118753961	Island	0.000788851	1.49062e-05	0.0409292	0.0127526	X	0.14987	0.316196	0.33472	0.034275	0.0760846	0.0307887	-0.18485
chr3:118753092-118753961*Island	cg03459543	3	118753660			IGSF11;IGSF11;IGSF11	NM_001015887;NM_001015887;NM_152538	5'UTR;1stExon;Body	chr3:118753092-118753961	Island	0.000788851	0.542287	0.0409292	0.794254	X	0.0291375	0.030742	0.0288406	0.000938017	0.00152927	0.00137771	0.000296969
chr3:118753092-118753961*Island	cg22135941	3	118753705			IGSF11;IGSF11	NM_001015887;NM_152538	TSS200;Body	chr3:118753092-118753961	Island	0.000788851	0.302976	0.0409292	0.652378	X	0.0204159	0.0199297	0.01877	0.00224167	0.00164601	0.000200256	0.00164592
chr3:118753092-118753961*Island	cg08023179	3	118753707			IGSF11;IGSF11	NM_001015887;NM_152538	TSS200;Body	chr3:118753092-118753961	Island	0.000788851	0.563231	0.0409292	0.805171	X	0.0247138	0.0256406	0.0213387	0.00577045	0.000346282	0.000774698	0.00337505
chr3:118753092-118753961*Island	cg25950369	3	118753738			IGSF11;IGSF11	NM_001015887;NM_152538	TSS200;Body	chr3:118753092-118753961	Island	0.000788851	0.649212	0.0409292	0.850262	X	0.0289401	0.0289891	0.0302386	0.00280127	0.00301244	0.00364806	-0.00129858
chr3:118753092-118753961*Island	cg17534770	3	118753871			IGSF11;IGSF11	NM_001015887;NM_152538	TSS200;Body	chr3:118753092-118753961	Island	0.000788851	0.246886	0.0409292	0.613868	X	0.0232518	0.0227302	0.020391	0.00286214	0.00273416	0.00203263	0.00286074
chr12:131572501-131572945*N_Shelf	cg24807495	12	131568519			GPR133	NM_198827	Body	chr12:131572501-131572945	N_Shelf	0.000806018	0.108631	0.0413013	0.463815	X	0.758248	0.885552	0.856267	0.136456	0.0144651	0.0105292	-0.098019
chr12:131572501-131572945*N_Shelf	cg13406893	12	131568647	rs2293654		GPR133	NM_198827	Body	chr12:131572501-131572945	N_Shelf	0.000806018	0.0371959	0.0413013	0.293841	X	0.322127	0.470843	0.769363	0.252389	0.229353	0.0283101	-0.447236
chr12:131572501-131572945*N_Shelf	cg09150807	12	131568764	rs12366363		GPR133	NM_198827	Body	chr12:131572501-131572945	N_Shelf	0.000806018	0.0475046	0.0413013	0.32973	X	0.378926	0.407581	0.541666	0.0868466	0.00259446	0.0249363	-0.16274
chr12:131572501-131572945*N_Shelf	cg04640747	12	131569148			GPR133	NM_198827	Body	chr12:131572501-131572945	N_Shelf	0.000806018	0.000735262	0.0413013	0.0559824	X	0.654028	0.846751	0.900639	0.0967244	0.0176805	0.0472867	-0.246611
chr12:131572501-131572945*N_Shelf	cg02920546	12	131569289			GPR133	NM_198827	Body	chr12:131572501-131572945	N_Shelf	0.000806018	0.000345757	0.0413013	0.041805	X	0.545882	0.705445	0.723615	0.0678648	0.0409747	0.0145297	-0.177733
chr12:131572501-131572945*N_Shelf	cg06629644	12	131570492			GPR133	NM_198827	Body	chr12:131572501-131572945	N_Shelf	0.000806018	2.14469e-05	0.0413013	0.0148983	X	0.218862	0.457177	0.439715	0.0621261	0.0554251	0.0168129	-0.220854
chr22:38793732-38795370*Island	cg14962120	22	38793854			LOC400927	NR_002821	Body	chr22:38793732-38795370	Island	0.000369499	0.0635968	0.0416247	0.374107		0.0265907	0.0264836	0.0334699	0.00260777	0.0032272	0.00102197	-0.00687916
chr22:38793732-38795370*Island	cg00436663	22	38793933			LOC400927	NR_002821	Body	chr22:38793732-38795370	Island	0.000369499	4.73813e-05	0.0416247	0.0208053		0.0740128	0.0911171	0.0884231	0.00465179	0.0026748	0.0016713	-0.0144102
chr22:38793732-38795370*Island	cg07830110	22	38794284			LOC400927	NR_002821	Body	chr22:38793732-38795370	Island	0.000369499	0.866689	0.0416247	0.949202		0.0561881	0.0588512	0.053263	0.0077436	0.0029329	0.0055695	0.00292512
chr22:38793732-38795370*Island	cg11271713	22	38794898			LOC400927	NR_002821	Body	chr22:38793732-38795370	Island	0.000369499	0.457033	0.0416247	0.746878		0.0608566	0.0672209	0.0635937	0.00928113	0.0133078	0.00851416	-0.00273718
chr22:38793732-38795370*Island	cg09835320	22	38794908			LOC400927	NR_002821	Body	chr22:38793732-38795370	Island	0.000369499	0.614079	0.0416247	0.832347		0.0444436	0.0446574	0.041899	0.00592596	0.000767871	0.00127375	0.00254459
chr22:38793732-38795370*Island	cg02604244	22	38794936		rs138374	LOC400927	NR_002821	TSS200	chr22:38793732-38795370	Island	0.000369499	0.596384	0.0416247	0.823325		0.023532	0.0245651	0.0236658	0.00170187	0.0008934	0.00151666	-0.000133823
chr22:38793732-38795370*Island	cg16211328	22	38794952			LOC400927	NR_002821	TSS200	chr22:38793732-38795370	Island	0.000369499	0.149822	0.0416247	0.521618		0.0216657	0.0223377	0.0236609	0.00157847	0.00257165	0.0010222	-0.00199514
chr22:38793732-38795370*Island	cg20808578	22	38794954			LOC400927	NR_002821	TSS200	chr22:38793732-38795370	Island	0.000369499	0.500898	0.0416247	0.7722		0.0481553	0.0581817	0.0526454	0.0209332	0.00447811	0.00113869	-0.00449005
chr22:38793732-38795370*Island	cg23644017	22	38794960			LOC400927	NR_002821	TSS200	chr22:38793732-38795370	Island	0.000369499	0.0964484	0.0416247	0.442787		0.033509	0.0568995	0.0391178	0.0058824	0.0283008	0.00268749	-0.00560874
chr22:38793732-38795370*Island	cg11769841	22	38795061			LOC400927	NR_002821	TSS200	chr22:38793732-38795370	Island	0.000369499	0.147298	0.0416247	0.518486		0.198814	0.167091	0.176189	0.0332689	0.0354765	0.0088009	0.0226247
chr22:38793732-38795370*Island	cg02403294	22	38795347			LOC400927	NR_002821	TSS1500	chr22:38793732-38795370	Island	0.000369499	0.471149	0.0416247	0.755233		0.062051	0.0614993	0.0578432	0.00695587	0.00130825	0.00647488	0.00420772
chr13:52702773-52703387*Island	cg13745957	13	52702845			NEK5	NM_199289	5'UTR	chr13:52702773-52703387	Island	0.000548654	0.0417669	0.0416247	0.310534	X	0.0233394	0.023453	0.0293963	0.00197701	0.00227542	0.000858935	-0.00605685
chr13:52702773-52703387*Island	cg05546034	13	52702856			NEK5	NM_199289	5'UTR	chr13:52702773-52703387	Island	0.000548654	0.45079	0.0416247	0.743053	X	0.0477146	0.0484845	0.039756	0.0112925	0.0080899	0.00340151	0.00795862
chr13:52702773-52703387*Island	cg14466075	13	52703160			NEK5	NM_199289	5'UTR	chr13:52702773-52703387	Island	0.000548654	0.22508	0.0416247	0.595824	X	0.0348941	0.043489	0.0372924	0.00198847	0.0179233	0.00345645	-0.00239835
chr13:52702773-52703387*Island	cg05931312	13	52703328			NEK5	NM_199289	TSS200	chr13:52702773-52703387	Island	0.000548654	0.909181	0.0416247	0.965835	X	0.0366184	0.0323776	0.0388611	0.00573534	0.000836309	0.00259849	-0.00224272
chr13:52702773-52703387*Island	cg11859845	13	52703348			NEK5	NM_199289	TSS200	chr13:52702773-52703387	Island	0.000548654	0.240645	0.0416247	0.608699	X	0.078777	0.0874449	0.0857762	0.0101374	0.000604023	0.0155131	-0.00699914
chr13:52702773-52703387*Island	cg00883505	13	52703362			NEK5	NM_199289	TSS200	chr13:52702773-52703387	Island	0.000548654	1.01321e-05	0.0416247	0.0112019	X	0.0701158	0.121904	0.108109	0.00830889	0.0102697	0.00654663	-0.0379934
chr13:52702773-52703387*Island	cg09853514	13	52703368			NEK5	NM_199289	TSS200	chr13:52702773-52703387	Island	0.000548654	0.989152	0.0416247	0.995987	X	0.0294474	0.0320046	0.0277845	0.00302517	0.00368821	0.00156987	0.0016629
chr13:52702773-52703387*Island	cg23839631	13	52703373			NEK5	NM_199289	TSS200	chr13:52702773-52703387	Island	0.000548654	0.294381	0.0416247	0.646411	X	0.07334	0.073222	0.0870108	0.0136905	0.0124004	0.0062299	-0.0136708
chr7:157346613-157347069*S_Shore	cg05926314	7	157347105		rs13309522	PTPRN2;PTPRN2;PTPRN2	NM_002847;NM_130842;NM_130843	Body;Body;Body	chr7:157346613-157347069	S_Shore	0.000707187	0.00017581	0.042811	0.0331758	X	0.558798	0.692817	0.732138	0.0534657	0.0385281	0.0238363	-0.173341
chr7:157346613-157347069*S_Shore	cg11326510	7	157347375			PTPRN2;PTPRN2;PTPRN2	NM_002847;NM_130842;NM_130843	Body;Body;Body	chr7:157346613-157347069	S_Shore	0.000707187	3.96338e-05	0.042811	0.0197179	X	0.672504	0.837852	0.881219	0.0548934	0.0385191	0.0125427	-0.208715
chr7:157346613-157347069*S_Shore	cg26204417	7	157347628	rs79369811		PTPRN2;PTPRN2;PTPRN2	NM_002847;NM_130842;NM_130843	Body;Body;Body	chr7:157346613-157347069	S_Shore	0.000707187	7.61018e-05	0.042811	0.0246777	X	0.5592	0.723144	0.777538	0.0577905	0.0598714	0.00870119	-0.218338
chr7:157346613-157347069*S_Shore	cg08490529	7	157347704			PTPRN2;PTPRN2;PTPRN2	NM_002847;NM_130842;NM_130843	Body;Body;Body	chr7:157346613-157347069	S_Shore	0.000707187	0.000662636	0.042811	0.0535627	X	0.576759	0.68689	0.776357	0.0516245	0.0855694	0.0108413	-0.199598
chr7:157346613-157347069*S_Shore	cg13464117	7	157348161			PTPRN2;PTPRN2;PTPRN2	NM_002847;NM_130842;NM_130843	Body;Body;Body	chr7:157346613-157347069	S_Shore	0.000707187	0.000102707	0.042811	0.0273345	X	0.0685575	0.137995	0.220894	0.0175711	0.0261715	0.00355384	-0.152337
chr7:157346613-157347069*S_Shore	cg21323106	7	157348237			PTPRN2;PTPRN2;PTPRN2	NM_002847;NM_130842;NM_130843	Body;Body;Body	chr7:157346613-157347069	S_Shore	0.000707187	0.00560098	0.042811	0.127509	X	0.438645	0.742771	0.714838	0.178583	0.0406275	0.0244555	-0.276193
chr7:157346613-157347069*S_Shore	cg02505956	7	157348266			PTPRN2;PTPRN2;PTPRN2	NM_002847;NM_130842;NM_130843	Body;Body;Body	chr7:157346613-157347069	S_Shore	0.000707187	5.70696e-05	0.042811	0.0217514	X	0.535971	0.730708	0.837452	0.0697156	0.00125539	0.0257707	-0.301481
chr7:158816092-158816409*S_Shore	cg25832123	7	158818053			LOC154822	NR_024394	Body	chr7:158816092-158816409	S_Shore	0.00355352	0.00424672	0.0429443	0.11464	X	0.500337	0.654725	0.586215	0.0594026	0.0233366	0.0120397	-0.0858774
chr7:158816092-158816409*S_Shore	cg05181516	7	158818108			LOC154822	NR_024394	Body	chr7:158816092-158816409	S_Shore	0.00355352	0.00489389	0.0429443	0.12114	X	0.426231	0.586026	0.655899	0.118819	0.0299628	0.0141542	-0.229668
chr7:158816092-158816409*S_Shore	cg23298443	7	158818164		rs12113506	LOC154822	NR_024394	Body	chr7:158816092-158816409	S_Shore	0.00355352	0.000675804	0.0429443	0.0540477	X	0.165273	0.286005	0.301859	0.0561518	0.0321448	0.0202355	-0.136585
chr11:69625108-69625473*Island	cg06889951	11	69625218			FGF3	NM_005247	Body	chr11:69625108-69625473	Island	0.00361002	0.000190017	0.0430828	0.0340573	X	0.624169	0.75362	0.760989	0.041847	0.0709847	0.0123158	-0.13682
chr11:69625108-69625473*Island	cg04691634	11	69625284			FGF3	NM_005247	Body	chr11:69625108-69625473	Island	0.00361002	0.64448	0.0430828	0.847828	X	0.819743	0.874824	0.804906	0.050317	0.0227637	0.0179024	0.0148371
chr11:69625108-69625473*Island	cg11410726	11	69625409	rs79472069		FGF3	NM_005247	Body	chr11:69625108-69625473	Island	0.00361002	0.000167032	0.0430828	0.0325134	X	0.770444	0.896575	0.892683	0.0457788	0.0139954	0.0138274	-0.122239
chr2:1544272-1544489*N_Shore	cg05090359	2	1543221			TPO;TPO;TPO;TPO	NM_175719;NM_000547;NM_175721;NM_175722	Body;Body;Body;Body	chr2:1544272-1544489	N_Shore	0.00090633	0.0351636	0.0431704	0.286509	X	0.497587	0.717793	0.855239	0.264018	0.0878746	0.0325482	-0.357652
chr2:1544272-1544489*N_Shore	cg04319651	2	1543327			TPO;TPO;TPO;TPO	NM_175719;NM_000547;NM_175721;NM_175722	Body;Body;Body;Body	chr2:1544272-1544489	N_Shore	0.00090633	0.00947116	0.0431704	0.156598	X	0.754451	0.864718	0.881518	0.0823331	0.00168771	0.0101525	-0.127067
chr2:1544272-1544489*N_Shore	cg21913853	2	1543546			TPO;TPO;TPO;TPO	NM_175719;NM_000547;NM_175721;NM_175722	Body;Body;Body;Body	chr2:1544272-1544489	N_Shore	0.00090633	0.111835	0.0431704	0.469059	X	0.815555	0.871342	0.886415	0.0792128	0.045427	0.0130495	-0.0708606
chr2:1544272-1544489*N_Shore	cg11275685	2	1543996			TPO;TPO;TPO;TPO	NM_175719;NM_000547;NM_175721;NM_175722	Body;Body;Body;Body	chr2:1544272-1544489	N_Shore	0.00090633	0.296899	0.0431704	0.648346	X	0.796757	0.847025	0.888132	0.148586	0.026938	0.00110284	-0.0913752
chr2:1544272-1544489*N_Shore	cg17518079	2	1544076			TPO;TPO;TPO;TPO	NM_175719;NM_000547;NM_175721;NM_175722	Body;Body;Body;Body	chr2:1544272-1544489	N_Shore	0.00090633	0.462079	0.0431704	0.749839	X	0.594011	0.662492	0.615006	0.102608	0.112682	0.0242565	-0.0209951
chr2:1544272-1544489*N_Shore	cg19407717	2	1544120			TPO;TPO;TPO;TPO	NM_175719;NM_000547;NM_175721;NM_175722	Body;Body;Body;Body	chr2:1544272-1544489	N_Shore	0.00090633	2.45278e-05	0.0431704	0.0156695	X	0.216353	0.461677	0.671322	0.0439424	0.0509792	0.0609306	-0.454969
chr7:117067403-117067666*S_Shore	cg22424532	7	117067727			ASZ1;ASZ1	NR_023315;NM_130768	TSS200;TSS200	chr7:117067403-117067666	S_Shore	0.000907848	0.0013308	0.0432063	0.0711941	X	0.554562	0.694577	0.805117	0.0881442	0.0493808	0.013504	-0.250555
chr7:117067403-117067666*S_Shore	cg09118552	7	117067745			ASZ1;ASZ1	NR_023315;NM_130768	TSS200;TSS200	chr7:117067403-117067666	S_Shore	0.000907848	0.0162934	0.0432063	0.199927	X	0.652548	0.769216	0.787506	0.0910047	0.0699207	0.0330075	-0.134958
chr7:117067403-117067666*S_Shore	cg24836607	7	117067752			ASZ1;ASZ1	NR_023315;NM_130768	TSS200;TSS200	chr7:117067403-117067666	S_Shore	0.000907848	0.0409125	0.0432063	0.307422	X	0.576821	0.684707	0.758265	0.13673	0.0085784	0.0431618	-0.181444
chr7:117067403-117067666*S_Shore	cg26423145	7	117067804	rs7808424		ASZ1;ASZ1	NR_023315;NM_130768	TSS1500;TSS1500	chr7:117067403-117067666	S_Shore	0.000907848	0.000174782	0.0432063	0.0331758	X	0.245811	0.422055	0.435145	0.0563923	0.0997919	0.01046	-0.189334
chr7:117067403-117067666*S_Shore	cg09911342	7	117067919			ASZ1;ASZ1	NR_023315;NM_130768	TSS1500;TSS1500	chr7:117067403-117067666	S_Shore	0.000907848	0.0885047	0.0432063	0.428018	X	0.690088	0.805767	0.732986	0.0712676	0.0284671	0.0491672	-0.0428972
chr7:117067403-117067666*S_Shore	cg19800427	7	117067978			ASZ1;ASZ1	NR_023315;NM_130768	TSS1500;TSS1500	chr7:117067403-117067666	S_Shore	0.000907848	0.0574347	0.0432063	0.358128	X	0.401067	0.567407	0.511954	0.131518	0.0651597	0.0143024	-0.110887
chr6:32551851-32552331*Island	cg19575208	6	32551888	rs1136782	rs17878311	HLA-DRB1	NM_002124	Body	chr6:32551851-32552331	Island	0.000364961	0.573624	0.0433383	0.811265	X	0.205608	0.0987605	0.240693	0.0488885	0.0385295	0.0164332	-0.0350851
chr6:32551851-32552331*Island	cg08845336	6	32551891	rs17883271	rs17879125	HLA-DRB1	NM_002124	Body	chr6:32551851-32552331	Island	0.000364961	0.0620266	0.0433383	0.369863	X	0.399477	0.205913	0.31155	0.125983	0.058016	0.00474749	0.0879267
chr6:32551851-32552331*Island	cg15568074	6	32551949	rs17879599	rs16822805	HLA-DRB1	NM_002124	Body	chr6:32551851-32552331	Island	0.000364961	3.0979e-05	0.0433383	0.0174316	X	0.449435	0.258693	0.26625	0.0501448	0.0646322	0.0148132	0.183186
chr6:32551851-32552331*Island	cg24242384	6	32551954	rs71827189	rs9281873	HLA-DRB1	NM_002124	Body	chr6:32551851-32552331	Island	0.000364961	7.6208e-05	0.0433383	0.0246777	X	0.355236	0.191469	0.0998727	0.0387743	0.12125	0.00495969	0.255363
chr6:32551851-32552331*Island	cg17316649	6	32552016	rs17886436	rs17880973	HLA-DRB1	NM_002124	Body	chr6:32551851-32552331	Island	0.000364961	0.651254	0.0433383	0.851476	X	0.0316363	0.0280508	0.0322747	0.00430792	0.00129105	0.00264824	-0.000638443
chr6:32551851-32552331*Island	cg10765922	6	32552022	rs17885437	rs35499948	HLA-DRB1	NM_002124	Body	chr6:32551851-32552331	Island	0.000364961	0.28005	0.0433383	0.637157	X	0.121018	0.153062	0.14784	0.0477752	0.064796	0.01957	-0.0268221
chr6:32551851-32552331*Island	cg06032479	6	32552026	rs17885437	rs17886436	HLA-DRB1	NM_002124	Body	chr6:32551851-32552331	Island	0.000364961	0.695865	0.0433383	0.873451	X	0.115032	0.0705904	0.159505	0.0259831	0.0264232	0.00526743	-0.0444729
chr6:32551851-32552331*Island	cg08578320	6	32552039	rs17882455	rs75044270	HLA-DRB1	NM_002124	Body	chr6:32551851-32552331	Island	0.000364961	0.451615	0.0433383	0.74364	X	0.0539886	0.0583409	0.0458814	0.00658971	0.000131181	0.00291064	0.00810725
chr6:32551851-32552331*Island	cg09139047	6	32552042	rs17885772	rs11550037	HLA-DRB1	NM_002124	Body	chr6:32551851-32552331	Island	0.000364961	0.00112852	0.0433383	0.06606	X	0.121758	0.0663008	0.0778225	0.0214282	0.00107338	0.0152685	0.0439357
chr6:32551851-32552331*Island	cg15602423	6	32552095		rs1059575	HLA-DRB1	NM_002124	Body	chr6:32551851-32552331	Island	0.000364961	0.352439	0.0433383	0.685091	X	0.124553	0.104274	0.0893061	0.0649546	0.0212471	0.0104545	0.0352465
chr6:32551851-32552331*Island	cg16514085	6	32552152	rs17882663	rs9269958	HLA-DRB1	NM_002124	Body	chr6:32551851-32552331	Island	0.000364961	0.00116592	0.0433383	0.0669579	X	0.387321	0.179326	0.0634671	0.102397	0.180141	0.00654692	0.323854
chr6:32551851-32552331*Island	cg14645244	6	32552205		rs28724107	HLA-DRB1	NM_002124	Body	chr6:32551851-32552331	Island	0.000364961	0.0169062	0.0433383	0.203486	X	0.389656	0.249471	0.283868	0.0642715	0.153864	0.0225685	0.105787
chr11:68778569-68778851*S_Shelf	cg03522668	11	68780866			MRGPRF;MRGPRF	NM_001098515;NM_145015	TSS200;TSS200	chr11:68778569-68778851	S_Shelf	0.000368859	0.330031	0.0434478	0.670667	X	0.0212175	0.0247225	0.0205664	0.000765034	0.0013828	0.00107319	0.000651161
chr11:68778569-68778851*S_Shelf	cg09102864	11	68780892	rs80059714		MRGPRF;MRGPRF	NM_001098515;NM_145015	TSS200;TSS200	chr11:68778569-68778851	S_Shelf	0.000368859	0.42304	0.0434478	0.726957	X	0.0439559	0.0462895	0.0374775	0.00646045	0.00369974	0.00191739	0.00647844
chr11:68778569-68778851*S_Shelf	cg04658945	11	68780897	rs80059714		MRGPRF;MRGPRF	NM_001098515;NM_145015	TSS200;TSS200	chr11:68778569-68778851	S_Shelf	0.000368859	0.313043	0.0434478	0.6592	X	0.0158283	0.0152769	0.0150251	0.000897242	0.00116394	0.00180166	0.000803241
chr11:68778569-68778851*S_Shelf	cg13997720	11	68780984			MRGPRF;MRGPRF	NM_001098515;NM_145015	TSS200;TSS200	chr11:68778569-68778851	S_Shelf	0.000368859	0.000816581	0.0434478	0.0583202	X	0.0609836	0.0503353	0.0483314	0.00506133	0.00361592	0.00247714	0.0126522
chr11:68778569-68778851*S_Shelf	cg12642521	11	68781202	rs35488473		MRGPRF;MRGPRF	NM_001098515;NM_145015	TSS1500;TSS1500	chr11:68778569-68778851	S_Shelf	0.000368859	0.281706	0.0434478	0.638369	X	0.0427772	0.049486	0.0455623	0.00736665	0.00594609	0.00488537	-0.00278508
chr11:68778569-68778851*S_Shelf	cg03465499	11	68781279			MRGPRF;MRGPRF	NM_001098515;NM_145015	TSS1500;TSS1500	chr11:68778569-68778851	S_Shelf	0.000368859	0.0508954	0.0434478	0.339787	X	0.0559711	0.0518489	0.146543	0.0223915	0.0437341	0.0198238	-0.0905723
chr11:68778569-68778851*S_Shelf	cg12405136	11	68781357			MRGPRF;MRGPRF	NM_001098515;NM_145015	TSS1500;TSS1500	chr11:68778569-68778851	S_Shelf	0.000368859	0.798731	0.0434478	0.920827	X	0.0675987	0.0760133	0.0577821	0.0192257	0.00903684	0.00238989	0.00981664
chr11:68778569-68778851*S_Shelf	cg22986999	11	68781976			MRGPRF;MRGPRF	NM_001098515;NM_145015	TSS1500;TSS1500	chr11:68778569-68778851	S_Shelf	0.000368859	0.0166476	0.0434478	0.201955	X	0.191695	0.132677	0.0857063	0.0623941	0.0258854	0.0108639	0.105989
chr11:68778569-68778851*S_Shelf	cg21936959	11	68782049			MRGPRF;MRGPRF	NM_001098515;NM_145015	TSS1500;TSS1500	chr11:68778569-68778851	S_Shelf	0.000368859	0.00254363	0.0434478	0.0931481	X	0.86264	0.660054	0.720469	0.0842556	0.0544672	0.0180549	0.14217
chr11:68778569-68778851*S_Shelf	cg25807487	11	68782106			MRGPRF;MRGPRF	NM_001098515;NM_145015	TSS1500;TSS1500	chr11:68778569-68778851	S_Shelf	0.000368859	0.000894946	0.0434478	0.0601348	X	0.701417	0.388309	0.196901	0.181244	0.0613451	0.0245924	0.504516
chr11:68778569-68778851*S_Shelf	cg05771342	11	68782202			MRGPRF;MRGPRF	NM_001098515;NM_145015	TSS1500;TSS1500	chr11:68778569-68778851	S_Shelf	0.000368859	8.2008e-06	0.0434478	0.00980315	X	0.870383	0.496479	0.308908	0.0961544	0.023871	0.0230978	0.561475
chr11:68778569-68778851*S_Shelf	cg02920396	11	68782211	rs2846196		MRGPRF;MRGPRF	NM_001098515;NM_145015	TSS1500;TSS1500	chr11:68778569-68778851	S_Shelf	0.000368859	0.0005023	0.0434478	0.048279	X	0.714432	0.501237	0.401263	0.107902	0.0598573	0.00530978	0.313168
chr1:242687922-242688682*Island	cg19205994	1	242688081			PLD5	NM_152666	TSS200	chr1:242687922-242688682	Island	0.000736314	0.065037	0.0434478	0.377612	X	0.0219356	0.027922	0.0231368	0.00129198	0.00527344	0.000554016	-0.00120119
chr1:242687922-242688682*Island	cg19719547	1	242688144			PLD5	NM_152666	TSS200	chr1:242687922-242688682	Island	0.000736314	0.068868	0.0434478	0.386081	X	0.0281874	0.0284229	0.0362217	0.00225363	4.09446e-05	0.00575096	-0.00803425
chr1:242687922-242688682*Island	cg08659667	1	242688226			PLD5	NM_152666	TSS1500	chr1:242687922-242688682	Island	0.000736314	0.84676	0.0434478	0.940984	X	0.0531439	0.041696	0.0566097	0.0264315	0.0110861	0.0050817	-0.00346577
chr1:242687922-242688682*Island	cg04205107	1	242688320			PLD5	NM_152666	TSS1500	chr1:242687922-242688682	Island	0.000736314	0.304839	0.0434478	0.653437	X	0.0279246	0.0243983	0.0250093	0.00596318	0.0032875	0.00348675	0.0029153
chr1:242687922-242688682*Island	cg22679728	1	242688523			PLD5	NM_152666	TSS1500	chr1:242687922-242688682	Island	0.000736314	0.0103926	0.0434478	0.163098	X	0.0499006	0.0691406	0.0760142	0.0133064	0.0192184	0.00773497	-0.0261137
chr1:242687922-242688682*Island	cg18789663	1	242688591			PLD5	NM_152666	TSS1500	chr1:242687922-242688682	Island	0.000736314	5.39517e-05	0.0434478	0.0217294	X	0.0684657	0.0980402	0.110141	0.00872616	0.0024595	0.0110485	-0.0416755
chr1:242687922-242688682*Island	cg12613383	1	242688681			PLD5	NM_152666	TSS1500	chr1:242687922-242688682	Island	0.000736314	0.0145728	0.0434478	0.189937	X	0.114663	0.139785	0.31444	0.0559251	0.0344644	0.00577897	-0.199777
chr19:4723723-4723981*S_Shore	cg04163916	19	4724653		rs72979815	DPP9	NM_139159	TSS1500	chr19:4723723-4723981	S_Shore	0.00368447	0.100502	0.0434478	0.450219	X	0.0664917	0.0585829	0.0554223	0.0111297	0.00838658	0.00393442	0.0110694
chr19:4723723-4723981*S_Shore	cg15404665	19	4724679			DPP9	NM_139159	TSS1500	chr19:4723723-4723981	S_Shore	0.00368447	0.00023766	0.0434478	0.0365487	X	0.0399478	0.0650764	0.0829952	0.00510325	0.00863527	0.0172408	-0.0430474
chr19:4723723-4723981*S_Shore	cg02593048	19	4724720			DPP9	NM_139159	TSS1500	chr19:4723723-4723981	S_Shore	0.00368447	0.388908	0.0434478	0.707311	X	0.0437458	0.0408661	0.0414843	0.00594221	0.00195592	0.0022506	0.00226153
chr19:43918854-43919127*Island	cg08337835	19	43918868			TEX101;TEX101	NM_001130011;NM_031451	TSS200;Body	chr19:43918854-43919127	Island	0.000746534	0.00533066	0.0436696	0.1252	X	0.959677	0.974228	0.976849	0.00947718	0.00580618	0.00340821	-0.0171724
chr19:43918854-43919127*Island	cg21591754	19	43918882			TEX101;TEX101	NM_001130011;NM_031451	TSS200;Body	chr19:43918854-43919127	Island	0.000746534	0.00637784	0.0436696	0.133902	X	0.632795	0.720513	0.745787	0.0623589	0.0416121	0.0127549	-0.112992
chr19:43918854-43919127*Island	cg09354463	19	43918943			TEX101;TEX101	NM_001130011;NM_031451	TSS200;Body	chr19:43918854-43919127	Island	0.000746534	0.622939	0.0436696	0.836616	X	0.825097	0.799213	0.866743	0.0249531	0.121679	0.0112962	-0.0416459
chr19:43918854-43919127*Island	cg08389130	19	43918974			TEX101;TEX101	NM_001130011;NM_031451	TSS200;Body	chr19:43918854-43919127	Island	0.000746534	0.00269056	0.0436696	0.0954917	X	0.616296	0.737519	0.760593	0.0738695	0.0108918	0.0149922	-0.144297
chr19:43918854-43919127*Island	cg14591419	19	43919003			TEX101;TEX101	NM_001130011;NM_031451	TSS200;Body	chr19:43918854-43919127	Island	0.000746534	0.0301113	0.0436696	0.26676	X	0.424342	0.53831	0.45844	0.0372548	0.0570516	0.0188784	-0.0340982
chr19:43918854-43919127*Island	cg11594420	19	43919028			TEX101;TEX101	NM_001130011;NM_031451	TSS200;Body	chr19:43918854-43919127	Island	0.000746534	0.000435093	0.0436696	0.0457754	X	0.478364	0.593611	0.589817	0.0407905	0.0361534	0.0371406	-0.111453
chr19:43918854-43919127*Island	cg26563200	19	43919039			TEX101;TEX101;TEX101	NM_001130011;NM_001130011;NM_031451	5'UTR;1stExon;Body	chr19:43918854-43919127	Island	0.000746534	0.000760314	0.0436696	0.0567673	X	0.587499	0.708381	0.777173	0.0663327	0.0322706	0.0177064	-0.189673
chr22:24059016-24059643*Island	cg23640300	22	24059086		rs12160470	LOC91316	NR_024448	Body	chr22:24059016-24059643	Island	0.00188211	0.230039	0.0438368	0.600037		0.065311	0.0658628	0.0757125	0.00916126	0.0108112	0.00205611	-0.0104015
chr22:24059016-24059643*Island	cg01866098	22	24059229			LOC91316	NR_024448	Body	chr22:24059016-24059643	Island	0.00188211	0.850738	0.0438368	0.942681		0.0658278	0.0622036	0.0704898	0.0116597	0.0140488	0.0127425	-0.004662
chr22:24059016-24059643*Island	cg18630243	22	24059634			LOC91316	NR_024448	TSS200	chr22:24059016-24059643	Island	0.00188211	0.000254723	0.0438368	0.0375609		0.176286	0.256624	0.287788	0.0359534	0.0107622	0.0132875	-0.111502
chr22:24059016-24059643*Island	cg06031423	22	24059642			LOC91316	NR_024448	TSS200	chr22:24059016-24059643	Island	0.00188211	0.189379	0.0438368	0.565074		0.034033	0.0370707	0.0376943	0.00313199	0.00549377	0.00639153	-0.00366136
chr18:24126780-24131138*Island	cg00868875	18	24127237			KCTD1;KCTD1;KCTD1	NM_001136205;NM_198991;NM_001142730	5'UTR;5'UTR;1stExon	chr18:24126780-24131138	Island	0.000203769	0.169668	0.0442775	0.544701	X	0.821416	0.73452	0.709456	0.133152	0.175743	0.0129725	0.11196
chr18:24126780-24131138*Island	cg16547027	18	24127588			KCTD1;KCTD1;KCTD1	NM_001136205;NM_198991;NM_001142730	5'UTR;5'UTR;1stExon	chr18:24126780-24131138	Island	0.000203769	0.326341	0.0442775	0.668381	X	0.402444	0.330594	0.245662	0.259307	0.0245673	0.0113382	0.156782
chr18:24126780-24131138*Island	cg03740978	18	24127875			KCTD1;KCTD1;KCTD1	NM_001136205;NM_198991;NM_001142730	5'UTR;5'UTR;1stExon	chr18:24126780-24131138	Island	0.000203769	0.52997	0.0442775	0.787012	X	0.0252444	0.0223137	0.0253685	0.00344072	7.60731e-05	0.000638141	-0.000124094
chr18:24126780-24131138*Island	cg05176991	18	24128116			KCTD1;KCTD1;KCTD1	NM_001136205;NM_198991;NM_001142730	5'UTR;5'UTR;1stExon	chr18:24126780-24131138	Island	0.000203769	0.314029	0.0442775	0.659765	X	0.0520194	0.0360828	0.0414267	0.0256265	0.00786816	0.00920441	0.0105927
chr18:24126780-24131138*Island	cg18757695	18	24128455			KCTD1;KCTD1;KCTD1	NM_001136205;NM_198991;NM_001142730	5'UTR;5'UTR;1stExon	chr18:24126780-24131138	Island	0.000203769	0.282921	0.0442775	0.63913	X	0.0267421	0.0271167	0.0287017	0.00235533	0.000347408	0.00130013	-0.00195967
chr18:24126780-24131138*Island	cg02901177	18	24128506			KCTD1;KCTD1;KCTD1	NM_001136205;NM_198991;NM_001142730	5'UTR;5'UTR;TSS200	chr18:24126780-24131138	Island	0.000203769	0.230104	0.0442775	0.600123	X	0.0286442	0.0315708	0.0286712	0.00129008	0.00143555	0.00122847	-2.70466e-05
chr18:24126780-24131138*Island	cg12918961	18	24128557			KCTD1;KCTD1;KCTD1	NM_001136205;NM_198991;NM_001142730	5'UTR;5'UTR;TSS200	chr18:24126780-24131138	Island	0.000203769	0.306686	0.0442775	0.654619	X	0.0356184	0.0353107	0.0308178	0.00459644	0.00283757	0.00581775	0.00480059
chr18:24126780-24131138*Island	cg20002283	18	24128625			KCTD1;KCTD1;KCTD1	NM_001136205;NM_198991;NM_001142730	5'UTR;5'UTR;TSS200	chr18:24126780-24131138	Island	0.000203769	0.912735	0.0442775	0.967179	X	0.0416652	0.0378715	0.0433701	0.00908467	0.00380784	0.00306015	-0.00170491
chr18:24126780-24131138*Island	cg08057338	18	24128862			KCTD1;KCTD1;KCTD1;KCTD1	NM_001136205;NM_001136205;NM_198991;NM_001142730	1stExon;5'UTR;5'UTR;TSS1500	chr18:24126780-24131138	Island	0.000203769	0.927122	0.0442775	0.972731	X	0.03991	0.0479695	0.0339397	0.00513887	0.00128427	0.00383004	0.00597024
chr18:24126780-24131138*Island	cg20382774	18	24128874			KCTD1;KCTD1;KCTD1;KCTD1	NM_001136205;NM_001136205;NM_198991;NM_001142730	1stExon;5'UTR;5'UTR;TSS1500	chr18:24126780-24131138	Island	0.000203769	0.116228	0.0442775	0.475995	X	0.0232018	0.0244536	0.024937	0.0013802	0.00317952	0.000901687	-0.00173518
chr18:24126780-24131138*Island	cg24045369	18	24129266	rs12458096		KCTD1;KCTD1;KCTD1;KCTD1	NM_001136205;NM_001136205;NM_198991;NM_001142730	1stExon;5'UTR;5'UTR;TSS1500	chr18:24126780-24131138	Island	0.000203769	0.0940351	0.0442775	0.438805	X	0.0251025	0.0311067	0.0261908	0.00218716	0.00455717	0.000722238	-0.00108829
chr18:24126780-24131138*Island	cg10301338	18	24129315			KCTD1;KCTD1;KCTD1;KCTD1	NM_001136205;NM_001136205;NM_198991;NM_001142730	1stExon;5'UTR;5'UTR;TSS1500	chr18:24126780-24131138	Island	0.000203769	0.0114178	0.0442775	0.169983	X	0.0238605	0.0217022	0.0201947	0.00177496	0.0025031	0.000606442	0.00366588
chr18:24126780-24131138*Island	cg12851609	18	24129562	rs4488532		KCTD1;KCTD1;KCTD1	NM_198991;NM_001136205;NM_001142730	5'UTR;TSS200;TSS1500	chr18:24126780-24131138	Island	0.000203769	0.844447	0.0442775	0.940019	X	0.0293811	0.0290235	0.0304121	0.00416796	0.00206568	0.00509331	-0.00103106
chr18:24126780-24131138*Island	cg05800683	18	24129677			KCTD1;KCTD1;KCTD1	NM_198991;NM_001136205;NM_001142730	5'UTR;TSS1500;TSS1500	chr18:24126780-24131138	Island	0.000203769	0.78115	0.0442775	0.912852	X	0.0204923	0.0210509	0.0197107	0.00147893	0.0018279	0.00121751	0.000781591
chr18:24126780-24131138*Island	cg12075497	18	24130267			KCTD1;KCTD1	NM_198991;NM_001136205	5'UTR;TSS1500	chr18:24126780-24131138	Island	0.000203769	0.705254	0.0442775	0.877827	X	0.081014	0.059933	0.0775937	0.0588023	0.00415077	0.0034264	0.00342032
chr18:24126780-24131138*Island	cg21739658	18	24130367			KCTD1;KCTD1	NM_198991;NM_001136205	5'UTR;TSS1500	chr18:24126780-24131138	Island	0.000203769	0.00688242	0.0442775	0.137756	X	0.0358971	0.0542749	0.235084	0.0100906	0.0305494	0.00571406	-0.199186
chr18:24126780-24131138*Island	cg13181251	18	24130450			KCTD1;KCTD1	NM_198991;NM_001136205	5'UTR;TSS1500	chr18:24126780-24131138	Island	0.000203769	0.027868	0.0442775	0.257387	X	0.07043	0.169877	0.109231	0.0331163	0.0786887	0.0135644	-0.0388015
chr18:24126780-24131138*Island	cg12881557	18	24130633			KCTD1;KCTD1	NM_198991;NM_001136205	5'UTR;TSS1500	chr18:24126780-24131138	Island	0.000203769	0.866658	0.0442775	0.949193	X	0.109555	0.123876	0.104324	0.0301103	0.0241037	0.0075228	0.00523065
chr18:24126780-24131138*Island	cg01065003	18	24130839			KCTD1;KCTD1	NM_198991;NM_001136205	5'UTR;TSS1500	chr18:24126780-24131138	Island	0.000203769	5.49377e-05	0.0442775	0.0217294	X	0.049989	0.150556	0.258441	0.0185893	0.0415099	0.006754	-0.208452
chr18:24126780-24131138*Island	cg10096645	18	24130851			KCTD1;KCTD1	NM_198991;NM_001136205	5'UTR;TSS1500	chr18:24126780-24131138	Island	0.000203769	0.105193	0.0442775	0.458482	X	0.194135	0.294477	0.267802	0.103266	0.0144291	0.0128281	-0.0736663
chr18:24126780-24131138*Island	cg26704078	18	24131115			KCTD1	NM_198991	5'UTR	chr18:24126780-24131138	Island	0.000203769	0.00496824	0.0442775	0.121881	X	0.344992	0.726073	0.796104	0.25523	0.0939752	0.0176499	-0.451111
chr2:241395248-241395802*Island	cg17367832	2	241395288			MIR149;PP14571;GPC1	NR_029702;NR_024014;NM_002081	TSS200;Body;Body	chr2:241395248-241395802	Island	0.00128209	0.0571283	0.0442775	0.357419	X	0.728093	0.891244	0.884386	0.16153	0.0533112	0.0108586	-0.156293
chr2:241395248-241395802*Island	cg06591185	2	241395313			MIR149;PP14571;GPC1	NR_029702;NR_024014;NM_002081	TSS200;Body;Body	chr2:241395248-241395802	Island	0.00128209	0.000626101	0.0442775	0.0524271	X	0.722925	0.868794	0.907547	0.0733327	0.022304	0.0105997	-0.184623
chr2:241395248-241395802*Island	cg24133207	2	241395351		rs12695019	MIR149;PP14571;GPC1	NR_029702;NR_024014;NM_002081	TSS200;Body;Body	chr2:241395248-241395802	Island	0.00128209	0.000144059	0.0442775	0.0305623	X	0.325614	0.628372	0.862946	0.123608	0.0197685	0.0487833	-0.537332
chr2:241395248-241395802*Island	cg12561497	2	241395678			PP14571;GPC1	NR_024014;NM_002081	Body;Body	chr2:241395248-241395802	Island	0.00128209	0.01245	0.0442775	0.177089	X	0.752926	0.831263	0.919288	0.0836873	0.046659	0.0196095	-0.166363
chr2:241395248-241395802*Island	cg15144453	2	241395755			PP14571;GPC1	NR_024014;NM_002081	Body;Body	chr2:241395248-241395802	Island	0.00128209	0.659435	0.0442775	0.855407	X	0.50958	0.539032	0.555633	0.191048	0.00646643	0.0125337	-0.0460526
chr3:184053565-184054263*N_Shore	cg03513893	3	184052502			EIF4G1;EIF4G1;EIF4G1;EIF4G1;FAM131A;EIF4G1	NM_198241;NM_182917;NM_198242;NM_198244;NM_001171093;NM_004953	Body;Body;Body;Body;TSS1500;Body	chr3:184053565-184054263	N_Shore	0.00192449	8.03257e-05	0.0442775	0.025231		0.137662	0.433388	0.370997	0.0756943	0.0897337	0.0186855	-0.233335
chr3:184053565-184054263*N_Shore	cg02219878	3	184053226			FAM131A	NM_001171093	TSS1500	chr3:184053565-184054263	N_Shore	0.00192449	0.209119	0.0442775	0.58233		0.851968	0.896635	0.933134	0.107109	0.0314828	0.011936	-0.0811656
chr3:184053565-184054263*N_Shore	cg01370384	3	184053526			FAM131A	NM_001171093	TSS200	chr3:184053565-184054263	N_Shore	0.00192449	0.00544746	0.0442775	0.126179		0.0528169	0.153957	0.127802	0.0293783	0.105182	0.0037122	-0.0749848
chr3:184053565-184054263*N_Shore	cg11888381	3	184053532			FAM131A	NM_001171093	TSS200	chr3:184053565-184054263	N_Shore	0.00192449	0.0550892	0.0442775	0.351842		0.199503	0.270359	0.233639	0.0351685	0.0693328	0.0212934	-0.0341353
chr11:3663052-3663802*S_Shelf	cg03245218	11	3666271			ART1	NM_004314	TSS200	chr11:3663052-3663802	S_Shelf	0.00197426	0.000208515	0.0446556	0.0351524	X	0.520826	0.720134	0.723357	0.0755493	0.0500008	0.00577226	-0.202531
chr11:3663052-3663802*S_Shelf	cg11173076	11	3666278		rs56006393	ART1	NM_004314	TSS200	chr11:3663052-3663802	S_Shelf	0.00197426	0.00260675	0.0446556	0.0941829	X	0.221968	0.373206	0.338507	0.0610204	0.0319401	0.057158	-0.116539
chr11:3663052-3663802*S_Shelf	cg21407055	11	3666483		rs79479449	ART1	NM_004314	5'UTR	chr11:3663052-3663802	S_Shelf	0.00197426	0.150309	0.0446556	0.52234	X	0.681604	0.753281	0.69109	0.0388768	0.00271647	0.0153696	-0.00948634
chr11:3663052-3663802*S_Shelf	cg27321017	11	3666662			ART1	NM_004314	5'UTR	chr11:3663052-3663802	S_Shelf	0.00197426	0.227657	0.0446556	0.598057	X	0.765493	0.873048	0.817665	0.124231	0.00350379	0.0249089	-0.0521724
chr2:32502965-32503471*Island	cg25047243	2	32502969			YIPF4;YIPF4	NM_032312;NM_032312	5'UTR;1stExon	chr2:32502965-32503471	Island	0.00133673	0.000325775	0.0447914	0.040781		0.033215	0.0431177	0.0530997	0.00465571	0.00280385	0.000402003	-0.0198847
chr2:32502965-32503471*Island	cg26820922	2	32503023			YIPF4;YIPF4	NM_032312;NM_032312	5'UTR;1stExon	chr2:32502965-32503471	Island	0.00133673	0.484371	0.0447914	0.762326		0.0293566	0.0283897	0.0288903	0.00166163	0.00225666	0.00114209	0.000466268
chr2:32502965-32503471*Island	cg01195127	2	32503081			YIPF4;YIPF4	NM_032312;NM_032312	5'UTR;1stExon	chr2:32502965-32503471	Island	0.00133673	0.0543224	0.0447914	0.349484		0.0494885	0.0456983	0.0456579	0.00334827	0.0035782	0.00215583	0.00383058
chr2:32502965-32503471*Island	cg11710924	2	32503219			YIPF4;YIPF4	NM_032312;NM_032312	5'UTR;1stExon	chr2:32502965-32503471	Island	0.00133673	0.356627	0.0447914	0.687334		0.019534	0.0202165	0.0202893	0.00112242	0.000679276	0.00205458	-0.000755322
chr2:32502965-32503471*Island	cg25812473	2	32503470			YIPF4	NM_032312	Body	chr2:32502965-32503471	Island	0.00133673	0.208515	0.0447914	0.581767		0.0446371	0.0430394	0.0388957	0.00640252	0.000250785	0.00112154	0.00574143
chr19:14628406-14629689*N_Shore	cg16195157	19	14626592			DNAJB1	NM_006145	3'UTR	chr19:14628406-14629689	N_Shore	0.00399269	0.0103915	0.0447914	0.163097		0.331452	0.385732	0.44541	0.0546817	0.0338979	0.0164756	-0.113959
chr19:14628406-14629689*N_Shore	cg07483523	19	14626843		rs61736944	DNAJB1	NM_006145	Body	chr19:14628406-14629689	N_Shore	0.00399269	0.453919	0.0447914	0.74501		0.37159	0.374316	0.466825	0.156029	0.0776393	0.0163276	-0.0952346
chr19:14628406-14629689*N_Shore	cg12190413	19	14627564			DNAJB1	NM_006145	Body	chr19:14628406-14629689	N_Shore	0.00399269	0.000250695	0.0447914	0.0374673		0.386988	0.604726	0.666563	0.0960234	0.0358895	0.0189782	-0.279575
chr7:158217851-158220709*S_Shore	cg09130676	7	158220856			PTPRN2;PTPRN2;PTPRN2	NM_002847;NM_130842;NM_130843	Body;Body;Body	chr7:158217851-158220709	S_Shore	0.00103099	0.00314009	0.045018	0.102145	X	0.133505	0.197163	0.287531	0.0506822	0.0305787	0.0223495	-0.154026
chr7:158217851-158220709*S_Shore	cg01707076	7	158220990			PTPRN2;PTPRN2;PTPRN2	NM_002847;NM_130842;NM_130843	Body;Body;Body	chr7:158217851-158220709	S_Shore	0.00103099	0.0679773	0.045018	0.384057	X	0.69234	0.914523	0.871563	0.210104	0.026445	0.0227508	-0.179223
chr7:158217851-158220709*S_Shore	cg17401720	7	158221031			PTPRN2;PTPRN2;PTPRN2	NM_002847;NM_130842;NM_130843	Body;Body;Body	chr7:158217851-158220709	S_Shore	0.00103099	0.000871474	0.045018	0.0596651	X	0.153448	0.329869	0.532833	0.0922688	0.13016	0.0235742	-0.379385
chr7:158217851-158220709*S_Shore	cg19418190	7	158221076			PTPRN2;PTPRN2;PTPRN2	NM_002847;NM_130842;NM_130843	Body;Body;Body	chr7:158217851-158220709	S_Shore	0.00103099	0.000192934	0.045018	0.0341075	X	0.587045	0.716368	0.776195	0.05708	0.0113046	0.0134634	-0.18915
chr7:158217851-158220709*S_Shore	cg02768721	7	158221370			PTPRN2;PTPRN2;PTPRN2	NM_002847;NM_130842;NM_130843	Body;Body;Body	chr7:158217851-158220709	S_Shore	0.00103099	0.000230156	0.045018	0.0361671	X	0.137398	0.320954	0.3253	0.0679495	0.0665106	0.00931148	-0.187902
chr7:158217851-158220709*S_Shore	cg25782293	7	158221401			PTPRN2;PTPRN2;PTPRN2	NM_002847;NM_130842;NM_130843	Body;Body;Body	chr7:158217851-158220709	S_Shore	0.00103099	0.000514553	0.045018	0.0489085	X	0.573928	0.712296	0.790048	0.0709278	0.0343843	0.0206194	-0.21612
chr6:26273290-26273557*Island	cg12003026	6	26273370			HIST1H2BI	NM_003525	1stExon	chr6:26273290-26273557	Island	0.00208684	0.197693	0.045296	0.572339		0.0423259	0.0777648	0.0437986	0.00432291	0.0442911	0.00279121	-0.00147277
chr6:26273290-26273557*Island	cg21610164	6	26273401			HIST1H2BI	NM_003525	1stExon	chr6:26273290-26273557	Island	0.00208684	0.000158199	0.045296	0.0317075		0.065421	0.142946	0.142527	0.0230227	0.0403643	0.0112246	-0.0771062
chr6:26273290-26273557*Island	cg11459603	6	26273535			HIST1H2BI	NM_003525	1stExon	chr6:26273290-26273557	Island	0.00208684	0.842655	0.045296	0.939235		0.0837895	0.0824377	0.0795498	0.033249	0.000277509	0.00464118	0.00423968
chr6:26273290-26273557*Island	cg14064694	6	26273556			HIST1H2BI	NM_003525	1stExon	chr6:26273290-26273557	Island	0.00208684	0.908571	0.045296	0.965618		0.0428126	0.051846	0.03758	0.00447365	0.00801391	0.00466107	0.00523261
chr17:1619204-1620062*Island	cg02967546	17	1619451			C17orf91;C17orf91;WDR81;C17orf91;WDR81;C17orf91	NR_028505;NR_028503;NM_152348;NR_028504;NM_001163673;NR_028502	Body;Body;TSS1500;Body;TSS1500;Body	chr17:1619204-1620062	Island	0.000436527	0.172566	0.0461033	0.548092		0.0628842	0.059334	0.0576995	0.00518836	0.00395905	0.00696646	0.00518473
chr17:1619204-1620062*Island	cg26653293	17	1619494			C17orf91;C17orf91;WDR81;C17orf91;WDR81;C17orf91	NR_028505;NR_028503;NM_152348;NR_028504;NM_001163673;NR_028502	Body;Body;TSS1500;Body;TSS1500;Body	chr17:1619204-1620062	Island	0.000436527	0.580588	0.0461033	0.814641		0.0200443	0.0193507	0.0197723	0.0016381	0.000479209	0.00064281	0.000272015
chr17:1619204-1620062*Island	cg25135801	17	1619658			WDR81;C17orf91;WDR81;C17orf91;C17orf91;C17orf91	NM_001163673;NR_028504;NM_152348;NR_028503;NR_028505;NR_028502	TSS200;TSS200;TSS200;TSS200;TSS200;TSS200	chr17:1619204-1620062	Island	0.000436527	2.22746e-05	0.0461033	0.0150566		0.0407267	0.0502965	0.0486397	0.00221764	0.00126107	0.00148815	-0.00791309
chr17:1619204-1620062*Island	cg26102512	17	1619670			WDR81;C17orf91;WDR81;C17orf91;C17orf91;C17orf91	NM_001163673;NR_028504;NM_152348;NR_028503;NR_028505;NR_028502	TSS200;TSS200;TSS200;TSS200;TSS200;TSS200	chr17:1619204-1620062	Island	0.000436527	0.70041	0.0461033	0.875462		0.0292782	0.0279175	0.0313905	0.00312244	0.00112553	0.00339086	-0.00211227
chr17:1619204-1620062*Island	cg08651631	17	1619708			WDR81;C17orf91;WDR81;C17orf91;C17orf91;C17orf91	NM_001163673;NR_028504;NM_152348;NR_028503;NR_028505;NR_028502	TSS200;TSS200;TSS200;TSS200;TSS200;TSS200	chr17:1619204-1620062	Island	0.000436527	0.0730751	0.0461033	0.395524		0.0162378	0.0171008	0.017951	0.00116532	0.00133182	0.00120931	-0.00171325
chr17:1619204-1620062*Island	cg20876723	17	1619712			WDR81;C17orf91;WDR81;C17orf91;C17orf91;C17orf91	NM_001163673;NR_028504;NM_152348;NR_028503;NR_028505;NR_028502	TSS200;TSS200;TSS200;TSS200;TSS200;TSS200	chr17:1619204-1620062	Island	0.000436527	0.965724	0.0461033	0.987242		0.0155741	0.0157578	0.0154165	0.000761419	0.00136352	0.000771095	0.000157574
chr17:1619204-1620062*Island	cg06692634	17	1619722			WDR81;C17orf91;WDR81;C17orf91;C17orf91;C17orf91	NM_001163673;NR_028504;NM_152348;NR_028503;NR_028505;NR_028502	TSS200;TSS200;TSS200;TSS200;TSS200;TSS200	chr17:1619204-1620062	Island	0.000436527	0.534468	0.0461033	0.789534		0.0470119	0.0488515	0.0416544	0.00613802	0.0116274	0.00218139	0.00535746
chr17:1619204-1620062*Island	cg15771370	17	1619730			WDR81;C17orf91;WDR81;C17orf91;C17orf91;C17orf91	NM_001163673;NR_028504;NM_152348;NR_028503;NR_028505;NR_028502	TSS200;TSS200;TSS200;TSS200;TSS200;TSS200	chr17:1619204-1620062	Island	0.000436527	0.125477	0.0461033	0.489222		0.0710031	0.0675836	0.0596325	0.00883518	0.00648064	0.00753746	0.0113705
chr17:1619204-1620062*Island	cg13101624	17	1619840			C17orf91;WDR81;C17orf91;WDR81;WDR81;C17orf91;C17orf91;WDR81	NR_028504;NM_001163673;NR_028505;NM_152348;NM_001163673;NR_028503;NR_028502;NM_152348	TSS1500;5'UTR;TSS1500;1stExon;1stExon;TSS1500;TSS1500;5'UTR	chr17:1619204-1620062	Island	0.000436527	0.742914	0.0461033	0.895474		0.0142739	0.0146358	0.0142556	0.000754355	0.000235008	0.000688982	1.82841e-05
chr17:1619204-1620062*Island	cg06552751	17	1619852			C17orf91;WDR81;C17orf91;WDR81;WDR81;C17orf91;C17orf91;WDR81	NR_028504;NM_001163673;NR_028505;NM_152348;NM_001163673;NR_028503;NR_028502;NM_152348	TSS1500;5'UTR;TSS1500;1stExon;1stExon;TSS1500;TSS1500;5'UTR	chr17:1619204-1620062	Island	0.000436527	0.25136	0.0461033	0.617054		0.0325592	0.0290067	0.029384	0.00579671	0.00304526	0.00182111	0.00317528
chr17:1619204-1620062*Island	cg02659149	17	1620008	rs5818827		C17orf91;C17orf91;WDR81;C17orf91;C17orf91;WDR81	NR_028504;NR_028502;NM_001163673;NR_028505;NR_028503;NM_152348	TSS1500;TSS1500;Body;TSS1500;TSS1500;5'UTR	chr17:1619204-1620062	Island	0.000436527	0.498368	0.0461033	0.770728		0.0223766	0.0225612	0.0207132	0.00220392	0.00413133	0.000285731	0.00166335
chr17:1619204-1620062*Island	cg11099291	17	1620044			C17orf91;C17orf91;WDR81;C17orf91;C17orf91;WDR81	NR_028504;NR_028502;NM_001163673;NR_028505;NR_028503;NM_152348	TSS1500;TSS1500;Body;TSS1500;TSS1500;5'UTR	chr17:1619204-1620062	Island	0.000436527	0.219575	0.0461033	0.591399		0.0309309	0.0292013	0.0277923	0.00377969	0.00443789	0.00157197	0.00313857
chr17:7382266-7382710*S_Shore	cg06014792	17	7382760			ZBTB4;ZBTB4	NM_001128833;NM_020899	5'UTR;5'UTR	chr17:7382266-7382710	S_Shore	0.000556191	0.0445726	0.0465376	0.32012		0.0445552	0.0426668	0.0364418	0.00460598	0.000844823	0.00049347	0.00811341
chr17:7382266-7382710*S_Shore	cg27432036	17	7382829			ZBTB4;ZBTB4;ZBTB4	NM_001128833;NM_001128833;NM_020899	1stExon;5'UTR;5'UTR	chr17:7382266-7382710	S_Shore	0.000556191	0.000264753	0.0465376	0.0380477		0.171044	0.206945	0.202099	0.0116318	0.00785041	0.00869131	-0.0310555
chr17:7382266-7382710*S_Shore	cg01454080	17	7382838			ZBTB4;ZBTB4;ZBTB4	NM_001128833;NM_001128833;NM_020899	1stExon;5'UTR;5'UTR	chr17:7382266-7382710	S_Shore	0.000556191	0.0685074	0.0465376	0.385205		0.0913893	0.102164	0.102311	0.00879209	0.0122309	0.0103105	-0.0109214
chr17:7382266-7382710*S_Shore	cg04450032	17	7382860			ZBTB4;ZBTB4;ZBTB4	NM_001128833;NM_001128833;NM_020899	1stExon;5'UTR;5'UTR	chr17:7382266-7382710	S_Shore	0.000556191	0.382149	0.0465376	0.703275		0.309509	0.318714	0.28572	0.0191911	0.0192229	0.00385751	0.0237894
chr17:7382266-7382710*S_Shore	cg02825653	17	7383046			ZBTB4;ZBTB4	NM_001128833;NM_020899	TSS200;5'UTR	chr17:7382266-7382710	S_Shore	0.000556191	0.527739	0.0465376	0.785925		0.0187896	0.019611	0.0188212	0.00101924	0.00105104	0.000269273	-3.16135e-05
chr17:7382266-7382710*S_Shore	cg14310975	17	7383075	rs56338734		ZBTB4;ZBTB4	NM_001128833;NM_020899	TSS200;5'UTR	chr17:7382266-7382710	S_Shore	0.000556191	0.871416	0.0465376	0.950936		0.0149828	0.0157741	0.0146272	0.000818608	0.00122955	0.0014381	0.000355633
chr17:7382266-7382710*S_Shore	cg20902195	17	7383333			AMAC1L3;ZBTB4;ZBTB4	NM_001102614;NM_020899;NM_001128833	TSS1500;5'UTR;TSS1500	chr17:7382266-7382710	S_Shore	0.000556191	0.369116	0.0465376	0.694826		0.0642653	0.0674089	0.0550215	0.00541695	0.01475	0.00379147	0.00924385
chr17:7382266-7382710*S_Shore	cg01781446	17	7383488			AMAC1L3;ZBTB4;ZBTB4	NM_001102614;NM_020899;NM_001128833	TSS1500;5'UTR;TSS1500	chr17:7382266-7382710	S_Shore	0.000556191	0.551172	0.0465376	0.799178		0.181545	0.111315	0.156351	0.149493	0.0781338	0.0161198	0.0251942
chr17:7382266-7382710*S_Shore	cg10703101	17	7384645			AMAC1L3;ZBTB4	NM_001102614;NM_020899	TSS200;5'UTR	chr17:7382266-7382710	S_Shore	0.000556191	0.605758	0.0465376	0.828264		0.775664	0.732715	0.834345	0.0546193	0.054557	0.00763098	-0.0586811
chr17:7382266-7382710*S_Shore	cg12405788	17	7384648			AMAC1L3;ZBTB4	NM_001102614;NM_020899	TSS200;5'UTR	chr17:7382266-7382710	S_Shore	0.000556191	0.184974	0.0465376	0.560867		0.932257	0.88006	0.931055	0.0146118	0.0477659	0.00389459	0.00120203
chr3:123166218-123168567*Island	cg08598988	3	123166420			ADCY5	NM_183357	1stExon	chr3:123166218-123168567	Island	0.000651895	0.766625	0.046894	0.906809	X	0.751711	0.806568	0.746067	0.131122	0.01717	0.00803316	0.0056437
chr3:123166218-123168567*Island	cg25661931	3	123166561			ADCY5	NM_183357	1stExon	chr3:123166218-123168567	Island	0.000651895	0.00607763	0.046894	0.131265	X	0.976071	0.961741	0.859854	0.00528495	0.0117074	0.0232009	0.116217
chr3:123166218-123168567*Island	cg04908625	3	123166882			ADCY5	NM_183357	1stExon	chr3:123166218-123168567	Island	0.000651895	9.77615e-05	0.046894	0.0268812	X	0.354196	0.518108	0.589425	0.0608816	0.0455591	0.0291988	-0.235229
chr3:123166218-123168567*Island	cg13878010	3	123167276			ADCY5	NM_183357	1stExon	chr3:123166218-123168567	Island	0.000651895	0.387427	0.046894	0.706373	X	0.11929	0.119905	0.145701	0.0357524	0.00327115	0.0196362	-0.0264111
chr3:123166218-123168567*Island	cg15993383	3	123167507			ADCY5	NM_183357	TSS200	chr3:123166218-123168567	Island	0.000651895	0.697173	0.046894	0.874114	X	0.0312343	0.0331194	0.0308519	0.00226635	0.000736272	0.00249941	0.0003824
chr3:123166218-123168567*Island	cg04138502	3	123167522			ADCY5	NM_183357	TSS200	chr3:123166218-123168567	Island	0.000651895	0.889571	0.046894	0.95806	X	0.118264	0.12227	0.108677	0.0620395	0.0311443	0.0154519	0.0095871
chr3:123166218-123168567*Island	cg13384396	3	123167677			ADCY5	NM_183357	TSS1500	chr3:123166218-123168567	Island	0.000651895	0.196647	0.046894	0.571539	X	0.151051	0.135227	0.112216	0.0452349	0.0162998	0.0100694	0.0388355
chr3:123166218-123168567*Island	cg02978184	3	123167770			ADCY5	NM_183357	TSS1500	chr3:123166218-123168567	Island	0.000651895	0.953628	0.046894	0.982794	X	0.0241566	0.0228301	0.0249354	0.00209109	0.000745412	0.000608618	-0.000778836
chr3:123166218-123168567*Island	cg05029189	3	123168386			ADCY5	NM_183357	TSS1500	chr3:123166218-123168567	Island	0.000651895	0.229444	0.046894	0.599434	X	0.0532346	0.0465839	0.0486954	0.0075409	0.00305849	0.00894717	0.00453917
chr9:91792662-91793611*S_Shore	cg26493353	9	91793721			SHC3	NM_016848	TSS200	chr9:91792662-91793611	S_Shore	0.00465679	0.889736	0.0473617	0.958129	X	0.0871667	0.0814087	0.0942696	0.0275769	0.00754115	0.0188882	-0.00710287
chr9:91792662-91793611*S_Shore	cg14437996	9	91794687			SHC3	NM_016848	TSS1500	chr9:91792662-91793611	S_Shore	0.00465679	0.000216052	0.0473617	0.0357257	X	0.518089	0.757704	0.899714	0.104573	0.0780023	0.0214323	-0.381625
chr9:91792662-91793611*S_Shore	cg00420568	9	91794904			SHC3	NM_016848	TSS1500	chr9:91792662-91793611	S_Shore	0.00465679	0.0060717	0.0473617	0.131265	X	0.0431782	0.0737817	0.305939	0.00573262	0.0713139	0.00902839	-0.262761
chr8:21914275-21914525*S_Shore	cg06672250	8	21914593			EPB49;EPB49;EPB49;EPB49	NM_001114135;NM_001114136;NM_001114139;NM_001114137	TSS1500;5'UTR;5'UTR;5'UTR	chr8:21914275-21914525	S_Shore	0.00117738	0.0685699	0.0474019	0.385364	X	0.75061	0.780509	0.880993	0.0809591	0.069385	0.0188926	-0.130383
chr8:21914275-21914525*S_Shore	cg08149865	8	21914600			EPB49;EPB49;EPB49;EPB49	NM_001114135;NM_001114136;NM_001114139;NM_001114137	TSS1500;5'UTR;5'UTR;5'UTR	chr8:21914275-21914525	S_Shore	0.00117738	0.108316	0.0474019	0.463227	X	0.630628	0.740116	0.836187	0.204372	0.017998	0.00222695	-0.205559
chr8:21914275-21914525*S_Shore	cg00891025	8	21915184	rs62493961		EPB49;EPB49;EPB49;EPB49	NM_001114135;NM_001114136;NM_001114139;NM_001114137	TSS200;5'UTR;5'UTR;5'UTR	chr8:21914275-21914525	S_Shore	0.00117738	0.00897713	0.0474019	0.153459	X	0.593147	0.638245	0.742077	0.0527454	0.0356257	0.0253884	-0.14893
chr8:21914275-21914525*S_Shore	cg17560136	8	21915510			EPB49;EPB49;EPB49;EPB49;EPB49;EPB49	NM_001114135;NM_001978;NM_001114136;NM_001114139;NM_001114138;NM_001114137	5'UTR;TSS1500;5'UTR;5'UTR;TSS1500;5'UTR	chr8:21914275-21914525	S_Shore	0.00117738	0.000435577	0.0474019	0.0457754	X	0.249341	0.353782	0.382087	0.0363955	0.083145	0.0147103	-0.132746
chr8:21914275-21914525*S_Shore	cg12840024	8	21916256			EPB49;EPB49;EPB49;EPB49;EPB49;EPB49	NM_001114135;NM_001978;NM_001114136;NM_001114139;NM_001114138;NM_001114137	5'UTR;TSS1500;5'UTR;5'UTR;TSS1500;5'UTR	chr8:21914275-21914525	S_Shore	0.00117738	0.00611553	0.0474019	0.131548	X	0.628339	0.498779	0.491996	0.0753641	0.0945713	0.0143171	0.136343
chr8:21914275-21914525*S_Shore	cg14706739	8	21916355			EPB49;EPB49;EPB49;EPB49;EPB49;EPB49	NM_001114135;NM_001978;NM_001114136;NM_001114139;NM_001114138;NM_001114137	5'UTR;TSS1500;5'UTR;5'UTR;TSS1500;5'UTR	chr8:21914275-21914525	S_Shore	0.00117738	0.0223032	0.0474019	0.231437	X	0.68732	0.821011	0.899698	0.1421	0.0449247	0.0123662	-0.212378
chr15:40544352-40545512*Island	cg06084073	15	40544353			PAK6;C15orf56;PAK6;PAK6	NM_020168;NM_001039905;NM_001128628;NM_001128629	5'UTR;3'UTR;5'UTR;5'UTR	chr15:40544352-40545512	Island	0.000434875	0.328168	0.0474858	0.669262	X	0.281781	0.274994	0.170395	0.141574	0.0033655	0.00658917	0.111386
chr15:40544352-40545512*Island	cg14479947	15	40544427			PAK6;C15orf56;PAK6;PAK6	NM_020168;NM_001039905;NM_001128628;NM_001128629	5'UTR;3'UTR;5'UTR;5'UTR	chr15:40544352-40545512	Island	0.000434875	0.0906417	0.0474858	0.432499	X	0.508176	0.375048	0.212563	0.260934	0.0389066	0.0189989	0.295612
chr15:40544352-40545512*Island	cg14525688	15	40544855			PAK6;PAK6;C15orf56;PAK6	NM_020168;NM_001128628;NM_001039905;NM_001128629	5'UTR;5'UTR;Body;5'UTR	chr15:40544352-40545512	Island	0.000434875	0.314954	0.0474858	0.660558	X	0.0314768	0.0333458	0.0335602	0.00375245	0.00214544	0.00272448	-0.00208341
chr15:40544352-40545512*Island	cg24498031	15	40545050			PAK6;C15orf56;PAK6;PAK6	NM_020168;NM_001039905;NM_001128628;NM_001128629	5'UTR;1stExon;5'UTR;5'UTR	chr15:40544352-40545512	Island	0.000434875	0.548332	0.0474858	0.797719	X	0.0276518	0.0226355	0.0271343	0.00789154	0.00156724	0.00162981	0.000517525
chr15:40544352-40545512*Island	cg13892980	15	40545143			PAK6;PAK6;C15orf56;PAK6	NM_020168;NM_001128628;NM_001039905;NM_001128629	5'UTR;5'UTR;TSS200;5'UTR	chr15:40544352-40545512	Island	0.000434875	0.81283	0.0474858	0.926663	X	0.016022	0.0166556	0.0153468	0.00103638	0.000201946	0.00118504	0.000675199
chr15:40544352-40545512*Island	cg18097281	15	40545145			PAK6;PAK6;C15orf56;PAK6	NM_020168;NM_001128628;NM_001039905;NM_001128629	5'UTR;5'UTR;TSS200;5'UTR	chr15:40544352-40545512	Island	0.000434875	0.415179	0.0474858	0.722534	X	0.0124395	0.0124628	0.0115393	0.00116104	0.00140816	0.000370708	0.000900104
chr15:40544352-40545512*Island	cg12635019	15	40545175			PAK6;PAK6;C15orf56;PAK6	NM_020168;NM_001128628;NM_001039905;NM_001128629	5'UTR;5'UTR;TSS200;5'UTR	chr15:40544352-40545512	Island	0.000434875	0.561749	0.0474858	0.804402	X	0.0161469	0.0159529	0.0169057	0.000817164	0.000489816	0.00176286	-0.000758818
chr15:40544352-40545512*Island	cg04305879	15	40545215			PAK6;PAK6;C15orf56;PAK6	NM_020168;NM_001128628;NM_001039905;NM_001128629	5'UTR;5'UTR;TSS200;5'UTR	chr15:40544352-40545512	Island	0.000434875	0.169607	0.0474858	0.54459	X	0.0566848	0.0724042	0.0633949	0.0140724	0.00796639	0.00578425	-0.00671011
chr15:40544352-40545512*Island	cg11939465	15	40545224			PAK6;PAK6;C15orf56;PAK6	NM_020168;NM_001128628;NM_001039905;NM_001128629	5'UTR;5'UTR;TSS200;5'UTR	chr15:40544352-40545512	Island	0.000434875	0.0777692	0.0474858	0.405942	X	0.0404841	0.0359157	0.0680748	0.00773386	0.00137094	0.00425803	-0.0275907
chr15:40544352-40545512*Island	cg05068428	15	40545296			PAK6;PAK6;C15orf56;PAK6	NM_020168;NM_001128628;NM_001039905;NM_001128629	5'UTR;5'UTR;TSS200;5'UTR	chr15:40544352-40545512	Island	0.000434875	0.357859	0.0474858	0.688069	X	0.0141073	0.0146277	0.01493	0.00149599	0.00133514	0.000266101	-0.000822676
chr15:40544352-40545512*Island	cg01036164	15	40545324			PAK6;PAK6;PAK6;C15orf56	NM_020168;NM_001128628;NM_001128629;NM_001039905	5'UTR;5'UTR;5'UTR;TSS1500	chr15:40544352-40545512	Island	0.000434875	0.699076	0.0474858	0.874903	X	0.0396585	0.0466311	0.0320147	0.00596896	0.0111036	0.000897602	0.00764373
chr15:40544352-40545512*Island	cg04812615	15	40545326			PAK6;PAK6;PAK6;C15orf56	NM_020168;NM_001128628;NM_001128629;NM_001039905	5'UTR;5'UTR;5'UTR;TSS1500	chr15:40544352-40545512	Island	0.000434875	0.972893	0.0474858	0.990099	X	0.0324858	0.033431	0.0320204	0.00482727	0.000287055	0.00678857	0.000465486
chr15:40544352-40545512*Island	cg12423123	15	40545511	rs35517798		PAK6;PAK6;PAK6;C15orf56	NM_020168;NM_001128628;NM_001128629;NM_001039905	5'UTR;5'UTR;5'UTR;TSS1500	chr15:40544352-40545512	Island	0.000434875	1.03886e-05	0.0474858	0.0112019	X	0.0906764	0.295256	0.234239	0.0346006	0.0193378	0.0153484	-0.143563
chr15:91427540-91427905*S_Shore	cg18661868	15	91427965			FES;FES;FES;FES	NM_002005;NM_001143783;NM_001143785;NM_001143784	5'UTR;TSS1500;5'UTR;TSS1500	chr15:91427540-91427905	S_Shore	0.00243797	0.128423	0.0478217	0.493611		0.194422	0.151581	0.133265	0.0701609	0.0164029	0.0167154	0.0611571
chr15:91427540-91427905*S_Shore	cg05180856	15	91428056			FES;FES;FES;FES	NM_002005;NM_001143783;NM_001143785;NM_001143784	5'UTR;TSS1500;5'UTR;TSS1500	chr15:91427540-91427905	S_Shore	0.00243797	0.0185053	0.0478217	0.211605		0.539165	0.463264	0.415423	0.0792322	0.00546894	0.00132206	0.123742
chr15:91427540-91427905*S_Shore	cg06330618	15	91428456	rs66966520		FES;FES;FES;FES	NM_001143783;NM_001143784;NM_001143785;NM_002005	1stExon;1stExon;Body;Body	chr15:91427540-91427905	S_Shore	0.00243797	0.0223504	0.0478217	0.231548		0.569875	0.634895	0.735864	0.0909857	0.0117139	0.0236822	-0.16599
chr15:91427540-91427905*S_Shore	cg26899598	15	91429088			FES;FES;FES;FES	NM_001143784;NM_001143783;NM_001143785;NM_002005	Body;Body;Body;Body	chr15:91427540-91427905	S_Shore	0.00243797	0.150182	0.0478217	0.52211		0.124248	0.133702	0.188476	0.0540131	0.0133662	0.0105304	-0.0642276
chr19:3984962-3985722*N_Shore	cg27168033	19	3983219			EEF2;SNORD37	NM_001961;NR_002602	Body;TSS1500	chr19:3984962-3985722	N_Shore	0.00247151	0.00773852	0.0478217	0.144403	X	0.360042	0.500793	0.575332	0.101026	0.139248	0.0429886	-0.21529
chr19:3984962-3985722*N_Shore	cg10340117	19	3984058			EEF2;SNORD37	NM_001961;NR_002602	Body;TSS1500	chr19:3984962-3985722	N_Shore	0.00247151	0.000172863	0.0478217	0.0330429	X	0.141018	0.32833	0.476086	0.079549	0.0298211	0.0219647	-0.335068
chr19:3984962-3985722*N_Shore	cg18474153	19	3984323			EEF2	NM_001961	Body	chr19:3984962-3985722	N_Shore	0.00247151	0.000114382	0.0478217	0.0279609	X	0.0721946	0.270531	0.434572	0.0578124	0.125728	0.0184783	-0.362378
chr19:3984962-3985722*N_Shore	cg27200113	19	3984703			EEF2	NM_001961	Body	chr19:3984962-3985722	N_Shore	0.00247151	0.94734	0.0478217	0.980456	X	0.0585049	0.0537485	0.061239	0.0070038	0.00823042	0.00193443	-0.0027341
chr7:4764684-4765252*N_Shore	cg15770585	7	4762742			FOXK1	NM_001037165	Body	chr7:4764684-4765252	N_Shore	0.00126638	0.9583	0.0479408	0.984528	X	0.49483	0.349666	0.59694	0.0711683	0.00769786	0.007241	-0.10211
chr7:4764684-4765252*N_Shore	cg25350986	7	4762844			FOXK1	NM_001037165	Body	chr7:4764684-4765252	N_Shore	0.00126638	0.0322679	0.0479408	0.275333	X	0.643875	0.450925	0.545544	0.109786	0.0634826	0.0158482	0.0983318
chr7:4764684-4765252*N_Shore	cg10888348	7	4763137			FOXK1	NM_001037165	Body	chr7:4764684-4765252	N_Shore	0.00126638	0.998737	0.0479408	0.999484	X	0.189495	0.184865	0.192452	0.103197	0.0377964	0.0274957	-0.00295704
chr7:4764684-4765252*N_Shore	cg18733230	7	4763182	rs76562699		FOXK1	NM_001037165	Body	chr7:4764684-4765252	N_Shore	0.00126638	0.000731355	0.0479408	0.055813	X	0.748959	0.518311	0.55537	0.0904264	0.0556161	0.0259411	0.19359
chr7:4764684-4765252*N_Shore	cg07642754	7	4763655			FOXK1	NM_001037165	Body	chr7:4764684-4765252	N_Shore	0.00126638	0.000102975	0.0479408	0.0273345	X	0.905767	0.696255	0.72138	0.0641385	0.0469771	0.0239158	0.184386
chr7:4764684-4765252*N_Shore	cg15176413	7	4764443			FOXK1	NM_001037165	Body	chr7:4764684-4765252	N_Shore	0.00126638	0.0153014	0.0479408	0.194104	X	0.133574	0.169879	0.321062	0.0584022	0.0754535	0.028299	-0.187487
chr12:15373986-15374514*Island	cg19205533	12	15373987			RERG	NM_032918	5'UTR	chr12:15373986-15374514	Island	0.00167752	0.000152545	0.0479408	0.0312168		0.919326	0.61259	0.764421	0.0404222	0.0269731	0.0207672	0.154905
chr12:15373986-15374514*Island	cg24979348	12	15374303			RERG;RERG	NM_032918;NM_032918	5'UTR;1stExon	chr12:15373986-15374514	Island	0.00167752	0.95173	0.0479408	0.981999		0.0207655	0.0212853	0.0205218	0.00177775	0.00266092	0.00102223	0.000243681
chr12:15373986-15374514*Island	cg25283609	12	15374457			RERG	NM_032918	TSS200	chr12:15373986-15374514	Island	0.00167752	0.202279	0.0479408	0.576172		0.0326386	0.0320093	0.0384925	0.00373313	0.00075329	0.00399324	-0.00585398
chr12:15373986-15374514*Island	cg03028472	12	15374462			RERG	NM_032918	TSS200	chr12:15373986-15374514	Island	0.00167752	0.937208	0.0479408	0.976478		0.0561144	0.0507295	0.0603632	0.00797767	0.0101255	0.00716983	-0.00424886
chr12:15373986-15374514*Island	cg12304599	12	15374513			RERG	NM_032918	TSS1500	chr12:15373986-15374514	Island	0.00167752	0.870873	0.0479408	0.950745		0.032884	0.0418532	0.0282121	0.00589606	0.0145661	0.000845667	0.0046719
chr12:47473177-47474120*N_Shore	cg18436898	12	47471907			AMIGO2;AMIGO2	NM_001143668;NM_181847	Body;Body	chr12:47473177-47474120	N_Shore	0.00175322	0.322022	0.0484699	0.665554	X	0.945631	0.943882	0.942534	0.00416135	0.00430244	0.00506031	0.00309679
chr12:47473177-47474120*N_Shore	cg23829318	12	47471979			AMIGO2;AMIGO2	NM_001143668;NM_181847	Body;Body	chr12:47473177-47474120	N_Shore	0.00175322	0.260564	0.0484699	0.623253	X	0.944104	0.944258	0.952422	0.00808562	0.00640641	0.00225784	-0.00831827
chr12:47473177-47474120*N_Shore	cg26378518	12	47472317			AMIGO2;AMIGO2	NM_001143668;NM_181847	Body;Body	chr12:47473177-47474120	N_Shore	0.00175322	0.000436459	0.0484699	0.0458398	X	0.310183	0.634063	0.910426	0.168462	0.0182335	0.0336627	-0.600243
chr12:47473177-47474120*N_Shore	cg01354296	12	47472743			AMIGO2;AMIGO2	NM_001143668;NM_181847	Body;Body	chr12:47473177-47474120	N_Shore	0.00175322	0.125018	0.0484699	0.488645	X	0.0398985	0.0357752	0.033465	0.00683572	0.00276076	0.00327326	0.00643345
chr12:47473177-47474120*N_Shore	cg18893793	12	47472810		rs79830988	AMIGO2;AMIGO2	NM_181847;NM_001143668	5'UTR;5'UTR	chr12:47473177-47474120	N_Shore	0.00175322	0.00510328	0.0484699	0.123174	X	0.0625901	0.10444	0.09088	0.00419834	0.047299	0.00440909	-0.0282899
chr1:150521349-150522368*Island	cg02362686	1	150521404			ADAMTSL4;ADAMTSL4	NM_019032;NM_025008	TSS1500;TSS1500	chr1:150521349-150522368	Island	0.000764448	0.436814	0.0489581	0.734847	X	0.0202245	0.0209547	0.0209583	0.00143746	0.00238464	0.0016972	-0.000733807
chr1:150521349-150522368*Island	cg14938410	1	150521562			ADAMTSL4;ADAMTSL4	NM_019032;NM_025008	TSS1500;TSS1500	chr1:150521349-150522368	Island	0.000764448	0.473655	0.0489581	0.756711	X	0.0633871	0.0600894	0.0492923	0.0284161	0.00181464	0.00445674	0.0140948
chr1:150521349-150522368*Island	cg25410842	1	150521647			ADAMTSL4;ADAMTSL4	NM_019032;NM_025008	TSS1500;TSS1500	chr1:150521349-150522368	Island	0.000764448	0.910597	0.0489581	0.966392	X	0.0904767	0.0826944	0.0940422	0.0147495	0.00595663	0.0171687	-0.00356547
chr1:150521349-150522368*Island	cg00785522	1	150521766			ADAMTSL4;ADAMTSL4	NM_025008;NM_019032	TSS200;TSS200	chr1:150521349-150522368	Island	0.000764448	0.100393	0.0489581	0.450014	X	0.0365423	0.0406805	0.0388175	0.00295632	0.00329222	0.00262402	-0.00227519
chr1:150521349-150522368*Island	cg04122467	1	150521777			ADAMTSL4;ADAMTSL4	NM_025008;NM_019032	TSS200;TSS200	chr1:150521349-150522368	Island	0.000764448	0.804169	0.0489581	0.923143	X	0.205622	0.162522	0.225122	0.035576	0.0352224	0.0116754	-0.0194994
chr1:150521349-150522368*Island	cg15823180	1	150521836			ADAMTSL4;ADAMTSL4	NM_025008;NM_019032	TSS200;TSS200	chr1:150521349-150522368	Island	0.000764448	0.481864	0.0489581	0.761064	X	0.0178799	0.018456	0.0182097	0.00108728	0.000896339	0.0010144	-0.000329805
chr1:150521349-150522368*Island	cg11395536	1	150521958			ADAMTSL4;ADAMTSL4;ADAMTSL4;ADAMTSL4	NM_019032;NM_019032;NM_025008;NM_025008	1stExon;5'UTR;1stExon;5'UTR	chr1:150521349-150522368	Island	0.000764448	0.160479	0.0489581	0.534122	X	0.049064	0.0536583	0.0519011	0.00466546	0.00196144	0.003232	-0.00283714
chr1:150521349-150522368*Island	cg16559275	1	150522121			ADAMTSL4;ADAMTSL4	NM_019032;NM_025008	5'UTR;5'UTR	chr1:150521349-150522368	Island	0.000764448	0.896749	0.0489581	0.961028	X	0.0646576	0.0612134	0.0662163	0.00470719	0.000805815	0.008905	-0.00155875
chr1:150521349-150522368*Island	cg14037218	1	150522367			ADAMTSL4;ADAMTSL4	NM_019032;NM_025008	5'UTR;5'UTR	chr1:150521349-150522368	Island	0.000764448	3.25148e-05	0.0489581	0.017563	X	0.122612	0.248438	0.301121	0.0364698	0.0527926	0.00994616	-0.178509
chr2:200320502-200329681*Island	cg27583307	2	200320750			SATB2	NM_015265	Body	chr2:200320502-200329681	Island	0.000257702	0.0549802	0.0489662	0.351503	X	0.892994	0.610443	0.815214	0.129093	0.0839068	0.0123393	0.0777809
chr2:200320502-200329681*Island	cg07855083	2	200320871			SATB2	NM_015265	5'UTR	chr2:200320502-200329681	Island	0.000257702	0.00290607	0.0489662	0.0987083	X	0.738054	0.430547	0.275095	0.211035	0.0669268	0.052474	0.46296
chr2:200320502-200329681*Island	cg22973789	2	200321011	rs13014796		SATB2	NM_015265	5'UTR	chr2:200320502-200329681	Island	0.000257702	0.00325211	0.0489662	0.103799	X	0.727352	0.456563	0.207747	0.21243	0.0362856	0.0334365	0.519605
chr2:200320502-200329681*Island	cg21485895	2	200321016	rs13014796		SATB2	NM_015265	5'UTR	chr2:200320502-200329681	Island	0.000257702	0.0028483	0.0489662	0.0977817	X	0.724562	0.520293	0.248594	0.164953	0.0359551	0.0347225	0.475968
chr2:200320502-200329681*Island	cg17204275	2	200321136			SATB2	NM_015265	5'UTR	chr2:200320502-200329681	Island	0.000257702	5.31085e-05	0.0489662	0.0217294	X	0.568895	0.349682	0.188908	0.0739229	0.0115773	0.0180525	0.379987
chr2:200320502-200329681*Island	cg06644373	2	200321348			SATB2	NM_015265	5'UTR	chr2:200320502-200329681	Island	0.000257702	2.77787e-05	0.0489662	0.0165632	X	0.725103	0.359328	0.257626	0.120685	0.0303178	0.0161564	0.467477
chr2:200320502-200329681*Island	cg07582470	2	200321744			SATB2	NM_015265	5'UTR	chr2:200320502-200329681	Island	0.000257702	0.711711	0.0489662	0.880868	X	0.0161923	0.0155152	0.016103	0.00185516	0.000245238	0.000225026	8.92739e-05
chr2:200320502-200329681*Island	cg26995744	2	200322034			SATB2	NM_015265	5'UTR	chr2:200320502-200329681	Island	0.000257702	0.098039	0.0489662	0.446052	X	0.0158376	0.0160086	0.0172456	0.000901008	5.02345e-05	0.000546379	-0.001408
chr2:200320502-200329681*Island	cg21136715	2	200322252			SATB2	NM_015265	5'UTR	chr2:200320502-200329681	Island	0.000257702	0.937584	0.0489662	0.976605	X	0.0943836	0.0940032	0.0931795	0.023252	0.0138153	0.00347708	0.00120402
chr2:200320502-200329681*Island	cg08779779	2	200322566			SATB2	NM_015265	5'UTR	chr2:200320502-200329681	Island	0.000257702	0.46417	0.0489662	0.751138	X	0.226524	0.251263	0.191303	0.0175719	0.00356736	0.00944996	0.035221
chr2:200320502-200329681*Island	cg25928603	2	200323017			SATB2	NM_015265	5'UTR	chr2:200320502-200329681	Island	0.000257702	0.0871245	0.0489662	0.424912	X	0.0417562	0.0389533	0.0391401	0.00241619	0.00322705	0.00257206	0.00261605
chr2:200320502-200329681*Island	cg26101402	2	200323147			SATB2	NM_015265	5'UTR	chr2:200320502-200329681	Island	0.000257702	0.813156	0.0489662	0.926794	X	0.0342331	0.0359016	0.0325095	0.0017322	0.00505806	0.00214458	0.00172355
chr2:200320502-200329681*Island	cg23244253	2	200323172			SATB2	NM_015265	5'UTR	chr2:200320502-200329681	Island	0.000257702	0.608788	0.0489662	0.829681	X	0.0400886	0.0418435	0.0409879	0.00472026	0.00339166	0.00273781	-0.000899295
chr2:200320502-200329681*Island	cg03001463	2	200323278			SATB2	NM_015265	5'UTR	chr2:200320502-200329681	Island	0.000257702	0.49455	0.0489662	0.768314	X	0.0181263	0.0168541	0.0182287	0.00109287	0.00129801	0.000499687	-0.000102407
chr2:200320502-200329681*Island	cg01413546	2	200323768			SATB2	NM_015265	5'UTR	chr2:200320502-200329681	Island	0.000257702	0.25401	0.0489662	0.618731	X	0.0336937	0.0305227	0.0306	0.00491369	0.00381771	0.00418105	0.00309366
chr2:200320502-200329681*Island	cg03447810	2	200324230			SATB2	NM_015265	5'UTR	chr2:200320502-200329681	Island	0.000257702	0.420484	0.0489662	0.725661	X	0.0196313	0.020234	0.0170359	0.00298674	0.00226937	0.000567366	0.00259544
chr2:200320502-200329681*Island	cg05358815	2	200324281			SATB2	NM_015265	5'UTR	chr2:200320502-200329681	Island	0.000257702	0.100419	0.0489662	0.450076	X	0.0242014	0.0262218	0.0250558	0.000928666	0.000986456	0.00196895	-0.000854367
chr2:200320502-200329681*Island	cg17754171	2	200324668			SATB2	NM_015265	5'UTR	chr2:200320502-200329681	Island	0.000257702	0.679369	0.0489662	0.865332	X	0.0262768	0.0295107	0.0252326	0.00217256	0.00460789	0.000236873	0.00104416
chr2:200320502-200329681*Island	cg26792080	2	200324879			SATB2	NM_015265	5'UTR	chr2:200320502-200329681	Island	0.000257702	0.221515	0.0489662	0.592643	X	0.152195	0.0377162	0.0365354	0.194783	0.0007398	0.00191536	0.115659
chr2:200320502-200329681*Island	cg10185119	2	200325426			SATB2	NM_015265	TSS200	chr2:200320502-200329681	Island	0.000257702	0.00799085	0.0489662	0.146484	X	0.354401	0.529226	0.607508	0.137508	0.0970626	0.0263894	-0.253107
chr2:200320502-200329681*Island	cg03163783	2	200326591			SATB2	NM_015265	TSS1500	chr2:200320502-200329681	Island	0.000257702	0.809124	0.0489662	0.925169	X	0.811263	0.862551	0.758	0.0894778	0.0279265	0.00826882	0.053263
chr2:200320502-200329681*Island	cg20785796	2	200326721			SATB2	NM_015265	TSS1500	chr2:200320502-200329681	Island	0.000257702	0.190977	0.0489662	0.566474	X	0.848757	0.925143	0.526454	0.180454	0.0804576	0.0143408	0.322304
chr2:200320502-200329681*Island	cg23994043	2	200326725			SATB2	NM_015265	TSS1500	chr2:200320502-200329681	Island	0.000257702	0.30161	0.0489662	0.651441	X	0.810568	0.933531	0.521671	0.167004	0.0663259	0.0426926	0.288897
chr5:14143017-14145350*Island	cg15084921	5	14143207			TRIO	NM_007118	TSS1500	chr5:14143017-14145350	Island	0.00108714	0.603398	0.0490189	0.827009		0.0430188	0.0417983	0.0409017	0.00644118	0.00163617	0.00551572	0.00211705
chr5:14143017-14145350*Island	cg24728912	5	14143221			TRIO	NM_007118	TSS1500	chr5:14143017-14145350	Island	0.00108714	4.17908e-05	0.0490189	0.0200093		0.0639644	0.109684	0.103257	0.0119428	0.00664907	0.00784661	-0.0392925
chr5:14143017-14145350*Island	cg02085838	5	14143304			TRIO	NM_007118	TSS1500	chr5:14143017-14145350	Island	0.00108714	0.728992	0.0490189	0.88934		0.0330803	0.0354036	0.0324798	0.002843	0.00308325	0.00175012	0.000600427
chr5:14143017-14145350*Island	cg09822136	5	14144123			TRIO	NM_007118	Body	chr5:14143017-14145350	Island	0.00108714	0.384559	0.0490189	0.704692		0.0387316	0.0402546	0.0396298	0.00199689	0.00388445	0.00187187	-0.000898151
chr5:14143017-14145350*Island	cg24602243	5	14144425			TRIO	NM_007118	Body	chr5:14143017-14145350	Island	0.00108714	0.384991	0.0490189	0.704953		0.0607134	0.0513654	0.0591375	0.00786831	0.0093744	0.0110398	0.00157597
chr5:14143017-14145350*Island	cg01159464	5	14144769			TRIO	NM_007118	Body	chr5:14143017-14145350	Island	0.00108714	0.110526	0.0490189	0.467193		0.0660728	0.0636208	0.0578198	0.00689841	0.00280755	0.000735541	0.00825309
chr5:14143017-14145350*Island	cg15637484	5	14145264			TRIO	NM_007118	Body	chr5:14143017-14145350	Island	0.00108714	0.281462	0.0490189	0.638153		0.038865	0.0340246	0.037668	0.00461848	0.000618623	0.00266977	0.00119702
chr11:60282783-60283045*Island	cg16894306	11	60282784			MS4A13;MS4A13	NM_001100909;NM_001012417	TSS200;TSS200	chr11:60282783-60283045	Island	0.00109609	0.0138589	0.0490819	0.185717	X	0.772673	0.895009	0.883866	0.0843848	0.0305186	0.00967094	-0.111193
chr11:60282783-60283045*Island	cg03308056	11	60282790			MS4A13;MS4A13	NM_001100909;NM_001012417	TSS200;TSS200	chr11:60282783-60283045	Island	0.00109609	0.014714	0.0490819	0.19082	X	0.730006	0.789105	0.818532	0.0551019	0.0147326	0.0135589	-0.0885258
chr11:60282783-60283045*Island	cg12647966	11	60282832			MS4A13;MS4A13	NM_001100909;NM_001012417	TSS200;TSS200	chr11:60282783-60283045	Island	0.00109609	0.172039	0.0490819	0.547493	X	0.573081	0.680015	0.630737	0.103073	0.107406	0.0352507	-0.0576561
chr11:60282783-60283045*Island	cg16422547	11	60282864			MS4A13;MS4A13	NM_001100909;NM_001012417	TSS200;TSS200	chr11:60282783-60283045	Island	0.00109609	0.488451	0.0490819	0.764882	X	0.396059	0.49097	0.376868	0.0542844	0.0760155	0.0133894	0.0191918
chr11:60282783-60283045*Island	cg04803316	11	60282935			MS4A13;MS4A13;MS4A13;MS4A13	NM_001012417;NM_001012417;NM_001100909;NM_001100909	5'UTR;1stExon;5'UTR;1stExon	chr11:60282783-60283045	Island	0.00109609	0.000260408	0.0490819	0.0379745	X	0.49982	0.601231	0.691348	0.0463485	0.013269	0.0152708	-0.191528
chr11:60282783-60283045*Island	cg07841234	11	60282953			MS4A13;MS4A13;MS4A13;MS4A13	NM_001012417;NM_001012417;NM_001100909;NM_001100909	5'UTR;1stExon;5'UTR;1stExon	chr11:60282783-60283045	Island	0.00109609	0.00159019	0.0490819	0.0766776	X	0.775696	0.889427	0.860995	0.0437204	0.0482937	0.00501767	-0.0852988
chr11:60282783-60283045*Island	cg17988546	11	60282972			MS4A13;MS4A13;MS4A13;MS4A13	NM_001012417;NM_001012417;NM_001100909;NM_001100909	5'UTR;1stExon;5'UTR;1stExon	chr11:60282783-60283045	Island	0.00109609	0.000595056	0.0490819	0.051618	X	0.769617	0.910509	0.934987	0.0683437	0.0101659	0.00967026	-0.16537
chr1:39956424-39958137*Island	cg19494946	1	39956641			BMP8A	NM_181809	TSS1500	chr1:39956424-39958137	Island	0.000618091	1.02394e-05	0.0493136	0.0112019	X	0.076699	0.217796	0.205809	0.0198163	0.0677727	0.0199202	-0.12911
chr1:39956424-39958137*Island	cg09232440	1	39956722			BMP8A	NM_181809	TSS1500	chr1:39956424-39958137	Island	0.000618091	0.7297	0.0493136	0.889702	X	0.0368028	0.0315662	0.0369966	0.0115214	0.00197124	0.00584131	-0.000193797
chr1:39956424-39958137*Island	cg04923576	1	39956807			BMP8A	NM_181809	TSS1500	chr1:39956424-39958137	Island	0.000618091	0.35225	0.0493136	0.684948	X	0.0547996	0.0499096	0.0433181	0.0195248	0.00651785	0.00275151	0.0114814
chr1:39956424-39958137*Island	cg15947940	1	39957129	rs7533743		BMP8A	NM_181809	TSS200	chr1:39956424-39958137	Island	0.000618091	0.195057	0.0493136	0.570255	X	0.0193343	0.0170826	0.0163457	0.0041959	0.00181101	0.00029846	0.00298862
chr1:39956424-39958137*Island	cg16651196	1	39957206			BMP8A	NM_181809	TSS200	chr1:39956424-39958137	Island	0.000618091	0.0759521	0.0493136	0.40161	X	0.0212231	0.0234091	0.0221767	0.00109624	0.000144474	0.00180605	-0.000953593
chr1:39956424-39958137*Island	cg08748615	1	39957298			BMP8A	NM_181809	TSS200	chr1:39956424-39958137	Island	0.000618091	0.00943596	0.0493136	0.156376	X	0.0315544	0.0401963	0.0475792	0.00716525	0.000262249	0.00748683	-0.0160248
chr1:39956424-39958137*Island	cg09547767	1	39957387			BMP8A;BMP8A	NM_181809;NM_181809	1stExon;5'UTR	chr1:39956424-39958137	Island	0.000618091	0.0373732	0.0493136	0.294379	X	0.016797	0.0212081	0.0182633	0.0014315	0.00240883	0.00186122	-0.00146635
chr1:39956424-39958137*Island	cg13806070	1	39957390			BMP8A;BMP8A	NM_181809;NM_181809	1stExon;5'UTR	chr1:39956424-39958137	Island	0.000618091	0.357026	0.0493136	0.687593	X	0.02819	0.0406624	0.0264601	0.00330545	0.0127765	0.00295877	0.0017299
chr1:39956424-39958137*Island	cg03664992	1	39957393			BMP8A;BMP8A	NM_181809;NM_181809	1stExon;5'UTR	chr1:39956424-39958137	Island	0.000618091	0.0889775	0.0493136	0.429045	X	0.109319	0.134032	0.12449	0.0172174	0.0260558	0.0140839	-0.0151711
chr1:39956424-39958137*Island	cg25139493	1	39957400			BMP8A;BMP8A	NM_181809;NM_181809	1stExon;5'UTR	chr1:39956424-39958137	Island	0.000618091	0.480654	0.0493136	0.760487	X	0.0919394	0.138305	0.0834175	0.0144677	0.0691236	0.00890798	0.00852184
chr1:39956424-39958137*Island	cg10523966	1	39957535			BMP8A;BMP8A	NM_181809;NM_181809	1stExon;5'UTR	chr1:39956424-39958137	Island	0.000618091	0.88991	0.0493136	0.958206	X	0.021049	0.0220518	0.0201916	0.00119201	0.00151199	0.00134487	0.000857404
chr12:132689880-132690197*S_Shore	cg27483007	12	132690643	rs11246997		GALNT9;GALNT9	NM_001122636;NM_021808	Body;TSS200	chr12:132689880-132690197	S_Shore	0.000823357	0.89558	0.0493993	0.960569	X	0.102387	0.161883	0.05158	0.0731884	0.158393	0.00752449	0.0508073
chr12:132689880-132690197*S_Shore	cg09879122	12	132690651	rs11246997		GALNT9;GALNT9	NM_001122636;NM_021808	Body;TSS200	chr12:132689880-132690197	S_Shore	0.000823357	0.840416	0.0493993	0.938406	X	0.120597	0.220544	0.0725049	0.0603963	0.190214	0.00779723	0.0480925
chr12:132689880-132690197*S_Shore	cg08957127	12	132690692	rs35434786		GALNT9;GALNT9	NM_001122636;NM_021808	Body;TSS200	chr12:132689880-132690197	S_Shore	0.000823357	0.972585	0.0493993	0.989968	X	0.445764	0.446727	0.446343	0.0420779	0.00164435	0.0315638	-0.000579179
chr12:132689880-132690197*S_Shore	cg14591001	12	132690752			GALNT9;GALNT9	NM_001122636;NM_021808	Body;TSS200	chr12:132689880-132690197	S_Shore	0.000823357	0.138256	0.0493993	0.50655	X	0.230822	0.4121	0.265338	0.0978279	0.114158	0.0260893	-0.0345168
chr12:132689880-132690197*S_Shore	cg06343669	12	132690782			GALNT9;GALNT9	NM_001122636;NM_021808	Body;TSS1500	chr12:132689880-132690197	S_Shore	0.000823357	0.780632	0.0493993	0.912692	X	0.110102	0.118491	0.123089	0.0781654	0.0847808	0.0142223	-0.0129867
chr12:132689880-132690197*S_Shore	cg05133340	12	132691719			GALNT9;GALNT9	NM_001122636;NM_021808	Body;TSS1500	chr12:132689880-132690197	S_Shore	0.000823357	0.0106749	0.0493993	0.165076	X	0.613326	0.701779	0.815514	0.0917414	0.0799694	0.0179062	-0.202188
chr12:132689880-132690197*S_Shore	cg17083475	12	132691856			GALNT9;GALNT9	NM_001122636;NM_021808	Body;TSS1500	chr12:132689880-132690197	S_Shore	0.000823357	0.00665539	0.0493993	0.135803	X	0.415211	0.494012	0.56588	0.0707817	0.0242216	0.0147472	-0.150669
chr12:132689880-132690197*S_Shore	cg04678868	12	132692072			GALNT9;GALNT9	NM_001122636;NM_021808	Body;TSS1500	chr12:132689880-132690197	S_Shore	0.000823357	0.000272873	0.0493993	0.0382657	X	0.719766	0.87666	0.915167	0.0701548	0.0116486	0.00811315	-0.195401
chr12:132689880-132690197*S_Shore	cg14702541	12	132692186			GALNT9	NM_001122636	Body	chr12:132689880-132690197	S_Shore	0.000823357	0.679436	0.0493993	0.865358	X	0.851749	0.818202	0.891133	0.0228961	0.0851852	0.00191207	-0.0393838
chr17:4850942-4853907*N_Shore	cg07465344	17	4849412			PFN1	NM_005022	Body	chr17:4850942-4853907	N_Shore	0.00282754	0.0290768	0.0493993	0.262461	X	0.673988	0.542281	0.41764	0.167137	0.0123474	0.0524152	0.256348
chr17:4850942-4853907*N_Shore	cg00586275	17	4850024			PFN1	NM_005022	Body	chr17:4850942-4853907	N_Shore	0.00282754	6.89984e-05	0.0493993	0.0236871	X	0.354457	0.478238	0.507607	0.0437113	0.0326504	0.0109553	-0.153151
chr17:4850942-4853907*N_Shore	cg06308537	17	4850290	rs34680457		PFN1	NM_005022	Body	chr17:4850942-4853907	N_Shore	0.00282754	0.359131	0.0493993	0.68873	X	0.0352247	0.047496	0.0335122	0.00594171	0.00369608	0.00277392	0.00171251
chr17:4850942-4853907*N_Shore	cg19752117	17	4850710			PFN1	NM_005022	Body	chr17:4850942-4853907	N_Shore	0.00282754	0.555486	0.0493993	0.801453	X	0.0262435	0.0264927	0.0237625	0.00378634	0.00467472	0.0041475	0.00248097
chr19:36604359-36606906*Island	cg04628320	19	36604588			TBCB	NM_001281	TSS1500	chr19:36604359-36606906	Island	0.000484429	0.102166	0.0494494	0.453306	X	0.65486	0.501554	0.527288	0.167123	0.0527466	0.00603888	0.127571
chr19:36604359-36606906*Island	cg15169940	19	36604614			TBCB;POLR2I	NM_001281;NM_006233	TSS1500;3'UTR	chr19:36604359-36606906	Island	0.000484429	1.05281e-05	0.0494494	0.011252	X	0.886813	0.596428	0.44367	0.0776452	0.0235514	0.00743479	0.443142
chr19:36604359-36606906*Island	cg25230235	19	36604764			POLR2I;TBCB	NM_006233;NM_001281	Body;TSS1500	chr19:36604359-36606906	Island	0.000484429	0.17773	0.0494494	0.554037	X	0.872078	0.8888	0.936258	0.0626514	0.0453732	0.00400465	-0.0641804
chr19:36604359-36606906*Island	cg13597949	19	36605252			POLR2I;TBCB	NM_006233;NM_001281	Body;TSS1500	chr19:36604359-36606906	Island	0.000484429	0.158134	0.0494494	0.531987	X	0.0753193	0.0697048	0.0570857	0.0178124	0.00245344	0.0062655	0.0182336
chr19:36604359-36606906*Island	cg05031283	19	36605406			POLR2I;TBCB	NM_006233;NM_001281	Body;TSS1500	chr19:36604359-36606906	Island	0.000484429	0.831123	0.0494494	0.934716	X	0.054726	0.0489529	0.054838	0.0214816	0.0155784	0.00178534	-0.000112031
chr19:36604359-36606906*Island	cg12960866	19	36605860			POLR2I;TBCB;POLR2I	NM_006233;NM_001281;NM_006233	5'UTR;TSS200;1stExon	chr19:36604359-36606906	Island	0.000484429	0.338184	0.0494494	0.675839	X	0.0250015	0.0269699	0.0251883	0.00173501	0.00113539	0.000280295	-0.000186739
chr19:36604359-36606906*Island	cg26681081	19	36606109			POLR2I;POLR2I;TBCB;TBCB	NM_006233;NM_006233;NM_001281;NM_001281	5'UTR;1stExon;1stExon;5'UTR	chr19:36604359-36606906	Island	0.000484429	0.73538	0.0494494	0.892179	X	0.0345127	0.0357892	0.0324118	0.00311302	0.00563401	0.0040149	0.00210093
chr19:36604359-36606906*Island	cg22746529	19	36606117			POLR2I;POLR2I;TBCB;TBCB	NM_006233;NM_006233;NM_001281;NM_001281	5'UTR;1stExon;1stExon;5'UTR	chr19:36604359-36606906	Island	0.000484429	0.736764	0.0494494	0.892713	X	0.0184759	0.0180974	0.0191658	0.00137868	0.00102556	0.00122491	-0.000689904
chr19:36604359-36606906*Island	cg19720917	19	36606221			POLR2I;TBCB;TBCB	NM_006233;NM_001281;NM_001281	TSS200;1stExon;5'UTR	chr19:36604359-36606906	Island	0.000484429	0.568868	0.0494494	0.808617	X	0.0339802	0.035948	0.0287678	0.00801651	2.31456e-05	0.00253946	0.00521246
chr19:36604359-36606906*Island	cg07634150	19	36606392		rs77581492	POLR2I;TBCB;TBCB	NM_006233;NM_001281;NM_001281	TSS200;1stExon;5'UTR	chr19:36604359-36606906	Island	0.000484429	0.232086	0.0494494	0.601725	X	0.0344078	0.0358027	0.0368066	0.00278774	0.00294579	0.00277151	-0.00239871
chr19:36604359-36606906*Island	cg01166180	19	36606541			POLR2I;TBCB	NM_006233;NM_001281	TSS1500;1stExon	chr19:36604359-36606906	Island	0.000484429	0.0648808	0.0494494	0.377246	X	0.0410789	0.0319006	0.0366687	0.00439403	0.00417503	0.00742072	0.00441016
chr19:36604359-36606906*Island	cg17898189	19	36606599			TBCB;POLR2I	NM_001281;NM_006233	Body;TSS1500	chr19:36604359-36606906	Island	0.000484429	0.991139	0.0494494	0.996669	X	0.0260447	0.0251154	0.026641	0.00192976	0.000784585	0.00299586	-0.000596296
chr19:36604359-36606906*Island	cg23539381	19	36606612			TBCB;POLR2I	NM_001281;NM_006233	Body;TSS1500	chr19:36604359-36606906	Island	0.000484429	0.142901	0.0494494	0.512517	X	0.0686111	0.0833424	0.0704753	0.00384211	0.015947	0.00356983	-0.00186417
chr19:36604359-36606906*Island	cg04523095	19	36606696			TBCB;POLR2I	NM_001281;NM_006233	Body;TSS1500	chr19:36604359-36606906	Island	0.000484429	0.442344	0.0494494	0.738225	X	0.031942	0.0303089	0.031232	0.00275971	0.000845791	0.00168221	0.000710018
chr11:134231727-134231958*S_Shore	cg16589461	11	134232083			GLB1L2	NM_138342	Body	chr11:134231727-134231958	S_Shore	0.00193091	0.0282226	0.0494494	0.258631	X	0.447343	0.511494	0.642389	0.0954696	0.116852	0.027303	-0.195046
chr11:134231727-134231958*S_Shore	cg08946618	11	134232204		rs71953310	GLB1L2	NM_138342	Body	chr11:134231727-134231958	S_Shore	0.00193091	0.00732418	0.0494494	0.141017	X	0.869123	0.91922	0.91003	0.0280054	0.0139516	0.00877161	-0.0409076
chr11:134231727-134231958*S_Shore	cg17538036	11	134232289			GLB1L2	NM_138342	Body	chr11:134231727-134231958	S_Shore	0.00193091	0.277082	0.0494494	0.63508	X	0.739668	0.790572	0.753659	0.0499307	0.0274651	0.0212569	-0.0139909
chr11:134231727-134231958*S_Shore	cg05230816	11	134232313			GLB1L2	NM_138342	Body	chr11:134231727-134231958	S_Shore	0.00193091	0.000786539	0.0494494	0.0574274	X	0.750057	0.830432	0.864142	0.0425055	0.0125062	0.019391	-0.114085
chr11:134231727-134231958*S_Shore	cg17215361	11	134233646	rs7129837		GLB1L2	NM_138342	Body	chr11:134231727-134231958	S_Shore	0.00193091	0.039189	0.0494494	0.301622	X	0.089685	0.213137	0.121557	0.0483144	0.00462226	0.0111754	-0.0318721
chr7:4757802-4758037*N_Shelf	cg01509853	7	4754502			FOXK1	NM_001037165	Body	chr7:4757802-4758037	N_Shelf	0.00118458	0.212544	0.0499159	0.585409	X	0.917667	0.92898	0.943456	0.0314451	0.017136	0.00710267	-0.0257893
chr7:4757802-4758037*N_Shelf	cg26177213	7	4754566			FOXK1	NM_001037165	Body	chr7:4757802-4758037	N_Shelf	0.00118458	0.292337	0.0499159	0.645139	X	0.772309	0.802106	0.794708	0.0482173	0.0328587	0.00652779	-0.0223996
chr7:4757802-4758037*N_Shelf	cg26136772	7	4754681			FOXK1	NM_001037165	Body	chr7:4757802-4758037	N_Shelf	0.00118458	0.0805154	0.0499159	0.411606	X	0.736587	0.797024	0.841447	0.0952665	0.0351305	0.0153101	-0.104861
chr7:4757802-4758037*N_Shelf	cg04572930	7	4754834			FOXK1	NM_001037165	Body	chr7:4757802-4758037	N_Shelf	0.00118458	0.00652109	0.0499159	0.134913	X	0.820927	0.874904	0.937206	0.0507041	0.00434352	0.0184578	-0.116279
chr7:4757802-4758037*N_Shelf	cg15200418	7	4755010			FOXK1	NM_001037165	Body	chr7:4757802-4758037	N_Shelf	0.00118458	0.000172656	0.0499159	0.0330405	X	0.174879	0.35149	0.480597	0.0759131	0.0281932	0.0169037	-0.305718
chr7:4757802-4758037*N_Shelf	cg18276112	7	4755032			FOXK1	NM_001037165	Body	chr7:4757802-4758037	N_Shelf	0.00118458	0.00457258	0.0499159	0.117839	X	0.149762	0.210461	0.447348	0.0578127	0.0576025	0.00670143	-0.297586
chr7:4757802-4758037*N_Shelf	cg25344401	7	4755415	rs76028975		FOXK1	NM_001037165	Body	chr7:4757802-4758037	N_Shelf	0.00118458	0.0431758	0.0499159	0.315461	X	0.715194	0.9023	0.920523	0.188426	0.00619843	0.00621571	-0.205329

## Sheet: sDMRs_comparison_CS_HGPS_MSC_DS
DMR	CHR	UCSC_CPG_ISLANDS_NAME	RELATION_TO_UCSC_CPG_ISLAND	Gene	p-value	q-value	Progeroid vs Non-Progeroid	HGPS vs CTR	WS vs CTR	DS vs CTR	Old vs young MSC (Normal Ageing)	Common to Normal Ageing_HGPS_DS and CS (3 cases)
chr4:57521621-57522703*Island	4	chr4:57521621-57522703	Island	HOPX	8.73783e-09	0.000494949	HYPO				HYPO			HYPOMETHYLATED
chr12:114838312-114838889*N_Shore	12	chr12:114838312-114838889	N_Shore	TBX5	1.49625e-07	0.00153947	HYPER				HYPO
chr19:12707696-12708114*Island	19	chr19:12707696-12708114	Island	ZNF490	7.39238e-07	0.00153947	HYPO	HYPER						HYPERMETHYLATED
chr3:138153269-138154621*N_Shore	3	chr3:138153269-138154621	N_Shore	ESYT3	7.00337e-07	0.0018303	HYPO
chr16:675906-676139*Island	16	chr16:675906-676139	Island	RAB40C	1.90838e-06	0.0018303	HYPER
chr17:18128577-18128821*Island	17	chr17:18128577-18128821	Island	LLGL1	9.9807e-07	0.00189856	HYPO
chr2:71205563-71206529*N_Shore	2	chr2:71205563-71206529	N_Shore	ANKRD53	4.89351e-07	0.0019952	HYPO				HYPER
chr5:50683285-50683615*Island	5	chr5:50683285-50683615	Island	ISL1	2.55242e-06	0.00274519	HYPO
chr3:138668635-138669323*Island	3	chr3:138668635-138669323	Island	C3orf72	2.81423e-06	0.00291142	HYPO
chr1:1098043-1100584*S_Shelf	1	chr1:1098043-1100584	S_Shelf	MIR200A;MIR429	1.18622e-06	0.00303863	HYPO
chr1:34642382-34643024*Island	1	chr1:34642382-34643024	Island	C1orf94	1.25542e-06	0.00303863	HYPO	HYPER
chr7:27154999-27155426*Island	7	chr7:27154999-27155426	Island	HOXA3	3.13563e-06	0.00419564	HYPER				HYPER
chr2:69614119-69614616*S_Shore	2	chr2:69614119-69614616	S_Shore	GFPT1	7.25242e-06	0.0045477	HYPER	HYPER
chr7:119915062-119915485*N_Shore	7	chr7:119915062-119915485	N_Shore	KCND2	1.64308e-05	0.00494293	HYPER
chr17:8126224-8126486*Island	17	chr17:8126224-8126486	Island	C17orf44	1.65216e-05	0.00494293	HYPER
chr6:31867691-31867957*N_Shore	6	chr6:31867691-31867957	N_Shore	EHMT2	9.67084e-07	0.00534131	HYPO			HYPER
chr6:32975684-32975926*N_Shore	6	chr6:32975684-32975926	N_Shore	HLA-DOA	1.48778e-06	0.00534131	HYPO	HYPO			HYPO
chr5:1799461-1801905*Island	5	chr5:1799461-1801905	Island	MRPL36	1.31335e-06	0.00535632	HYPO
chr1:24742671-24743039*Island	1	chr1:24742671-24743039	Island	NIPAL3	2.40657e-05	0.00540951	HYPO	HYPER
chr13:30088558-30088772*Island	13	chr13:30088558-30088772	Island	SLC7A1	1.27322e-05	0.00562787	HYPER				HYPO
chr5:34915293-34916240*N_Shore	5	chr5:34915293-34916240	N_Shore	RAD1;BRIX1	2.74262e-05	0.00594471	HYPO
chr4:57521621-57522703*S_Shore	4	chr4:57521621-57522703	S_Shore	HOPX	5.81404e-06	0.00609872	HYPO	HYPER			HYPO
chr5:50685453-50686148*N_Shore	5	chr5:50685453-50686148	N_Shore	ISL1	1.04036e-05	0.00634415	HYPO	HYPO			HYPO
chr9:140033235-140034176*Island	9	chr9:140033235-140034176	Island	GRIN1	3.19384e-05	0.00640026	HYPO
chr1:55266277-55267058*Island	1	chr1:55266277-55267058	Island	TTC22	8.502e-06	0.00659122	HYPO	HYPO
chr14:23859356-23859620*N_Shore	14	chr14:23859356-23859620	N_Shore	MYH6;MIR208A	1.25662e-05	0.00694816	HYPO			HYPER
chr8:72755783-72756667*S_Shore	8	chr8:72755783-72756667	S_Shore	MSC	4.63287e-06	0.00739608	HYPER				HYPER
chr11:77790478-77791101*N_Shore	11	chr11:77790478-77791101	N_Shore	NDUFC2	5.17712e-05	0.00845012	HYPO			HYPER	HYPO
chr17:79650194-79651447*S_Shore	17	chr17:79650194-79651447	S_Shore	ARL16;HGS	1.07661e-05	0.00866242	HYPO				HYPO
chr17:72744428-72745952*N_Shelf	17	chr17:72744428-72745952	N_Shelf	RAB37	2.8044e-05	0.00887071	HYPO				HYPO
chr20:62178442-62179183*Island	20	chr20:62178442-62179183	Island	SRMS	2.84046e-05	0.00887071	HYPO	HYPO
chr1:1550453-1552015*Island	1	chr1:1550453-1552015	Island	MIB2	8.0173e-06	0.00923477	HYPO
chr3:183892455-183893184*S_Shore	3	chr3:183892455-183893184	S_Shore	AP2M1	3.22801e-05	0.00923477	HYPO			HYPER
chr5:175792355-175793505*N_Shore	5	chr5:175792355-175793505	N_Shore	ARL10	7.98681e-05	0.0107208	HYPO				HYPO
chr16:6068914-6070401*N_Shore	16	chr16:6068914-6070401	N_Shore	A2BP1	4.26065e-05	0.0110814	HYPO
chr15:57025347-57026150*Island	15	chr15:57025347-57026150	Island	ZNF280D	2.22307e-05	0.0113663	HYPO				HYPO
chr20:6032675-6033517*S_Shore	20	chr20:6032675-6033517	S_Shore	LRRN4	2.37786e-05	0.0113663	HYPO	HYPO			HYPO
chr11:1247830-1248140*S_Shore	11	chr11:1247830-1248140	S_Shore	MUC5B	2.74305e-05	0.0119062	HYPO
chr5:178003623-178004247*Island	5	chr5:178003623-178004247	Island	COL23A1	0.000112564	0.0119915	HYPO			HYPER	HYPO
chr12:130823502-130824083*Island	12	chr12:130823502-130824083	Island	PIWIL1	5.72413e-05	0.0119941	HYPO	HYPER
chr9:4662252-4662951*Island	9	chr9:4662252-4662951	Island	C9orf68;PPAPDC2	6.21605e-05	0.012169	HYPO
chr7:101961741-101962226*Island	7	chr7:101961741-101962226	Island	SH2B2	0.000122828	0.012169	HYPO	HYPER		HYPO
chr12:133102168-133102604*Island	12	chr12:133102168-133102604	Island	FBRSL1	0.000126404	0.0122189	HYPER
chr12:110156267-110156496*Island	12	chr12:110156267-110156496	Island	C12orf34	6.40557e-05	0.0123275	HYPO	HYPER		HYPO	HYPO	Common to Normal Ageing_HGPS_DS and CS
chr1:228503556-228504762*N_Shore	1	chr1:228503556-228504762	N_Shore	OBSCN	0.000130173	0.0124839	HYPO
chr10:88022640-88023279*S_Shore	10	chr10:88022640-88023279	S_Shore	GRID1;MIR346	2.63377e-05	0.0125295	HYPO			HYPER
chr12:75601081-75601752*Island	12	chr12:75601081-75601752	Island	KCNC2	0.000137015	0.0128261	HYPO
chr10:134944511-134944792*N_Shore	10	chr10:134944511-134944792	N_Shore	GPR123	7.16366e-05	0.0130897	HYPO
chr17:27181979-27182319*N_Shore	17	chr17:27181979-27182319	N_Shore	ERAL1	7.21683e-05	0.0131304	HYPO
chr17:78880030-78880278*S_Shore	17	chr17:78880030-78880278	S_Shore	RPTOR	4.87398e-05	0.013205	HYPER
chr2:220117937-220119334*N_Shelf	2	chr2:220117937-220119334	N_Shelf	STK16;TUBA4A	4.9371e-05	0.013205	HYPO				HYPER
chr5:40679502-40682081*Island	5	chr5:40679502-40682081	Island	PTGER4	1.1771e-05	0.0138846	HYPO			HYPER
chr13:113536815-113537308*S_Shore	13	chr13:113536815-113537308	S_Shore	ATP11A	8.18394e-05	0.0138846	HYPER
chr7:27219309-27219750*S_Shore	7	chr7:27219309-27219750	S_Shore	HOXA10	4.56187e-05	0.0145303	HYPER	HYPO			HYPO
chr6:43149736-43150009*N_Shore	6	chr6:43149736-43150009	N_Shore	SRF	0.000186484	0.0146583	HYPER				HYPO
chr1:6761295-6762131*S_Shore	1	chr1:6761295-6762131	S_Shore	DNAJC11	6.85842e-05	0.0151738	HYPO				HYPER
chr5:41509783-41510166*S_Shore	5	chr5:41509783-41510166	S_Shore	PLCXD3	7.02289e-05	0.0151832	HYPO
chr16:88803802-88804112*Island	16	chr16:88803802-88804112	Island	FAM38A	0.000104557	0.0151832	HYPO
chr2:220143879-220144633*N_Shore	2	chr2:220143879-220144633	N_Shore	DNAJB2	7.82317e-05	0.0160915	HYPO				HYPO
chr19:49403222-49403618*Island	19	chr19:49403222-49403618	Island	NUCB1	8.60421e-05	0.0171743	HYPO
chr6:168956417-168957200*N_Shore	6	chr6:168956417-168957200	N_Shore	SMOC2	0.000128841	0.0171743	HYPO				HYPO
chr12:6657727-6657973*S_Shore	12	chr12:6657727-6657973	S_Shore	IFFO1	4.44394e-05	0.0173462	HYPO	HYPO			HYPO
chr2:133343114-133343382*Island	2	chr2:133343114-133343382	Island	GPR39	0.00013687	0.0174615	HYPO
chr19:44172916-44173252*S_Shore	19	chr19:44172916-44173252	S_Shore	PLAUR	9.18718e-05	0.0175012	HYPO
chr5:169578-169798*N_Shore	5	chr5:169578-169798	N_Shore	PLEKHG4B	0.000275991	0.0175012	HYPER	HYPER			HYPO
chr2:240153476-240153792*N_Shore	2	chr2:240153476-240153792	N_Shore	HDAC4	0.000139794	0.0175954	HYPER				HYPER
chr1:228003827-228004083*N_Shore	1	chr1:228003827-228004083	N_Shore	PRSS38	0.000146795	0.0180009	HYPO
chr9:139888934-139890343*Island	9	chr9:139888934-139890343	Island	CLIC3	0.000148705	0.018037	HYPO			HYPER	HYPO
chr6:30852102-30852676*S_Shore	6	chr6:30852102-30852676	S_Shore	DDR1	1.55735e-05	0.018191	HYPO			HYPO	HYPO
chr17:74378848-74382513*Island	17	chr17:74378848-74382513	Island	SPHK1	2.11082e-05	0.018191	HYPO
chr17:74928710-74928922*Island	17	chr17:74928710-74928922	Island	MGAT5B	0.000111873	0.0183379	HYPO	HYPO
chr6:32097820-32098086*N_Shelf	6	chr6:32097820-32098086	N_Shelf	ATF6B	1.71698e-05	0.018485	HYPO			HYPER	HYPO
chr1:40253683-40255172*Island	1	chr1:40253683-40255172	Island	BMP8B	4.67144e-05	0.018485	HYPO				HYPO
chr5:110427777-110428270*Island	5	chr5:110427777-110428270	Island	WDR36	6.79858e-05	0.018485	HYPO
chr7:157937614-157937841*N_Shelf	7	chr7:157937614-157937841	N_Shelf	PTPRN2	6.9957e-05	0.018485	HYPO
chr14:101192851-101193499*S_Shore	14	chr14:101192851-101193499	S_Shore	DLK1	0.000188768	0.018485	HYPO				HYPO
chr12:5936876-5937085*Island	12	chr12:5936876-5937085	Island	ANO2	0.000363341	0.018485	HYPO	HYPER
chr4:153897051-153897360*Island	4	chr4:153897051-153897360	Island	FHDC1	0.000372842	0.018485	HYPO
chr16:1221808-1222208*N_Shore	16	chr16:1221808-1222208	N_Shore	CACNA1H	0.00038719	0.018485	HYPO
chr12:123380333-123380894*Island	12	chr12:123380333-123380894	Island	VPS37B	9.23835e-05	0.019266	HYPO			HYPER	HYPO
chr3:50382889-50383310*Island	3	chr3:50382889-50383310	Island	ZMYND10	0.000114783	0.019266	HYPO			HYPER
chr18:70208974-70211790*S_Shore	18	chr18:70208974-70211790	S_Shore	CBLN2	0.000115049	0.019266	HYPO			HYPER
chr6:34664072-34664407*N_Shore	6	chr6:34664072-34664407	N_Shore	C6orf106	0.000457817	0.019266	HYPO	HYPO
chr2:121106946-121107536*Island	2	chr2:121106946-121107536	Island	INHBB	0.000473074	0.0196003	HYPO	HYPO
chr17:80408294-80408879*N_Shore	17	chr17:80408294-80408879	N_Shore	C17orf62	0.000160734	0.019677	HYPO			HYPO	HYPO
chr6:31763240-31763905*N_Shore	6	chr6:31763240-31763905	N_Shore	VARS	3.5441e-05	0.0199497	HYPO
chr1:45956345-45956893*S_Shore	1	chr1:45956345-45956893	S_Shore	TESK2	8.34439e-05	0.0200076	HYPO
chr6:10411394-10413857*Island	6	chr6:10411394-10413857	Island	TFAP2A	5.69375e-05	0.0201235	HYPER
chr8:22526298-22526757*Island	8	chr8:22526298-22526757	Island	BIN3	8.51501e-05	0.0201235	HYPO
chr9:112081402-112082905*N_Shore	9	chr9:112081402-112082905	N_Shore	EPB41L4B	0.000505599	0.0201235	HYPER				HYPER
chr1:17331885-17332093*Island	1	chr1:17331885-17332093	Island	ATP13A2	0.000514172	0.0201235	HYPER
chr13:39261236-39262299*N_Shore	13	chr13:39261236-39262299	N_Shore	FREM2	7.96694e-05	0.021028	HYPO
chr12:131623197-131623543*S_Shore	12	chr12:131623197-131623543	S_Shore	GPR133	0.000557672	0.021028	HYPO
chr20:62693942-62695282*N_Shore	20	chr20:62693942-62695282	N_Shore	TCEA2	0.000559116	0.021028	HYPO	HYPO
chr22:19753312-19755013*Island	22	chr22:19753312-19755013	Island	TBX1	0.000193262	0.0213313	HYPER				HYPO
chr12:121647705-121648216*N_Shore	12	chr12:121647705-121648216	N_Shore	P2RX4	0.000147035	0.0213723	HYPO	HYPO
chr7:2774444-2774655*Island	7	chr7:2774444-2774655	Island	GNA12	0.000607487	0.0216998	HYPER
chr11:20622720-20623399*S_Shelf	11	chr11:20622720-20623399	S_Shelf	SLC6A5	0.000103464	0.0217394	HYPO
chr5:145214649-145215139*S_Shore	5	chr5:145214649-145215139	S_Shore	PRELID2	0.000309327	0.0217394	HYPER			HYPER	HYPER
chr1:154298205-154298544*N_Shore	1	chr1:154298205-154298544	N_Shore	ATP8B2;AQP10	9.51883e-05	0.0223696	HYPO
chr22:19748650-19749189*Island	22	chr22:19748650-19749189	Island	TBX1	0.000333511	0.0223696	HYPO	HYPER			HYPO
chr1:8938098-8939409*N_Shore	1	chr1:8938098-8939409	N_Shore	ENO1	0.000228229	0.0225767	HYPO
chr3:71113896-71114102*N_Shore	3	chr3:71113896-71114102	N_Shore	FOXP1	0.000232205	0.0228515	HYPO
chr3:98241409-98241711*Island	3	chr3:98241409-98241711	Island	CLDND1	0.000186754	0.0234481	HYPER
chr4:141489962-141490378*N_Shore	4	chr4:141489962-141490378	N_Shore	UCP1	0.000251685	0.0234481	HYPO				HYPO
chr20:62084467-62084903*Island	20	chr20:62084467-62084903	Island	KCNQ2	0.000724858	0.0234481	HYPO	HYPER		HYPO
chr4:7194537-7195467*Island	4	chr4:7194537-7195467	Island	SORCS2	0.000262682	0.023847	HYPO
chr12:113908887-113910681*N_Shore	12	chr12:113908887-113910681	N_Shore	LHX5	0.000807104	0.0241261	HYPO	HYPER
chr22:46663605-46664126*N_Shore	22	chr22:46663605-46664126	N_Shore	TTC38	0.000820473	0.0242698	HYPO
chr7:5521368-5521615*N_Shelf	7	chr7:5521368-5521615	N_Shelf	FBXL18	0.000431122	0.0248952	HYPER			HYPER	HYPER
chr16:49672443-49672725*N_Shore	16	chr16:49672443-49672725	N_Shore	ZNF423	0.000866426	0.0248952	HYPO
chr7:62809609-62809812*N_Shore	7	chr7:62809609-62809812	N_Shore	LOC100287834;LOC100287704	0.000872881	0.0249099	HYPO
chr17:46655215-46655604*Island	17	chr17:46655215-46655604	Island	HOXB4	0.000148681	0.0250367	HYPO				HYPO
chr9:126128196-126128757*N_Shore	9	chr9:126128196-126128757	N_Shore	CRB2	0.000880069	0.0250367	HYPO	HYPO			HYPO
chr18:55103154-55108853*N_Shore	18	chr18:55103154-55108853	N_Shore	ONECUT2	0.000301904	0.0252754	HYPO
chr16:49669571-49670438*Island	16	chr16:49669571-49670438	Island	ZNF423	0.000915258	0.0252754	HYPO	HYPO
chr12:57039047-57039823*S_Shore	12	chr12:57039047-57039823	S_Shore	ATP5B;SNORD59A	0.000198077	0.0259602	HYPO
chr13:113648343-113649601*N_Shore	13	chr13:113648343-113649601	N_Shore	MCF2L	0.00033407	0.0260549	HYPO
chr8:17941489-17942459*S_Shore	8	chr8:17941489-17942459	S_Shore	ASAH1	0.000258592	0.0263573	HYPO	HYPO		HYPER	HYPO	Common to Normal Ageing_HGPS_DS and CS
chr3:147108511-147111703*N_Shelf	3	chr3:147108511-147111703	N_Shelf	ZIC4	0.000358501	0.0269459	HYPER	HYPO
chr12:103311040-103311253*S_Shore	12	chr12:103311040-103311253	S_Shore	PAH	0.00022821	0.027254	HYPO
chr19:10691835-10692057*Island	19	chr19:10691835-10692057	Island	AP1M2	0.000369517	0.027254	HYPO
chr11:57226766-57228707*Island	11	chr11:57226766-57228707	Island	RTN4RL2	0.000549434	0.027254	HYPO
chr1:43123977-43124422*N_Shore	1	chr1:43123977-43124422	N_Shore	PPIH	0.000291206	0.0275683	HYPO
chr1:66258440-66258918*N_Shore	1	chr1:66258440-66258918	N_Shore	PDE4B	0.000292811	0.0275683	HYPO				HYPO
chr5:177821852-177823865*S_Shore	5	chr5:177821852-177823865	S_Shore	COL23A1	0.00117563	0.0276019	HYPO
chr8:144461972-144462261*N_Shore	8	chr8:144461972-144462261	N_Shore	RHPN1	0.00119694	0.0277743	HYPO			HYPO
chr5:126112229-126114229*Island	5	chr5:126112229-126114229	Island	LMNB1	0.000135364	0.0278419	HYPER
chr11:31825743-31826967*Island	11	chr11:31825743-31826967	Island	PAX6	0.000303818	0.0278419	HYPO
chr19:7565704-7566313*N_Shelf	19	chr19:7565704-7566313	N_Shelf	C19orf45	0.000305229	0.0278596	HYPO
chr1:160340604-160340843*N_Shelf	1	chr1:160340604-160340843	N_Shelf	NHLH1	0.00122731	0.0279077	HYPO	HYPO
chr5:131563094-131563954*Island	5	chr5:131563094-131563954	Island	P4HA2	0.000157964	0.0282241	HYPO
chr1:1910268-1913800*S_Shore	1	chr1:1910268-1913800	S_Shore	KIAA1751	0.00128198	0.028375	HYPO	HYPER
chr21:43373135-43374062*Island	21	chr21:43373135-43374062	Island	C2CD2	0.0006439	0.0284543	HYPER			HYPER	HYPO
chr11:112097022-112097547*N_Shore	11	chr11:112097022-112097547	N_Shore	PTS	0.000432428	0.0285158	HYPO	HYPER
chr8:128806081-128806899*S_Shore	8	chr8:128806081-128806899	S_Shore	MIR1204;PVT1	0.000699473	0.029485	HYPO	HYPER
chr11:62473453-62474156*S_Shore	11	chr11:62473453-62474156	S_Shore	BSCL2;GNG3	0.00142135	0.0294879	HYPER				HYPO
chr11:65685100-65685364*Island	11	chr11:65685100-65685364	Island	DRAP1;C11orf68	0.00142637	0.0294909	HYPO				HYPER
chr1:224370585-224371755*Island	1	chr1:224370585-224371755	Island	DEGS1	0.000238697	0.0295073	HYPO
chr2:55746675-55746999*N_Shore	2	chr2:55746675-55746999	N_Shore	CCDC104	0.000290883	0.029561	HYPO	HYPER
chr3:48698335-48701667*N_Shore	3	chr3:48698335-48701667	N_Shore	CELSR3	0.000364282	0.029561	HYPO				HYPO
chr1:4832351-4832553*S_Shelf	1	chr1:4832351-4832553	S_Shelf	AJAP1	0.00146616	0.029714	HYPO	HYPER
chr8:1496731-1497884*Island	8	chr8:1496731-1497884	Island	DLGAP2	0.000302884	0.0302061	HYPO	HYPER
chr7:119915062-119915485*Island	7	chr7:119915062-119915485	Island	KCND2	0.00151298	0.0302061	HYPER
chr9:127631143-127632264*N_Shore	9	chr9:127631143-127632264	N_Shore	ARPC5L	0.000778871	0.0305827	HYPO
chr20:34638249-34638983*Island	20	chr20:34638249-34638983	Island	LOC647979	0.000792451	0.0307692	HYPO
chr6:32489742-32490128*S_Shelf	6	chr6:32489742-32490128	S_Shelf	HLA-DRB5	0.000802522	0.0308181	HYPO	HYPO
chr1:6305148-6306463*N_Shore	1	chr1:6305148-6306463	N_Shore	HES3	0.000273463	0.0311588	HYPO	HYPER
chr1:154192843-154193852*Island	1	chr1:154192843-154193852	Island	C1orf43;UBAP2L	0.000237368	0.0312661	HYPO
chr16:110995-113162*Island	16	chr16:110995-113162	Island	RHBDF1	0.00035279	0.0323704	HYPER
chr7:157647800-157648007*N_Shore	7	chr7:157647800-157648007	N_Shore	PTPRN2	0.000589344	0.0323853	HYPO				HYPO
chr14:74724228-74725374*Island	14	chr14:74724228-74725374	Island	VSX2	0.000360913	0.0329435	HYPO
chr13:84453664-84453897*S_Shelf	13	chr13:84453664-84453897	S_Shelf	SLITRK1	0.000259241	0.0329777	HYPO
chr11:2817987-2818381*N_Shore	11	chr11:2817987-2818381	N_Shore	KCNQ1	0.00188345	0.0335581	HYPO
chr6:32489742-32490128*Island	6	chr6:32489742-32490128	Island	HLA-DRB5	0.000487749	0.0340305	HYPER
chr8:82632973-82633672*Island	8	chr8:82632973-82633672	Island	ZFAND1	0.000372848	0.0363077	HYPO
chr3:45266477-45268039*Island	3	chr3:45266477-45268039	Island	TMEM158	0.00224003	0.0363077	HYPO
chr20:62809870-62810371*Island	20	chr20:62809870-62810371	Island	MYT1	0.00226346	0.0364612	HYPO
chr10:134071971-134072193*S_Shore	10	chr10:134071971-134072193	S_Shore	STK32C	0.00113677	0.0364933	HYPO
chr12:25101607-25102073*S_Shore	12	chr12:25101607-25102073	S_Shore	BCAT1	0.000459027	0.0367429	HYPER				HYPO
chr6:29759946-29760903*Island	6	chr6:29759946-29760903	Island	HCG4	7.55036e-05	0.0370582	HYPO
chr10:33246271-33247707*Island	10	chr10:33246271-33247707	Island	ITGB1	0.000295149	0.0370582	HYPO
chr2:238535561-238536840*Island	2	chr2:238535561-238536840	Island	LRRFIP1	0.000337687	0.0370582	HYPO
chr20:3063005-3064146*S_Shore	20	chr20:3063005-3064146	S_Shore	AVP	0.000470876	0.0370582	HYPO			HYPER
chr16:85722209-85722941*S_Shore	16	chr16:85722209-85722941	S_Shore	GINS2	0.00245503	0.0371019	HYPO	HYPER
chr19:54040812-54041857*Island	19	chr19:54040812-54041857	Island	ZNF331	0.000377536	0.0378315	HYPER				HYPO
chr12:132837411-132837680*N_Shore	12	chr12:132837411-132837680	N_Shore	GALNT9	0.00131523	0.0378315	HYPO
chr7:150037459-150039031*S_Shore	7	chr7:150037459-150039031	S_Shore	RARRES2	0.00266108	0.0379569	HYPO
chr11:2593957-2594201*Island	11	chr11:2593957-2594201	Island	KCNQ1	0.00268687	0.0379682	HYPO
chr6:31509668-31509896*N_Shore	6	chr6:31509668-31509896	N_Shore	SNORD84;BAT1	0.000126492	0.038554	HYPER
chr6:31763240-31763905*N_Shelf	6	chr6:31763240-31763905	N_Shelf	VARS	0.000135114	0.03871	HYPO	HYPER			HYPO
chr6:32632158-32633027*N_Shelf	6	chr6:32632158-32633027	N_Shelf	HLA-DQB1	0.000712543	0.0387291	HYPO
chr19:11307495-11308276*Island	19	chr19:11307495-11308276	Island	KANK2	0.000728522	0.0392873	HYPO
chr11:68205925-68206126*N_Shore	11	chr11:68205925-68206126	N_Shore	LRP5	0.000745136	0.0398289	HYPER	HYPO			HYPO
chr3:187387914-187388176*N_Shore	3	chr3:187387914-187388176	N_Shore	SST	0.000608639	0.0402071	HYPO				HYPER
chr2:74667593-74669403*Island	2	chr2:74667593-74669403	Island	RTKN	0.000307196	0.0403877	HYPO			HYPO	HYPO
chr7:157352995-157353232*N_Shore	7	chr7:157352995-157353232	N_Shore	PTPRN2	0.00102445	0.0403877	HYPO				HYPER
chr17:99719-100301*N_Shelf	17	chr17:99719-100301	N_Shelf	RPH3AL	0.000347127	0.040738	HYPO	HYPO
chr3:118753092-118753961*Island	3	chr3:118753092-118753961	Island	IGSF11	0.000788851	0.0409292	HYPO
chr12:131572501-131572945*N_Shelf	12	chr12:131572501-131572945	N_Shelf	GPR133	0.000806018	0.0413013	HYPO	HYPO			HYPER
chr22:38793732-38795370*Island	22	chr22:38793732-38795370	Island	LOC400927	0.000369499	0.0416247	HYPO
chr13:52702773-52703387*Island	13	chr13:52702773-52703387	Island	NEK5	0.000548654	0.0416247	HYPO
chr7:157346613-157347069*S_Shore	7	chr7:157346613-157347069	S_Shore	PTPRN2	0.000707187	0.042811	HYPO				HYPER
chr7:158816092-158816409*S_Shore	7	chr7:158816092-158816409	S_Shore	LOC154822	0.00355352	0.0429443	HYPO	HYPER			HYPER
chr11:69625108-69625473*Island	11	chr11:69625108-69625473	Island	FGF3	0.00361002	0.0430828	HYPO
chr2:1544272-1544489*N_Shore	2	chr2:1544272-1544489	N_Shore	TPO	0.00090633	0.0431704	HYPO				HYPO
chr7:117067403-117067666*S_Shore	7	chr7:117067403-117067666	S_Shore	ASZ1	0.000907848	0.0432063	HYPO	HYPO
chr6:32551851-32552331*Island	6	chr6:32551851-32552331	Island	HLA-DRB1	0.000364961	0.0433383	HYPER
chr11:68778569-68778851*S_Shelf	11	chr11:68778569-68778851	S_Shelf	MRGPRF	0.000368859	0.0434478	HYPER				HYPO
chr1:242687922-242688682*Island	1	chr1:242687922-242688682	Island	PLD5	0.000736314	0.0434478	HYPO
chr19:4723723-4723981*S_Shore	19	chr19:4723723-4723981	S_Shore	DPP9	0.00368447	0.0434478	HYPO
chr19:43918854-43919127*Island	19	chr19:43918854-43919127	Island	TEX101	0.000746534	0.0436696	HYPO
chr22:24059016-24059643*Island	22	chr22:24059016-24059643	Island	LOC91316	0.00188211	0.0438368	HYPO	HYPO
chr18:24126780-24131138*Island	18	chr18:24126780-24131138	Island	KCTD1	0.000203769	0.0442775	HYPO	HYPER			HYPO
chr2:241395248-241395802*Island	2	chr2:241395248-241395802	Island	MIR149;PP14571;GPC1	0.00128209	0.0442775	HYPO			HYPER	HYPO
chr3:184053565-184054263*N_Shore	3	chr3:184053565-184054263	N_Shore	FAM131A	0.00192449	0.0442775	HYPO			HYPER
chr11:3663052-3663802*S_Shelf	11	chr11:3663052-3663802	S_Shelf	ART1	0.00197426	0.0446556	HYPO	HYPO			HYPO
chr2:32502965-32503471*Island	2	chr2:32502965-32503471	Island	YIPF4	0.00133673	0.0447914	HYPO
chr19:14628406-14629689*N_Shore	19	chr19:14628406-14629689	N_Shore	DNAJB1	0.00399269	0.0447914	HYPO
chr7:158217851-158220709*S_Shore	7	chr7:158217851-158220709	S_Shore	PTPRN2	0.00103099	0.045018	HYPO
chr6:26273290-26273557*Island	6	chr6:26273290-26273557	Island	HIST1H2BI	0.00208684	0.045296	HYPO
chr17:1619204-1620062*Island	17	chr17:1619204-1620062	Island	C17orf91;WDR81	0.000436527	0.0461033	HYPO
chr17:7382266-7382710*S_Shore	17	chr17:7382266-7382710	S_Shore	ZBTB4	0.000556191	0.0465376	HYPO				HYPO
chr3:123166218-123168567*Island	3	chr3:123166218-123168567	Island	ADCY5	0.000651895	0.046894	HYPO
chr9:91792662-91793611*S_Shore	9	chr9:91792662-91793611	S_Shore	SHC3	0.00465679	0.0473617	HYPO				HYPO
chr8:21914275-21914525*S_Shore	8	chr8:21914275-21914525	S_Shore	EPB49	0.00117738	0.0474019	HYPO	HYPO		HYPER	HYPO	Common to Normal Ageing_HGPS_DS and CS
chr15:40544352-40545512*Island	15	chr15:40544352-40545512	Island	PAK6;C15orf56	0.000434875	0.0474858	HYPO
chr15:91427540-91427905*S_Shore	15	chr15:91427540-91427905	S_Shore	FES	0.00243797	0.0478217	HYPER				HYPO
chr19:3984962-3985722*N_Shore	19	chr19:3984962-3985722	N_Shore	EEF2;SNORD37	0.00247151	0.0478217	HYPO	HYPER
chr7:4764684-4765252*N_Shore	7	chr7:4764684-4765252	N_Shore	FOXK1	0.00126638	0.0479408	HYPER
chr12:15373986-15374514*Island	12	chr12:15373986-15374514	Island	RERG	0.00167752	0.0479408	HYPER			HYPER
chr12:47473177-47474120*N_Shore	12	chr12:47473177-47474120	N_Shore	AMIGO2	0.00175322	0.0484699	HYPO
chr1:150521349-150522368*Island	1	chr1:150521349-150522368	Island	ADAMTSL4	0.000764448	0.0489581	HYPO				HYPO
chr2:200320502-200329681*Island	2	chr2:200320502-200329681	Island	SATB2	0.000257702	0.0489662	HYPER				HYPER
chr5:14143017-14145350*Island	5	chr5:14143017-14145350	Island	TRIO	0.00108714	0.0490189	HYPO
chr11:60282783-60283045*Island	11	chr11:60282783-60283045	Island	MS4A13	0.00109609	0.0490819	HYPO
chr1:39956424-39958137*Island	1	chr1:39956424-39958137	Island	BMP8A	0.000618091	0.0493136	HYPO				HYPO
chr12:132689880-132690197*S_Shore	12	chr12:132689880-132690197	S_Shore	GALNT9	0.000823357	0.0493993	HYPO				HYPER
chr17:4850942-4853907*N_Shore	17	chr17:4850942-4853907	N_Shore	PFN1	0.00282754	0.0493993	HYPO	HYPER
chr19:36604359-36606906*Island	19	chr19:36604359-36606906	Island	POLR2I;TBCB	0.000484429	0.0494494	HYPER				HYPO
chr11:134231727-134231958*S_Shore	11	chr11:134231727-134231958	S_Shore	GLB1L2	0.00193091	0.0494494	HYPO
chr7:4757802-4758037*N_Shelf	7	chr7:4757802-4758037	N_Shelf	FOXK1	0.00118458	0.0499159	HYPO
