# Supplementary material for: Epigenomic signature of accelerated ageing in progeroid Cockayne syndrome
Source: Aging Cell. 2023 Sep 8;22(10):e13959. doi: 10.1111/acel.13959 (PMC10577576; doi:10.1111/acel.13959)
Supplement: Supplementary file 1 — Data S1: [file ACEL-22-e13959-s001.zip › acel13959-sup-0001-Supinfo/acel13959-sup-0001-Supinfo/Table S7_Revison_Crochemore et al.xlsx]

## Sheet: GO_DMRs
Table S7. List of GO terms significantly enriched in genes associated with methylated regions. In Sheet 1 (GO_DMRs) are reported significantly enriched terms of each GO category (Biological Process, Biological Function and Biological Component; Adjusted p-value<0.1) identified by their IDs, and ranked according to their normalised enrichment score (NES). The number (and name) of differentially me…
GO_ID		NES	Adjusted p-value	Number of genes in the gene set	Number of DM genes	DM gene names
Biological Process
GO:0048706	embryonic skeletal system development	1.56413	0.00511118	113	39	HOXC4/HOXA3/TBX15/BMP7/DSCAML1/ALX4/HOXD4/HOXA7/TFAP2A/OSR2/HOXD10/HOXB4/HOXA9/IFT140/GRHL2/HAND2/SIX2/HOXA6/HOXD3/HOXC9/TBX1/SHOX2/NKX3-2/NODAL/HOXB2/HOXA2/SMAD3/HOXA4/HOXA5/SATB2/HOXC11/DLG1/KIAA1217/COL2A1/FGFR2/HOXD9/HOXD1/SIX1/HOXB1
GO:0098742	cell-cell adhesion via plasma-membrane adhesion molecules	1.52137	0.00247431	163	84	PCDHGA4/CDH4/DSCAM/DSCAML1/SDK1/IGSF21/GATA5/PCDHA2/PCDHA6/CDH7/CELSR1/MAG/PTPRM/PTPRS/DSC3/OBSL1/PTPRT/CLDN6/NTNG2/EMB/CRB2/CLDN4/PLXNB2/ROBO2/PCDHGA2/ESAM/ITGB1/IGSF11/DCHS2/CLDN10/FAT3/CNTN2/PALLD/CDH20/CDH5/CX3CL1/FAT4/VSTM2L/CDH22/ROBO1/CDH1/PCDHB13/CLDN11/AMIGO2/CDH3/LRRC4B/PCDH8/PCDHB5/CDH16/PCDHB14/PCDHA7/CLDN9/GPC6/CELSR3/ITGAM/KLF4/CADM1/FAT1/DSG2/CD6/SLITRK1/RET/FAT2/IL1RAP/PTPRF/UMOD/…
GO:0060078	regulation of postsynaptic membrane potential	1.51146	0.00789977	100	56	PRKCZ/GABRD/CHRNA3/SHANK1/GABRB1/MAPK8IP2/GRID1/KCND2/GSK3B/GRIK2/GRM1/CDK5/ABAT/BAIAP2/CHRNA2/P2RX2/IGSF11/DVL1/GRIN2D/GABBR1/GRIN1/NTSR1/CHRNB2/CHRNA4/SLC8A2/SEZ6/NETO1/WNT7A/CHRNE/P2RX4/PTK2B/ADORA1/AKT1/PPP3CA/ADRB1/LRRK2/S1PR2/HCRT/GLRB/NLGN2/GABRA4/OPRM1/RELN/GRIN2A/GRIK5/TMEM108/DLG4/MEF2C/STX1A/GRIK1/CUX2/CHRM1/CBLN1/NPAS4/RIMS1/DRD4
GO:0031644	regulation of nervous system process	1.46523	0.0133977	101	54	PRKCZ/DLGAP2/SHANK1/AVP/OPRD1/MAG/GRM1/GPR35/SOX10/ABAT/BAIAP2/IGSF11/DVL1/GRIN2D/SLC9A1/GRIN1/NTSR1/NPTX1/DLGAP1/SLC8A2/ZNF488/OPRL1/NETO1/TYMP/SHISA7/WNT7A/ITGAX/AVPR1A/TNR/BEGAIN/PTK2B/ADORA1/GHSR/FABP5/DLGAP4/PARD3/LRRK2/FGF12/S1PR2/HCRT/NLGN2/CARTPT/OPRM1/RELN/TMEM108/DLG4/TNF/OPRK1/SHISA6/STX1A/CUX2/CBLN1/SRC/RIMS1
GO:1905039	carboxylic acid transmembrane transport	1.46489	0.0103788	109	57	SLC6A18/SLC6A19/SLC7A5/SLC43A2/ABCB1/GRM1/CPT1A/SLC7A1/EMB/SLC1A5/ABCD3/SLC25A10/SLC32A1/SLC22A2/ITGB1/SLC7A5P1/KCNJ10/SLC17A7/SLC25A2/ARL6IP1/SLC1A7/SLC25A38/NTSR1/SLC7A9/SLC25A22/SLC13A3/SLC7A4/SLC7A14/SLC25A1/SLC16A3/SLC7A2/SLC6A15/AKT2/SLC25A13/SFXN2/SLC27A1/SLC6A5/AKT1/SLC38A2/SLC25A11/SLC1A2/SLC25A21/SLC16A8/SLC23A1/CPT2/SLC38A10/CLN8/SLC13A5/SLC38A3/TNF/LRRC8C/SLC38A1/CPT1B/ABCC5/SLC5A8/SL…
GO:0006836	neurotransmitter transport	1.4646	0.00577205	160	86	PTPRN2/SLC6A18/CHRNA3/CPLX1/SYT7/SLC29A4/CPLX2/GSK3B/SYT9/PIP5K1C/BAIAP3/CDK5/RIMS3/NOS1/CADPS/DNAJC5/SLC4A8/NRXN2/BRSK1/SLC32A1/SLC22A2/ITGB1/DVL1/KCNJ10/SLC17A7/SLC6A17/SLC6A2/SLC6A16/SYT5/SLC1A7/UNC13A/FBXL20/GIT1/TOR1A/WNT7A/SNAP47/SYNGR3/SCRIB/SLC6A15/MCTP1/STX2/SLC6A5/SYN2/SLC38A2/SLC1A2/FLOT1/HTR1B/OTOF/LRRK2/HCRT/HRH3/ADRA1A/TH/RAB5A/ICA1/GRIK5/SNPH/CLN8/KCNMB4/SLC29A2/SV2B/MEF2C/CTBP2/SL…
GO:2000027	regulation of animal organ morphogenesis	1.46355	0.0103788	110	74	BMP7/AJAP1/PAX9/GATA5/SIX2/CELSR1/TBX1/ROR2/FZD3/ANKRD6/SMURF1/FZD6/ROBO2/SFRP1/WNT10A/DVL1/SP6/HOXC11/GATA3/SOX8/VANGL2/ROBO1/WNT7A/FZD1/FZD2/MESP1/SIX1/SPRY1/GREM1/SPEF1/RAC1/SMO/GPC6/CELSR3/WNT2/LHX1/STOX1/TACSTD2/SOX9/CTHRC1/PDGFA/LGR4/PLEKHA4/ARHGEF19/PAX8/TNF/NKD1/FZD7/GRHL3/MSX1/SFRP2/VEGFA/DKK1/WNT4/NPHP3/WNT5A/BMP4/PHB2/NTN4/ABL1/DVL3/WT1/WNT3A/PAX2/PRICKLE1/ZNRF3/DVL2/CITED2/CTNNB1/RUNX…
GO:0090276	regulation of peptide hormone secretion	1.44132	0.011605	126	50	RPH3AL/HLA-DRB1/SYT7/LRP5/ISL1/ALOX5/ANO1/ARNTL/TFAP2B/SYT9/INHBB/BAIAP3/CPT1A/KISS1/TRH/ABAT/GIPR/PSMD9/ADCYAP1/SFRP1/ADCY5/EPHA5/GABBR1/BMP8A/GPR68/SSTR5/FFAR1/PPARD/TRPM4/KCNA5/AACS/TCIRG1/LRP5L/RASL10B/BRSK2/GHSR/PPP3CA/ABCC8/VSNL1/BAD/GCK/TNFSF11/CHGA/KCNB1/NLGN2/GRP/CARTPT/FOXA2/PAX8/ICA1
GO:0098656	anion transmembrane transport	1.44061	0.00577205	162	68	SLC12A7/SLC9A3/GABRD/SLC7A5/GABRB1/SLC43A2/ANO1/ABCB1/SLC26A10/ANO2/GRM1/SLC7A1/EMB/PRNP/SLC12A4/SLC26A11/SLC1A5/SLC4A8/SLC25A10/SLC26A4/SLC22A2/ITGB1/KCNJ10/SLC17A7/SLC26A1/SLC25A2/SLC9A1/ARL6IP1/SLC37A1/SLC1A7/SLC25A38/NTSR1/SLC12A5/SLC25A22/SLC4A11/SLC13A3/SLC25A1/SLC16A3/SLC7A2/SLC26A8/VDAC2/CLCN7/SLC25A13/SFXN2/SLC27A1/SLC6A5/SLC24A3/BEST1/SLC35B3/CLCN6/SLC25A11/SLC1A2/SLC25A21/SLC12A9/GLRB/…
GO:0051606	detection of stimulus	1.43532	0.0121623	134	72	KCNQ1/PDE6B/GRM6/HLA-DRB1/GNAT1/NTRK1/FOXF1/ANO1/GRIK2/TAS1R3/P2RX2/SCARB1/PRDM12/NTSR1/TMC2/TULP1/PKDREJ/CD1D/GRK7/OR10H1/OR2B11/TCAP/TLR2/ADORA1/TRPC3/OR4D1/CXCL12/PLCB2/RP1/SMO/OTOP1/BEST1/OR1M1/GCK/LPO/CADM1/TAS1R1/NOD1/CALM1/OR10H2/SERPINE2/CXCR4/FOXA2/OR2L13/JUP/DMBT1/TACR1/KCNMB4/PDZD7/KCNK4/TNF/NPFFR2/NMT2/CNGB1/HLA-B/GPR88/DRGX/OR2C3/CALM3/CCDC66/NKX6-1/RTP1/PGLYRP2/CDS1/PAK1/DACH1/CYB5R…
GO:0001764	neuron migration	1.42143	0.0159782	127	72	PAX6/VAX1/NAV1/CAMK2B/EVX1/NTN1/DCC/PHACTR1/CELSR1/GATA2/CDK5/NRG3/NTNG2/FZD3/PLXNB2/ACAP3/FEZF1/CNTN2/TUBGCP2/SATB2/TNN/GATA3/CX3CL1/CTNNA2/FGFR1/NR2F2/NDN/ALKBH1/SOX1/SCRT2/PEX7/SOX14/DCDC2/TOP2B/FEZF2/CXCL12/RAC1/GFRA3/ITGA3/DAB2IP/PAFAH1B1/ATOH1/LHX1/SCRT1/ELP3/TLX3/CXCR4/RELN/CDK5R2/KIAA0319/MEF2C/PEX5/DRD1/DRGX/NDEL1/SEMA6A/ARHGEF2/FBXO31/NKX6-1/LRP12/CRK/PCM1/CCK/VEGFA/TBX20/BBS4/MAP1B/CDK…
GO:0030072	peptide hormone secretion	1.41998	0.0103788	156	56	PTPRN2/RPH3AL/HLA-DRB1/CPLX1/SYT7/LRP5/ISL1/ALOX5/ANO1/ARNTL/TFAP2B/SYT9/INHBB/BAIAP3/CPT1A/KISS1/EDN3/TRH/ABAT/GIPR/PSMD9/ADCYAP1/SFRP1/ADCY5/MAFA/EPHA5/GABBR1/BMP8A/GPR68/SSTR5/RAB1A/FFAR1/PPARD/TRPM4/KCNA5/AACS/TCIRG1/LRP5L/RASL10B/BRSK2/GHSR/PPP3CA/ABCC8/VSNL1/BAD/GCK/TNFSF11/CHGA/KCNB1/TRPV4/NLGN2/GRP/CARTPT/FOXA2/PAX8/ICA1
GO:0090087	regulation of peptide transport	1.41616	0.0159782	130	51	RPH3AL/HLA-DRB1/SYT7/LRP5/ISL1/ALOX5/ANO1/ARNTL/TFAP2B/SYT9/INHBB/BAIAP3/CPT1A/KISS1/TRH/ABAT/GIPR/PSMD9/ADCYAP1/SFRP1/ADCY5/EPHA5/GABBR1/BMP8A/GPR68/SSTR5/FFAR1/PPARD/TRPM4/KCNA5/AACS/TCIRG1/LRP5L/RASL10B/ADORA1/BRSK2/GHSR/PPP3CA/ABCC8/VSNL1/BAD/GCK/TNFSF11/CHGA/KCNB1/NLGN2/GRP/CARTPT/FOXA2/PAX8/ICA1
GO:0009913	epidermal cell differentiation	1.40349	0.0394885	115	66	KCNQ1/PITX2/PAX6/ST14/BCL11B/HOXA7/MAFF/MYO7A/GRHL2/PRKCH/FLNB/GATA6/IRF6/KRT72/EVPL/NUMA1/SFRP4/KRT8/PALLD/JAG2/PPHLN1/POU4F3/CYP27B1/CDH3/SCRIB/OVOL1/NOTCH1/KRT83/PAFAH1B1/ATOH1/SULT2B1/KLF4/PPL/KEAP1/DLL1/ESRP1/USH1C/VDR/TCHH/DSP/PDZD7/SLC9A3R1/KRT81/MAP2K1/TMEM79/KRT85/SAV1/HDAC1/PTCH1/WNT5A/BMP4/STK4/HEY2/POU3F1/TMEM132E/HES5/FA2H/ASAH1/WNT16/SFN/CTNNB1/NME2/YAP1/MSX2/KRT86/GRHL1
GO:0048562	embryonic organ morphogenesis	1.39613	0.00577205	254	138	ZIC1/KCNQ1/HOXC4/HOXA3/TBX15/PAX6/BMP7/DSCAML1/ALX4/FOXF1/HOXD4/HOXA7/TFAP2A/OSR2/HOXD10/HOXB4/HOXA9/KDM2B/MYO7A/NTN1/IFT140/GRHL2/HAND2/SIX2/GATA2/HOXA6/HOXD3/FOXF2/GJB6/HMX2/DLX5/HOXC9/TBX1/SHOX2/NKX3-2/NODAL/NEUROG1/CRB2/HOXB2/ROR2/FZD3/HOXA2/FZD6/SMAD3/HLX/HOXA4/TCF21/MYO15A/DVL1/GATA4/HOXA5/SATB2/EPHB2/HOXC11/GATA3/DLG1/VANGL2/SOX18/POU4F3/NKX2-5/COL2A1/MYO3A/FGFR2/FZD2/MFAP2/HOXD9/SCRIB/NOT…
GO:0008361	regulation of cell size	1.38724	0.0298562	134	72	SLC12A7/CDH4/DSCAM/RPTOR/NTN1/DCC/GSK3B/MAG/PTPRS/CDK5/SEMA4G/SLC12A4/SLIT1/CLNS1A/WNT3/SLC12A5/SEMA6D/VAV2/RAP1GAP2/RTN4R/OLFM1/AQP11/TNR/FSTL4/MACF1/CXCL12/DPYSL2/RAC1/IQGAP3/CLCN6/PAFAH1B1/SLC12A9/TRPV4/TTL/SEMA3F/RET/LIMK1/KIAA0319/ABCB8/CLN8/NGF/SLC9A3R1/BMPR2/RUFY3/TMEM123/NDEL1/RAB11A/CRABP2/SEMA6A/SEMA4C/NKX6-1/AQP4/SLC26A5/VEGFA/RND2/EPHA7/WNT5A/MAP1B/MAPT/CDK5R1/ANAPC2/MT3/SHANK3/ABL1/S…
GO:0035725	sodium ion transmembrane transport	1.38647	0.0271167	114	44	CACNA1H/KCNQ1/SLC6A18/SLC9A3/SLC6A19/HECW1/TRPM5/CACNA1I/FXYD6/TPCN2/WNK4/TESC/FXYD7/PCSK9/NOS1/SLC4A8/SLC41A1/SLC17A7/SLC6A17/SLC9A1/SLC6A2/SLC6A16/SCNN1G/DLG1/TRPM4/SLC8A2/SLC4A11/NETO1/FGF14/SCN4A/FGF11/SLC6A15/TPCN1/SLC5A10/SLC5A1/SLC6A5/SCNN1A/SLC24A3/NEDD4L/FGF12/SLMAP/FXYD3/SLC34A2/SLC23A1
GO:0015849	organic acid transport	1.37671	0.0101606	196	95	SLC6A18/SLC6A19/SLC29A4/SLC7A5/AVP/SLC43A2/RBP1/ABCB1/SLC26A10/GRM1/CPT1A/SLC7A1/EMB/TRH/ABAT/SLC1A5/ABCD3/SLC25A10/SLC32A1/SLC26A4/SLC22A2/ITGB1/CRABP1/SLC7A5P1/KCNJ10/SLC17A7/SLC26A1/SLC25A2/SLC6A17/ARL6IP1/GABBR1/SLC1A7/SLC25A38/NTSR1/SLC7A9/PPARD/SLC25A22/OCA2/SLC13A3/SLC7A4/SLC7A14/SLC25A1/SLC16A3/SLC7A2/SLC26A8/ABCG2/P2RX4/SLC6A15/SERINC5/AVPR1A/AKT2/SLC25A13/ADORA1/SFXN2/SLC27A1/SLC6A5/AKT…
GO:0007601	visual perception	1.37193	0.0439184	125	48	PDE6B/GRM6/COL18A1/PAX6/GNAT1/VSX2/MYO7A/SFRP5/WDR36/PITPNA/CABP2/CRB2/RPGRIP1/PRCD/GJC1/KCNJ10/GJA3/NXNL2/ZIC2/CHRNB2/TULP1/POU4F3/COL2A1/MYO3A/TULP2/GRK7/RGS9/CDH3/DRAM2/NRL/SOX14/FSCN2/NR2E1/DHRS3/RP1/BEST1/HSF4/NOB1/TGFBI/CRYGD/RAX/CRYAA/GLRB/TACSTD2/RP1L1/CYP4V2/BBS2/TH
GO:0001505	regulation of neurotransmitter levels	1.3686	0.0137051	162	80	PTPRN2/CHRNA3/CPLX1/SYT7/SLC29A4/CPLX2/GSK3B/SYT9/PIP5K1C/BAIAP3/CDK5/RIMS3/PAH/NOS1/CADPS/ABAT/DNAJC5/SLC4A8/NRXN2/BRSK1/SLC32A1/SLC22A2/ITGB1/DVL1/KCNJ10/SLC6A2/SYT5/SLC1A7/UNC13A/FBXL20/GIT1/TOR1A/ACHE/WNT7A/SNAP47/SYNGR3/SCRIB/MCTP1/STX2/SLC6A5/SYN2/SLC1A2/FLOT1/HTR1B/OTOF/LRRK2/HCRT/HRH3/ADRA1A/MOXD1/TH/RAB5A/GRIK5/SNPH/CLN8/KCNMB4/SLC29A2/MEF2C/CTBP2/STX1A/DRD1/LIN7C/SLC38A1/GRM4/CALM3/RIMS…
GO:0007600	sensory perception	1.36795	0.00341071	337	153	KCNQ1/PDE6B/GRM6/COL18A1/PAX6/TRPM5/GNAT1/NTRK1/COL11A2/SHANK1/MYH14/TFAP2A/LOXHD1/AXIN1/ANO1/VSX2/MYO7A/KCND2/SFRP5/WDR36/OPRD1/PITPNA/GRIK2/PAX3/TAS1R3/GJB6/GRM1/COCH/TBX1/TECTA/CDK5/CABP2/CRB2/RPGRIP1/NTSR2/PRCD/SLC26A4/GJC1/P2RX2/MYO15A/PRDM12/KCNJ10/GRIN2D/SLC9A1/GJA3/NXNL2/ADCY3/NTSR1/ZIC2/TUB/CHRNB2/CHRNA4/TMC2/TULP1/POU4F3/OPRL1/ESPNL/COL2A1/MYO3A/TULP2/MARVELD2/GRK7/FZD2/RGS9/OR10H1/SPTB…
GO:0006814	sodium ion transport	1.36492	0.025292	156	112	CACNA1H/KCNQ1/SLC6A18/SLC9A3/SLC6A19/HECW1/TRPM5/CACNA1I/FXYD6/TPCN2/WNK4/TESC/FXYD7/PCSK9/NOS1/SLC4A8/SLC41A1/SLC17A7/SLC6A17/SLC9A1/SLC6A2/SLC6A16/SCNN1G/DLG1/TRPM4/SLC8A2/SLC4A11/NETO1/SLC13A3/NKX2-5/CNTN1/SPTBN4/FGF14/SCN4A/FGF11/P2RX4/SLC6A15/TPCN1/SLC5A10/SLC5A1/SLC6A5/AKT1/SCNN1A/SLC24A3/SLC38A2/NEDD4L/FGF12/SLMAP/FXYD3/SLC34A2/SLC23A1/SERPINE2/SIK1/HCN2/NETO2/SLC38A10/SLC5A5/MIR192/SLC13A…
GO:0007612	learning	1.3643	0.0410801	114	52	JPH3/EN1/NEUROD2/SHANK1/B4GALT2/MAPK8IP2/LRRN4/FOXB1/CDK5/AAAS/SHANK2/NRXN2/BRSK1/RGS14/ITGB1/CNTN2/GRIN1/EPHB2/ADCY3/NTSR1/GIT1/JPH4/SLC12A5/CHRNB2/SLC8A2/OPRL1/NETO1/YTHDF1/TANC1/TNR/TLR2/NRXN3/SORCS3/ABCC8/MEIS2/C1QL1/TH/PAK6/RELN/GRIN2A/NDRG4/DLG4/CIC/TACR1/CLN8/OPRK1/DDHD2/CTNS/CSMD1/GPR88/DRD1/CHST10
GO:0099177	regulation of trans-synaptic signaling	1.36061	0.00511118	322	156	PRKCZ/DLGAP2/PRKAR1B/JPH3/GRM6/CHRNA3/CPLX1/NEUROD2/SYT7/NTRK1/SHANK1/CPLX2/PRRT1/CACNA1A/CAMK2B/MAPK8IP2/GRID1/DCC/GSK3B/GRIK2/BAIAP3/SYNGR1/GRM1/CRTC1/ABR/CDK5/RIMS3/NRG3/NTNG2/KISS1/PRNP/ROR2/SHANK2/SORCS2/SLC4A8/BAIAP2/BRSK1/RGS14/ITGB1/AKAP5/IGSF11/DVL1/KCNJ10/GRIN2D/CNTN2/GABBR1/GRIN1/EPHB2/UNC13A/FBXL20/NPTX1/CX3CL1/GIT1/JPH4/DLGAP1/CHRNB2/SLC8A2/NETO1/ACHE/CDH1/SHISA7/YTHDF1/RASGRF2/LZTS1…
GO:0045165	cell fate commitment	1.35747	0.0108416	224	130	TBX15/PAX6/DSCAML1/MYT1L/BCL11B/TRIM15/ISL1/HOXD10/ONECUT1/GATA5/PITX1/TBX5/KDR/SIX2/TBX4/ZFPM1/APC2/HOXC10/GATA2/GATA6/TBX1/NODAL/NEUROG1/TEAD3/ROR2/SPDEF/HOXA2/EHMT2/ITGB1/SFRP1/WNT10A/PDPN/TOX/EOMES/LHX3/LMO4/GATA4/GDF7/WNT8B/WNT3/TBX21/SATB2/JAG2/LOXL3/GATA3/SOX8/SOX18/APC/SPN/NKX2-5/WNT7A/FGFR2/NR2F2/MCL1/IL12B/NOTCH1/ISL2/MESP1/SOX1/SIX1/NR2E1/FEZF2/FOXA1/MNX1/SMO/ATOH1/WNT2/KLF4/DLX2/TAL1/…
GO:0050804	modulation of chemical synaptic transmission	1.35636	0.00607438	321	155	PRKCZ/DLGAP2/PRKAR1B/JPH3/GRM6/CHRNA3/CPLX1/NEUROD2/SYT7/NTRK1/SHANK1/CPLX2/PRRT1/CACNA1A/CAMK2B/MAPK8IP2/GRID1/DCC/GSK3B/GRIK2/BAIAP3/SYNGR1/GRM1/CRTC1/ABR/CDK5/RIMS3/NRG3/NTNG2/KISS1/PRNP/ROR2/SHANK2/SORCS2/SLC4A8/BAIAP2/BRSK1/RGS14/ITGB1/AKAP5/IGSF11/DVL1/KCNJ10/GRIN2D/CNTN2/GABBR1/GRIN1/EPHB2/UNC13A/FBXL20/NPTX1/CX3CL1/GIT1/JPH4/DLGAP1/CHRNB2/SLC8A2/NETO1/ACHE/CDH1/SHISA7/YTHDF1/RASGRF2/LZTS1…
GO:0050954	sensory perception of mechanical stimulus	1.35313	0.0432522	123	53	KCNQ1/NTRK1/COL11A2/MYH14/TFAP2A/LOXHD1/AXIN1/MYO7A/PAX3/GJB6/COCH/TBX1/TECTA/CABP2/SLC26A4/P2RX2/MYO15A/TUB/CHRNB2/TMC2/POU4F3/ESPNL/COL2A1/MYO3A/MARVELD2/SPTBN4/P2RX4/SIX1/DCDC2/SERPINB6/CXCL12/EPS8L2/OTOF/MYO7B/TH/SERPINE2/CXCR4/CEACAM16/FZD4/SRRM4/USH1C/GRM7/EML2/PDZD7/SLC9A3R1/KCNK4/TNF/HOMER2/COL4A3/CNTN5/LRIG1/PKHD1L1/DRGX
GO:0071805	potassium ion transmembrane transport	1.34495	0.0343586	154	63	SLC12A7/KCNQ1/SLC9A3/TRPM5/DPP6/KCNQ2/KCNA3/KCND2/KCNH6/WNK4/KCNN3/KCNT1/KCNK9/KCNH2/PRNP/SLC12A4/EDN3/KCNJ12/ITGB1/KCNC2/GALR2/KCNJ10/KCNE4/KCNJ14/SLC9A1/KCNJ3/CD63/KCNJ4/DLG1/SLC12A5/NETO1/KCNA5/DPP10/KCNA4/KCNA7/KCNK17/CAB39/KCNH8/KCNK16/SLC24A3/ABCC8/KCNN2/KCNV1/KCNIP1/NEDD4L/KCNB2/KCNIP4/KCNK3/KCNB1/SLC12A9/KCNQ5/KCNC4/HCN2/NETO2/KCNH1/ABCB8/KCNF1/KCNMB4/KCNAB2/KCNG4/KCNK4/KCND3/OPRK1
GO:0050953	sensory perception of light stimulus	1.3448	0.0557074	127	48	PDE6B/GRM6/COL18A1/PAX6/GNAT1/VSX2/MYO7A/SFRP5/WDR36/PITPNA/CABP2/CRB2/RPGRIP1/PRCD/GJC1/KCNJ10/GJA3/NXNL2/ZIC2/CHRNB2/TULP1/POU4F3/COL2A1/MYO3A/TULP2/GRK7/RGS9/CDH3/DRAM2/NRL/SOX14/FSCN2/NR2E1/DHRS3/RP1/BEST1/HSF4/NOB1/TGFBI/CRYGD/RAX/CRYAA/GLRB/TACSTD2/RP1L1/CYP4V2/BBS2/TH
GO:0035148	tube formation	1.33665	0.0621975	137	84	BMP7/ST14/TSC2/KDM2B/GRHL2/CELSR1/DLC1/TRIM71/SPINT2/NODAL/IRX3/FZD3/PLXNB2/FZD6/EDAR/LHX2/SFRP1/LMO4/DVL1/GDF7/RGMA/PFN1/GATA3/SOX8/VANGL2/MIR210/FGFR2/IRX2/FZD1/FZD2/COBL/SCRIB/NOTCH1/TCAP/SALL4/SIX1/GREM1/BCL2L11/SHROOM3/DAB2IP/PODXL/ITGB1BP1/SOX9/HAND1/CTHRC1/RET/IFT122/PRKACA/PAX8/ATOH8/TGM2/IFT52/SKI/SEMA4C/GRHL3/SFRP2/VEGFA/WNT4/PTCH1/NPHP3/WNT5A/BBS4/BMP4/STK4/SETD2/HES5/MTHFD1L/IRX1/ABL1…
GO:0003002	regionalization	1.32438	0.0103788	298	169	HOXC4/PITX2/HOXA3/EN1/PAX6/DSCAML1/ALX4/LRP5/FOXF1/HOXD4/ISL1/HOXA7/HOXD10/AXIN1/HOXB4/GATA5/HOXA9/KDM2B/IFT140/RNF220/SIX2/CYP26C1/HOXC10/LMX1B/FOXB1/HOXA6/HOXD3/HOXC9/TBX1/C3/ZBTB16/NODAL/NEUROG1/IRX3/CRB2/HOXB2/ROR2/TDRD10/EMX2/HOXA2/SMAD3/ROBO2/BMI1/LHX2/SFRP1/EOMES/HOXA4/LHX3/GATA4/HOXA5/FEZF1/WNT8B/WNT3/BHLHE41/HOXC11/RFX4/NKX2-5/HOXC13/ROBO1/AXIN2/BASP1/SNAI1/WNT7A/FGFR2/IRX2/NR2F2/HES3/CO…
GO:0048667	cell morphogenesis involved in neuron differentiation	1.31554	0.00511118	450	225	KNDC1/CDH4/PAX6/BMP7/HECW1/CHRNA3/VAX1/DSCAM/DSCAML1/SRCIN1/NTRK1/BCL11B/SHANK1/LLGL1/ISL1/UNC5A/CAMK2B/MAPK8IP2/EVX1/MYO7A/NTN1/APLP1/EPHA8/DCC/GSK3B/PHACTR1/TRIO/FOXB1/MAG/PTPRM/PTPRS/CRMP1/LHX9/OBSL1/DLX5/CDK5/SHOX2/NTNG2/SEMA4G/EMB/FZD3/EDN3/HOXA2/PLXNB2/PLXND1/BAIAP2/KIF13B/ROBO2/BRSK1/SLIT1/NKX2-8/ITGB1/LHX2/EFNA2/LHX3/SULT4A1/DVL1/GDF7/TBCD/FEZF1/CUX1/CNTN2/EPHA5/WNT3/EPHB2/TNN/PALLD/GATA3…
GO:0007389	pattern specification process	1.30428	0.00763522	373	191	ZIC1/HOXC4/PITX2/HOXA3/EN1/PAX6/BMP7/DSCAML1/ALX4/LRP5/FOXF1/HOXD4/ISL1/HOXA7/HOXD10/AXIN1/HOXB4/GATA5/HOXA9/KDM2B/TBX5/IFT140/RNF220/HAND2/SIX2/CYP26C1/UNCX/APC2/HOXC10/LMX1B/FOXB1/HOXA6/HOXD3/HOXC9/TBX1/C3/NKX3-2/ZBTB16/NODAL/NEUROG1/NRG3/IRX3/CRB2/HOXB2/ROR2/TDRD10/EMX2/HOXA2/SMAD3/ROBO2/BMI1/LHX2/SFRP1/EOMES/HOXA4/LHX3/GATA4/HOXA5/FEZF1/WNT8B/WNT3/SATB2/BHLHE41/HOXC11/VANGL2/SOX18/APC/MMP21/R…
GO:0042886	amide transport	1.30193	0.0331371	196	64	PTPRN2/RPH3AL/HLA-DRB1/CPLX1/SYT7/LRP5/ISL1/ALOX5/ANO1/ARNTL/SLC15A3/TFAP2B/SYT9/INHBB/BAIAP3/ABCB1/UPK3A/CPT1A/KISS1/EDN3/TRH/ABAT/GIPR/PSMD9/ADCYAP1/SFRP1/ADCY5/MAFA/EPHA5/GABBR1/BMP8A/GPR68/SSTR5/RAB1A/FFAR1/PPARD/TRPM4/SLC13A3/KCNA5/AACS/TCIRG1/ABCG2/LRP5L/RASL10B/ADORA1/BRSK2/SLC27A1/GHSR/PPP3CA/ABCC8/VSNL1/BAD/GCK/TNFSF11/CHGA/KCNB1/PLEKHA8/TRPV4/NLGN2/GRP/CARTPT/FOXA2/PAX8/ICA1
GO:0006820	anion transport	1.29938	0.00922556	323	165	SLC12A7/KCNQ1/SLC9A3/GABRD/SLC7A5/AVP/GABRB1/SLC43A2/ANO1/WNK4/ABCB1/SLC26A10/ANO2/GRM1/SLC7A1/SLCO4A1/EMB/PRNP/CLDN4/SLC12A4/SLC26A11/TRH/ABAT/SLC1A5/ABCD3/SLC4A8/SLC25A10/SLC32A1/SLC26A4/SLC22A2/SFRP4/ITGB1/CLNS1A/SLC7A5P1/CD47/SLC16A14/KCNJ10/SLC17A7/SLC26A1/SLC25A2/SLC6A17/SLC9A1/ARL6IP1/GABBR1/SLC37A1/SLC1A7/SLC25A38/NTSR1/SLC12A5/SLC7A9/SLC25A22/SLC4A11/SLC2A8/SLC13A3/SLCO4C1/CLIC6/ANO8/SLC…
GO:0048588	developmental cell growth	1.29293	0.0567524	174	93	PRKCZ/CDH4/DSCAM/NRN1/SYT3/NTN1/DDR1/DCC/GSK3B/MAG/PTPRS/CDK5/SEMA4G/EDN3/SMURF1/SLIT1/ITGB1/LHX2/DVL1/GATA4/WNT3/TNN/UNC13A/SEMA6D/POU4F3/SPG11/HAMP/SMAD7/RTN4R/COBL/NDN/OLFM1/TNR/RNF157/FSTL4/SPAG6/MACF1/CXCL12/IMPACT/DPYSL2/PAFAH1B1/NEDD4L/SYT17/SLIT3/YY1/ADRA1A/SOX9/TTL/CXCR4/SEMA3F/PAK6/LIMK1/EMX1/TMEM108/KIAA0319/CPNE9/NGF/PI16/MIR195/BMPR2/RUFY3/NDEL1/RAB11A/CRABP2/SEMA6A/SEMA4C/NKX6-1/RIM…
GO:0010975	regulation of neuron projection development	1.28959	0.011605	341	162	KNDC1/CDH4/BMP7/HECW1/CHRNA3/DSCAM/SRCIN1/NTRK1/CFLAR/DGKG/CAMK2B/NTN1/NEU4/DCC/GSK3B/GAK/MAG/PTPRS/CRMP1/OBSL1/NR2F1/CRTC1/CDK5/SHOX2/GPC2/NTNG2/SEMA4G/ROR2/PLXNB2/PLXND1/BAIAP2/KIF13B/ROBO2/BRSK1/SLIT1/SFRP1/TOX/ACAP3/DVL1/RGMA/ARSB/CUX1/CNTN2/WNT3/RTN4RL1/RTN4RL2/EPHB2/ADCY6/LTK/GATA3/MIR210/CX3CL1/CHRNB2/SEMA6D/SEZ6/CTNNA2/EPHB3/ROBO1/CNTN1/EPHA3/LZTS1/WNT7A/FZD1/RTN4R/COBL/ITPKA/DDX56/TNR/NF…
GO:0043269	regulation of ion transport	1.28244	0.00692297	472	272	CACNA1H/KCNQ1/JPH3/GRM6/HECW1/CHRNA3/TRPM5/CACNA1I/FXYD6/SYT7/SHANK1/DPP6/AVP/SLC43A2/PRRT1/KCNQ2/KCNA3/CACNA1A/CAMK2B/SYT3/MAPK8IP2/TPCN2/EPB41/SLC31A2/KCND2/PDGFB/PDPK1/WNK4/OPRD1/CACNB3/SYT9/CACNA2D2/PDE4D/ABCB1/TESC/DHRS7C/KCNH2/GPR35/FXYD7/CDK5/PRNP/F2RL3/PDE4B/EDN3/PCSK9/TRH/NOS1/ABAT/KCNJ12/SFRP4/P2RX2/ITGB1/JPH2/KCNC2/CACNG1/GALR2/CACNG6/HOMER3/KCNJ10/KCNE4/CLDN10/KCNJ14/MMP9/SLC9A1/KCNJ3…
GO:0051146	striated muscle cell differentiation	1.28085	0.048719	189	72	CACNA1H/OBSCN/HDAC4/HOPX/ATP11A/ISL1/CD81/CFLAR/TRIM72/RYR1/TBX5/MYH6/RBM24/NOX4/GATA6/OBSL1/BIN3/TBX1/MIR200B/SHOX2/IRX3/EHD2/NOS1/ADAMTS5/P2RX2/ITGB1/CSRP1/GATA4/SLC9A1/BHLHE41/MYOM2/HAMP/NKX2-5/CSRP2/TNNT3/TANC1/AVPR1A/NOTCH1/TCAP/MESP1/SIX1/SORT1/GREM1/FHL2/BARX2/AKT1/PPP3CA/ASB2/MYH11/STAC3/SMO/BVES/MAML1/FLOT1/MEF2A/SMYD3/YY1/ADRA1A/DLL1/SIK1/MYH3/KRT19/PTGFRN/MYOD1/KCNH1/NPHS1/LDB3/MEF2C/P…
GO:0042391	regulation of membrane potential	1.26748	0.025292	308	144	CACNA1H/PRKCZ/KCNQ1/GABRD/CHRNA3/CACNA1I/SHANK1/MYH14/GABRB1/MAPK8IP2/TBX5/GRID1/KDR/KCND2/GSK3B/KCNH6/OPRD1/CACNB3/GRIK2/KCNK9/GRM1/KCNH2/GPR35/CRTC1/CDK5/RIMS3/NTSR2/ABAT/SLC4A8/BAIAP2/GJC1/CHRNA2/P2RX2/KCNC2/IGSF11/DVL1/KCNJ10/KCNE4/GRIN2D/TCL1A/SLC9A1/KCNJ3/GABBR1/GRIN1/DLG1/NTSR1/CHRNB2/CHRNA4/TRPM4/SLC8A2/SEZ6/SLC4A11/NETO1/SMAD7/KCNA5/WNT7A/CHRNE/SCN4A/P2RX4/KCNK17/AKT2/PTK2B/ADORA1/KCNH8/…
GO:0030855	epithelial cell differentiation	1.2612	0.0104319	439	232	KCNQ1/PITX2/COL18A1/PAX6/BMP7/ST14/AJAP1/NTRK1/BCL11B/FOXF1/HOXA7/MAFF/ONECUT1/GATA5/ARNTL/MYO7A/DACT2/GRHL2/KDR/PRKCH/GSK3B/SIX2/PDGFB/PDPK1/FOXB1/PDE4D/FLNB/UPK3A/CCDC88C/ESR1/GATA6/DLX5/SPINT2/FOXE3/TBX1/CPT1A/IRF6/NKX3-2/SH3BP1/NODAL/SPRED2/SPDEF/KRT72/NR5A2/CDKN1C/EVPL/SMAD3/ID3/SCUBE1/NUMA1/GDF2/SFRP4/PDPN/TCF21/TJP2/GATA4/GDF7/HOXA5/KRT8/MMP9/TUBB/PALLD/JAG2/MIR10A/GATA3/SOX8/CDH5/SOX18/PP…
GO:0043410	positive regulation of MAPK cascade	1.25931	0.0432522	315	174	PRKCZ/SHC2/HLA-DRB1/UNC5CL/NTRK1/CD81/FGFR4/AXIN1/CFLAR/MAPK8IP2/FLT4/ADAM8/KDR/EPHA8/HAND2/PDGFB/GADD45G/GDF6/NOX4/GRM1/ZC3H12A/TBX1/NODAL/ALOX15/KISS1/ROR2/TP73/ANKRD6/ADRA2C/EDN3/ADRB3/EDAR/ADCYAP1/PIK3R5/BIRC7/GADD45B/NECAB2/PYCARD/GATA4/MIR181D/PRDX2/TNFRSF19/MAP3K5/THPO/FGFR3/CX3CL1/PELI2/ARRB1/NENF/MAPK8IP3/ROBO1/TGFA/TLR9/FGFR1/MST1R/WNT7A/FGFR2/SPHK1/EIF2AK2/ALOX12B/NOTCH1/KL/FLT3/PTK2B/…
GO:0001817	regulation of cytokine production	1.25566	0.0140219	426	201	PRKCZ/HLA-DRB1/SLC7A5/TRIM15/ISL1/CD81/ALOX5/HLA-DPB1/CD14/FLT4/ADAM8/ACP5/LTF/IGF2BP3/ZFPM1/INHBB/PDE4D/PTPRS/PTGER4/SIGIRR/IRF8/FOXP1/MIR149/GATA6/ZC3H12A/AKAP8/MIR200B/FGR/DHX58/C3/NODAL/AIF1/PRNP/PDE4B/SMAD3/DEFB124/CD160/TLR5/GDF2/ADCYAP1/DDX1/CD47/PYCARD/GATA4/HOMER3/LAG3/CCDC88B/MIR181D/H19/RNF216/HLA-E/TBX21/EPHB2/NLRP6/MIR657/BRCA1/GATA3/RAB1A/FFAR1/FURIN/CX3CL1/GIT1/JPH4/OTUD7B/SIRT1/TR…
GO:0001819	positive regulation of cytokine production	1.2528	0.053782	267	124	PRKCZ/SLC7A5/TRIM15/ISL1/CD81/HLA-DPB1/CD14/FLT4/ADAM8/ZFPM1/PDE4D/PTGER4/IRF8/FOXP1/MIR149/GATA6/FGR/DHX58/C3/NODAL/AIF1/PDE4B/SMAD3/DEFB124/CD160/TLR5/GDF2/ADCYAP1/DDX1/PYCARD/GATA4/CCDC88B/H19/HLA-E/TBX21/EPHB2/MIR657/BRCA1/GATA3/RAB1A/FURIN/CX3CL1/SIRT1/PANX2/SPN/LTB/NLRP2/TLR9/SPHK1/EIF2AK2/SPON2/PELI1/IL12B/SCRIB/PANX3/TLR2/NFATC4/FRMD8/RUNX1/MIR675/HLA-G/IL27/RFTN1/CARD9/ABCC8/ARID5A/IL1RL…
GO:0050808	synapse organization	1.25277	0.0271167	310	163	EIF4G1/DOK7/DSCAM/SRCIN1/SDK1/NEUROD2/NTRK1/SHANK1/IGSF21/PRRT1/LRRN1/CAMK2B/CBLN2/NTN1/SPTBN2/CACNB3/APBB2/PTPRS/OBSL1/CDK5/C3/NTNG2/C1QC/PRNP/SHANK2/PLXNB2/ADD2/PLXND1/BAIAP2/NRXN2/ROBO2/SLIT1/P2RX2/THBS2/DVL1/CNTN2/EPHB2/TUBB/PFN1/PPFIA4/DLG1/UNC13A/NPTX1/CX3CL1/CHRNB2/SLC8A2/SEZ6/CTNNA2/BCAN/EPHB3/LMX1A/ACHE/CDH1/SHISA7/ELFN1/SYNPO/PCDHB13/WNT7A/AMIGO2/FZD1/IL10RA/TANC1/LRRC4B/PALM/ITPKA/TNR/…
GO:0010817	regulation of hormone levels	1.25273	0.0439184	324	130	PTPRN2/CACNA1H/KCNQ1/RPH3AL/HLA-DRB1/CPLX1/SYT7/LRP5/SLC7A5/ISL1/ALOX5/ANO1/RBP1/ARNTL/TPO/CYP26C1/TFAP2B/SYT9/INHBB/BAIAP3/CHST8/DHCR7/ESR1/CPT1A/LTBP4/HSD17B8/SLCO4A1/KISS1/NR5A1/SDR16C5/EDN3/TRH/ABAT/GIPR/ENPEP/PSMD9/ADCYAP1/SFRP1/CRABP1/LIPE/ADCY5/MAFA/EPHA5/GABBR1/BMP8A/GPR68/SSTR5/GATA3/SOX8/RAB1A/FFAR1/FURIN/PPARD/TRPM4/POMC/PNPLA2/KCNA5/CYP27B1/AACS/TCIRG1/RETN/LRP5L/RASL10B/CYP11A1/ADORA…
GO:0045596	negative regulation of cell differentiation	1.24875	0.0154412	469	227	HDAC4/HOPX/PAX6/BMP7/DTX1/VAX1/ZBTB46/LRP5/ISL1/HOXA7/AXIN1/HOXA9/TRIM72/ARNTL/NFATC1/NTN1/LTF/TBX5/GRHL2/HAND2/DCC/GSK3B/SIX2/PDGFB/ZFPM1/TRIO/GATA2/MAG/PTPRS/MIR149/PTBP1/ZC3H12A/FOXE3/TBX1/TCF23/MIR200B/CDK5/NKX3-2/ZBTB16/NODAL/SPRED2/PRAME/SEMA4G/IRX3/C1QC/SPDEF/TP73/HOXA2/SOX10/SMAD3/ID3/FOXO1/SLIT1/ITGB1/LHX2/SFRP1/HLX/DPF2/PTHLH/ASCL2/HOXA5/LAG3/MMP9/PRDX2/CNTN2/WNT3/TBX21/EPHB2/TNN/GPR68/…
GO:0001816	cytokine production	1.24685	0.0164394	434	203	PRKCZ/HLA-DRB1/SLC7A5/TRIM15/ISL1/CD81/ALOX5/HLA-DPB1/NFATC1/CD14/FLT4/ADAM8/ACP5/LTF/IGF2BP3/ZFPM1/INHBB/PDE4D/PTPRS/PTGER4/SIGIRR/IRF8/FOXP1/MIR149/GATA6/ZC3H12A/AKAP8/MIR200B/FGR/DHX58/C3/NODAL/AIF1/PRNP/PDE4B/SMAD3/DEFB124/CD160/TLR5/GDF2/ADCYAP1/DDX1/CD47/PYCARD/GATA4/HOMER3/LAG3/CCDC88B/MIR181D/H19/RNF216/HLA-E/TBX21/EPHB2/NLRP6/MIR657/BRCA1/GATA3/RAB1A/FFAR1/FURIN/CX3CL1/GIT1/JPH4/OTUD7B/S…
GO:0060537	muscle tissue development	1.2445	0.0526505	291	153	HOPX/BMP7/VAX1/ISL1/MYH14/MAFF/HOXD10/GATA5/CFLAR/ARNTL/RYR1/PITX1/TBX5/MYH6/MSC/RBM24/TNNI3/ZFPM1/TFAP2B/FLNB/NOX4/GJB6/GATA6/OBSL1/BIN3/TBX1/MIR200B/CDK5/SHOX2/IRX3/TP73/SMAD3/SVIL/GJC1/P2RX2/ITGB1/JPH2/HLX/CSRP1/EOMES/TCF21/GATA4/HLF/SLC9A1/VAMP5/SOX8/DLG1/MYL7/FOXN2/HAMP/SMAD7/NKX2-5/CSRP2/FGFR2/NR2F2/HOXD9/NOTCH1/TCAP/MESP1/ERBB3/MYL6B/SIX1/RUNX1/GREM1/FHL2/PPP3CA/ASB2/FGF3/MYH11/STAC3/SMO/B…
GO:0034765	regulation of ion transmembrane transport	1.24447	0.0328139	341	191	CACNA1H/KCNQ1/JPH3/HECW1/TRPM5/CACNA1I/FXYD6/SHANK1/DPP6/SLC43A2/PRRT1/KCNQ2/KCNA3/CACNA1A/MAPK8IP2/TPCN2/SLC31A2/KCND2/PDPK1/WNK4/CACNB3/CACNA2D2/PDE4D/ABCB1/TESC/DHRS7C/KCNH2/GPR35/FXYD7/CDK5/PRNP/F2RL3/PDE4B/EDN3/PCSK9/NOS1/KCNJ12/ITGB1/JPH2/KCNC2/CACNG1/GALR2/CACNG6/KCNJ10/KCNE4/KCNJ14/MMP9/SLC9A1/KCNJ3/ARL6IP1/EPHB2/CD63/KCNJ4/PM20D1/DLG1/MIR210/NTSR1/CX3CL1/JPH4/MIR208B/TMC2/OPRL1/NETO1/HAM…
GO:0044057	regulation of system process	1.24322	0.0258648	406	240	CACNA1H/PRKCZ/DLGAP2/KCNQ1/HDAC4/HOPX/CHRNA3/SHANK1/ISL1/AVP/GATA5/PDE9A/CAMK2B/TBX5/EPB41/MYH6/HAND2/PDGFB/TNNI3/KCNH6/WNK4/OPRD1/PTGER3/INHBB/MAG/PDE4D/DES/GRM1/ZC3H12A/KCNH2/GPR35/SHOX2/NEUROG1/AIF1/IRX3/KISS1/ATP2A3/PDE4B/ADRA2C/EDN3/NOS1/SOX10/ABAT/SMAD3/BAIAP2/FOXO1/GJC1/KCNJ12/ABCG5/IGSF11/DVL1/GATA4/KCNE4/ANXA6/GRIN2D/SLC9A1/KCNJ3/GRIN1/DLG1/NTSR1/NPTX1/DLGAP1/MIR208B/SMTNL2/TRPM4/SLC8A2/…
GO:0048729	tissue morphogenesis	1.22677	0.0244263	494	256	BMP7/ST14/AJAP1/TSC2/LRP5/FOXF1/TRIM15/ISL1/TFAP2A/AXIN1/HOXB4/GATA5/KDM2B/RIPK4/NTN1/TBX5/MYH6/GRHL2/KDR/DDR1/HAND2/SIX2/TBX4/TNNI3/ZFPM1/CELSR1/DLC1/VPS52/KIF26B/WNK4/TRIM71/FOXF2/FOXP1/ESR1/SPINT2/TBX1/SHOX2/SH3BP1/NODAL/IRX3/CRB2/HOXB2/ROR2/FZD3/ANKRD6/SMURF1/SOX10/PLXNB2/FZD6/POFUT2/SMAD3/PLXND1/TXNRD1/ROBO2/BRSK1/GDF2/ITGB1/LHX2/SFRP1/WNT10A/PDPN/EOMES/TCF21/ITGB4/LMO4/DVL1/GATA4/GDF7/RGMA/…
GO:0001501	skeletal system development	1.22333	0.0552171	413	128	HOXC4/PITX2/HOXA3/EN1/TBX15/BMP7/DSCAML1/ALX4/COL11A2/LRP5/HOXD4/HOXA7/TFAP2A/OSR2/HOXD10/HOXB4/HOXA9/RYR1/ACP5/PITX1/LTF/IFT140/PAX1/GRHL2/KDR/HAND2/SPNS2/SIX2/TBX4/UNCX/ZFPM1/HOXC10/GDF6/HOXA6/HOXD3/PTGER4/FOXP1/DLX5/HOXC9/TBX1/FGR/SHOX2/NKX3-2/ZBTB16/NODAL/NEUROG1/HOXB2/ROR2/CDKN1C/HOXA2/SMAD3/WFIKKN2/SCIN/GDF2/SFRP4/SFRP1/PTHLH/COL9A2/HOXA4/FGF6/HOXA5/ANXA6/MMP9/SATB2/BMP8A/GPR68/JAG2/HOXC11/…
GO:0007423	sensory organ development	1.22135	0.035026	431	218	ZIC1/KCNQ1/PITX2/PDE6B/GRM6/PAX6/BMP7/VAX1/DSCAM/SDK1/GNAT1/LRP5/BCL11B/TFAP2A/OSR2/KDM2B/MYO7A/NTN1/IFT140/GRHL2/KDR/DDR1/HAND2/SIX2/TFAP2B/GATA2/PTPRM/FOXF2/GJB6/OBSL1/HMX2/DLX5/FOXE3/TBX1/NKX3-2/NEUROG1/SPRED2/CRB2/ROR2/RPGRIP1/FZD3/CDKN1C/HOXA2/FZD6/SMAD3/LHX2/WNT10A/BIRC7/ASCL2/LHX3/MYO15A/DVL1/SLC17A7/USP45/EPHB2/JAG2/GATA3/SOX8/DLG1/TUB/TULP1/POU4F3/ATG4B/ACHE/HOXC13/COL2A1/MYO3A/PROM1/WNT…
GO:0007186	G protein-coupled receptor signaling pathway	1.21367	0.0442159	471	232	KCNQ1/GRM6/RPH3AL/VIPR2/GNAT1/ANO1/LTB4R2/DGKG/ADCY4/APLP1/SPNS2/GPRC5C/CELSR1/OPRD1/PTGER3/CGB7/BAIAP3/PDE4D/PTGER4/TAS1R3/ESR1/GRM1/GPR35/HTR1E/C3/KISS1/FZD3/NTSR2/F2RL3/PDE4B/ADRA2C/GNG7/SORCS2/FZD6/GIPR/GPR142/ADRB3/PTGIR/DGKD/RGS14/ADCYAP1/PIK3R5/NPBWR2/PTHLH/RGS11/NECAB2/GALR2/AKAP5/HOMER3/GNA12/IGF2R/KISS1R/INSL3/RGS17/ADCY5/CNTN2/GABBR1/CALCB/GPR68/ADCY6/NLRP6/PTGER1/ADCY3/SSTR5/FFAR1/NTS…
GO:0007610	behavior	1.21246	0.0432522	469	211	PRKCZ/PRKAR1B/ZIC1/KCNQ1/JPH3/GRM6/EIF4G1/EN1/CHRNA3/DSCAM/SDK1/NEUROD2/RPTOR/NTRK1/SHANK1/MYH14/TTBK1/AVP/HOXD10/PRRT1/B4GALT2/MAPK8IP2/VWA1/GRID1/LRRN4/HAND2/KCND2/SPTBN2/KLHL1/OPRD1/FOXB1/GRIK2/GRM1/TBX1/CRTC1/CPT1A/CDK5/AAAS/NEUROG1/PRNP/SHANK2/TRH/ABAT/EHMT2/NRXN2/BRSK1/P2RX2/ZFHX3/RGS14/ITGB1/GALR2/MYO15A/DVL1/KCNJ10/GRIN2D/ADCY5/CNTN2/GRIN1/EPHB2/ADCY3/FBXL20/NTSR1/DMRTA1/GIT1/JPH4/SLC12A5…
GO:0009611	response to wounding	1.21169	0.0439184	382	213	SMOC2/PAX6/SYT7/AJAP1/NTRK1/FOXF1/ISL1/ALOX5/CFLAR/EPPK1/DGKG/TRIM72/WFDC1/KDR/DDR1/PDGFB/GATA2/INHBB/MAG/PTPRS/EPB41L4B/MIR200B/FERMT3/CDK5/PROCR/ALOX15/AIF1/CLDN4/F2RL3/ADRA2C/TNFRSF12A/EVPL/ABAT/FZD6/SMAD3/SFTA3/ID3/GIPR/SCUBE1/DGKD/ITGB1/SCARB1/CSRP1/PDPN/ITGB4/GATA4/GNA12/RGMA/ANXA6/PRDX2/INSL3/PLAU/RTN4RL1/RTN4RL2/MAP3K5/EPHB2/NLRP6/HGFAC/CX3CL1/GIT1/TOR1A/FGFR1OP2/PPARD/LCK/APOA4/MAPK8IP3/…
GO:0031344	regulation of cell projection organization	1.20892	0.0446507	480	217	KNDC1/CDH4/BMP7/HECW1/CHRNA3/DSCAM/SRCIN1/NTRK1/CFLAR/DGKG/CAMK2B/NTN1/IFT140/NEU4/DCC/GSK3B/GAK/MAG/PTPRS/CRMP1/OBSL1/NR2F1/BIN3/CRTC1/CDK5/SHOX2/EVI5L/GPC2/NTNG2/SEMA4G/PRNP/ROR2/PLXNB2/PLXND1/BAIAP2/KIF13B/ROBO2/BRSK1/SLIT1/SFRP1/FSCN1/PDPN/TOX/ACAP3/DVL1/ARAP1/RGMA/ARSB/CUX1/CNTN2/WNT3/RTN4RL1/RTN4RL2/EPHB2/PFN1/ADCY6/LTK/GATA3/MIR210/APC/CX3CL1/CHRNB2/SEMA6D/SEZ6/CTNNA2/FXR2/EPHB3/ROBO1/CNTN…
GO:0051046	regulation of secretion	1.19532	0.0766792	419	155	CACNA1H/KCNQ1/RPH3AL/HLA-DRB1/CHRNA3/CPLX1/SRCIN1/CACNA1I/SYT7/LRP5/FOXF1/LLGL1/CPLX2/ISL1/ALOX5/AVP/ANO1/ARNTL/SYT3/ADAM8/TPCN2/GSK3B/TFAP2B/PDPK1/WNK4/PTGER3/GATA2/SYT9/INHBB/BAIAP3/RHBDF1/CPT1A/FGR/CDK5/RIMS3/NEUROG1/KISS1/ADRA2C/EDN3/TRH/CADPS/ABAT/POFUT2/SLC4A8/SCIN/GIPR/PRAM1/PSMD9/ADCYAP1/SFRP1/DVL1/ADCY5/EPHA5/GABBR1/BMP8A/GPR68/NLRP6/SYT5/SSTR5/FFAR1/FBXL20/NTSR1/GIT1/CHRNB2/CHRNA4/PPARD…
Molecular Function
GO:0005342	organic acid transmembrane transporter activity	1.41727	0.0205311	108	56	SLC6A18/SLC6A19/SLC29A4/SLC7A5/SLC43A2/ABCB1/SLC26A10/SLC7A1/SLC1A5/SLC25A10/SLC32A1/SLC26A4/SLC22A2/SLC7A5P1/SLC16A14/SLC17A7/SLC26A1/SLC25A2/SLC1A7/SLC25A38/SLC7A9/SLC43A3/SLC25A22/OCA2/SLC13A3/SLC7A4/SLC7A14/SLC25A1/SLC16A3/SLC7A2/SLC26A8/ABCG2/SLC6A15/SERINC5/SLC25A13/SFXN2/SLC27A1/SLC6A5/SLC38A2/SLC25A11/SLC1A2/SLC25A21/SLC16A8/SLC23A1/SLC38A10/SLC13A5/SLC9A3R1/SLC38A3/CTNS/SLC38A1/SLC26A5/M…
GO:0005261	cation channel activity	1.36086	0.0103788	239	106	CACNA1H/SLC12A7/KCNQ1/CHRNA3/RASA3/TRPM5/CACNA1I/KCNQ2/KCNA3/ANO1/CACNA1A/RYR1/TPCN2/KCND2/KCNH6/CACNB3/CACNA2D2/GRIK2/KCNN3/KCNT1/KCNK9/KCNH2/CDK5/SLC12A4/OTOP3/CHRNA2/KCNJ12/P2RX2/KCNC2/CACNG1/CACNG6/KCNJ10/KCNE4/KCNJ14/ANXA6/GRIN2D/KCNJ3/PEX5L/GRIN1/KCNJ4/SCNN1G/RHBG/SLC12A5/CHRNB2/CHRNA4/TRPC7/TRPM4/TMC2/SLC4A11/ORAI1/PKDREJ/KCNA5/RHCG/CHRNE/TRPV3/CACNA2D3/KCNA4/SCN4A/TMEM63C/P2RX4/KCNA7/KCNK…
GO:0015291	secondary active transmembrane transporter activity	1.35544	0.0271167	150	58	SLC12A7/SLC6A18/SLC9A3/SLC6A19/SLC45A4/SLC7A5/SLC45A1/SLC35C1/SLC15A3/SLC26A10/SLCO4A1/SLC12A4/SLC26A11/SLC1A5/SLC4A8/SLC25A10/SLC32A1/SLC26A4/SLC41A1/TMCO3/SLC16A14/SLC17A7/SLC26A1/SLC6A17/SLC9A1/SLC6A2/SLC6A16/SLC37A1/SLC1A7/SLC12A5/SLC25A22/SLC8A2/SLC4A11/SLC13A3/SLCO4C1/SLC25A1/SLC16A3/SLC26A8/MFSD2B/CLCN7/SLCO3A1/SLC6A15/SLC25A16/SLC5A10/LETM1/SLC5A1/SLC6A5/SLC22A11/SLC24A3/SLC38A2/CLCN6/SLC…
GO:0022803	passive transmembrane transporter activity	1.34879	0.00577205	328	174	CACNA1H/SLC12A7/KCNQ1/GABRD/CHRNA3/RASA3/TRPM5/CACNA1I/GABRB1/KCNQ2/KCNA3/ANO1/CACNA1A/RYR1/TPCN2/GRID1/KCND2/KCNH6/CACNB3/CACNA2D2/GRIK2/KCNN3/KCNT1/KCNK9/GJB6/ANO2/KCNH2/CDK5/TMC5/CLDN4/SLC12A4/OTOP3/GJC1/CHRNA2/KCNJ12/P2RX2/KCNC2/CACNG1/CACNG6/KCNJ10/KCNE4/KCNJ14/ANXA6/GRIN2D/KCNJ3/PEX5L/GJA3/GRIN1/KCNJ4/SCNN1G/RHBG/SLC12A5/CHRNB2/CHRNA4/TRPC7/TRPM4/TMC2/PANX2/SLC4A11/GJB5/ORAI1/PKDREJ/KCNA5/R…
GO:0001228	DNA-binding transcription activator activity, RNA polymerase II-specific	1.2735	0.0137051	385	168	PRDM16/ZIC1/HOXC4/PAX6/NEUROD2/ALX4/PAX9/BCL11B/FOXF1/HOXD4/ISL1/HOXA7/TFAP2A/MAFF/OSR2/HOXD10/ONECUT1/ESRRG/NFATC1/PITX1/CASZ1/FOXK2/TBX5/GRHL2/HAND2/SIX2/TFAP2B/HOXC10/IRX6/GATA2/CREB3L1/HOXD3/FOXF2/ESR1/DLX5/ATF6B/IRF6/ZBTB16/IRX3/ZNF438/HOXB2/TP73/NR5A2/NHLH1/SOX10/SMAD3/NEUROD6/FOXO1/FOXD2/NKX2-8/LHX2/TCF21/LHX3/TFAP4/GATA4/MYCN/ZNF445/HOXA5/HLF/MAFA/ZNF208/ONECUT3/TBX21/SATB2/HOXC11/GATA3/S…
GO:0004930	G protein-coupled receptor activity	1.27281	0.0522982	228	123	GRM6/VIPR2/LTB4R2/GPRC5C/CELSR1/OPRD1/PTGER3/PTGER4/TAS1R3/GRM1/GPR35/HTR1E/FZD3/NTSR2/F2RL3/ADRA2C/SORCS2/FZD6/GIPR/GPR142/ADRB3/PTGIR/NPBWR2/GALR2/KISS1R/GABBR1/GPR68/NLRP6/PTGER1/SSTR5/FFAR1/NTSR1/TM2D1/PTH2R/OPRL1/OXGR1/HTR4/SPHK1/FZD1/FZD2/GPR135/OR10H1/OR2B11/AVPR1A/MRGPRG/PROKR1/ADORA1/QRFPR/SORCS3/OR4D1/GHSR/SMO/OR1M1/ADRA2B/MC5R/PRLHR/CELSR3/FZD10/TACR3/GPR153/HTR1B/ADRB1/S1PR2/UTS2R/HRH…
GO:0001216	DNA-binding transcription activator activity	1.27145	0.018693	389	172	PRDM16/ZIC1/HOXC4/PAX6/NEUROD2/ALX4/PAX9/BCL11B/FOXF1/HOXD4/ISL1/HOXA7/TFAP2A/MAFF/OSR2/HOXD10/ONECUT1/ESRRG/NFATC1/PITX1/CASZ1/FOXK2/TBX5/GRHL2/HAND2/SIX2/TFAP2B/HOXC10/IRX6/GATA2/CREB3L1/HOXD3/BNC1/FOXF2/ESR1/DLX5/ATF6B/IRF6/ZBTB16/IRX3/ZNF438/HOXB2/TP73/NR5A2/NHLH1/SOX10/SMAD3/NEUROD6/FOXO1/FOXD2/NKX2-8/LHX2/TCF21/LHX3/TFAP4/GATA4/MYCN/ZNF445/HOXA5/HLF/MAFA/ZNF208/ONECUT3/TBX21/SATB2/HOXC11/GA…
GO:0005198	structural molecule activity	1.20343	0.0557074	439	229	OBSCN/COL18A1/COL23A1/HLA-DRB1/COL11A2/LLGL1/EPPK1/POM121L12/MAPK8IP2/MUC6/VWA1/EPB41/SPTBN2/ANK1/TPM4/SNTG2/DES/MATR3/COL9A1/MRPL34/CLDN6/EPB41L4B/FBN3/TECTA/LTBP4/CLDN4/COL9A3/KRT72/LMNB1/SHANK2/EVPL/TNXB/ADD2/NUMA1/RPL31/RPS14/EDIL3/CSRP1/THBS2/COL9A2/NID1/EMILIN3/MUC4/CLDN10/KRT8/COL4A2/TUBB/RPL3/DLG1/HIP1/RPL18/CHADL/MYOM2/PANX2/CTNNA2/CSRP2/NUP62/MRPL33/COL2A1/IGFBP7/CLDN11/TUBA3C/SPON1/KRT…
Cellular Component
GO:0031225	anchored component of membrane	1.53036	0.00763522	105	50	OPCML/NRN1/IGSF21/TEX101/CD14/GFRA2/TECTA/GML/PRSS21/ALPP/GPC2/NTNG2/PRNP/DNAJC5/CD160/EFNA2/RGMA/ART1/CNTN2/RTN4RL1/RTN4RL2/ALPL/RHBG/CNTFR/GFRA4/BCAN/SPRN/ACHE/CNTN1/PLAUR/LY6G6C/ENPP6/RAB7A/SPACA4/NTM/RTN4R/NT5E/RTBDN/RAB26/EFNA3/MMP17/GFRA3/GPC6/NOD1/MDGA2/RAB5A/UMOD/DLG4/ALPI/ZFAND2B
GO:0030312	external encapsulating structure	1.35395	0.00341071	342	165	SMOC2/COL18A1/COL23A1/BMP7/MUC5B/COL20A1/MUC2/COL11A2/LRRN1/MUC6/NTN1/ITIH5/VWA1/APLP1/PDGFB/LINGO3/COL9A1/CTSF/COCH/FBN3/TECTA/IGFALS/LTBP4/GPC2/NTNG2/C1QC/MATN4/COL9A3/TNXB/EMID1/VIT/ADAMTS5/EDIL3/SFRP1/THBS2/COL9A2/NID1/ITGB4/RARRES2/EMILIN3/MUC4/ANXA6/MMP9/COL4A2/COLEC12/WNT3/RTN4RL1/RTN4RL2/TNN/LOXL3/DLG1/ALPL/LINGO1/PRTN3/MMP21/CHADL/APOA4/ADAMTS17/BCAN/ADAMTSL4/ACHE/COL2A1/ELFN1/MMP15/IGFB…
GO:0031012	extracellular matrix	1.35036	0.00511118	341	164	SMOC2/COL18A1/COL23A1/BMP7/MUC5B/COL20A1/MUC2/COL11A2/LRRN1/MUC6/NTN1/ITIH5/VWA1/APLP1/PDGFB/LINGO3/COL9A1/CTSF/COCH/FBN3/TECTA/IGFALS/LTBP4/GPC2/NTNG2/C1QC/MATN4/COL9A3/TNXB/EMID1/VIT/ADAMTS5/EDIL3/SFRP1/THBS2/COL9A2/NID1/ITGB4/RARRES2/EMILIN3/MUC4/ANXA6/MMP9/COL4A2/COLEC12/WNT3/RTN4RL1/RTN4RL2/TNN/LOXL3/DLG1/ALPL/LINGO1/PRTN3/MMP21/CHADL/APOA4/ADAMTS17/BCAN/ADAMTSL4/ACHE/COL2A1/ELFN1/MMP15/IGFB…
GO:0098984	neuron to neuron synapse	1.32151	0.0104319	268	146	PRKCZ/DLGAP2/PRKAR1B/CHRNA3/SRCIN1/SYT7/TSC2/SHANK1/RUSC1/PRRT1/LRFN1/MAPK8IP2/GRID1/KCND2/DCC/PDPK1/OPRD1/SYT9/PSD/GRIK2/PTPRS/GRM1/CRTC1/CDK5/PRNP/PDE4B/SHANK2/NOS1/ADD2/SORCS2/SLC4A8/BAIAP2/RPS14/RGS14/IGSF9B/AKAP5/IGSF11/DVL1/HOMER3/GRIN2D/GRIN1/DLG1/NTSR1/GIT1/DLGAP1/PRR12/SLC8A2/FXR2/NETO1/SHISA7/SYNPO/CPEB1/LZTS1/SAMD14/RGS9/SLC16A3/TANC1/LRRC4B/CPEB3/PALM/P2RX4/SCRIB/CAPZB/MAL2/PTK2B/ADOR…
GO:0014069	postsynaptic density	1.3206	0.0133977	247	137	PRKCZ/DLGAP2/CHRNA3/SRCIN1/TSC2/SHANK1/RUSC1/PRRT1/LRFN1/MAPK8IP2/GRID1/KCND2/DCC/PDPK1/OPRD1/PSD/GRIK2/PTPRS/GRM1/CRTC1/CDK5/PRNP/PDE4B/SHANK2/NOS1/ADD2/SORCS2/BAIAP2/RPS14/RGS14/IGSF9B/AKAP5/IGSF11/DVL1/HOMER3/GRIN2D/GRIN1/DLG1/GIT1/DLGAP1/PRR12/SLC8A2/FXR2/NETO1/SHISA7/SYNPO/CPEB1/LZTS1/SAMD14/RGS9/SLC16A3/TANC1/LRRC4B/CPEB3/PALM/P2RX4/SCRIB/CAPZB/PTK2B/ADORA1/IQSEC3/SORCS3/BNIP3/FABP5/SYN2/DN…
GO:0034703	cation channel complex	1.30369	0.0731004	159	111	CACNA1H/KCNQ1/CACNA1I/DPP6/KCNQ2/KCNA3/CACNA1A/RYR1/KCND2/CACNB3/CACNA2D2/GRIK2/PDE4D/KCNH2/PDE4B/KCNC2/CACNG1/CACNG6/KCNJ14/GRIN2D/KCNJ3/GRIN1/KCNJ4/SCNN1G/TRPC7/TRPM4/ORAI1/KCNA5/SHISA7/DPP10/CACNA2D3/KCNA4/SCN4A/KCNA7/PTK2B/TRPC3/SCNN1A/STAC3/ABCC8/KCNV1/KCNIP1/KCNB2/KCNIP4/KCNB1/CACNG3/CALM1/KCNQ5/PRKACA/KCNC4/GRIN2A/GRIK5/HCN2/KCNH1/DLG4/ABHD6/ABCB8/KCNF1/KCNMB4/KCNAB2/KCNG4/KCNK4/KCND3/SCN8…
GO:0016324	apical plasma membrane	1.28849	0.037862	226	76	PRKCZ/KCNQ1/SLC6A18/SLC9A3/SLC6A19/GNAT1/SLC29A4/AJAP1/SLC7A5/ANO1/MYO7A/SLC9A3R2/SPTBN2/FRMD1/PDE4D/ABCB1/UPK3A/GJB6/SLC7A1/KISS1/CRB2/CLDN4/FZD3/SHANK2/FZD6/ENPEP/SLC26A4/SLC22A2/P2RX2/ABCG5/KCNC2/PDPN/KCNE4/SLC9A1/SCNN1G/DLG1/VANGL2/SLC7A9/CNTFR/SLC4A11/KCNA5/RHCG/TLR9/PROM1/MARVELD2/SLC16A3/TCIRG1/PARD6B/ABCG2/ZMYND10/DRAM2/NOTCH1/UMODL1/KL/MAL2/ERBB3/SLC2A5/SLC5A1/TMEM114/CLDND1/SCNN1A/CLCA4…
GO:0098978	glutamatergic synapse	1.27005	0.0442159	250	116	PRKCZ/DLGAP2/PRKAR1B/CPLX1/CTBP1/FXYD6/SHANK1/CPLX2/KCNA3/CBLN2/GRID1/KCND2/GSK3B/SPTBN2/GRIK2/AP2M1/GRM1/CRTC1/ABR/CDK5/NRG3/NTNG2/SHANK2/CADPS/SLC4A8/BAIAP2/PURA/RGS14/ITGB1/DVL1/GRIN2D/SLC6A17/GABBR1/EPHB2/PFN1/DLG1/FBXL20/NPTX1/HIP1/DLGAP1/BCAN/NETO1/CDH1/SHISA7/WNT7A/RGS9/TANC1/RTN4R/LRRC4B/C1QBP/SCRIB/TNR/MAL2/PCDH8/PTK2B/SORCS3/GHSR/PPP3CA/RAC1/SYN2/DLGAP4/SLC1A2/DNAJB1/FLOT1/LRRK2/ACTN1/A…
GO:0098793	presynapse	1.26348	0.0186239	386	181	PTPRN2/CPLX1/SRCIN1/CTBP1/FXYD6/SYT7/SLC29A4/CPLX2/IGSF21/PRRT1/KCNA3/EXOC3/SPTBN2/GAK/OPRD1/SYT9/PIP5K1C/GRIK2/BAIAP3/AP2M1/PTPRS/SYNGR1/KCNK9/AMPH/CDK5/RIMS3/NTNG2/PRNP/STX7/FZD3/PDE4B/SHANK2/CADPS/DNAJC5/SLC4A8/BAIAP2/NRXN2/BRSK1/SLC32A1/SLC22A2/KCNC2/DVL1/KCNJ10/SLC17A7/SLC6A17/KCNJ3/SLC6A2/GABBR1/GRIN1/EPHB2/TNN/PPFIA4/SYT5/SLC1A7/UNC13A/FBXL20/NTSR1/GIT1/HIP1/TOR1A/NUFIP1/CHRNB2/SLC8A2/SYNP…
GO:0009986	cell surface	1.2514	0.0114871	494	273	KCNQ1/SLC9A3/COL23A1/HLA-DRB1/DSCAML1/AJAP1/NTRK1/SLC7A5/IGSF21/HLA-DPB1/LRFN1/TPO/CD14/ADAM8/LTF/KDR/DCC/PDGFB/ABCB1/PTPRT/KCNH2/GFRA2/PDCD1/PROCR/C3/ALPP/GPC2/PRNP/ROR2/FZD3/PCSK9/LAMP3/PLXNB2/MSLNL/CSF3R/FZD6/SCUBE1/TNFRSF18/ROBO2/ENPEP/SLC32A1/SFRP4/ITGB1/SCARB1/SFRP1/CD47/ITGB4/IGF2R/KISS1R/RGMA/ART1/LAG3/ARSB/NEU3/SLC9A1/CNTN2/KCNJ3/EPHA5/SLC6A2/PLAU/HLA-E/RTN4RL1/RTN4RL2/MAP3K5/GRIN1/EPHB2…
GO:0098797	plasma membrane protein complex	1.24006	0.0218855	407	228	CACNA1H/KCNQ1/CDH4/HLA-DOA/HLA-DRB1/HLA-DQB2/CHRNA3/CACNA1I/GNAT1/LRP5/SLC7A5/DPP6/HLA-DPB1/ZAP70/KCNQ2/KCNA3/CFLAR/CACNA1A/RYR1/ADAM8/KCND2/CDH7/APC2/CACNB3/CACNA2D2/GRIK2/PDE4D/HLA-DQB1/AP2M1/SNTG2/NOX4/GJB6/GRM1/KCNH2/SKAP1/CRB2/NCF1C/HLA-DRB5/PDE4B/GNG7/GJC1/CHRNA2/ITGB1/ABCG5/KCNC2/CACNG1/ITGB4/TNK2/CACNG6/GNA12/KCNJ14/GRIN2D/KCNJ3/HLA-E/GABBR1/GJA3/GRIN1/KCNJ4/SCNN1G/DLG1/CDH20/CDH5/APC/CHR…
GO:0098794	postsynapse	1.23627	0.0271167	464	239	PRKCZ/DLGAP2/GABRD/CHRNA3/CPLX1/SRCIN1/FXYD6/TSC2/SHANK1/CPLX2/IGSF21/RUSC1/GABRB1/PRRT1/KCNA3/LRFN1/MAPK8IP2/GRID1/KCND2/DCC/GSK3B/SPTBN2/APC2/PDPK1/OPRD1/PSD/GRIK2/AP2M1/PTPRS/GRM1/CRTC1/ABR/CDK5/C1QC/PRNP/PDE4B/SHANK2/NOS1/ADD2/SORCS2/FAIM2/BAIAP2/PURA/CHRNA2/RPS14/P2RX2/RGS14/ITGB1/KCNC2/IGSF9B/AKAP5/IGSF11/DVL1/HOMER3/GRIN2D/SLC6A17/CNTN2/GABBR1/GRIN1/EPHB2/KCNJ4/DLG1/MYL7/NTSR1/GIT1/HIP1/DL…
GO:0005911	cell-cell junction	1.23337	0.0442159	352	140	PRKCZ/OBSCN/AJAP1/IGSF21/FGFR4/ZAP70/EPPK1/TRIM29/GRHL2/CYTH1/SPTBN2/CDH7/WNK4/PIP5K1C/PTPRM/DES/GJB6/DSC3/OBSL1/PDLIM2/CLDN6/EPB41L4B/SKAP1/SH3BP1/CRB2/CLDN4/PKP3/EVPL/BAIAP2/ZYX/GJC1/ESAM/STARD10/ITGB1/FSCN1/TJP2/TNK2/IGSF11/CLDN10/TBCD/SLC9A1/GJA3/BAIAP2L2/SYMPK/VAMP5/DLG1/VANGL2/CDH20/CDH5/APC/PDLIM7/CCDC85C/PANX2/CTNNA2/GJB5/HAMP/SMAD7/NDRG1/CDH22/KCNA5/CDH1/CDC42EP1/SYNPO/PLEKHG5/CLDN11/MAR…

## Sheet: 544 Genes (GSEA & DMRs)
	Genes_List (544)_Fig.2 and S5 order						AgingAtlas	GenAge	Genes_List (544)_pvalue order		Genes_List (544)_Alphabetic order
	CACNG3								UNC5CL		ABAT
	CACNG8								TRIM15		ABCD3
	KCND2								TBX5		ABCG5
	KCNH1								SLC1A5		ABI1
	CACNA1H								KCNH2		ACTN1
	CACNA1I								KDR		ADAM8
	SCN4A								CLDN10		ADAMTS8
	SCN4B								KIF13B		ADAMTSL4
	CACNB3								ISL1		ADCY3
	CACNA1E								NRN1		ADCY5
	DPP6								EPB41		ADCYAP1
	KCNA4								CACNB3		ADORA1
	KCNG4								HOXC4		ADRA2B
	KCNIP4								PITPNA		ADRA2C
	KCNQ2								KRT72		ADRB3
	KCNA3							GenAge	JAG2		AIF1
	KCNC2								HOXA3		AIRE
	ORAI1								APLP1		AJAP1
	TRPC3								KCND2		ALPL
	KCNH2								FXYD7		ALPP
	KCNJ3								SLCO3A1		ALX4
	KCNE4								HLA-DOA		AMIGO2
	KCNJ12								DCDC2		ANK1
	KCNN2								SLC7A1		ANKRD11
	ABI1								CACNA1H		ANO1
	ATP2B2								DDX5		ANO2
	FXR2								NPTX1		ANTXRL
	BNIP3								GRIN1		ANXA6
	TSC2						AgingAtlas		NOTCH3		AP2M1
	CADM1								HOXA6		APBB2
	HOMER3								MYH6		APC
	IGF2BP1								HOXA9		APLP1
	GRID1								UNC13A		AQP11
	PRKAR1B								MSC		AQP4
	PRRT1								ZIC1		ARL6IP1
	LRFN2								GSK3B		ARNTL
	SORCS2								UPK3A		ART1
	SHANK2								CYTH1		ASAH1
	APC								UNCX		ASCL2
	JUP								ADRB3		ASXL1
	GJC1								GJC1		ATF6B
	CLDN4								AP2M1		ATP11A
	DSP								ADAM8		ATP2A1
	AJAP1								HOXA2		ATP2A3
	SH3BP1								PCDH8		ATP2B2
	VANGL2								SMOC2		AVP
	CHRNA2								PCDHGA2		BAIAP2
	GABRB3								LRRN4		BASP1
	GABRD								AVP		BBS2
	EGR1							GenAge	EVX1		BCL11B
	CD14						AgingAtlas		NEUROD2		BIN3
	CD160								GRHL2		BMP7
	ADAM8								MMP9		BMP8A
	HLA-DPB1								SLC9A1		BMP8B
	C1QBP								RASA3		BNIP3
	LAG3								TPO		C1QBP
	LTF								COL23A1		C1QC
	PTGER4								CCDC78		CA7
	SPHK1								DLGAP2		CACNA1E
	ACTN1								NFIC		CACNA1H
	CBLN2								TNFRSF19		CACNA1I
	PCDHB13								OBSCN		CACNB3
	PFN1								GRID1		CACNG3
	PCDH8								KCNC2		CACNG8
	IGSF21								TEAD3		CADM1
	CTHRC1								DLGAP4		CBLN1
	ANXA6								PTPRM		CBLN2
	C1QC								RPTOR		CCDC78
	COL11A2								ALPL		CCK
	ALPL								LINGO1		CD14
	MMP17								PTGER4		CD160
	FREM2								APC		CD81
	ADAMTSL4								ATP11A		CDH15
	COL23A1								DDR1		CDH3
	COL4A2								LMX1B		CDH4
	COL6A1								FXYD6		CDH7
	COL9A1								SLC4A11		CDKN1C
	EDIL3								PTPRN2		CELSR1
	EMILIN3								MUC2		CELSR3
	IGFBP7								FXR2		CHGA
	TNXB								ORAI1		CHODL
	MATN2								RHCG		CHRD
	PCOLCE								CYP27B1		CHRM4
	HSPG2								PTGER3		CHRNA2
	LAMA3								TBX15		CHRNA3
	APLP1								IGFALS		CHRNB2
	ENTPD2								KNDC1		CLDN10
	SMOC2								PCDH9		CLDN4
	ITGB4								HOMER3		CLDN6
	GPC2								PROM1		CLDND1
	RTN4RL1								PCDHB13		CLIC3
	RTN4RL2								SLC29A2		CNTN2
	ERBB3								PLAUR		CNTN5
	NOX4								PALLD		COL11A2
	CELSR1								HDAC4		COL20A1
	CELSR3								TEX101		COL23A1
	ADRA2B								SLC12A7		COL2A1
	ADRA2C								APBB2		COL4A2
	PTGER3								CLIC3		COL6A1
	F2RL3								SPHK1		COL9A1
	GNA12								FZD1		CPLX1
	GNG4								PAX6		CPNE9
	GNG7								COL9A1		CRB2
	SNTG2								JUP		CREB3L1
	CHRM4								SLC6A19		CSF3R
	ADRB3								ACTN1		CSRP1
	HTR1E								PAX3		CTBP2
	GPR142								PDGFB		CTHRC1
	UTS2R								ATF6B		CTSD
	KISS1R								TBX4		CUX1
	NMUR1								ASCL2		CYP26C1
	TAS1R1								GNG4		CYP27B1
	EPB41								KCNA3		CYTH1
	CLDN10								BMP8B		DACT2
	CLDN6								PTPRT		DCDC2
	EPB41L4B								WDR36		DDN
	EPPK1								HLA-DPB1		DDR1
	OBSCN								SIM2		DDX5
	CSRP1								SLC25A10		DLGAP2
	MYL6B								COL2A1		DLGAP4
	KRT72								FZD2		DLX5
	GJA4								COL20A1		DNAJB1
	GJA8								RTN4RL1		DPF2
	CDH15								TRPC3		DPP6
	CDH7								TNFRSF1A		DSCAML1
	PCDH9								ANO2		DSP
	PTPRT								DVL1		DUOX1
	PTPRM								CREB3L1		DVL1
	TBCD								SHANK2		EDIL3
	AQP11								SLC7A5P1		EDN3
	AQP4								KDM2B		EGR1
	ENO1								ZMYND10		EIF4G1
	TNFRSF1A								CBLN2		EMID1
	FGFR3						AgingAtlas		SLCO4A1		EMILIN3
	MAP3K5						AgingAtlas	GenAge	INHBB		ENO1
	SEMA7A								FLT4		ENTPD2
	DUOX1								C1QBP		ENTPD6
	TPO								TNXB		EPB41
	PLAUR								TFAP2A		EPB41L4B
	SCUBE1								BIN3		EPHA10
	PPFIA4								MIR200B		EPHA8
	NRN1								SYT3		EPHB2
	ABCG5								ITPKA		EPPK1
	ZMYND10								EPB41L4B		ERBB3
	RHCG								GRK7		ESPNL
	PROM1								DPP6		ESR1
	UPK3A								FREM2		EVX1
	KCNK9								GATA2		F2RL3
	KCNK3								PITX2		FAIM2
	KCNN3								AQP11		FAT3
	KCNT1								HOXC9		FEZF2
	SLC12A7								CACNA1I		FGF3
	CLIC3								TBX1		FGF6
	ADAMTS8								KRT28		FGFR2
	ANO2								FSTL4		FGFR3
	SLC16A14								SEC61A1		FGR
	SLCO3A1								MAL2		FLOT1
	SLCO4A1								P2RX4		FLT4
	OCA2								ERBB3		FOXA1
	SLC38A10								JPH3		FOXF1
	SLC26A10								SOX18		FOXK2
	SLC1A5								ARNTL		FOXO1
	SLC25A10								GNA12		FOXP1
	SLC25A13								PTPRS		FOXQ1
	SLC25A2								PITX1		FREM2
	SLC7A5P1								SLC6A5		FSCN2
	SLC7A1								MYL6B		FSTL4
	SLC43A2								SCN4B		FXR2
	CNTN5								SIX1		FXYD6
	MAL2								SLC25A13		FXYD7
	GAK								SH3BP1		FZD1
#2	CTBP2								ADORA1		FZD2
	PTPRN2								TRIM72		FZD3
	PIP5K1C								HLF		FZD7
	SLC29A2								NOS1		GABRB3
	SNPH								ENO1		GABRD
	SV2B								FOXP1		GAK
	SLC29A4								GNAT1		GATA2
	RIMS3								COL11A2		GATA4
	SYNGR1								CLDND1		GATA5
	UNC13A								HTR1E		GATA6
	SFRP4								AIF1		GDF6
	FXYD6								GPC2		GIPR
	PCSK9								KCNQ2		GJA4
	TPCN2								HECW1		GJA8
	WNK4								SNAI1		GJC1
	SLC6A17								OPRL1		GNA12
	SLC41A1								PNKD		GNAT1
	SLC5A10								CDH15		GNG4
	SLC6A2								CD81		GNG7
	SLC6A18								MEGF11		GPC2
	SLC6A19								SEMA4G		GPR142
	SLC4A11								FOXK2		GRHL2
	SLC9A3								IRX3		GRHL3
	MMP9								TULP1		GRID1
	PDGFB						AgingAtlas	GenAge	SORCS2		GRIN1
	NOTCH3								SLC7A5		GRIN2D
	TNN								ATP2B2		GRK7
#1	GATA2								BASP1		GRM6
	PAX6								KISS1		GRM7
	GRHL2								MNX1		GSK3B
	HAND2								FOXF1		HAND1
	FOXF1								HOXB4		HAND2
	DSCAML1								PCOLCE		HDAC4
	ALX4								CRB2		HECW1
	HOXC4							GenAge	KCNN2		HES3
	HOXD4								CHRNB2		HLA-DOA
	HOXD10								ONECUT2		HLA-DPB1
	SATB2								SPDEF		HLA-DQB1
	HOXA5								CTSD		HLA-DQB2
	HOXA7								NR5A1		HLA-DRB1
	GRHL3								RPGRIP1		HLA-DRB5
	HAND1								FZD3		HLF
	TFAP2A						AgingAtlas	GenAge	FOXA1		HLX
	BCL11B								KIF1A		HOMER3
	DLX5								PTGDS		HOXA2
	FOXO1						AgingAtlas	GenAge	ALX4		HOXA3
	HLF								NCF1C		HOXA4
	MEF2D								CACNA1E		HOXA5
	NKX2-8								MYO7A		HOXA6
	NR5A2								ANK1		HOXA7
	ONECUT2								ASAH1		HOXA9
	PITX1								EPHA8		HOXB13
	MAFA								LAMA3		HOXB4
	ESR1							GenAge	ADCY3		HOXC4
	SOX18								SSPN		HOXC9
	NDN								COL6A1		HOXD10
	PRRX1								ATP2A1		HOXD4
	FEZF2								SCUBE1		HOXD9
	OTX2								RTN4RL2		HRH3
	LHX3								SLC1A2		HSPG2
	SOX1								PDE4B		HTR1E
	RAX								IFT140		IFT122
	MEIS2								CLDN6		IFT140
	ZIC1								ESR1		IGF2BP1
	NEUROD2								TPCN2		IGFALS
	FOXA1								PRDM12		IGFBP7
	LHX2								PDE6B		IGSF11
	NKX2-5								TRPS1		IGSF21
	IRX3								ADRA2C		IGSF3
	TBX5								NHLH1		IGSF9B
	CDH3								P2RX2		INHBB
	CRB2								KCNK9		IRX3
	COL2A1								EDN3		ISL1
	MYO7A								RAX		ISL2
	GRM6								GRIN2D		ITGB1
	GNAT1								CHGA		ITGB4
	TULP1								NEUROG1		ITIH5
#2	SLC6A3								TNFRSF12A		ITPKA
	TH								DDN		JAG2
	SMAD7								GIPR		JPH2
	GRM7								KCNJ12		JPH3
	HRH3								CDKN1C		JUP
	OPRL1								ABAT		KCNA3
	TACR1								FGFR3		KCNA4
	NOS1								KCNK3		KCNC2
	PDE4B								UTS2R		KCND2
	SLC1A2								ABCD3		KCNE4
	SLC32A1								CADM1		KCNG4
	SLC17A7								CSF3R		KCNH1
	SLC6A5								CDH3		KCNH2
	SLC4A8								ATP2A3		KCNIP4
	SLC7A5								SCN4A		KCNJ12
	BMP7								ITGB4		KCNJ3
	FGFR2								TAS1R1		KCNK3
	ROR2								CELSR3		KCNK9
	SIX1								HOXD10		KCNN2
	LRP5								HRH3		KCNN3
	SFRP1								NDN		KCNQ1
	KCNQ1								SEMA7A		KCNQ2
	SLC9A1								KCNA4		KCNT1
#3	DVL1								AJAP1		KDM2B
	GSK3B							GenAge	FAIM2		KDR
	WNT7A								TMCO3		KIF13B
	ITGB1								NKX2-8		KIF1A
	ADORA1								COL4A2		KISS1
	GATA4								LETM1		KISS1R
	ISL1								GDF6		KNDC1
	CHRNB2								FSCN2		KRT28
	P2RX2								SYT2		KRT72
	P2RX4								ESPNL		LAG3
	CNTN2								PRCD		LAMA3
	NTNG2								SRCIN1		LEMD2
	NTRK1								NEDD4L		LETM1
	EPHB2								GJA4		LHX2
	PTPRS								KCNN3		LHX3
	FLOT1								PRR16		LINGO1
	CHRNA3								HLA-DRB5		LINGO3
	GRIN1								WFIKKN2		LMX1B
	GRIN2D								MMP28		LOXHD1
	BAIAP2								NTRK1		LRFN1
	IGSF11								HES3		LRFN2
	CBLN1								NR5A2		LRP5
	DLGAP2								BNIP3		LRRN4
	DLGAP4								SLC43A2		LTF
	NPTX1								KCNG4		MAFA
	SLC8A2								GRM6		MAG
	PRKCZ								ZYX		MAL2
	CDH4								SLC25A2		MAP3K5
	ITPKA								NEUROD6		MATN2
	SLITRK1								HOXD4		MATN4
	SRCIN1								VSX2		MCL1
	HLA-DRB1								C1QC		MEF2D
	ANO1								SLITRK1		MEGF11
	GIPR								HAND1		MEIS2
	KISS1								TCF23		MFSD2B
	TFAP2B								PDE9A		MIR200B
	CPLX1								SLC32A1		MMP17
	SYT7								FGFR2		MMP28
	FZD1								CTHRC1		MMP9
	FZD2								KCNQ1		MNX1
	FZD3								SOX1		MORC1
	FZD7								EMID1		MSC
	KDR								LTF		MUC2
	TBX1								EIF4G1		MYH14
	NFATC4								PM20D1		MYH6
#4	ABAT								VIT		MYL6B
	AVP								NR2F1		MYO15A
	EDN3								IFT122		MYO7A
	ARNTL						AgingAtlas	GenAge	PURA		MYT1L
	ADCYAP1								ST14		NAV1
	INHBB								FOXO1		NCF1C
	ADCY5						AgingAtlas	GenAge	MEIS2		NDN
	CHGA								WNK4		NEDD4L
	BMP8A								KCNIP4		NEUROD2
#5	NKX6-1								SCARA5		NEUROD6
	MAG								DLX5		NEUROG1
	FSTL4								SVIL		NFATC4
	SEMA4G								ZAP70		NFIC
	GATA5								PCYOX1		NHLH1
	GATA6								MMP17		NKX2-5
	MIR200B								PAX1		NKX2-8
	NEDD4L								LOXHD1		NKX6-1
	HECW1								NMUR1		NMB
	KIF1A								CHRNA2		NMUR1
	CHODL								TH		NOS1
	CUX1								SLC35C1		NOTCH3
	KIF13B								EPHA10		NOX4
	KNDC1								EPPK1		NPTX1
	NR2F1								WNT7A		NR2F1
	ADCY3						AgingAtlas		CYP26C1		NR5A1
	PAK6								CA7		NR5A2
	NRXN3								BAIAP2		NRN1
	LRRN4								TTBK1		NRXN3
	ESPNL								KCNH1		NTM
	LOXHD1								CPLX1		NTNG2
	PAX3								FGR		NTRK1
	PRDM12								PRRT1		OBSCN
	PCYOX1								ADCYAP1		OCA2
	JPH2								LHX2		ONECUT2
	PM20D1								ITGB1		OPRL1
	STAC2								HOXA7		ORAI1
	RCVRN								NOX4		OTX2
	SYT3								SNTG2		P2RX2
	SYT2								FAT3		P2RX4
	CPNE9								JPH2		P4HB
	SCIN								FGF6		PAK6
	CCK								USH1C		PALLD
	EVX1								CHRNA3		PAX1
	PHACTR1								PLD6		PAX3
	EPHA10								ABCG5		PAX6
	UNC5A								HAND2		PCDH10
	FXYD7								ASXL1		PCDH8
	TESC								HSPG2		PCDH9
#6	NEUROG1								SNPH		PCDHB13
	HOXA2								CD14		PCDHB2
	IFT140								RCVRN		PCDHB5
	HOXD9								TNNI3		PCDHGA2
	HOXA9								PIP5K1C		PCM1
	HOXB4								ISL2		PCOLCE
	HOXA3								ADAMTS8		PCSK9
	HOXA4								DPF2		PCYOX1
	HOXA6								CACNG8		PDE4B
	HOXC9								RARRES2		PDE6B
	TBX15								TACR1		PDE9A
	DCDC2								LINGO3		PDGFB
	USH1C								GATA5		PDLIM2
	MYO15A								HOXD9		PFN1
	MYH14								ENTPD6		PHACTR1
	NMB								BMP7		PIP5K1C
	ARL6IP1								SLC38A10		PITPNA
	ABCD3								BBS2		PITX1
	JPH3								HLA-DQB1		PITX2
	CA7								PRKAR1B		PLAUR
	PNKD								IGF2BP1		PLD6
#7	AIF1								ADRA2B		PLEKHG5
	FGR								PRRX1		PM20D1
	FOXP1								HOXB13		PMAIP1
	AIRE								LRP5		PNKD
	TRIM15								SV2B		PPFIA4
	CD81								GABRD		PRCD
	FLT4								GJA8		PRDM12
	TLR5								MYT1L		PRKAR1B
	KDM2B								LEMD2		PRKCZ
	IFT122								EDIL3		PROM1
	PITX2								TLR5		PRR16
	CDKN1C								IGSF11		PRRT1
	JAG2								SLC16A14		PRRX1
	TBX4								MORC1		PSD
#8	GRK7								MYO15A		PTGDS
	PDE6B								TNFRSF18		PTGER3
	FSCN2								DACT2		PTGER4
	RPGRIP1								SLC6A17		PTPRM
	BBS2								GNG7		PTPRN2
	PITPNA								P4HB		PTPRS
	PRCD								ANO1		PTPRT
	SFRP5								SFRP5		PURA
	VSX2								NTM		RARRES2
	WDR36								CTBP2		RASA3
	DDR1								TNNT3		RAX
	HOXB13								F2RL3		RCVRN
	HLX								IGSF21		RHCG
	HDAC4								CLDN4		RIMS3
	TRIM72								ENTPD2		ROR2
	PCM1								CNTN5		RPGRIP1
	ISL2								LHX3		RPTOR
	SPDEF								FGF3		RTN4RL1
	ASXL1								HLA-DRB1		RTN4RL2
	ASCL2								KCNT1		SATB2
	DPF2								PCDH10		SCARA5
	TCF23								EMILIN3		SCIN
	SNAI1								TESC		SCN4A
	CHRD								CPNE9		SCN4B
	HES3								MATN4		SCUBE1
	CYP26C1								NMB		SEC61A1
	BASP1								KCNE4		SEMA4G
	LMX1B								IGSF9B		SEMA7A
	PLD6								SLC8A2		SFRP1
	WNT8B								SLC9A3		SFRP4
	BIN3								PDLIM2		SFRP5
	MYH6								CHRM4		SH3BP1
	TNNI3								ANKRD11		SHANK2
	PALLD								LRFN2		SIM2
	ST14								KISS1R		SIX1
	CYP27B1								SLC5A10		SLC12A7
	ASAH1								CHODL		SLC16A14
	AMIGO2								ROR2		SLC17A7
	PCDHB2								PSD		SLC1A2
	PCDHB5								GATA4		SLC1A5
	APBB2								MEF2D		SLC25A10
	TNNT3								ART1		SLC25A13
	ATP11A								LAG3		SLC25A2
	GDF6								SYT7		SLC26A10
	EPHA8								OTX2		SLC29A2
	TNFRSF19								ALPP		SLC29A4
	UNC5CL								DNAJB1		SLC32A1
	UNCX								TFAP2B		SLC35C1
	SIM2								FZD7		SLC38A10
	EIF4G1								ANXA6		SLC41A1
	RPTOR						AgingAtlas		SLC4A8		SLC43A2
	MORC1								STAC2		SLC4A11
	PTGDS								PCDHB5		SLC4A8
	TTBK1								PHACTR1		SLC5A10
	MEGF11								MATN2		SLC6A17
	DDX5								CUX1		SLC6A18
	FGF3								TMEM102		SLC6A19
	LEMD2								SLC41A1		SLC6A2
	MSC								GAK		SLC6A3
	SVIL								CACNG3		SLC6A5
	ATP2A3								TCL1A		SLC7A1
	PDE9A								NRXN3		SLC7A5
	NAV1								SFRP1		SLC7A5P1
	PRR16								PCDHB2		SLC8A2
	PMAIP1								IGSF3		SLC9A1
	TCL1A								VANGL2		SLC9A3
	NR5A1								CSRP1		SLCO3A1
	FAT3								SLC6A3		SLCO4A1
	PCDH10								CCK		SLITRK1
	PCDHGA2								NKX2-5		SMAD7
	CCDC78								GATA6		SMOC2
	DACT2								FEZF2		SNAI1
	MCL1								CDH4		SNPH
	MNX1								HOXA4		SNTG2
	MYT1L								MAFA		SORCS2
	TEAD3								ADCY5		SOX1
	TNFRSF12A								CBLN1		SOX18
	FOXQ1								CDH7		SPDEF
	TXNRD1								SLC17A7		SPHK1
	ANKRD11								HLX		SRCIN1
	BMP8B								DSCAML1		SSPN
	FGF6								KCNJ3		ST14
	PAX1								MYH14		STAC2
	TRPS1						AgingAtlas		PRKCZ		SV2B
	WFIKKN2								CNTN2		SVIL
	ATF6B						AgingAtlas		MAG		SYNGR1
	CREB3L1						AgingAtlas		NKX6-1		SYT2
	FOXK2								SLC26A10		SYT3
	NHLH1								SLC29A4		SYT7
	NFIC								PMAIP1		TACR1
	NEUROD6								PAK6		TAS1R1
	RASA3								AQP4		TBCD
	SEC61A1								GABRB3		TBX1
	TMC5								GRHL3		TBX15
	ANK1								SLC6A2		TBX4
	KRT28								SLC6A18		TBX5
	LETM1								TXNRD1		TCF23
	MFSD2B								WNT8B		TCL1A
	SLC35C1								EGR1		TEAD3
	TMCO3								UNC5A		TESC
	AP2M1								NAV1		TEX101
	LRFN1								FOXQ1		TFAP2A
	DNAJB1								ITIH5		TFAP2B
	IGSF9B								HLA-DQB2		TH
	PSD								AIRE		TLR5
	PURA								MFSD2B		TMC5
	DDN								PCM1		TMCO3
	FAIM2								OCA2		TMEM102
	ATP2A1								SCIN		TNFRSF12A
	SSPN								PCSK9		TNFRSF18
	HLA-DOA								CHRD		TNFRSF19
	HLA-DQB1								GPR142		TNFRSF1A
	HLA-DQB2								TMC5		TNN
	HLA-DRB5								CELSR1		TNNI3
	NCF1C								AMIGO2		TNNT3
	ZAP70						AgingAtlas		ARL6IP1		TNXB
	CYTH1								IGFBP7		TPCN2
	PDLIM2								HOXA5		TPO
	PLEKHG5								ADAMTSL4		TRIM15
	ZYX								DSP		TRIM72
	ALPP								TSC2		TRPC3
	ART1								SATB2		TRPS1
	NTM								TBCD		TSC2
	TEX101								DUOX1		TTBK1
	CLDND1								EPHB2		TULP1
	ENTPD6								SMAD7		TXNRD1
	IGSF3								MAP3K5		UNC13A
	CSF3R								BMP8A		UNC5A
	ANTXRL								RIMS3		UNC5CL
	TNFRSF18								TNN		UNCX
	TMEM102								ANTXRL		UPK3A
	SCARA5								BCL11B		USH1C
	P4HB								FLOT1		UTS2R
	EMID1								PLEKHG5		VANGL2
	IGFALS								NTNG2		VIT
	ITIH5								PPFIA4		VSX2
	LINGO1								PFN1		WDR36
	CTSD								LRFN1		WFIKKN2
	COL20A1								GRM7		WNK4
	VIT								ABI1		WNT7A
	RARRES2								SYNGR1		WNT8B
	MUC2								CD160		ZAP70
	MMP28								SFRP4		ZIC1
	MATN4								MCL1		ZMYND10
	LINGO3								NFATC4		ZYX

## Sheet: Genes & GO in Fig. 2
		1																														1	1	1			1												1
																													1												1
																											1														1	1	1
																													1	1	1																		1
																													1	1	1																		1
																													1																				1
				1																																													1
				1	1
																		1											1										1
		1																														1														1		1
		1																																						1
																																								1
																																								1
																																					1
																																										1
																								1							1
																										1												1
								1																										1	1		1										1
				1	1	1	1
				1	1	1
																																									1						1	1
																																															1	1
		1	1							1	1	1	1	1	1	1			1	1	1	1	1
1	1	1	1	1	1	1	1	1	1	1	1	1	1	1	1	1			1	1	1	1	1											1
1	1	1	1	1	1	1	1	1	1	1	1	1	1	1	1	1	1	1	1	1	1	1	1							1				1
																														1						1
				1		1	1											1	1	1	1	1	1		1														1	1		1
		1	1	1	1	1	1	1								1			1	1	1		1				1					1							1	1		1				1	1	1
1																																1	1	1	1	1	1
1																																1	1	1	1	1	1
																																										1	1	1
																									1
																								1
																								1														1							1
																																						1
																																													1
																												1														1	1	1	1
																												1																	1
																																											1		1
			1	1
																																								1		1							1
																																																	1
																																																	1
																																					1		1		1	1
																																				1
1		1	1	1	1	1		1			1	1	1	1	1	1	1	1	1	1	1	1	1																							1
1		1	1	1	1	1	1	1	1		1	1	1	1	1	1	1	1	1	1	1		1									1								1	1					1	1	1
																			1	1			1												1								1
																													1									1	1	1	1	1	1	1	1
																1					1																1				1		1		1

1	1	1	1	1	1	1	1	1	1	1	1	1	1	1	1	1	1	1	1	1
1	1	1	1	1	1	1	1	1	1	1	1	1	1	1	1	1			1	1																		1	1	1						1
			1												1	1				1					1	1								1			1
1	1	1	1																					1	1	1	1	1	1	1		1		1	1	1	1
1	1	1	1																					1	1	1	1	1	1	1		1	1	1	1	1	1
1	1	1	1								1				1	1							1	1	1	1	1	1	1	1	1	1		1	1	1	1									1	1	1
1		1													1										1							1	1				1
CACNG3	CACNG8	KCND2	KCNH1	CACNA1H	CACNA1I	SCN4A	SCN4B	CACNB3	CACNA1E	DPP6	KCNA4	KCNG4	KCNIP4	KCNQ2	KCNA3	KCNC2	ORAI1	TRPC3	KCNH2	KCNJ3	KCNE4	KCNJ12	KCNN2	ABI1	ATP2B2	FXR2	BNIP3	TSC2	CADM1	HOMER3	IGF2BP1	GRID1	PRKAR1B	PRRT1	LRFN2	SORCS2	SHANK2	APC	JUP	GJC1	CLDN4	DSP	AJAP1	SH3BP1	VANGL2	CHRNA2	GABRB3	GABRD	EGR1
[truncated: 264 more columns]

## Sheet: Genes & GO in Fig. S5
1	1	1	1					1																		1	1	1	1														1
											1	1	1	1
												1			1
		1					1					1					1
1				1		1
	1					1	1									1	1
	1					1	1									1	1
	1					1										1
		1		1	1	1	1	1	1	1	1
		1		1	1	1	1	1	1	1
		1			1	1	1	1	1	1
		1	1	1	1	1	1	1	1	1	1																												1			1
		1		1	1	1	1	1	1	1
		1			1	1	1	1	1	1
											1																						1
		1
1																										1				1	1	1	1
1																														1	1	1
		1	1									1
																										1	1	1	1
											1																																1	1	1
				1							1	1	1	1				1									1												1	1	1
																1
	1			1							1	1	1	1				1	1	1	1	1	1	1				1															1	1	1	1	1
	1											1	1	1				1	1	1	1	1	1	1	1
	1											1	1	1				1	1	1	1	1	1	1	1
	1																			1
		1
																		1	1																													1	1
																		1	1																													1	1
		1	1																															1
																																		1
		1	1
				1														1
				1														1	1																1	1	1											1	1
		1	1	1														1	1																1	1	1	1	1	1								1	1
						1		1	1																	1
		1	1	1			1		1			1			1
		1																1
	1
	1
1					1						1				1	1
1
1	1				1						1	1	1	1			1
1															1
1															1
1															1	1
1										1																																1
1
1
1	1														1
1															1
1																1	1
1					1										1	1	1																		1
		#4									#5
TBX1	NFATC4	ABAT	AVP	EDN3	ARNTL	ADCYAP1	INHBB	ADCY5	CHGA	BMP8A	NKX6-1	MAG	FSTL4	SEMA4G	GATA5	GATA6	MIR200B	NEDD4L	HECW1	KIF1A	CHODL	CUX1	KIF13B	KNDC1	NR2F1	ADCY3	PAK6	NRXN3	LRRN4	ESPNL	LOXHD1	PAX3	PRDM12	PCYOX1	JPH2	PM20D1	STAC2	RCVRN	SYT3	SYT2	CPNE9	SCIN	CCK	EVX1	PHACTR1	EPHA10	UNC5A	FXYD7	TESC
[truncated: 180 more columns]
